# Supplementary material for: Microarray analysis and scale-free gene networks identify candidate regulators in drought-stressed roots of loblolly pine (P. taeda L.)
Source: BMC Genomics. 2011 May 24;12:264. doi: 10.1186/1471-2164-12-264 (PMC3123330; doi:10.1186/1471-2164-12-264)
Supplement: Additional file 3 — This Excel file contains the complete PtGen2 master file including annotations and print tip information (3A), the list of duplicate spotted validation cDNAs and buffer blanks that were excluded from statistical analysis (3B), and 251 probes removed from statistical analysis since they mapped to contigs already represented by other cDNAs. 3A (PtGen2 Master Annotation File): Gene ID = unique probe address (metarow, metacolumn, row, column), UniScript = Fungen assembly contig ID, Clone_Name = cDNA clone ID. P_C_R actual = plate, column, and row or source print plates. P_C_R Virtual = plate_column_row with virtual plate 69 (actually a reprint of plate 10). Print Tip = print tip location on 48 pin head. All BlastX results are ordered by database name abbreviation followed by accession (BlastX), description (ID), and E-value (Exp). NCBI = NCBI non-redundant, SP = Swiss Prot, TR = TrEMBL, UREF = UniRef100, TAIR = Arabidopsis, MT2P = Medicago, OSA = rice. 3B (Plate 69 + Buffers) Gene IDs and clone names for duplicate spotted plate 69 (re-spot of source plate 10) used only for validation purposes and removed from statistical evaluation of experimental data. A correlation analysis was done on these 384 probes (see Additional File 5). 3C (251 Duplicate cDNAs): Gene IDs and clone names of 251 cDNAs removed from statistical evaluation of experimental data since these clones were duplicate probes that derived from cDNA clones that mapped to the same Uniscript (contig). [file 1471-2164-12-264-S3.XLS]

## Sheet: 3A-PtGen2 Master File
Gene ID	UniScript	Clone_Name	NCBI BlastX	NCBI ID	NCBI Exp	3' SP BlastX	3' SP ID	3' SP Exp	3' TR BlastX	3' TR ID	3' TR Exp	3' UREF BlastX	3' UREF ID	3' UREF Exp	TAIR ID	TAIR BlastX	TAIR Exp	MT2P BlastX	MT2P ID	MT2P Exp	OSA Blastx	OSA ID	OSA Exp	Fungal?	P_C_R Actual	P_C_R Virtual	Print Tip
1.1.1.1	0_18541	STRS1_54_D04_A034	gb|ACS12983.1|	2,4-dienoyl-CoA reductase [Jatropha curcas]	2e-29	Q9X248|FABG_THEMA	3-oxoacyl-[acyl-carrier-protein] reductase - Thermotoga maritima	9e-09	A7PT92|A7PT92_VITVI	Chromosome chr8 scaffold_29, whole genome shotgun sequence - Vitis vinifera (Grape)	4e-31	UniRef100_A7PT92	Chromosome chr8 scaffold_29, whole genome shotgun sequence n=1 Tax=Vitis vinifera RepID=A7PT92_VITVI	5e-31	AT5G62890.3	permease	0.21	IMGA|AC166147_24.4	Short-chain dehydrogenase/reductase SDR chr01_pseudomolecule_IMGAG_V2 1729453-1725208 F EGN_Mt071002 20080227	2e-11	LOC_Os08g39960.1|12008.m07976|protein	3-oxoacyl-reductase, chloroplast precursor, putative, expressed	3e-28		67.12.1	67.12.1	48
1.1.1.10		BUFFER ONLY																								68.12.5	48
1.1.1.11		BUFFER ONLY																								68.12.9	48
1.1.1.12		BUFFER ONLY																								68.12.13	48
1.1.1.13		BUFFER ONLY																								68.24.1	48
1.1.1.14		BUFFER ONLY																								68.24.5	48
1.1.1.15		BUFFER ONLY																								68.24.9	48
1.1.1.16		BUFFER ONLY																								68.24.13	48
1.1.1.17	2_9986	NDL1_17_G10_A029	gb|AAC32136.1|	YGL010w-like protein [Picea mariana]	9e-67	P25338|YGB0_YEAST	Uncharacterized endoplasmic reticulum membrane protein YGL010W - Saccharomyces cerevisiae (Baker's yeast)	1e-10	O65074|O65074_PICMA	YGL010w-like protein - Picea mariana (Black spruce)	5e-67	UniRef100_O65074	YGL010w-like protein n=1 Tax=Picea mariana RepID=O65074_PICMA	7e-67	AT5G62020.1	AT-HSFB2A (Arabidopsis thaliana heat shock transcription factor B2A); DNA binding / transcription factor	0.029	IMGA|CT573505_15.4	Protein of unknown function DUF962 chr05_pseudomolecule_IMGAG_V2 16862195-16866537 F EGN_Mt071002 20080227	5e-42	LOC_Os02g36870.1|12002.m08774|protein	YGL010w-like protein, putative, expressed	7e-40			69.12.1	48
1.1.1.18	2_9746	NDL1_18_B10_A029	ref|NP_191507.1|	pfkB-type carbohydrate kinase family protein [Arabidopsis thaliana] sp|Q9M1B9.1|SCRK4_ARATH RecName: Full=Probable fructokinase-4 emb|CAB75445.1| fructokinase-like protein [Arabidopsis thaliana] gb|ABI49475.1| At3g59480 [Arabidopsis thaliana]	2e-68	Q9M1B9|SCRK4_ARATH	Probable fructokinase-4 - Arabidopsis thaliana (Mouse-ear cress)	1e-69	Q0IGJ2|Q0IGJ2_ARATH	At3g59480 - Arabidopsis thaliana (Mouse-ear cress)	1e-68	UniRef100_Q9M1B9	Probable fructokinase-4 n=2 Tax=Arabidopsis thaliana RepID=SCRK4_ARATH	2e-68	AT5G51830.1	pfkB-type carbohydrate kinase family protein	0.15	IMGA|AC139852_29.4	Carbohydrate kinase, PfkB chr07_pseudomolecule_IMGAG_V2 6653007-6655304 H EGN_Mt071002 20080227	5e-68	LOC_Os08g02120.1|12008.m04358|protein	fructokinase-2, putative, expressed	3e-64			69.12.5	48
1.1.1.19	0_2222	NDL1_18_D04_A029	ref|XP_002306498.1|	GRAS family transcription factor [Populus trichocarpa] gb|EEE93494.1| GRAS family transcription factor [Populus trichocarpa]	4e-61	Q69VG1|CIGR1_ORYSJ	Chitin-inducible gibberellin-responsive protein 1 - Oryza sativa subsp. japonica (Rice)	4e-22	A5ANJ0|A5ANJ0_VITVI	Putative uncharacterized protein - Vitis vinifera (Grape)	2e-63	UniRef100_A5ANJ0	Putative uncharacterized protein (Chromosome chr7 scaffold_20, whole genome shotgun sequence) n=1 Tax=Vitis vinifera RepID=A5ANJ0_VITVI	2e-63	AT3G49950.1	scarecrow transcription factor family protein	0.007	IMGA|CT573053_1.5	GRAS transcription factor chr05_pseudomolecule_IMGAG_V2 5491055-5492401 H EGN_Mt071002 20080227	2e-63	LOC_Os07g40020.1|12007.m08244|protein	GRAS family transcription factor containing protein, expressed	2e-56			69.12.9	48
1.1.1.2	0_18544	STRS1_54_E08_A034				Q9LVT1|DRL39_ARATH	Putative disease resistance protein At5g47280 - Arabidopsis thaliana (Mouse-ear cress)	0.0008	A7PE43|A7PE43_VITVI	Chromosome chr11 scaffold_13, whole genome shotgun sequence - Vitis vinifera (Grape)	2e-05	UniRef100_A7PE43	Chromosome chr11 scaffold_13, whole genome shotgun sequence n=1 Tax=Vitis vinifera RepID=A7PE43_VITVI	2e-05	AT5G61350.1	protein kinase family protein	0.42	IMGA|CU302327_11.3	Disease resistance protein chr05_pseudomolecule_IMGAG_V2 10952586-10955858 H EGN_Mt071002 20080227	1e-06	LOC_Os09g15850.1|12009.m04846|protein	Leucine Rich Repeat family protein, expressed	2e-05		67.12.5	67.12.5	48
1.1.1.20	2_7852	NDL1_18_D08_A029				O95388|WISP1_HUMAN	WNT1-inducible-signaling pathway protein 1 precursor - Homo sapiens (Human)	7.8	B0DI05|B0DI05_LACBS	Predicted protein - Laccaria bicolor (strain S238N-H82) (Bicoloured deceiver) (Laccaria laccata var. bicolor)	1.9	UniRef100_B0DI05	Predicted protein n=1 Tax=Laccaria bicolor S238N-H82 RepID=B0DI05_LACBS	2.5	AT1G72550.2	tRNA synthetase beta subunit family protein	0.45	IMGA|AC157502_14.5	AAA ATPase, central region; L-lactate dehydrogenase chr07_pseudomolecule_IMGAG_V2 24209027-24202156 E EGN_Mt071002 20080227	1.7	LOC_Os02g25570.1|12002.m07703|protein	hypothetical protein	7.5			69.12.13	48
1.1.1.21	2_1307	NDL1_28_G10_A029	gb|AAQ62541.1|	R2R3-MYB transcription factor [Pinus taeda]	2e-91	Q9Z0M6|CD97_MOUSE	CD97 antigen precursor - Mus musculus (Mouse)	0.021	Q6V0J2|Q6V0J2_PINTA	R2R3-MYB transcription factor - Pinus taeda (Loblolly pine)	1e-91	UniRef100_Q6V0J2	R2R3-MYB transcription factor n=1 Tax=Pinus taeda RepID=Q6V0J2_PINTA	2e-91	AT5G09740.2	histone acetyltransferase, putative	0.19	IMGA|AC150980_23.5	Timeless protein; Timeless C-terminal chr01_pseudomolecule_IMGAG_V2 26400008-26388977 E EGN_Mt071002 20080227	0.32	LOC_Os11g38150.1|12011.m07662|protein	expressed protein	0.38			69.24.1	48
1.1.1.22	2_1224	NDL1_29_A06_A029				Q6NHI3|UVRB_CORDI	UvrABC system protein B - Corynebacterium diphtheriae	5.9				UniRef100_UPI000179125A	PREDICTED: similar to misato CG1424-PA n=1 Tax=Acyrthosiphon pisum RepID=UPI000179125A	9.6	AT2G02620.1	DC1 domain-containing protein / PHD finger protein-related	0.13	IMGA|CT030174_9.4	GroEL-like chaperone, ATPase chr03_pseudomolecule_IMGAG_V2 24618722-24614420 F EGN_Mt071002 20080227	0.98	LOC_Os02g25160.1|12002.m07663|protein	retrotransposon protein, putative, unclassified	4.3			69.24.5	48
1.1.1.23	0_2100	NDL1_29_B04_A029	ref|NP_001044280.1|	calcium-binding protein, putative	1e-11	A2AJK6|CHD7_MOUSE	Chromodomain-helicase-DNA-binding protein 7 - Mus musculus (Mouse)	0.37	Q5JML5|Q5JML5_ORYSJ	Putative calcium-binding protein - Oryza sativa subsp. japonica (Rice)	8e-12	UniRef100_Q5JML5	Putative calcium-binding protein (Os01g0754500 protein) n=1 Tax=Oryza sativa Japonica Group RepID=Q5JML5_ORYSJ	9e-12	AT5G38830.1	tRNA synthetase class I (C) family protein	0.42	IMGA|AC158464_2.5	RNA-binding region RNP-1 (RNA recognition motif); RNA recognition motif 2 chr02_pseudomolecule_IMGAG_V2 13462757-13456252 E EGN_Mt071002 20080227	0.93	LOC_Os01g55050.2|12001.m42723|protein	calcium-binding protein, putative, expressed	2e-13			69.24.9	48
1.1.1.24	2_3957	NDL1_29_C03_A029	sp|P34924.1|G3PC_PINSY	Glyceraldehyde-3-phosphate dehydrogenase, cytosolic, RecName	1e-111	P34924|G3PC_PINSY	Glyceraldehyde-3-phosphate dehydrogenase, cytosolic - Pinus sylvestris (Scots pine)	1e-113	A9NTQ1|A9NTQ1_PICSI	Putative uncharacterized protein - Picea sitchensis (Sitka spruce)	1e-106	UniRef100_P34924	Glyceraldehyde-3-phosphate dehydrogenase, cytosolic n=1 Tax=Pinus sylvestris RepID=G3PC_PINSY	1e-112	AT1G13440.1	GAPC-2; glyceraldehyde-3-phosphate dehydrogenase	1e-41	IMGA|CT573421_3.4	Glyceraldehyde-3-phosphate dehydrogenase, type I chr03_pseudomolecule_IMGAG_V2 24376422-24373674 F EGN_Mt071002 20080227	1e-102	LOC_Os04g40950.2|12004.m35161|protein	glyceraldehyde-3-phosphate dehydrogenase, cytosolic 3, putative, expressed	7e-99			69.24.13	48
1.1.1.3	0_18547	STRS1_55_B03_A034	emb|CAK29867.1|	monooxygenase [Picea abies] emb|CAK29877.1| monooxygenase [Picea abies] emb|CAK29880.1| monooxygenase [Picea abies] emb|CAK29886.1| monooxygenase [Picea abies] emb|CAK29888.1| monooxygenase [Picea abies] emb|CAK29889.1| monooxygenase [Picea abies] emb|CAK29892.1| monooxygenase [Picea abies] emb|CAK29895.1| monooxygenase [Picea abies] emb|CAK29896.1| monooxygenase [Picea abies] emb|CAK29897.1| mon…	4e-49	Q96375|ABA2_CAPAN	Zeaxanthin epoxidase, chloroplast precursor - Capsicum annuum (Bell pepper)	1e-05	A9NMD8|A9NMD8_PICSI	Putative uncharacterized protein - Picea sitchensis (Sitka spruce)	3e-73	UniRef100_A9NMD8	Putative uncharacterized protein n=1 Tax=Picea sitchensis RepID=A9NMD8_PICSI	4e-73	AT4G12320.1	CYP706A6 (cytochrome P450, family 706, subfamily A, polypeptide 6); oxygen binding	0.12	IMGA|CR962132_11.4	NAD-binding site chr05_pseudomolecule_IMGAG_V2 4051094-4048648 E EGN_Mt071002 20080227	2e-15	LOC_Os03g05900.2|12003.m101192|protein	monooxygenase, putative, expressed	2e-18		67.12.9	67.12.9	48
1.1.1.4	0_18551	STRS1_55_C01_A034	gb|AAW69346.1|	60S ribosomal protein L10-A-like protein [Magnaporthe grisea]	2e-94	Q09127|RL10A_SCHPO	60S ribosomal protein L10-A - Schizosaccharomyces pombe (Fission yeast)	8e-75	A4R7V9|A4R7V9_MAGGR	Putative uncharacterized protein - Magnaporthe grisea (Rice blast fungus) (Pyricularia grisea)	3e-95	UniRef100_A4R7V9	Putative uncharacterized protein n=1 Tax=Magnaporthe grisea RepID=A4R7V9_MAGGR	4e-95	AT1G14320.2	60S ribosomal protein L10 (RPL10A) / Wilm's tumor suppressor protein-related	0.0004	IMGA|AC140545_23.4	Ribosomal protein L10E chr02_pseudomolecule_IMGAG_V2 26194646-26192296 F EGN_Mt071002 20080227	2e-59	LOC_Os03g21470.1|12003.m07551|protein	60S ribosomal protein L10, putative, expressed	3e-62	0_18551	67.12.13	67.12.13	48
1.1.1.5	0_18735	STRS1_65_E11_A034	gb|AAX92686.1|	DNA-(adenosine-N6-)-methyltransferase [Picea abies]	2e-48	Q9Y5N5|N6MT1_HUMAN	N(6)-adenine-specific DNA methyltransferase 1 - Homo sapiens (Human)	2e-09	Q3ZDL2|Q3ZDL2_PICAB	DNA-(Adenosine-N6-)-methyltransferase - Picea abies (Norway spruce) (Picea excelsa)	1e-48	UniRef100_Q3ZDL2	DNA-(Adenosine-N6-)-methyltransferase n=1 Tax=Picea abies RepID=Q3ZDL2_PICAB	2e-48	AT4G25360.2	similar to YLS7 (yellow-leaf-specific gene 7) [Arabidopsis thaliana] (TAIR:AT5G51640.1); similar to unknown [Gymnadenia conopsea] (GB:ABD66519.1); similar to Os01g0914800 [Oryza sativa (japonica cultivar-group)] (GB:NP_001045183.1); contains InterPro domain Protein of unknown function DUF231, plant; (InterPro:IPR004253)	0.51	IMGA|AC155883_40.4	SAM (and some other nucleotide) binding motif; Methyltransferase small; Tetratricopeptide-like helical chr04_pseudomolecule_IMGAG_V2 6420547-6415599 E EGN_Mt071002 20080227	2e-25	LOC_Os03g60920.1|12003.m10979|protein	hemK methyltransferase family member 2, putative, expressed	7e-19		67.24.1	67.24.1	48
1.1.1.6	0_18739	STRS1_65_G08_A034	gb|EEF44130.1|	Phosphatase DCR2, putative [Ricinus communis]	5e-39	Q05924|DCR2_YEAST	Phosphatase DCR2 - Saccharomyces cerevisiae (Baker's yeast)	1e-07	Q2HVG8|Q2HVG8_MEDTR	Putative uncharacterized protein - Medicago truncatula (Barrel medic)	9e-39	UniRef100_Q2HVG8	Putative uncharacterized protein n=1 Tax=Medicago truncatula RepID=Q2HVG8_MEDTR	1e-38	AT5G63140.1	ATPAP29/PAP29 (purple acid phosphatase 29); acid phosphatase/ protein serine/threonine phosphatase	1.6	IMGA|AC123547_36.5	PTS protein chr02_pseudomolecule_IMGAG_V2 10260264-10260960 F EGN_Mt071002 20080227	9e-33	LOC_Os06g48570.1|12006.m09383|protein	phosphatase DCR2, putative, expressed	4e-36		67.24.5	67.24.5	48
1.1.1.7	0_18742	STRS1_66_C02_A034				A4Z0B8|PURA_BRASO	Adenylosuccinate synthetase - Bradyrhizobium sp. (strain ORS278)	3	A9NPL8|A9NPL8_PICSI	Putative uncharacterized protein - Picea sitchensis (Sitka spruce)	3e-44	UniRef100_A9NPL8	Putative uncharacterized protein n=1 Tax=Picea sitchensis RepID=A9NPL8_PICSI	4e-44	AT5G67460.1	glycosyl hydrolase family protein 17	0.48	IMGA|AC145329_33.4	binding , related chr07_pseudomolecule_IMGAG_V2 29765578-29766015 H EGN_Mt071002 20080227	5e-10	LOC_Os05g50100.1|12005.m09079|protein	expressed protein	0.002		67.24.9	67.24.9	48
1.1.1.8	0_18746	STRS1_66_E08_A034				Q8H0U8|RH42_ARATH	DEAD-box ATP-dependent RNA helicase 42 - Arabidopsis thaliana (Mouse-ear cress)	1.6	A9P294|A9P294_PICSI	Putative uncharacterized protein - Picea sitchensis (Sitka spruce)	1e-32	UniRef100_A9P294	Putative uncharacterized protein n=1 Tax=Picea sitchensis RepID=A9P294_PICSI	1e-32	AT3G14720.1	ATMPK19 (Arabidopsis thaliana MAP kinase 19); MAP kinase	0.45	IMGA|AC198009_24.4	IQ calmodulin-binding region; Apoptosis regulator Bcl-2 protein, BAG chr07_pseudomolecule_IMGAG_V2 5219466-5220821 E EGN_Mt071002 20080227	0.78	LOC_Os03g60050.1|12003.m10899|protein	retrotransposon protein, putative, Ty3-gypsy subclass	2		67.24.13	67.24.13	48
1.1.1.9		BUFFER ONLY																								68.12.1	48
1.1.10.1	0_9618	NDL2_7_G01_A029													AT2G42290.1	leucine-rich repeat family protein	1.8	IMGA|CT967306_13.4	Peptidase C19, ubiquitin carboxyl-terminal hydrolase 2 chr03_pseudomolecule_IMGAG_V2 25038402-25043214 E EGN_Mt071002 20080227	1.7					40.12.1	40.12.1	48
1.1.10.10	0_9942	RTAL1_25_F05_A029				P18161|KYK2_DICDI	Tyrosine-protein kinase 2 - Dictyostelium discoideum (Slime mold)	3.2	B0DZX7|B0DZX7_LACBS	Predicted protein - Laccaria bicolor (strain S238N-H82) (Bicoloured deceiver) (Laccaria laccata var. bicolor)	6e-16	UniRef100_B0DZX7	Predicted protein n=1 Tax=Laccaria bicolor S238N-H82 RepID=B0DZX7_LACBS	8e-16	AT2G22100.1	RNA recognition motif (RRM)-containing protein	0.37	IMGA|CR955009_39.5	hypothetical protein chr05_pseudomolecule_IMGAG_V2 16389063-16389975 E EGN_Mt071002 20080227	0.005	LOC_Os09g16290.1|12009.m04889|protein	ABC transporter family protein	0.49		41.12.5	41.12.5	48
1.1.10.11	0_9944	RTAL1_25_G04_A029				P35481|CYT_CYPCA	Cystatin precursor - Cyprinus carpio (Common carp)	9.7	A9NMX0|A9NMX0_PICSI	Putative uncharacterized protein - Picea sitchensis (Sitka spruce)	2e-15	UniRef100_A9NMX0	Putative uncharacterized protein n=1 Tax=Picea sitchensis RepID=A9NMX0_PICSI	2e-15	AT2G21630.1	transport protein, putative	0.024	IMGA|AC148446_13.4	Heavy metal transport/detoxification protein chr01_pseudomolecule_IMGAG_V2 26165575-26164254 F EGN_Mt071002 20080227	6e-09	LOC_Os04g45130.1|12004.m09467|protein	metal ion binding protein, putative, expressed	3e-07		41.12.9	41.12.9	48
1.1.10.12	0_9948	RTAL1_26_A08_A029							Q8LMP5|Q8LMP5_ORYSJ	Expressed protein - Oryza sativa subsp. japonica (Rice)	0.002	UniRef100_Q8LMP5	Expressed protein (Putative uncharacterized protein) n=1 Tax=Oryza sativa Japonica Group RepID=Q8LMP5_ORYSJ	0.003	AT3G06550.2	similar to O-acetyltransferase [Arabidopsis thaliana] (TAIR:AT2G34410.2); similar to acetyltransferase-related [Arabidopsis thaliana] (TAIR:AT1G29890.2); similar to O-acetyltransferase-related [Arabidopsis thaliana] (TAIR:AT5G46340.1); similar to Os01g0631100 [Oryza sativa (japonica cultivar-group)] (GB:NP_001043644.1); similar to Os03g0314200 [Oryza sativa (japonica cultivar-group)] (GB:NP_00104…	1.8	IMGA|AC148527_4.4	ACI13 chr01_pseudomolecule_IMGAG_V2 27663936-27667426 F EGN_Mt071002 20080227	1	LOC_Os10g11060.1|12010.m04435|protein	ACI13, putative, expressed	6e-05		41.12.13	41.12.13	48
1.1.10.13	2_8380	RTBOR1_16_G03_A029	dbj|BAA35121.1|	DnaJ homolog [Salix gilgiana]	1e-105	Q04960|DNJH_CUCSA	DnaJ protein homolog - Cucumis sativus (Cucumber)	1e-106	A7QNR8|A7QNR8_VITVI	Chromosome undetermined scaffold_134, whole genome shotgun sequence - Vitis vinifera (Grape)	1e-106	UniRef100_A7QNR8	Chromosome undetermined scaffold_134, whole genome shotgun sequence n=1 Tax=Vitis vinifera RepID=A7QNR8_VITVI	1e-106	AT3G44110.2	ATJ3 (Arabidopsis thaliana DnaJ homologue 3)	0.0002	IMGA|AC133862_11.4	Heat shock protein DnaJ chr02_pseudomolecule_IMGAG_V2 20568760-20571438 F EGN_Mt071002 20080227	1e-101	LOC_Os03g57340.1|12003.m10652|protein	dnaJ protein, putative, expressed	1e-101		41.24.1	41.24.1	48
1.1.10.14	0_10118	RTBOR1_17_A10_A029				P40445|YIQ6_YEAST	Uncharacterized transporter YIL166C - Saccharomyces cerevisiae (Baker's yeast)	0.86	A7S379|A7S379_NEMVE	Predicted protein - Nematostella vectensis (Starlet sea anemone)	3.1	UniRef100_UPI00016E5230	UPI00016E5230 related cluster n=1 Tax=Takifugu rubripes RepID=UPI00016E5230	0.16	AT3G47680.1	DNA binding	0.43	IMGA|CT025841_12.4	hypothetical protein chr05_pseudomolecule_IMGAG_V2 13582480-13582848 H EGN_Mt071002 20080227	4.8	LOC_Os06g06850.1|12006.m05409|protein	resistance protein LR10, putative, expressed	1.4		41.24.5	41.24.5	48
1.1.10.15	0_10122	RTBOR1_17_D04_A029	gb|EEF50047.1|	glutamyl-tRNA synthetase, cytoplasmic, putative [Ricinus communis]	1e-41	P46655|SYEC_YEAST	Glutamyl-tRNA synthetase, cytoplasmic - Saccharomyces cerevisiae (Baker's yeast)	8e-20	A7PRF7|A7PRF7_VITVI	Chromosome chr14 scaffold_27, whole genome shotgun sequence - Vitis vinifera (Grape)	4e-39	UniRef100_A7PRF7	Chromosome chr14 scaffold_27, whole genome shotgun sequence n=1 Tax=Vitis vinifera RepID=A7PRF7_VITVI	5e-39	AT5G64100.1	peroxidase, putative	0.092	IMGA|AC148406_10.5	Glutamyl-tRNA synthetase, class Ic; Glutamyl-tRNA synthetase archae/euk cytosolic; Glutathione S-transferase, C-terminal-like chr01_pseudomolecule_IMGAG_V2 19718355-19713576 E EGN_Mt071002 20080227	9e-42	LOC_Os01g16520.1|12001.m08248|protein	glutamyl-tRNA synthetase, cytoplasmic, putative, expressed	2e-39		41.24.9	41.24.9	48
1.1.10.16	0_10126	RTBOR1_17_F06_A029				P03994|HPLN1_RAT	Hyaluronan and proteoglycan link protein 1 precursor - Rattus norvegicus (Rat)	3.7	A7NV00|A7NV00_VITVI	Chromosome chr18 scaffold_1, whole genome shotgun sequence - Vitis vinifera (Grape)	3e-06	UniRef100_A7NV00	Chromosome chr18 scaffold_1, whole genome shotgun sequence n=1 Tax=Vitis vinifera RepID=A7NV00_VITVI	4e-06	AT4G15120.1	VQ motif-containing protein	0.1	IMGA|AC146558_12.5	VQ chr05_pseudomolecule_IMGAG_V2 21198806-21197281 E EGN_Mt071002 20080227	4e-07	LOC_Os02g07690.1|12002.m06116|protein	VQ motif family protein, expressed	2e-06		41.24.13	41.24.13	48
1.1.10.17	0_10291	RTBOR1_28_C11_A029	ref|ZP_02003599.1|	Zinc-containing alcohol dehydrogenase superfamily [Beggiatoa sp. PS] gb|EDN66401.1| Zinc-containing alcohol dehydrogenase superfamily [Beggiatoa sp. PS]	3e-28	Q28452|QOR_LAMGU	Quinone oxidoreductase - Lama guanicoe (Guanaco)	1e-11	A7C483|A7C483_9GAMM	Zinc-containing alcohol dehydrogenase superfamily - Beggiatoa sp. PS	2e-28	UniRef100_A7C483	Zinc-containing alcohol dehydrogenase superfamily n=1 Tax=Beggiatoa sp. PS RepID=A7C483_9GAMM	2e-28	AT1G20130.1	family II extracellular lipase, putative	0.48	IMGA|AC148758_17.4	Alcohol dehydrogenase superfamily, zinc-containing chr04_pseudomolecule_IMGAG_V2 34347256-34344110 E EGN_Mt071002 20080227	6e-07	LOC_Os05g24880.1|12005.m06782|protein	oxidoreductase/ zinc ion binding protein, putative, expressed	2e-09		42.12.1	42.12.1	48
1.1.10.18	0_10295	RTBOR1_28_F02_A029	ref|NP_197072.3|	binding [Arabidopsis thaliana]	5e-94	O94915|FRYL_HUMAN	Protein furry homolog-like - Homo sapiens (Human)	5e-07	A7PAH0|A7PAH0_VITVI	Chromosome chr14 scaffold_9, whole genome shotgun sequence - Vitis vinifera (Grape)	2e-97	UniRef100_A7PAH0	Chromosome chr14 scaffold_9, whole genome shotgun sequence n=1 Tax=Vitis vinifera RepID=A7PAH0_VITVI	2e-97	AT5G39785.2	similar to unknown protein [Arabidopsis thaliana] (TAIR:AT1G69610.1); similar to conserved hypothetical protein [Medicago truncatula] (GB:ABD32213.1); contains InterPro domain Protein of unknown function DUF1666; (InterPro:IPR012870)	0.13	IMGA|AC174342_36.5	RST1 , related chr06_pseudomolecule_IMGAG_V2 302610-296275 E EGN_Mt071002 20080227	3.5	LOC_Os02g58410.1|12002.m10862|protein	expressed protein	1e-88		42.12.5	42.12.5	48
1.1.10.19	2_6443	RTBOR1_28_H03_A029				Q1HG43|DOXA1_HUMAN	Dual oxidase maturation factor 1 - Homo sapiens (Human)	3.1	Q8GU56|Q8GU56_ORYSA	SMC1 protein - Oryza sativa (Rice)	5.4	UniRef100_Q8GU56	SMC1 protein n=1 Tax=Oryza sativa RepID=Q8GU56_ORYSA	6.9	AT1G18920.1	similar to unknown protein [Arabidopsis thaliana] (TAIR:AT1G74770.1); similar to Os01g0689300 [Oryza sativa (japonica cultivar-group)] (GB:NP_001043922.1); similar to putative zinc finger protein [Oryza sativa (japonica cultivar-group)] (GB:AAT39270.1); contains InterPro domain Hemerythrin HHE cation binding region; (InterPro:IPR012312)	0.15	IMGA|AC140022_24.4	UDP-glucoronosyl and UDP-glucosyl transferase family protein chr06_pseudomolecule_IMGAG_V2 15607152-15610521 E EGN_Mt071002 20080227	9.8	LOC_Os03g55870.1|12003.m10498|protein	expressed protein	8.7		42.12.9	42.12.9	48
1.1.10.2	0_9622	NDL2_8_B01_A029													AT4G02195.1	SYP42 (SYNTAXIN OF PLANTS 41); t-SNARE	0.61	IMGA|AC148396_28.4	DNA polymerase V chr02_pseudomolecule_IMGAG_V2 2274194-2281553 E EGN_Mt071002 20080227	1.3	LOC_Os03g35340.1|12003.m08675|protein	expressed protein	4.9		40.12.5	40.12.5	48
1.1.10.20	0_10301	RTBOR1_29_A05_A029				Q0U1G2|PABP_PHANO	Polyadenylate-binding protein, cytoplasmic and nuclear - Phaeosphaeria nodorum (Septoria nodorum)	5.3	A7PYS6|A7PYS6_VITVI	Chromosome chr12 scaffold_38, whole genome shotgun sequence - Vitis vinifera (Grape)	1.3	UniRef100_A7PYS6	Chromosome chr12 scaffold_38, whole genome shotgun sequence n=1 Tax=Vitis vinifera RepID=A7PYS6_VITVI	1.7	AT1G14687.1	ATHB32 (ARABIDOPSIS THALIANA HOMEOBOX PROTEIN 32); DNA binding / transcription factor	0.027	IMGA|AC165218_26.4	DNA-binding WRKY chr02_pseudomolecule_IMGAG_V2 8872126-8873884 E EGN_Mt071002 20080227	0.42	LOC_Os04g58650.1|12004.m10745|protein	retrotransposon protein, putative, unclassified	0.072		42.12.13	42.12.13	48
1.1.10.21	0_10816	RTCA1_8_B09_A029				O05616|VANA_PSEUH	Vanillate O-demethylase oxygenase subunit - Pseudomonas sp. (strain HR199 / DSM 7063)	1.3	Q8XT93|Q8XT93_RALSO	Probable vanillate o-demethylase oxygenase subunit oxidoreductase protein - Ralstonia solanacearum (Pseudomonas solanacearum)	7.2	UniRef100_Q8XT93	Probable vanillate o-demethylase oxygenase subunit oxidoreductase protein n=1 Tax=Ralstonia solanacearum RepID=Q8XT93_RALSO	8.8	AT1G50640.1	ATERF3/ERF3 (ETHYLENE RESPONSIVE ELEMENT BINDING FACTOR 3); DNA binding / protein binding / transcription factor/ transcriptional repressor	0.001	IMGA|AC148718_19.4	Zinc finger, NF-X1-type; Zinc finger, RING-type; Zinc finger, PHD-type chr04_pseudomolecule_IMGAG_V2 6805942-6809164 E EGN_Mt071002 20080227	3.7	LOC_Os05g03210.1|12005.m04855|protein	F-box domain containing protein, expressed	5.2		42.24.1	42.24.1	48
1.1.10.22	0_10820	RTCA1_8_G02_A029	ref|NP_193696.3|	RNA binding / nucleic acid binding / nucleotide binding [Arabidopsis thaliana]	6e-10	Q6CEW9|MRD1_YARLI	Multiple RNA-binding domain-containing protein 1 - Yarrowia lipolytica (Candida lipolytica)	0.003	A7P2L2|A7P2L2_VITVI	Chromosome chr1 scaffold_5, whole genome shotgun sequence - Vitis vinifera (Grape)	2e-14	UniRef100_A7P2L2	Chromosome chr1 scaffold_5, whole genome shotgun sequence n=1 Tax=Vitis vinifera RepID=A7P2L2_VITVI	3e-14	AT5G17160.1	similar to unknown protein [Arabidopsis thaliana] (TAIR:AT3G03130.1); similar to hypothetical protein MtrDRAFT_AC144806g2v1 [Medicago truncatula] (GB:ABE91887.1)	1.8	IMGA|AC183923_30.4	RNA-binding region RNP-1 (RNA recognition motif) chr02_pseudomolecule_IMGAG_V2 5703833-5710602 H EGN_Mt071002 20080227	6e-07	LOC_Os04g52200.1|12004.m10115|protein	multiple RNA-binding domain-containing protein 1, putative, expressed	0.037		42.24.5	42.24.5	48
1.1.10.23	0_10824	RTCA1_9_C01_A029				O60125|BAG1A_SCHPO	BAG family molecular chaperone regulator 1A - Schizosaccharomyces pombe (Fission yeast)	0.2	B0D0R5|B0D0R5_LACBS	Predicted protein - Laccaria bicolor (strain S238N-H82) (Bicoloured deceiver) (Laccaria laccata var. bicolor)	3e-32	UniRef100_B0D0R5	Predicted protein n=1 Tax=Laccaria bicolor S238N-H82 RepID=B0D0R5_LACBS	3e-32	AT5G64390.1	HEN4 (HUA ENHANCER 4); nucleic acid binding	0.4	IMGA|AC136840_41.5	Cyclic peptide transporter chr01_pseudomolecule_IMGAG_V2 21344326-21340262 E EGN_Mt071002 20080227	0.026	LOC_Os01g36930.2|12001.m43049|protein	ubiquitin carboxyl-terminal hydrolase 6, putative, expressed	0.25		42.24.9	42.24.9	48
1.1.10.24	0_10828	RTCA1_9_D11_A029	emb|CAB77025.1|	Rho GDP dissociation inhibitor [Nicotiana tabacum], putative	1e-26	Q9SFC6|GDIR_ARATH	Rho GDP-dissociation inhibitor 1 - Arabidopsis thaliana (Mouse-ear cress)	3e-24	Q9M404|Q9M404_TOBAC	Putative Rho GDP dissociation inhibitor - Nicotiana tabacum (Common tobacco)	6e-27	UniRef100_Q9M404	Putative Rho GDP dissociation inhibitor n=1 Tax=Nicotiana tabacum RepID=Q9M404_TOBAC	8e-27	AT5G04960.1	pectinesterase family protein	1.7	IMGA|AC150798_7.4	RHO protein GDP dissociation inhibitor chr02_pseudomolecule_IMGAG_V2 6660630-6663660 F EGN_Mt071002 20080227	2e-24	LOC_Os06g21340.1|12006.m06791|protein	rho GDP-dissociation inhibitor 1, putative, expressed	7e-26		42.24.13	42.24.13	48
1.1.10.3	0_9626	NDL2_8_C05_A029				Q66IN2|QSER1_XENLA	Glutamine and serine-rich protein 1 - Xenopus laevis (African clawed frog)	4.1	A9NYD7|A9NYD7_PICSI	Putative uncharacterized protein - Picea sitchensis (Sitka spruce)	1e-13	UniRef100_A9NYD7	Putative uncharacterized protein n=1 Tax=Picea sitchensis RepID=A9NYD7_PICSI	1e-13	AT5G07410.1	pectinesterase family protein	0.36	IMGA|AC087771_7.4	Tetratricopeptide-like helical chr05_pseudomolecule_IMGAG_V2 11582272-11579971 H EGN_Mt071002 20080227	4.8	LOC_Os11g18194.1|12011.m05894|protein	cycloartenol synthase, putative, expressed	7		40.12.9	40.12.9	48
1.1.10.4	0_9630	NDL2_8_E01_A029				Q6PIJ6|FBX38_HUMAN	F-box only protein 38 - Homo sapiens (Human)	1	A9P0I1|A9P0I1_PICSI	Putative uncharacterized protein - Picea sitchensis (Sitka spruce)	0.0003	UniRef100_A9P0I1	Putative uncharacterized protein n=1 Tax=Picea sitchensis RepID=A9P0I1_PICSI	0.0004	AT4G11480.1	protein kinase family protein	0.48	IMGA|AC146341_55.4	SKP1 component chr08_pseudomolecule_IMGAG_V2 8040556-8033553 E EGN_Mt071002 20080227	0.39	LOC_Os01g71040.1|12001.m13148|protein	expressed protein	0.34		40.12.13	40.12.13	48
1.1.10.5	0_9758	RTAL1_16_C01_A029				Q80U49|K0284_MOUSE	Protein KIAA0284 - Mus musculus (Mouse)	1.1	A8N2F7|A8N2F7_COPC7	Putative uncharacterized protein - Coprinopsis cinerea (strain Okayama-7 / 130 / FGSC 9003) (Inky cap fungus) (Hormographiella aspergillata)	2e-25	UniRef100_A8N2F7	Putative uncharacterized protein n=1 Tax=Coprinopsis cinerea okayama7#130 RepID=A8N2F7_COPC7	3e-25	AT4G18905.1	transducin family protein / WD-40 repeat family protein	0.082	IMGA|AC126007_55.4	PGPD14 chr04_pseudomolecule_IMGAG_V2 13673353-13673604 H EGN_Mt071002 20080227	3	LOC_Os01g71220.1|12001.m13165|protein	RING zinc finger protein, putative, expressed	0.51		40.24.1	40.24.1	48
1.1.10.6	0_9762	RTAL1_16_D09_A029	dbj|BAG80548.1|	UDP-glucose:glucosyltransferase [Lycium barbarum]	2e-20	Q9SK82|COGT2_ARATH	Cytokinin-O-glucosyltransferase 2 - Arabidopsis thaliana (Mouse-ear cress)	2e-12	A9NVW6|A9NVW6_PICSI	Putative uncharacterized protein - Picea sitchensis (Sitka spruce)	8e-69	UniRef100_A9NVW6	Putative uncharacterized protein n=1 Tax=Picea sitchensis RepID=A9NVW6_PICSI	1e-68	AT3G16010.1	pentatricopeptide (PPR) repeat-containing protein	1.3	IMGA|AC162276_45.4	Indole-3-acetate beta-glucosyltransferase , related chr07_pseudomolecule_IMGAG_V2 19213650-19214503 H EGN_Mt071002 20080227	9e-13	LOC_Os10g30570.1|12010.m05917|protein	cytokinin-O-glucosyltransferase 2, putative, expressed	1e-17		40.24.5	40.24.5	48
1.1.10.7	2_9253	RTAL1_16_F03_A029	ref|NP_565854.1|	zinc finger (C2H2 type) family protein [Arabidopsis thaliana] gb|AAK76505.1| unknown protein [Arabidopsis thaliana] gb|AAD31578.2| expressed protein [Arabidopsis thaliana] gb|AAM14308.1| unknown protein [Arabidopsis thaliana]	5e-46	B0BLT0|ZN593_XENTR	Zinc finger protein 593 - Xenopus tropicalis (Western clawed frog) (Silurana tropicalis)	7e-15	A9NTJ1|A9NTJ1_PICSI	Putative uncharacterized protein - Picea sitchensis (Sitka spruce)	5e-66	UniRef100_A9NTJ1	Putative uncharacterized protein n=1 Tax=Picea sitchensis RepID=A9NTJ1_PICSI	7e-66	AT2G36930.1	zinc finger (C2H2 type) family protein	0.15	IMGA|AC174368_37.5	Protein of unknown function DUF1685 chr04_pseudomolecule_IMGAG_V2 29114572-29112550 H EGN_Mt071002 20080227	0.65	LOC_Os08g45040.1|12008.m08474|protein	zinc finger protein 593, putative, expressed	5e-47		40.24.9	40.24.9	48
1.1.10.8	0_9768	RTAL1_16_H08_A029				Q6FVM9|SRB8_CANGA	Mediator of RNA polymerase II transcription subunit 12 - Candida glabrata (Yeast) (Torulopsis glabrata)	0.52				UniRef100_Q6FVM9	Mediator of RNA polymerase II transcription subunit 12 n=1 Tax=Candida glabrata RepID=SRB8_CANGA	6.9	AT5G26060.1	S1 self-incompatibility protein-related	0.27	IMGA|AC138527_23.4	HMG-I and HMG-Y, DNA-binding chr03_pseudomolecule_IMGAG_V2 36723128-36721626 I EGN_Mt071002 20080227	1.2	LOC_Os07g44210.1|12007.m08643|protein	ATP binding protein, putative, expressed	1.6		40.24.13	40.24.13	48
1.1.10.9	0_9938	RTAL1_25_E02_A029				Q54HP1|MYBQ_DICDI	Myb-like protein Q - Dictyostelium discoideum (Slime mold)	0.12	A9NTC9|A9NTC9_PICSI	Putative uncharacterized protein - Picea sitchensis (Sitka spruce)	2e-88	UniRef100_A9NTC9	Putative uncharacterized protein n=1 Tax=Picea sitchensis RepID=A9NTC9_PICSI	2e-88	AT3G11300.1	similar to unknown protein [Arabidopsis thaliana] (TAIR:AT3G11290.1); contains domain MULTI-COPPER OXIDASE (PTHR11709); contains domain LACCASE (PTHR11709:SF9)	0.48	IMGA|AC152447_5.4	hypothetical protein chr04_pseudomolecule_IMGAG_V2 37439657-37438494 F EGN_Mt071002 20080227	9e-06	LOC_Os01g04010.1|12001.m07037|protein	expressed protein	1e-09		41.12.1	41.12.1	48
1.1.11.1	0_8618	COLD1_34_G12_A029	gb|EDP53569.1|	extracellular conserved serine-rich protein [Aspergillus fumigatus A1163]	1e-14	Q4WFV6|YA880_ASPFU	UPF0619 GPI-anchored membrane protein AFUA_3G00880 precursor - Aspergillus fumigatus (Sartorya fumigata)	9e-16	Q5KDL8|Q5KDL8_CRYNE	Putative uncharacterized protein - Cryptococcus neoformans (Filobasidiella neoformans)	5e-16	UniRef100_Q5KDL8	Putative uncharacterized protein n=1 Tax=Filobasidiella neoformans RepID=Q5KDL8_CRYNE	6e-16	AT3G55830.1	EPC1 (ECTOPICALLY PARTING CELLS); transferase, transferring glycosyl groups	0.49	IMGA|AC147405_22.4	Heat shock protein DnaJ chr04_pseudomolecule_IMGAG_V2 11443652-11439867 E EGN_Mt071002 20080227	3.4	LOC_Os08g17760.1|12008.m05896|protein	hypothetical protein	1.3		37.12.1	37.12.1	48
1.1.11.10	0_8976	COLD1_61_C04_A029				Q8RY67|WAKLO_ARATH	Wall-associated receptor kinase-like 14 precursor - Arabidopsis thaliana (Mouse-ear cress)	0.0002	A7NTL4|A7NTL4_VITVI	Chromosome chr18 scaffold_1, whole genome shotgun sequence - Vitis vinifera (Grape)	0.0003	UniRef100_A7NTL4	Chromosome chr18 scaffold_1, whole genome shotgun sequence n=1 Tax=Vitis vinifera RepID=A7NTL4_VITVI	0.0003	AT5G22500.1	acyl CoA reductase, putative / male-sterility protein, putative	0.11	IMGA|CU459034_19.3	Protein kinase; Immunoglobulin/major histocompatibility complex chr05_pseudomolecule_IMGAG_V2 6807240-6811534 E EGN_Mt071002 20080227	0.0007	LOC_Os12g40419.3|12012.m07825|protein	WAK-like kinase, putative, expressed	0.12		38.12.5	38.12.5	48
1.1.11.11	1_4600	COLD1_61_F07_A029				Q8WUA2|PPIL4_HUMAN	Peptidyl-prolyl cis-trans isomerase-like 4 - Homo sapiens (Human)	1.4	A9NQX5|A9NQX5_PICSI	Putative uncharacterized protein - Picea sitchensis (Sitka spruce)	2e-17	UniRef100_A9NQX5	Putative uncharacterized protein n=1 Tax=Picea sitchensis RepID=A9NQX5_PICSI	2e-17	AT3G11800.1	similar to unknown protein [Arabidopsis thaliana] (TAIR:AT3G44150.1); similar to expp1 protein precursor [Solanum tuberosum] (GB:CAJ77501.1); contains domain FAMILY NOT NAMED (PTHR21454); contains domain SUBFAMILY NOT NAMED (PTHR21454:SF1)	0.43	IMGA|CU302348_18.4	Bromo adjacent region; Agenet chr05_pseudomolecule_IMGAG_V2 20621180-20625145 E EGN_Mt071002 20080227	0.0004	LOC_Os08g33420.1|12008.m07332|protein	agenet domain containing protein, expressed	0.0004		38.12.9	38.12.9	48
1.1.11.12	2_5894	COLD1_62_A08_A029	gb|ACC66092.1|	anthocyanidin synthase [Ginkgo biloba] gb|ACC66093.1| anthocyanidin synthase [Ginkgo biloba]	6e-81	Q9ZWQ9|FLS_CITUN	Flavonol synthase/flavanone 3-hydroxylase - Citrus unshiu (Satsuma orange)	1e-68	A9NLF0|A9NLF0_PICSI	Putative uncharacterized protein - Picea sitchensis (Sitka spruce)	1e-138	UniRef100_A9NLF0	Putative uncharacterized protein n=1 Tax=Picea sitchensis RepID=A9NLF0_PICSI	1e-138	AT5G20550.1	oxidoreductase, 2OG-Fe(II) oxygenase family protein	3e-06	IMGA|CU137658_12.3	ArgE/dapE/ACY1/CPG2/yscS; 2OG-Fe(II) oxygenase chr05_pseudomolecule_IMGAG_V2 2980478-2982899 E EGN_Mt071002 20080227	2e-68	LOC_Os05g03640.1|12005.m04898|protein	flavonol synthase/flavanone 3-hydroxylase, putative, expressed	3e-64		38.12.13	38.12.13	48
1.1.11.13	0_9129	GEO2_3_B12_A032				Q9ZB79|ACPS_MYCGE	Holo-[acyl-carrier-protein] synthase - Mycoplasma genitalium	2.7	Q8IFP4|Q8IFP4_PLAF7	Erythrocyte membrane-associated antigen, putative - Plasmodium falciparum (isolate 3D7)	10	UniRef100_UPI0000588371	PREDICTED: similar to histamine H3 receptor short form, partial n=1 Tax=Strongylocentrotus purpuratus RepID=UPI0000588371	4.4	AT4G31430.3	similar to nucleoporin-related [Arabidopsis thaliana] (TAIR:AT5G20200.1); similar to conserved hypothetical protein [Medicago truncatula] (GB:ABE80407.1)	0.029	IMGA|AC202368_4.3	Protein of unknown function DUF1336 chr01_pseudomolecule_IMGAG_V2 24704093-24706174 H EGN_Mt071002 20080227	0.36	LOC_Os12g36150.1|12012.m07405|protein	retrotransposon protein, putative, unclassified	0.91		38.24.1	38.24.1	48
1.1.11.14	0_9133	GEO2_3_D11_A032				Q8NJP6|AXE1_PENPU	Acetylxylan esterase 1 precursor - Penicillium purpurogenum	3e-13	Q0CV78|Q0CV78_ASPTN	Putative uncharacterized protein - Aspergillus terreus (strain NIH 2624)	1e-52	UniRef100_Q0CV78	Putative uncharacterized protein n=1 Tax=Aspergillus terreus NIH2624 RepID=Q0CV78_ASPTN	1e-52	AT5G28250.1	Ulp1 protease family protein	0.52	IMGA|AC159537_27.4	Quinonprotein alcohol dehydrogenase-like chr08_pseudomolecule_IMGAG_V2 33841561-33847620 E EGN_Mt071002 20080227	2.8	LOC_Os02g06870.1|12002.m06034|protein	retrotransposon protein, putative, unclassified	1.9		38.24.5	38.24.5	48
1.1.11.15	0_9137	GEO2_3_G01_A032				O44400|F37C4_CAEEL	Protein F37C4.5 - Caenorhabditis elegans	0.082	B0D9H0|B0D9H0_LACBS	Predicted protein - Laccaria bicolor (strain S238N-H82) (Bicoloured deceiver) (Laccaria laccata var. bicolor)	3e-29	UniRef100_B0D9H0	Predicted protein n=1 Tax=Laccaria bicolor S238N-H82 RepID=B0D9H0_LACBS	4e-29	AT4G26620.1	sucrase-related	0.45	IMGA|AC150842_35.5	Homeodomain-like chr08_pseudomolecule_IMGAG_V2 15874521-15872821 E EGN_Mt071002 20080227	1.7	LOC_Os07g33260.1|12007.m07587|protein	retrotransposon protein, putative, unclassified	0.14		38.24.9	38.24.9	48
1.1.11.16	0_9141	GEO2_3_H11_A032	gb|ABN09819.1|	Not CCR4-Not complex component, N-terminal; tRNA-binding arm [Medicago truncatula]	1e-19	O13870|NOT3_SCHPO	General negative regulator of transcription subunit 3 - Schizosaccharomyces pombe (Fission yeast)	3e-13	A9SXW1|A9SXW1_PHYPA	Predicted protein - Physcomitrella patens subsp. patens	2e-20	UniRef100_A9SXW1	Predicted protein n=1 Tax=Physcomitrella patens subsp. patens RepID=A9SXW1_PHYPA	3e-20	AT2G03890.2	phosphatidylinositol 3- and 4-kinase family protein	0.077	IMGA|AC167711_22.5	Not CCR4-Not complex component, N-terminal; tRNA-binding arm chr07_pseudomolecule_IMGAG_V2 21250711-21263701 E EGN_Mt071002 20080227	3e-22	LOC_Os03g44900.2|12003.m35336|protein	CCR4-NOT transcription complex subunit 3, putative, expressed	3e-18		38.24.13	38.24.13	48
1.1.11.17	0_9290	HEAT1_15_D11_A029				Q59066|Y1672_METJA	Uncharacterized protein MJ1672 - Methanocaldococcus jannaschii (Methanococcus jannaschii)	2.3	A9NXT1|A9NXT1_PICSI	Putative uncharacterized protein - Picea sitchensis (Sitka spruce)	3e-42	UniRef100_A9NXT1	Putative uncharacterized protein n=1 Tax=Picea sitchensis RepID=A9NXT1_PICSI	4e-42	AT2G05760.1	xanthine/uracil permease family protein	0.12	IMGA|AC152447_5.4	hypothetical protein chr04_pseudomolecule_IMGAG_V2 37439657-37438494 F EGN_Mt071002 20080227	2.5	LOC_Os04g53040.1|12004.m10196|protein	retrotransposon protein, putative, unclassified, expressed	4.9		39.12.1	39.12.1	48
1.1.11.18	0_9294	HEAT1_15_G05_A029	ref|NP_001149156.1|	esterase [Zea mays] gb|ACG34406.1| esterase precursor [Zea mays]	9e-50	Q7Y1X1|EST_HEVBR	Esterase precursor - Hevea brasiliensis (Para rubber tree)	3e-23	A9NWB0|A9NWB0_PICSI	Putative uncharacterized protein - Picea sitchensis (Sitka spruce)	3e-55	UniRef100_A9NWB0	Putative uncharacterized protein n=1 Tax=Picea sitchensis RepID=A9NWB0_PICSI	4e-55	AT5G37415.1	MADS-box family protein	0.43	IMGA|CT963133_14.4	Lipolytic enzyme, G-D-S-L chr03_pseudomolecule_IMGAG_V2 18292498-18294624 H EGN_Mt071002 20080227	9e-33	LOC_Os01g11710.1|12001.m07788|protein	esterase precursor, putative, expressed	3e-49		39.12.5	39.12.5	48
1.1.11.19	0_9298	HEAT1_16_A10_A029				P51567|AFC2_ARATH	Serine/threonine-protein kinase AFC2 - Arabidopsis thaliana (Mouse-ear cress)	4e-06	A9NN82|A9NN82_PICSI	Putative uncharacterized protein - Picea sitchensis (Sitka spruce)	5e-18	UniRef100_A9NN82	Putative uncharacterized protein n=1 Tax=Picea sitchensis RepID=A9NN82_PICSI	7e-18	AT4G30080.1	ARF16 (AUXIN RESPONSE FACTOR 16); miRNA binding / transcription factor	0.0005	IMGA|AC135413_25.5	Protein kinase chr03_pseudomolecule_IMGAG_V2 31050901-31046798 F EGN_Mt071002 20080227	2e-06	LOC_Os01g62080.1|12001.m12331|protein	serine/threonine-protein kinase AFC1, putative, expressed	1e-06		39.12.9	39.12.9	48
1.1.11.2	0_8622	COLD1_35_A10_A029	gb|ACJ15472.1|	galactinol synthase [Brassica napus]	1e-110	O15488|GLYG2_HUMAN	Glycogenin-2 - Homo sapiens (Human)	6e-10	A9NS25|A9NS25_PICSI	Putative uncharacterized protein - Picea sitchensis (Sitka spruce)	1e-113	UniRef100_A9NS25	Putative uncharacterized protein n=1 Tax=Picea sitchensis RepID=A9NS25_PICSI	1e-113	AT1G09350.1	ATGOLS3 (ARABIDOPSIS THALIANA GALACTINOL SYNTHASE 3); transferase, transferring glycosyl groups / transferase, transferring hexosyl groups	0.11	IMGA|AC135465_9.4	Glycosyl transferase, family 8 chr07_pseudomolecule_IMGAG_V2 29375631-29373359 F EGN_Mt071002 20080227	1e-111	LOC_Os03g20120.1|12003.m07424|protein	galactinol synthase 3, putative, expressed	1e-105		37.12.5	37.12.5	48
1.1.11.20	1_1821	HEAT1_16_B08_A029				A8MV65|VGLL3_HUMAN	Transcription cofactor vestigial-like protein 3 - Homo sapiens (Human)	7.6	A9NTU9|A9NTU9_PICSI	Putative uncharacterized protein - Picea sitchensis (Sitka spruce)	4e-21	UniRef100_A9NTU9	Putative uncharacterized protein n=1 Tax=Picea sitchensis RepID=A9NTU9_PICSI	5e-21	AT5G08330.1	TCP family transcription factor, putative	0.025	IMGA|CT573353_20.4	hypothetical protein chr03_pseudomolecule_IMGAG_V2 12221175-12219062 H EGN_Mt071002 20080227	1.8	LOC_Os01g49930.1|12001.m11178|protein	expressed protein	9.9		39.12.13	39.12.13	48
1.1.11.21	0_9455	HEAT1_50_B04_A029													AT5G56140.1	KH domain-containing protein	0.009	IMGA|AC202367_10.4	Zinc finger, FYVE/PHD-type chr08_pseudomolecule_IMGAG_V2 30539548-30540438 E EGN_Mt071002 20080227	1	LOC_Os01g47560.1|12001.m10951|protein	OsWRKY16 - Superfamily of rice TFs having WRKY and zinc finger domains, expressed	0.31		39.24.1	39.24.1	48
1.1.11.22	2_9069	HEAT1_50_C07_A029				Q3IS15|PYRG_NATPD	CTP synthase - Natronomonas pharaonis (strain DSM 2160 / ATCC 35678)	2.4	A7Q719|A7Q719_VITVI	Chromosome chr5 scaffold_58, whole genome shotgun sequence - Vitis vinifera (Grape)	1e-07	UniRef100_A7Q719	Chromosome chr5 scaffold_58, whole genome shotgun sequence n=1 Tax=Vitis vinifera RepID=A7Q719_VITVI	1e-07	AT5G37190.1	CIP4 (COP1-interacting protein 4)	2.3	IMGA|AC146705_32.5	hypothetical protein chr03_pseudomolecule_IMGAG_V2 23204231-23196313 E EGN_Mt071002 20080227	1e-09	LOC_Os08g41420.1|12008.m08120|protein	expressed protein	9e-07		39.24.5	39.24.5	48
1.1.11.23	0_9461	HEAT1_50_F04_A029																							39.24.9	39.24.9	48
1.1.11.24	0_9464	HEAT1_50_H06_A029	ref|NP_188478.1|	aspartyl protease family protein [Arabidopsis thaliana] dbj|BAB01116.1| CND41, chloroplast nucleoid DNA binding protein-like [Arabidopsis thaliana] gb|AAN13013.1| putative chloroplast nucleoid DNA-binding protein [Arabidopsis thaliana]	6e-06	Q766C3|NEP1_NEPGR	Aspartic proteinase nepenthesin-1 precursor - Nepenthes gracilis (Slender pitcher plant)	0.002	Q9LS40|Q9LS40_ARATH	CND41, chloroplast nucleoid DNA binding protein-like - Arabidopsis thaliana (Mouse-ear cress)	3e-06	UniRef100_Q9LS40	CND41, chloroplast nucleoid DNA binding protein-like (Putative chloroplast nucleoid DNA-binding protein) n=1 Tax=Arabidopsis thaliana RepID=Q9LS40_ARATH	4e-06	AT5G59310.1	LTP4 (LIPID TRANSFER PROTEIN 4); lipid binding	0.007	IMGA|CU302347_21.4	Peptidase aspartic, active site chr05_pseudomolecule_IMGAG_V2 28632163-28633467 E EGN_Mt071002 20080227	0.0001	LOC_Os06g20040.1|12006.m06661|protein	aspartic proteinase nepenthesin-2 precursor, putative, expressed	2e-05		39.24.13	39.24.13	48
1.1.11.3	0_8626	COLD1_35_D05_A029	ref|XP_748580.1|	integral membrane protein [Aspergillus fumigatus Af293] gb|EAL86542.1| integral membrane protein [Aspergillus fumigatus Af293]	1e-11	P34468|YMH1_CAEEL	Uncharacterized protein F58A4.1 - Caenorhabditis elegans	0.18	Q0UXE9|Q0UXE9_PHANO	Putative uncharacterized protein - Phaeosphaeria nodorum (Septoria nodorum)	6e-15	UniRef100_Q0UXE9	Putative uncharacterized protein n=1 Tax=Phaeosphaeria nodorum RepID=Q0UXE9_PHANO	7e-15	AT5G21160.1	La domain-containing protein / proline-rich family protein	1.5	IMGA|CR940305_16.4	Mitochodrial transcription termination factor-related chr03_pseudomolecule_IMGAG_V2 33759772-33758148 E EGN_Mt071002 20080227	0.61	LOC_Os09g39920.1|12009.m06929|protein	beta-1,4-mannan synthase, putative, expressed	0.52		37.12.9	37.12.9	48
1.1.11.4	0_8630	COLD1_35_F03_A029				Q61618|AA3R_MOUSE	Adenosine A3 receptor - Mus musculus (Mouse)	0.61	Q8MXK7|Q8MXK7_LEIMA	Putative uncharacterized protein - Leishmania major	8.6	UniRef100_UPI0000DC1FED	UPI0000DC1FED related cluster n=1 Tax=Rattus norvegicus RepID=UPI0000DC1FED	2.8	AT5G45710.1	AT-HSFA4C (Arabidopsis thaliana heat shock transcription factor A4C); DNA binding / transcription factor	0.12	IMGA|AC202518_11.3	hypothetical protein chr04_pseudomolecule_IMGAG_V2 16445613-16443249 E EGN_Mt071002 20080227	4.3	LOC_Os10g22920.1|12010.m05298|protein	Cf2/Cf5 disease resistance protein, putative	2.2		37.12.13	37.12.13	48
1.1.11.5	0_8795	COLD1_49_H01_A029				P87280|YD290_YEAST	Putative uncharacterized protein YDR290W - Saccharomyces cerevisiae (Baker's yeast)	0.55				UniRef100_P87280	Putative uncharacterized protein YDR290W n=1 Tax=Saccharomyces cerevisiae RepID=YD290_YEAST	7.4	AT5G09410.1	EICBP.B (ETHYLENE INDUCED CALMODULIN BINDING PROTEIN); calmodulin binding / transcription regulator	0.46	IMGA|AC159185_32.4	Polynucleotidyl transferase, Ribonuclease H fold chr04_pseudomolecule_IMGAG_V2 5364435-5365648 H EGN_Mt071002 20080227	4					37.24.1	37.24.1	48
1.1.11.6	0_8799	COLD1_50_A06_A029	ref|XP_001876645.1|	3-ketoacyl-CoA-thiolase, peroxisomal [Laccaria bicolor S238N-H82] gb|EDR12381.1| 3-ketoacyl-CoA-thiolase, peroxisomal [Laccaria bicolor S238N-H82]	2e-65	Q8QZT1|THIL_MOUSE	Acetyl-CoA acetyltransferase, mitochondrial precursor - Mus musculus (Mouse)	7e-50	B0CY47|B0CY47_LACBS	3-ketoacyl-CoA-thiolase, peroxisomal - Laccaria bicolor (strain S238N-H82) (Bicoloured deceiver) (Laccaria laccata var. bicolor)	2e-65	UniRef100_B0CY47	3-ketoacyl-CoA-thiolase, peroxisomal n=1 Tax=Laccaria bicolor S238N-H82 RepID=B0CY47_LACBS	2e-65	AT1G04710.1	acetyl-CoA C-acyltransferase, putative / 3-ketoacyl-CoA thiolase, putative	0.11	IMGA|CU302337_4.4	Thiolase chr05_pseudomolecule_IMGAG_V2 36368896-36361461 E EGN_Mt071002 20080227	2e-37	LOC_Os01g02020.2|12001.m42833|protein	acetyl-CoA acetyltransferase, cytosolic 2, putative, expressed	2e-34		37.24.5	37.24.5	48
1.1.11.7	0_8802	COLD1_50_C03_A029	gb|AAR07076.1|	cyclin H-1 [Oryza sativa (japonica cultivar-group)]	1e-11	Q10D80|CCH11_ORYSJ	Cyclin-H1-1 - Oryza sativa subsp. japonica (Rice)	6e-13	A7PS51|A7PS51_VITVI	Chromosome chr14 scaffold_27, whole genome shotgun sequence - Vitis vinifera (Grape)	2e-13	UniRef100_A7PS51	Chromosome chr14 scaffold_27, whole genome shotgun sequence n=1 Tax=Vitis vinifera RepID=A7PS51_VITVI	2e-13	AT5G27620.1	CYCH;1 (CYCLIN H;1); cyclin-dependent protein kinase/ protein binding / protein kinase	0.007	IMGA|AC151426_17.5	Cyclin-like chr01_pseudomolecule_IMGAG_V2 20573033-20576237 E EGN_Mt071002 20080227	4e-10	LOC_Os03g52750.2|12003.m101490|protein	cyclin-H, putative, expressed	2e-13		37.24.9	37.24.9	48
1.1.11.8	0_8806	COLD1_50_D03_A029				Q9GMB3|SOMA_CALJA	Somatotropin precursor - Callithrix jacchus (Common marmoset)	1.3	A9NSF0|A9NSF0_PICSI	Putative uncharacterized protein - Picea sitchensis (Sitka spruce)	2e-21	UniRef100_A9NSF0	Putative uncharacterized protein n=1 Tax=Picea sitchensis RepID=A9NSF0_PICSI	3e-21	AT1G55255.1	HUB2 (HISTONE MONO-UBIQUITINATION 2); protein binding / zinc ion binding	0.031	IMGA|CT573507_21.5	Bromo adjacent region; Transcription elongation factor S-II, central region chr05_pseudomolecule_IMGAG_V2 2396372-2391182 F EGN_Mt071002 20080227	1.9					37.24.13	37.24.13	48
1.1.11.9	0_8972	COLD1_61_B03_A029				Q8BPN8|DMXL2_MOUSE	DmX-like protein 2 - Mus musculus (Mouse)	5.6	A8M3M2|A8M3M2_SALAI	Putative uncharacterized protein - Salinispora arenicola (strain CNS-205)	3.1	UniRef100_A8M3M2	Putative uncharacterized protein n=1 Tax=Salinispora arenicola CNS-205 RepID=A8M3M2_SALAI	4	AT5G50650.1	WD-40 repeat family protein / St12p protein, putative	1.7	IMGA|CT027665_51.4	amino acid feature: rod protein domain, aa 266 .. 468; amino acid feature: globular protein domain, aa 32 .. 265 , related chr05_pseudomolecule_IMGAG_V2 17988357-17988833 I EGN_Mt071002 20080227	1.6	LOC_Os03g02480.1|12003.m05790|protein	inner membrane protein OXA1L, mitochondrial precursor, putative, expressed	4.2		38.12.1	38.12.1	48
1.1.12.1	1_6402	RTWW2_15_H10_A021	gb|ACJ26016.1|	delta-12 desaturase [Phanerochaete chrysosporium] gb|ACL13289.1| oleoyl phosphatidylcholine desaturase [Phanerochaete chrysosporium]	5e-50	P59668|FAD12_MORIS	Delta(12) fatty acid desaturase - Mortierella isabellina (Umbelopsis isabellina)	2e-13	B0CVT9|B0CVT9_LACBS	Delta-12 fatty acid desaturase protein - Laccaria bicolor (strain S238N-H82) (Bicoloured deceiver) (Laccaria laccata var. bicolor)	7e-46	UniRef100_B0CVT9	Delta-12 fatty acid desaturase protein n=1 Tax=Laccaria bicolor S238N-H82 RepID=B0CVT9_LACBS	9e-46	AT3G22010.1	receptor-like protein kinase-related	0.023	IMGA|AC186676_34.5	Fatty acid acyl-CoA desaturase chr07_pseudomolecule_IMGAG_V2 21679831-21674552 E EGN_Mt071002 20080227	7e-10	LOC_Os02g48560.6|12002.m100054|protein	omega-6 fatty acid desaturase, endoplasmic reticulum isozyme 2, putative, expressed	2e-09		34.12.1	34.12.1	48
1.1.12.10	2_7618	RTWW3_8_H08_A022				P10925|ZFY1_MOUSE	Zinc finger Y-chromosomal protein 1 - Mus musculus (Mouse)	6.2	Q84MV7|Q84MV7_ORYSJ	Retrotransposon protein, putative, unclassified - Oryza sativa subsp. japonica (Rice)	6.1	UniRef100_Q84MV7	Retrotransposon protein, putative, unclassified n=1 Tax=Oryza sativa Japonica Group RepID=Q84MV7_ORYSJ	7.8	AT3G21070.1	NADK1 (NAD kinase 1); NAD+ kinase/ NADH kinase/ calmodulin binding	0.14	IMGA|AC149131_26.4	RNA-binding region RNP-1 chr07_pseudomolecule_IMGAG_V2 19783193-19784542 I EGN_Mt071002 20080227	0.35	LOC_Os03g28110.1|12003.m08135|protein	retrotransposon protein, putative, unclassified	0.14		35.12.5	35.12.5	48
1.1.12.11	0_4078	RTWW3_9_A09_A022	gb|ACH60354.1|	alpha-L-arabinofuranosidase/beta-D-xylosidase [Pseudotsuga menziesii] gb|ACH60358.1| alpha-L-arabinofuranosidase/beta-D-xylosidase [Pseudotsuga menziesii] gb|ACH60359.1| alpha-L-arabinofuranosidase/beta-D-xylosidase [Pseudotsuga menziesii] gb|ACH60360.1| alpha-L-arabinofuranosidase/beta-D-xylosidase [Pseudotsuga menziesii] gb|ACH60362.1| alpha-L-arabinofuranosidase/beta-D-xylosidase [Pseudotsuga …	7e-13	P83344|XYNB_PRUPE	Putative beta-D-xylosidase - Prunus persica (Peach)	0.002	Q7X6F6|Q7X6F6_ORYSJ	OSJNBb0079B02.3 protein - Oryza sativa subsp. japonica (Rice)	3e-06	UniRef100_Q3V5Q1	Alpha-L-arabinofuranosidase n=1 Tax=Raphanus sativus RepID=Q3V5Q1_RAPSA	4e-06	AT3G25900.1	ATHMT-1/HMT-1; homocysteine S-methyltransferase	0.39	IMGA|AC187356_10.4	Glycoside hydrolase, family 3, N-terminal; Glycoside hydrolase, family 3, C-terminal chr02_pseudomolecule_IMGAG_V2 1419941-1415360 E EGN_Mt071002 20080227	5e-07	LOC_Os04g54810.1|12004.m10373|protein	beta-D-xylosidase, putative, expressed	8e-08		35.12.9	35.12.9	48
1.1.12.12	2_6649	RTWW3_9_B03_A022				Q9SE50|BGL1_ARATH	Beta-glucosidase homolog precursor - Arabidopsis thaliana (Mouse-ear cress)	1e-43	Q2MV12|Q2MV12_ONCHC	Beta-mannosidase 3 - Oncidium Gower Ramsey	1e-115	UniRef100_Q2MV12	Beta-mannosidase 3 n=1 Tax=Oncidium Gower Ramsey RepID=Q2MV12_ONCHC	1e-115	AT5G42260.1	glycosyl hydrolase family 1 protein	0.0002	IMGA|AC174330_1.4	6-phospho-beta-galactosidase, eukaryotic chr00_pseudomolecule_IMGAG_V2 14050666-14052796 E EGN_Mt071002 20080227	2e-05	LOC_Os01g32364.1|12001.m09560|protein	non-cyanogenic beta-glucosidase precursor, putative, expressed	1e-106		35.12.13	35.12.13	48
1.1.12.13	0_4352	RTWW3_17_E07_A022	gb|AAM28290.1|	ATP/GTP binding protein [Ananas comosus], putative	1e-19	P37652|BCSB_ECOLI	Cyclic di-GMP-binding protein precursor - Escherichia coli (strain K12)	9.1	Q8H291|Q8H291_ANACO	Putative ATP/GTP binding protein - Ananas comosus (Pineapple) (Ananas ananas)	7e-20	UniRef100_Q8H291	Putative ATP/GTP binding protein n=1 Tax=Ananas comosus RepID=Q8H291_ANACO	9e-20	AT1G17980.1	nucleotidyltransferase family protein	0.006	IMGA|AC144341_11.5	Disease resistance protein chr03_pseudomolecule_IMGAG_V2 4062694-4059296 E EGN_Mt071002 20080227	4.8	LOC_Os04g56590.1|12004.m35061|protein	ATP/GTP binding protein, putative, expressed	2e-17		35.24.1	35.24.1	48
1.1.12.14	2_4408	RTWW3_17_H03_A022	ref|NP_850199.1|	protein kinase family protein [Arabidopsis thaliana] gb|AAN64167.1| putative serine/threonine protein kinase [Arabidopsis thaliana]	1e-06	Q03495|POLN_HEVME	Non-structural polyprotein pORF1 [Includes: Methyltransferase - Hepatitis E virus genotype 2 (isolate Human/Mexico) (HEV-2)	4.9	Q8H0Z0|Q8H0Z0_ARATH	Putative serine/threonine protein kinase - Arabidopsis thaliana (Mouse-ear cress)	7e-07	UniRef100_Q8H0Z0	Putative serine/threonine protein kinase n=1 Tax=Arabidopsis thaliana RepID=Q8H0Z0_ARATH	9e-07	AT4G35190.1	similar to unknown protein [Arabidopsis thaliana] (TAIR:AT2G37210.1); similar to Conserved hypothetical protein 730 [Medicago truncatula] (GB:ABD32794.1); contains InterPro domain Conserved hypothetical protein 730; (InterPro:IPR005269)	0.002	IMGA|AC195568_7.4	Polynucleotidyl transferase, Ribonuclease H fold chr02_pseudomolecule_IMGAG_V2 9183660-9181561 F EGN_Mt071002 20080227	0.37	LOC_Os02g37880.3|12002.m100256|protein	cyclin G-associated kinase, putative, expressed	2e-07		35.24.5	35.24.5	48
1.1.12.15	2_584	RTWW3_18_A09_A022				Q8CEE6|PASK_MOUSE	PAS domain-containing serine/threonine-protein kinase - Mus musculus (Mouse)	0.63	Q84Q47|Q84Q47_ORYSJ	Putative uncharacterized protein P0456B03.121-1 - Oryza sativa subsp. japonica (Rice)	1e-34	UniRef100_Q84Q47	Putative uncharacterized protein P0456B03.121-1 (Os08g0425800 protein) n=1 Tax=Oryza sativa Japonica Group RepID=Q84Q47_ORYSJ	2e-34	AT5G42895.1	Encodes a ECA1 gametogenesis related family protein	2	IMGA|AC149209_31.4	hypothetical protein chr05_pseudomolecule_IMGAG_V2 27015144-27018819 F EGN_Mt071002 20080227	4e-25	LOC_Os08g32980.1|12008.m07290|protein	expressed protein	3e-36		35.24.9	35.24.9	48
1.1.12.16	0_4347	RTWW3_18_C03_A022				Q21067|IFC2_CAEEL	Intermediate filament protein ifc-2 - Caenorhabditis elegans	7.8	A7T751|A7T751_NEMVE	Predicted protein - Nematostella vectensis (Starlet sea anemone)	0.4	UniRef100_A7T751	Predicted protein (Fragment) n=1 Tax=Nematostella vectensis RepID=A7T751_NEMVE	0.48	AT1G54130.1	RSH3 (RELA/SPOT HOMOLOG 3); catalytic	0.14	IMGA|AC202343_10.3	hypothetical protein chr04_pseudomolecule_IMGAG_V2 4718664-4715206 E EGN_Mt071002 20080227	8.3					35.24.13	35.24.13	48
1.1.12.17	0_9040	COLD1_9_C11_A029				Q9V8Y7|OR56A_DROME	Putative odorant receptor 56a - Drosophila melanogaster (Fruit fly)	2.5	Q8L8J6|Q8L8J6_PINTA	Putative TIR/NBS/LRR disease resistance protein - Pinus taeda (Loblolly pine)	0.0005	UniRef100_Q8L8J6	Putative TIR/NBS/LRR disease resistance protein (Fragment) n=1 Tax=Pinus taeda RepID=Q8L8J6_PINTA	0.0006	AT2G28680.1	cupin family protein	0.51	IMGA|AC156830_28.4	Leucine-rich repeat, typical subtype chr08_pseudomolecule_IMGAG_V2 1433766-1430448 H EGN_Mt071002 20080227	0.022	LOC_Os04g40080.1|12004.m08992|protein	protein lap1, putative, expressed	0.28		36.12.1	36.12.1	48
1.1.12.18	0_9042	COLD1_9_F07_A029	gb|EEF49804.1|	microsomal signal peptidase 23 kD subunit, putative [Ricinus communis]	1e-71	Q9MA96|SPC3A_ARATH	Signal peptidase complex subunit 3A - Arabidopsis thaliana (Mouse-ear cress)	7e-68	A9NMX1|A9NMX1_PICSI	Putative uncharacterized protein - Picea sitchensis (Sitka spruce)	2e-88	UniRef100_A9NMX1	Putative uncharacterized protein n=1 Tax=Picea sitchensis RepID=A9NMX1_PICSI	3e-88	AT5G27430.1	signal peptidase subunit family protein	2e-06	IMGA|AC150244_16.4	Signal peptidase 22 kDa subunit chr07_pseudomolecule_IMGAG_V2 30938831-30941766 F EGN_Mt071002 20080227	4e-70	LOC_Os09g38370.1|12009.m06778|protein	signal peptidase complex subunit 3, putative, expressed	7e-70		36.12.5	36.12.5	48
1.1.12.19	2_8868	COLD1_9_H07_A029	ref|XP_002282119.1|	polyubiquitin [Vitis vinifera], predicted similar to	1e-137	P69326|UBIQ_WHEAT	Ubiquitin - Triticum aestivum (Wheat)	9e-36	Q0J9W6|Q0J9W6_ORYSJ	Os04g0628100 protein - Oryza sativa subsp. japonica (Rice)	1e-138	UniRef100_Q0J9W6	Os04g0628100 protein n=1 Tax=Oryza sativa Japonica Group RepID=Q0J9W6_ORYSJ	1e-137	AT5G03240.1	UBQ3 (POLYUBIQUITIN 3); protein binding	9e-09	IMGA|AC174295_8.5	Ubiquitin chr01_pseudomolecule_IMGAG_V2 3659731-3658782 F EGN_Mt071002 20080227	0.03	LOC_Os04g53620.1|12004.m35205|protein	polyubiquitin OUB2, putative, expressed	1e-139		36.12.9	36.12.9	48
1.1.12.2	0_4751	RTWW2_16_A07_A021							Q4Y0A1|Q4Y0A1_PLACH	Putative uncharacterized protein - Plasmodium chabaudi	7.6	UniRef100_Q4Y0A1	Putative uncharacterized protein n=1 Tax=Plasmodium chabaudi RepID=Q4Y0A1_PLACH	9.2	AT2G21790.1	R1/RIBONUCLEOTIDE REDUCTASE, REDUCTASE PROTEIN R1; ribonucleoside-diphosphate reductase	0.28	IMGA|AC202269_5.3	transposase , identical chr00_pseudomolecule_IMGAG_V2 16154365-16150422 E EGN_Mt071002 20080227	5					34.12.5	34.12.5	48
1.1.12.20	0_8277	COLD1_10_C01_A029				Q9NYY8|FAKD2_HUMAN	FAST kinase domain-containing protein 2 - Homo sapiens (Human)	3.5	A7WGX8|A7WGX8_9AQUI	5'-Nucleotidase domain protein - Hydrogenobaculum sp. Y04AAS1	2.6	UniRef100_B4U5W1	5'-Nucleotidase domain protein n=1 Tax=Hydrogenobaculum sp. Y04AAS1 RepID=B4U5W1_9AQUI	3.1	AT2G24240.1	potassium channel tetramerisation domain-containing protein	0.72	IMGA|CT009615_14.4	Cyclin, N-terminal chr03_pseudomolecule_IMGAG_V2 13066328-13065462 H EGN_Mt071002 20080227	1.3	LOC_Os07g09920.1|12007.m05447|protein	disease resistance protein RPM1, putative	4.9		36.12.13	36.12.13	48
1.1.12.21	1_4885	COLD1_20_D08_A029				Q0JM17|RH56_ORYSJ	DEAD-box ATP-dependent RNA helicase 56 - Oryza sativa subsp. japonica (Rice)	8e-05	A9P9M6|A9P9M6_POPTR	Putative uncharacterized protein - Populus trichocarpa (Western balsam poplar) (Populus balsamifera subsp. trichocarpa)	0.0007	UniRef100_UPI00017394A9	DEAD/DEAH box helicase, putative (RH15) n=1 Tax=Arabidopsis thaliana RepID=UPI00017394A9	0.001	AT5G66050.2	similar to wound-responsive family protein [Arabidopsis thaliana] (TAIR:AT1G19660.2); similar to Os08g0357000 [Oryza sativa (japonica cultivar-group)] (GB:NP_001061624.1); similar to putative wound inductive gene [Oryza sativa (japonica cultivar-group)] (GB:BAD03758.1); contains InterPro domain Protein of unknown function DUF151; (InterPro:IPR003729)	1.2	IMGA|AC145331_38.4	Helicase, C-terminal chr01_pseudomolecule_IMGAG_V2 3864701-3856149 E EGN_Mt071002 20080227	6e-05	LOC_Os01g36920.2|12001.m150622|protein	spliceosome RNA helicase BAT1, putative, expressed	2e-05		36.24.1	36.24.1	48
1.1.12.22	0_8444	COLD1_20_F03_A029	ref|XP_002147618.1|	eukaryotic translation initiation factor eIF-4A subunit, putative [Penicillium marneffei ATCC 18224] gb|EEA24107.1| eukaryotic translation initiation factor eIF-4A subunit, putative [Penicillium marneffei ATCC 18224]	1e-101	Q5KJJ2|FAL1_CRYNE	ATP-dependent RNA helicase FAL1 - Cryptococcus neoformans (Filobasidiella neoformans)	1e-106	B0CXX1|B0CXX1_LACBS	Predicted protein - Laccaria bicolor (strain S238N-H82) (Bicoloured deceiver) (Laccaria laccata var. bicolor)	1e-109	UniRef100_B0CXX1	Predicted protein n=1 Tax=Laccaria bicolor S238N-H82 RepID=B0CXX1_LACBS	1e-109	AT3G19760.1	eukaryotic translation initiation factor 4A, putative / eIF-4A, putative / DEAD box RNA helicase, putative	2e-09	IMGA|AC174465_25.4	Helicase, C-terminal chr02_pseudomolecule_IMGAG_V2 11174171-11170062 F EGN_Mt071002 20080227	9e-81	LOC_Os03g36930.1|12003.m08808|protein	eukaryotic initiation factor 4A-3, putative, expressed	1e-100		36.24.5	36.24.5	48
1.1.12.23	0_8448	COLD1_20_H03_A029				O14357|GPI1_SCHPO	N-acetylglucosaminyl-phosphatidylinositol biosynthetic protein gpi1 - Schizosaccharomyces pombe (Fission yeast)	0.54	Q7RF94|Q7RF94_PLAYO	RNA recognition motif, putative - Plasmodium yoelii yoelii	7.6	UniRef100_UPI00016E1E93	UPI00016E1E93 related cluster n=1 Tax=Takifugu rubripes RepID=UPI00016E1E93	7.3	AT4G04885.1	pre-mRNA cleavage complex-related	0.11	IMGA|AC152350_1.5	Putative plant transposon protein , related chr04_pseudomolecule_IMGAG_V2 25697668-25699973 H EGN_Mt071002 20080227	0.36					36.24.9	36.24.9	48
1.1.12.24	0_8452	COLD1_25_B01_A029	gb|EEF41989.1|	Cell division protein ftsH, putative [Ricinus communis]	2e-72	Q655S1|FTSH2_ORYSJ	Cell division protease ftsH homolog 2, chloroplast precursor - Oryza sativa subsp. japonica (Rice)	9e-70	A7PJL7|A7PJL7_VITVI	Chromosome chr12 scaffold_18, whole genome shotgun sequence - Vitis vinifera (Grape)	3e-74	UniRef100_A7PJL7	Chromosome chr12 scaffold_18, whole genome shotgun sequence n=1 Tax=Vitis vinifera RepID=A7PJL7_VITVI	3e-74	AT2G30950.1	VAR2 (VARIEGATED 2); ATP-dependent peptidase/ ATPase/ metallopeptidase/ zinc ion binding	6e-07	IMGA|AC149128_31.4	Peptidase S26A, signal peptidase I; AAA ATPase; Peptidase M, neutral zinc metallopeptidases, zinc-binding site; Peptidase M41, FtsH extracellular chr07_pseudomolecule_IMGAG_V2 1829743-1825320 E EGN_Mt071002 20080227	2e-35	LOC_Os06g45820.4|12006.m32143|protein	OsFtsH2 - Oryza sativa FtsH protease, homologue of AtFtsH2/8, expressed	2e-70		36.24.13	36.24.13	48
1.1.12.3	2_9550	RTWW2_16_C03_A021	ref|NP_001057796.1|	CCT chaperonin gamma subunit, putative	2e-08				Q5Z6U5|Q5Z6U5_ORYSJ	Putative CCT chaperonin gamma subunit - Oryza sativa subsp. japonica (Rice)	1e-08	UniRef100_Q5Z6U5	Putative CCT chaperonin gamma subunit (Os06g0538000 protein) n=1 Tax=Oryza sativa Japonica Group RepID=Q5Z6U5_ORYSJ	1e-08	AT5G26360.1	chaperonin, putative	0.002	IMGA|CT010518_29.4	Peptidase S10, serine carboxypeptidase chr03_pseudomolecule_IMGAG_V2 6792101-6799999 E EGN_Mt071002 20080227	3.8	LOC_Os06g34690.1|12006.m08006|protein	T-complex protein 1 subunit gamma, putative, expressed	3e-10		34.12.9	34.12.9	48
1.1.12.4	2_9477	RTWW2_16_D02_A021	ref|NP_187664.2|	transducin family protein / WD-40 repeat family protein [Arabidopsis thaliana] gb|AAF76355.1| hypothetical protein [Arabidopsis thaliana] gb|AAO42310.1| unknown protein [Arabidopsis thaliana] gb|AAP04120.1| unknown protein [Arabidopsis thaliana]	2e-43	Q9P4X3|UTP7_SCHPO	Probable U3 small nucleolar RNA-associated protein 7 - Schizosaccharomyces pombe (Fission yeast)	8e-31	A9S395|A9S395_PHYPA	Predicted protein - Physcomitrella patens subsp. patens	3e-57	UniRef100_A9S395	Predicted protein n=1 Tax=Physcomitrella patens subsp. patens RepID=A9S395_PHYPA	4e-57	AT3G03620.1	MATE efflux family protein	0.033	IMGA|AC130801_44.4	hypothetical protein chr07_pseudomolecule_IMGAG_V2 30727964-30716890 H EGN_Mt071002 20080227	1.2	LOC_Os01g08770.1|12001.m07502|protein	WD-repeat protein 46, putative, expressed	5e-44		34.12.13	34.12.13	48
1.1.12.5	0_4582	RTWW2_22_H06_A021	emb|CAL34142.1|	proteasome subunit alpha type 3 [Nidula niveotomentosa], putative	3e-49	P21242|PSA3_YEAST	Proteasome component C1 - Saccharomyces cerevisiae (Baker's yeast)	1e-34	Q0P6S3|Q0P6S3_9AGAR	Putative proteasome subunit alpha type 3 - Nidula niveotomentosa	2e-49	UniRef100_Q0P6S3	Putative proteasome subunit alpha type 3 (Fragment) n=1 Tax=Nidula niveotomentosa RepID=Q0P6S3_9AGAR	2e-49	AT3G13360.1	similar to unknown protein [Arabidopsis thaliana] (TAIR:AT5G56210.1); similar to hypothetical protein [Triticum aestivum] (GB:CAJ19339.1)	0.02	IMGA|CT967319_22.4	Proteasome alpha-subunit chr07_pseudomolecule_IMGAG_V2 13914442-13911864 E EGN_Mt071002 20080227	5e-10	LOC_Os01g59600.2|12001.m43238|protein	proteasome subunit alpha type 3, putative, expressed	8e-31		34.24.1	34.24.1	48
1.1.12.6	0_4319	RTWW3_1_C08_A022				Q8TC36|SPA4L_HUMAN	Sperm-associated antigen 4-like protein - Homo sapiens (Human)	2.5	A6UTM1|A6UTM1_META3	Band 7 protein - Methanococcus aeolicus (strain Nankai-3 / ATCC BAA-1280)	6.6	UniRef100_UPI0001662259	PREDICTED: hypothetical protein, partial n=1 Tax=Homo sapiens RepID=UPI0001662259	0.98	AT5G24350.1	similar to hypothetical protein [Brachypodium sylvaticum] (GB:CAJ26383.1); similar to Os12g0233600 [Oryza sativa (japonica cultivar-group)] (GB:NP_001066451.1); contains InterPro domain WD40-like; (InterPro:IPR011046)	0.006	IMGA|AC130801_43.4	Sodium/hydrogen exchanger chr07_pseudomolecule_IMGAG_V2 30707661-30711064 E EGN_Mt071002 20080227	6.5					34.24.5	34.24.5	48
1.1.12.7	2_2142	RTWW3_1_D10_A022	gb|EEF37655.1|	endo-1,3-1,4-beta-d-glucanase, putative [Ricinus communis]	7e-67	Q9ZT66|E134_MAIZE	Endo-1,3;1,4-beta-D-glucanase precursor - Zea mays (Maize)	1e-25	A9NNK5|A9NNK5_PICSI	Putative uncharacterized protein - Picea sitchensis (Sitka spruce)	2e-94	UniRef100_A9NNK5	Putative uncharacterized protein n=1 Tax=Picea sitchensis RepID=A9NNK5_PICSI	3e-94	AT3G23570.1	dienelactone hydrolase family protein	0.041	IMGA|AC124960_77.4	Dienelactone hydrolase chr02_pseudomolecule_IMGAG_V2 4582202-4585790 E EGN_Mt071002 20080227	1e-50	LOC_Os05g33100.1|12005.m07542|protein	endo-1,3;1,4-beta-D-glucanase precursor, putative, expressed	1e-63		34.24.9	34.24.9	48
1.1.12.8	1_4947	RTWW3_1_E09_A022				P21856|GDIA_BOVIN	Rab GDP dissociation inhibitor alpha - Bos taurus (Bovine)	3.1	Q8H3D6|Q8H3D6_ORYSJ	Putative uncharacterized protein P0018C07.126 - Oryza sativa subsp. japonica (Rice)	9e-20	UniRef100_Q0D408	Os07g0656100 protein n=2 Tax=Oryza sativa Japonica Group RepID=Q0D408_ORYSJ	1e-19	AT5G37710.1	lipase class 3 family protein / calmodulin-binding heat-shock protein, putative	0.32	IMGA|AC138014_47.5	Protein of unknown function DUF580 chr03_pseudomolecule_IMGAG_V2 7157767-7154014 E EGN_Mt071002 20080227	2e-18	LOC_Os07g46240.1|12007.m08841|protein	expressed protein	3e-21		34.24.13	34.24.13	48
1.1.12.9	1_738	RTWW3_8_G06_A022	gb|AAX92685.1|	aquaporin [Picea abies], probable	8e-29	Q9XF58|PIP25_MAIZE	Aquaporin PIP2-5 - Zea mays (Maize)	6e-28	Q3ZDL3|Q3ZDL3_PICAB	Probable aquaporin - Picea abies (Norway spruce) (Picea excelsa)	5e-29	UniRef100_Q3ZDL3	Probable aquaporin (Fragment) n=1 Tax=Picea abies RepID=Q3ZDL3_PICAB	6e-29	AT4G35100.1	PIP3 (PLASMA MEMBRANE INTRINSIC PROTEIN 3); water channel	2e-09	IMGA|AC148995_21.5	Major intrinsic protein chr07_pseudomolecule_IMGAG_V2 25546630-25545043 F EGN_Mt071002 20080227	2e-27	LOC_Os04g44060.1|12004.m09364|protein	aquaporin PIP2.3, putative, expressed	5e-28		35.12.1	35.12.1	48
1.1.13.1	1_6562	RTPHOS1_7_H02_A029	gb|ABD52115.1|	dirigent-like protein pDIR4 [Picea engelmannii x Picea glauca]	6e-73	P13240|DR206_PEA	Disease resistance response protein 206 - Pisum sativum (Garden pea)	2e-11	Q27JA8|Q27JA8_9CONI	Dirigent-like protein pDIR4 - Picea engelmannii x Picea glauca	4e-73	UniRef100_Q27JA8	Dirigent-like protein pDIR4 (Fragment) n=1 Tax=Picea engelmannii x Picea glauca RepID=Q27JA8_9CONI	5e-73	AT4G37760.1	squalene monooxygenase, putative / squalene epoxidase, putative	0.11	IMGA|CU151874_14.3	Plant disease resistance response protein chr07_pseudomolecule_IMGAG_V2 14071659-14072295 F EGN_Mt071002 20080227	3e-41	LOC_Os11g07830.1|12011.m04979|protein	dirigent-like protein pDIR9, putative, expressed	6e-41		31.12.1	31.12.1	48
1.1.13.10	2_3225	RTS1_12_B04_A029	ref|NP_188031.1|	(S)-2-hydroxy-acid oxidase, peroxisomal, putative / glycolate oxidase, putative / short chain alpha-hydroxy acid oxidase, putative [Arabidopsis thaliana] ref|NP_001078152.1| (S)-2-hydroxy-acid oxidase, peroxisomal, putative / glycolate oxidase, putative / short chain alpha-hydroxy acid oxidase, putative [Arabidopsis thaliana] gb|ABD85162.1| At3g14150 [Arabidopsis thaliana]	1e-66	Q9LRS0|GOX1_ARATH	Probable peroxisomal - Arabidopsis thaliana (Mouse-ear cress)	2e-60	Q9LJH3|Q9LJH3_ARATH	Glycolate oxidase - Arabidopsis thaliana (Mouse-ear cress)	9e-67	UniRef100_Q9LJH3	Glycolate oxidase n=1 Tax=Arabidopsis thaliana RepID=Q9LJH3_ARATH	1e-66	AT4G18360.2	(S)-2-hydroxy-acid oxidase, peroxisomal, putative / glycolate oxidase, putative / short chain alpha-hydroxy acid oxidase, putative	0.13	IMGA|CT963134_25.5	2-nitropropane dioxygenase, NPD chr03_pseudomolecule_IMGAG_V2 18406825-18402908 F EGN_Mt071002 20080227	0.017	LOC_Os07g42440.3|12007.m079750|protein	hydroxyacid oxidase 1, putative, expressed	5e-63		32.12.5	32.12.5	48
1.1.13.11	2_8844	RTS1_12_C02_A029				P36069|YKM8_YEAST	Uncharacterized protein YKL128C - Saccharomyces cerevisiae (Baker's yeast)	0.42	A9NZ95|A9NZ95_PICSI	Putative uncharacterized protein - Picea sitchensis (Sitka spruce)	1e-103	UniRef100_A9NZ95	Putative uncharacterized protein n=1 Tax=Picea sitchensis RepID=A9NZ95_PICSI	1e-103	AT5G64460.7	similar to unknown protein [Arabidopsis thaliana] (TAIR:AT1G58280.1); similar to phosphoglycerate mutase-like protein [Glycine max] (GB:AAG38144.1); contains InterPro domain Phosphoglycerate mutase; (InterPro:IPR013078)	0.0002	IMGA|AC148236_28.4	Phosphoglycerate/bisphosphoglycerate mutase chr03_pseudomolecule_IMGAG_V2 31379999-31375709 E EGN_Mt071002 20080227	3e-78	LOC_Os04g01230.2|12004.m35229|protein	phosphoglycerate mutase-like protein, putative, expressed	2e-78		32.12.9	32.12.9	48
1.1.13.12	0_5266	RTS1_12_C10_A029	gb|EEF50399.1|	LOB domain-containing protein, putative [Ricinus communis]	6e-15	Q9SRV3|LBD20_ARATH	LOB domain-containing protein 20 - Arabidopsis thaliana (Mouse-ear cress)	2e-15	A7QRJ4|A7QRJ4_VITVI	Chromosome chr8 scaffold_150, whole genome shotgun sequence - Vitis vinifera (Grape)	1e-15	UniRef100_A7QRJ4	Chromosome chr8 scaffold_150, whole genome shotgun sequence n=1 Tax=Vitis vinifera RepID=A7QRJ4_VITVI	1e-15	AT5G06080.1	LOB domain protein 33 / lateral organ boundaries domain protein 33 (LBD33)	0.0001	IMGA|AC129090_19.4	Protein of unknown function DUF260 chr05_pseudomolecule_IMGAG_V2 28439372-28440685 F EGN_Mt071002 20080227	1e-15	LOC_Os03g14270.1|12003.m06869|protein	ramosa 2, putative	1e-15		32.12.13	32.12.13	48
1.1.13.13	2_6502	RTWW1_9_H11_A015	gb|EEF51074.1|	NAD dependent epimerase/dehydratase, putative [Ricinus communis]	1e-117	Q9SYM5|RHM1_ARATH	Probable rhamnose biosynthetic enzyme 1 - Arabidopsis thaliana (Mouse-ear cress)	1e-115	A9NN20|A9NN20_PICSI	Putative uncharacterized protein - Picea sitchensis (Sitka spruce)	1e-138	UniRef100_A9NN20	Putative uncharacterized protein n=2 Tax=Picea RepID=A9NN20_PICSI	1e-138	AT1G63000.1	NRS/ER (NUCLEOTIDE-RHAMNOSE SYNTHASE/EPIMERASE-REDUCTASE)	0.032	IMGA|AC202518_9.3	NAD-dependent epimerase/dehydratase chr04_pseudomolecule_IMGAG_V2 16420150-16422981 F EGN_Mt071002 20080227	4e-06	LOC_Os02g45540.1|12002.m09591|protein	dTDP-4-dehydrorhamnose reductase, putative, expressed	1e-115		32.24.1	32.24.1	48
1.1.13.14	2_8646	RTWW1_10_C05_A015	gb|AAD04946.2|	PrMC3 [Pinus radiata]	2e-16	Q940G6|GI1L3_ARATH	Probable gibberellin receptor GID1L3 - Arabidopsis thaliana (Mouse-ear cress)	2e-10	A9P0Y8|A9P0Y8_PICSI	Putative uncharacterized protein - Picea sitchensis (Sitka spruce)	1e-41	UniRef100_A9P0Y8	Putative uncharacterized protein n=1 Tax=Picea sitchensis RepID=A9P0Y8_PICSI	1e-41	AT2G22710.1	myb family protein	0.007	IMGA|AC157777_16.4	Esterase/lipase/thioesterase chr07_pseudomolecule_IMGAG_V2 9966052-9964081 E EGN_Mt071002 20080227	7e-15	LOC_Os07g06850.1|12007.m05145|protein	gibberellin receptor GID1L2, putative, expressed	2e-14		32.24.5	32.24.5	48
1.1.13.15	0_5092	RTWW1_10_D09_A015	gb|AAG46150.1|AC018727_2	DNA-binding protein [Oryza sativa], putative	3e-14	Q9LP56|WRK65_ARATH	Probable WRKY transcription factor 65 - Arabidopsis thaliana (Mouse-ear cress)	5e-14	Q9FRP5|Q9FRP5_ORYSA	Putative DNA-binding protein - Oryza sativa (Rice)	4e-14	UniRef100_A2ZAL7	Putative uncharacterized protein n=3 Tax=Oryza sativa RepID=A2ZAL7_ORYSI	5e-14	AT2G30590.1	WRKY21 (WRKY DNA-binding protein 21); transcription factor	3e-10	IMGA|AC138015_11.4	DNA-binding WRKY chr02_pseudomolecule_IMGAG_V2 19264337-19268634 F EGN_Mt071002 20080227	4e-14	LOC_Os10g42850.1|12010.m07037|protein	OsWRKY2 - Superfamily of rice TFs having WRKY and zinc finger domains, expressed	9e-16		32.24.9	32.24.9	48
1.1.13.16	2_1600	RTWW1_10_H02_A015	gb|ACN12960.1|	R2R3-MYB transcription factor MYB5 [Pinus taeda]	4e-78	P20026|MYB1_HORVU	Myb-related protein Hv1 - Hordeum vulgare (Barley)	5e-06	B1PPT8|B1PPT8_PINPS	R2R3-Myb5 transcription factor - Pinus pinaster (Maritime pine)	7e-75	UniRef100_B1PPT8	R2R3-Myb5 transcription factor (Fragment) n=1 Tax=Pinus pinaster RepID=B1PPT8_PINPS	9e-75	AT5G20830.2	SUS1 (SUCROSE SYNTHASE 1); UDP-glycosyltransferase/ sucrose synthase	2	IMGA|AC121235_20.5	Homeodomain-related chr04_pseudomolecule_IMGAG_V2 18143375-18141854 F EGN_Mt071002 20080227	0.0001	LOC_Os09g36730.1|12009.m06622|protein	myb-related protein Hv1, putative, expressed	1e-06		32.24.13	32.24.13	48
1.1.13.17	0_4951	RTWW1_23_B04_A015				Q5UQA6|ADPRM_MIMIV	Putative ADP-ribosyl glycohydrolase L543 - Acanthamoeba polyphaga mimivirus (APMV)	8.2							AT1G35520.1	ARF15 (AUXIN RESPONSE FACTOR 15); transcription factor	0.35	IMGA|AC146631_55.4	Polynucleotidyl transferase, Ribonuclease H fold chr04_pseudomolecule_IMGAG_V2 9890803-9889355 H EGN_Mt071002 20080227	0.18	LOC_Os09g04960.1|12009.m03865|protein	retrotransposon protein, putative, unclassified	6.3		33.12.1	33.12.1	48
1.1.13.18	0_4949	RTWW1_23_C11_A015				A0JND3|AER61_BOVIN	Uncharacterized glycosyltransferase AER61 precursor - Bos taurus (Bovine)	0.89	B0CVG4|B0CVG4_LACBS	Predicted protein - Laccaria bicolor (strain S238N-H82) (Bicoloured deceiver) (Laccaria laccata var. bicolor)	2e-64	UniRef100_B0CVG4	Predicted protein (Fragment) n=1 Tax=Laccaria bicolor S238N-H82 RepID=B0CVG4_LACBS	3e-64	AT4G03890.1	similar to unknown protein [Arabidopsis thaliana] (TAIR:AT2G23480.1); contains InterPro domain Protein of unknown function DUF287; (InterPro:IPR005048)	0.33	IMGA|CT963110_35.4	Protein of unknown function DUF563 chr05_pseudomolecule_IMGAG_V2 17389972-17388839 H EGN_Mt071002 20080227	0.033	LOC_Os03g37010.2|12003.m101122|protein	glycosyltransferase, putative, expressed	0.11		33.12.5	33.12.5	48
1.1.13.19	2_125	RTWW1_23_E04_A015	ref|XP_002309548.1|	aquaporin, MIP family, TIP subfamily [Populus trichocarpa] gb|EEE93071.1| aquaporin, MIP family, TIP subfamily [Populus trichocarpa]	9e-57	O82316|TIP41_ARATH	Aquaporin TIP4-1 - Arabidopsis thaliana (Mouse-ear cress)	9e-56	Q9XG70|Q9XG70_TOBAC	Aquaglyceroporin - Nicotiana tabacum (Common tobacco)	7e-55	UniRef100_Q9XG70	Aquaglyceroporin (Tonoplast intrinsic protein (Tipa)) n=1 Tax=Nicotiana tabacum RepID=Q9XG70_TOBAC	9e-55	AT2G25810.1	TIP4;1 (tonoplast intrinsic protein 4;1); water channel	7.6	IMGA|AC202471_10.3	Major intrinsic protein chr01_pseudomolecule_IMGAG_V2 1036088-1037906 E EGN_Mt071002 20080227	1e-54	LOC_Os05g14240.2|12005.m27747|protein	aquaporin TIP4.1, putative, expressed	1e-49		33.12.9	33.12.9	48
1.1.13.2	2_7095	RTPHOS1_7_H12_A029	ref|NP_001047514.1|	carboxypeptidase D, putative	4e-55	Q8L9Y0|SCP25_ARATH	Serine carboxypeptidase-like 25 precursor - Arabidopsis thaliana (Mouse-ear cress)	3e-53	A7P2U9|A7P2U9_VITVI	Chromosome chr1 scaffold_5, whole genome shotgun sequence - Vitis vinifera (Grape)	3e-60	UniRef100_A7P2U9	Chromosome chr1 scaffold_5, whole genome shotgun sequence n=1 Tax=Vitis vinifera RepID=A7P2U9_VITVI	4e-60	AT1G11080.1	SCPL31 (serine carboxypeptidase-like 31); serine carboxypeptidase	0.0006	IMGA|AC146777_13.5	Peptidase S10, serine carboxypeptidase chr04_pseudomolecule_IMGAG_V2 32074982-32081626 F EGN_Mt071002 20080227	3e-54	LOC_Os02g42310.4|12002.m100291|protein	lysosomal protective protein precursor, putative, expressed	5e-57		31.12.5	31.12.5	48
1.1.13.20	0_4941	RTWW1_23_F04_A015	ref|XP_002484395.1|	ribose-phosphate pyrophosphokinase, putative [Talaromyces stipitatus ATCC 10500] gb|EED17161.1| ribose-phosphate pyrophosphokinase, putative [Talaromyces stipitatus ATCC 10500]	6e-53	P38689|KPR3_YEAST	Ribose-phosphate pyrophosphokinase 3 - Saccharomyces cerevisiae (Baker's yeast)	1e-38	A4RHT0|A4RHT0_MAGGR	Ribose-phosphate pyrophosphokinase - Magnaporthe grisea (Rice blast fungus) (Pyricularia grisea)	2e-48	UniRef100_UPI000023F41E	hypothetical protein FG09299.1 n=1 Tax=Gibberella zeae PH-1 RepID=UPI000023F41E	4e-55	AT2G32640.2	similar to Glycine/D-amino acid oxidases-like [Oryza sativa (ISS) [Ostreococcus tauri] (GB:CAL50078.1); similar to Os08g0422000 [Oryza sativa (japonica cultivar-group)] (GB:NP_001061825.1); contains domain no description (G3D.3.50.50.60); contains domain FAD/NAD(P)-binding domain (SSF51905)	0.021	IMGA|AC146791_33.4	Phosphoribosyltransferase chr08_pseudomolecule_IMGAG_V2 20393760-20389620 E EGN_Mt071002 20080227	4e-23	LOC_Os02g03540.1|12002.m05704|protein	ribose-phosphate pyrophosphokinase 1, putative, expressed	2e-19	0_4941	33.12.13	33.12.13	48
1.1.13.21	1_4981	RTWW2_7_D11_A021	gb|AAB02692.1|	LP3-1	9e-32	P37219|ASR2_SOLLC	Abscisic stress-ripening protein 2 - Solanum lycopersicum (Tomato) (Lycopersicon esculentum)	2e-12	Q41087|Q41087_PINTA	LP3-1 - Pinus taeda (Loblolly pine)	6e-32	UniRef100_Q41087	LP3-1 n=3 Tax=Pinus RepID=Q41087_PINTA	7e-32	AT3G23280.2	zinc finger (C3HC4-type RING finger) family protein / ankyrin repeat family protein	0.006	IMGA|AC125473_12.5	ABA/WDS induced protein chr01_pseudomolecule_IMGAG_V2 26886308-26883944 F EGN_Mt071002 20080227	2e-07	LOC_Os11g06720.1|12011.m04869|protein	abscisic stress ripening protein 2, putative, expressed	3e-16		33.24.1	33.24.1	48
1.1.13.22	2_1792	RTWW2_7_F04_A021				P34243|YKB7_YEAST	Uncharacterized ATP-dependent helicase YKL017C - Saccharomyces cerevisiae (Baker's yeast)	4.5	A9NPV3|A9NPV3_PICSI	Putative uncharacterized protein - Picea sitchensis (Sitka spruce)	1e-103	UniRef100_A9NPV3	Putative uncharacterized protein n=1 Tax=Picea sitchensis RepID=A9NPV3_PICSI	1e-103	AT5G06830.1	Identical to CDK5RAP3-like protein [Arabidopsis Thaliana] (GB:Q9FG23); similar to Os06g0320100 [Oryza sativa (japonica cultivar-group)] (GB:NP_001057510.1); similar to CDK5 regulatory subunit associated protein 3 [Mus musculus] (GB:NP_084524.1); contains InterPro domain Protein of unknown function DUF773; (InterPro:IPR008491)	2.1	IMGA|AC203556_17.4	Protein of unknown function DUF674 chr04_pseudomolecule_IMGAG_V2 3584799-3582582 E EGN_Mt071002 20080227	8e-14	LOC_Os05g02480.1|12005.m04784|protein	expressed protein	3e-16		33.24.5	33.24.5	48
1.1.13.23	1_2077	RTWW2_7_F09_A021	ref|NP_190509.2|	transducin family protein / WD-40 repeat family protein [Arabidopsis thaliana]	5e-24	O18326|HUNB_BOMMO	Protein hunchback - Bombyx mori (Silk moth)	0.91	A7QEW3|A7QEW3_VITVI	Chromosome chr16 scaffold_86, whole genome shotgun sequence - Vitis vinifera (Grape)	8e-30	UniRef100_A7QEW3	Chromosome chr16 scaffold_86, whole genome shotgun sequence n=1 Tax=Vitis vinifera RepID=A7QEW3_VITVI	1e-29	AT1G16760.1	protein kinase family protein	0.085	IMGA|AC146719_28.4	WD40-like chr01_pseudomolecule_IMGAG_V2 13982480-13972129 E EGN_Mt071002 20080227	2e-30	LOC_Os01g50690.1|12001.m11250|protein	expressed protein	9e-23		33.24.9	33.24.9	48
1.1.13.24	2_162	RTWW2_7_G09_A021	gb|AAS13437.1|	rapid alkalinization factor preproprotein [Nicotiana attenuata]	2e-21	Q9SAJ3|FTSHC_ARATH	Cell division protease ftsH homolog 12, chloroplast precursor - Arabidopsis thaliana (Mouse-ear cress)	5.8	A9NPZ8|A9NPZ8_PICSI	Putative uncharacterized protein - Picea sitchensis (Sitka spruce)	2e-45	UniRef100_A9NPZ8	Putative uncharacterized protein n=1 Tax=Picea sitchensis RepID=A9NPZ8_PICSI	2e-45	AT3G16552.1	pre-tRNA	0.15	IMGA|AC154391_13.5	Rapid ALkalinization Factor chr07_pseudomolecule_IMGAG_V2 31273614-31274494 F EGN_Mt071002 20080227	7e-22	LOC_Os12g35670.1|12012.m07360|protein	RALF precursor, putative, expressed	3e-19		33.24.13	33.24.13	48
1.1.13.3	2_5533	RTPHOS1_8_A06_A029				Q8WXH2|JPH3_HUMAN	Junctophilin-3 - Homo sapiens (Human)	0.5	A7NY21|A7NY21_VITVI	Chromosome chr6 scaffold_3, whole genome shotgun sequence - Vitis vinifera (Grape)	9e-05	UniRef100_A7NY21	Chromosome chr6 scaffold_3, whole genome shotgun sequence n=1 Tax=Vitis vinifera RepID=A7NY21_VITVI	0.0001	AT3G24840.1	SEC14 cytosolic factor, putative / phosphoglyceride transfer protein, putative	0.032	IMGA|CR962133_4.5	ATOFP17/OFP17 , related chr05_pseudomolecule_IMGAG_V2 25887067-25886197 E EGN_Mt071002 20080227	0.0005	LOC_Os05g26210.1|12005.m06912|protein	conserved hypothetical protein	0.48		31.12.9	31.12.9	48
1.1.13.4	0_5342	RTPHOS1_8_B05_A029				Q99K01|PDXD1_MOUSE	Pyridoxal-dependent decarboxylase domain-containing protein 1 - Mus musculus (Mouse)	3.2	O64631|O64631_ARATH	Putative cytochrome P450 - Arabidopsis thaliana (Mouse-ear cress)	1.1	UniRef100_O64631	Putative cytochrome P450 (At2g45510) n=1 Tax=Arabidopsis thaliana RepID=O64631_ARATH	1.4	AT5G64090.1	similar to unknown protein [Arabidopsis thaliana] (TAIR:AT5G21050.1); similar to Os11g0169600 [Oryza sativa (japonica cultivar-group)] (GB:NP_001065852.1); similar to expressed protein [Oryza sativa (japonica cultivar-group)] (GB:ABA91611.2)	2	IMGA|AC174350_17.5	E-class P450, group IV chr08_pseudomolecule_IMGAG_V2 71748-72255 H EGN_Mt071002 20080227	0.52	LOC_Os08g28430.1|12008.m06849|protein	hypothetical protein	5.2		31.12.13	31.12.13	48
1.1.13.5	0_5150	RTS1_5_E01_A029	ref|XP_001935564.1|	cullin-2 [Pyrenophora tritici-repentis Pt-1C-BFP] gb|EDU48138.1| cullin-2 [Pyrenophora tritici-repentis Pt-1C-BFP]	1e-26	Q5R4G6|CUL1_PONAB	Cullin-1 - Pongo abelii (Sumatran orangutan)	2e-18	B0CZV0|B0CZV0_LACBS	Predicted protein - Laccaria bicolor (strain S238N-H82) (Bicoloured deceiver) (Laccaria laccata var. bicolor)	1e-33	UniRef100_B0CZV0	Predicted protein n=1 Tax=Laccaria bicolor S238N-H82 RepID=B0CZV0_LACBS	1e-33	AT5G22270.1	similar to unknown protein [Arabidopsis thaliana] (TAIR:AT3G11600.1); similar to H0913C04.5 [Oryza sativa (indica cultivar-group)] (GB:CAJ86164.1); similar to Os04g0415000 [Oryza sativa (japonica cultivar-group)] (GB:NP_001052757.1); similar to Os02g0536500 [Oryza sativa (japonica cultivar-group)] (GB:NP_001047044.1)	0.023	IMGA|AC174371_2.5	Cullin chr08_pseudomolecule_IMGAG_V2 28960888-28955981 E EGN_Mt071002 20080227	0.0001	LOC_Os03g57290.1|12003.m10647|protein	cullin-4B, putative, expressed	4e-15		31.24.1	31.24.1	48
1.1.13.6	0_5149	RTS1_5_F07_A029	gb|ACN88684.2|	GDP-D-mannose pyrophosphorylase [Malus x domestica]	6e-13	Q54K39|GMPPB_DICDI	Mannose-1-phosphate guanyltransferase beta - Dictyostelium discoideum (Slime mold)	1e-08	A6N835|A6N835_PINTA	GDP-mannose pyrophosphorylase - Pinus taeda (Loblolly pine)	6e-13	UniRef100_A6N835	GDP-mannose pyrophosphorylase n=1 Tax=Pinus taeda RepID=A6N835_PINTA	7e-13	AT3G28770.1	similar to unknown protein [Arabidopsis thaliana] (TAIR:AT1G76780.1); contains InterPro domain Protein of unknown function DUF1216; (InterPro:IPR009605)	5.5	IMGA|CT963134_29.5	Glucose-1-phosphate adenylyltransferase, GlgD subunit chr03_pseudomolecule_IMGAG_V2 18469865-18465990 F EGN_Mt071002 20080227	2e-14	LOC_Os03g16150.1|12003.m07052|protein	mannose-1-phosphate guanyltransferase, putative, expressed	3e-14		31.24.5	31.24.5	48
1.1.13.7	0_5144	RTS1_5_H01_A029				Q8V7G3|CAPSD_TTVV7	Capsid protein - Torque teno virus (isolate Human/China/CT39F/2001) (TTV)	7.9	A9NUF9|A9NUF9_PICSI	Putative uncharacterized protein - Picea sitchensis (Sitka spruce)	0.0002	UniRef100_A9NUF9	Putative uncharacterized protein n=1 Tax=Picea sitchensis RepID=A9NUF9_PICSI	0.0003	ATCG01280.1	Identical to Protein ycf2 (ycf2-B) [Arabidopsis Thaliana] (GB:P56786); similar to hypothetical chloroplast RF2 [Vitis vinifera] (GB:YP_567121.1); similar to Hypothetical protein [Gossypium barbadense] (GB:BAF41290.1); similar to hypothetical chloroplast RF2 [Gossypium hirsutum] (GB:YP_538978.1); contains InterPro domain Chloroplast Ycf2; (InterPro:IPR008543); contains InterPro domain AAA ATPase; …	0.37	IMGA|AC146552_9.4	Homeodomain-related chr08_pseudomolecule_IMGAG_V2 28870615-28876382 H EGN_Mt071002 20080227	3.8	LOC_Os03g22200.2|12003.m101337|protein	cytochrome c oxidoreductase, putative, expressed	0.45		31.24.9	31.24.9	48
1.1.13.8	0_5141	RTS1_6_A09_A029	ref|NP_001065455.1|	putative protein kinase	1e-91	Q944A7|Y4523_ARATH	Putative serine/threonine-protein kinase At4g35230 - Arabidopsis thaliana (Mouse-ear cress)	3e-79	A5C572|A5C572_VITVI	Putative uncharacterized protein - Vitis vinifera (Grape)	3e-95	UniRef100_A5C572	Putative uncharacterized protein (Chromosome chr2 scaffold_11, whole genome shotgun sequence) n=1 Tax=Vitis vinifera RepID=A5C572_VITVI	4e-95	AT5G41260.1	protein kinase family protein	8e-21	IMGA|AC146791_12.4	Protein kinase chr08_pseudomolecule_IMGAG_V2 20433044-20437693 E EGN_Mt071002 20080227	3e-91	LOC_Os10g42110.1|12010.m06968|protein	ATP binding protein, putative, expressed	2e-93		31.24.13	31.24.13	48
1.1.13.9	2_3057	RTS1_12_A10_A029				P20930|FILA_HUMAN	Filaggrin - Homo sapiens (Human)	3e-05	Q59H78|Q59H78_HUMAN	PREDICTED: filaggrin variant - Homo sapiens (Human)	0.001	UniRef100_P20930	Filaggrin n=1 Tax=Homo sapiens RepID=FILA_HUMAN	0.0004	AT5G10510.1	AIL6 (AINTEGUMENTA-LIKE 6); DNA binding / transcription factor	0.009	IMGA|AC140549_84.5	Concanavalin A-like lectin/glucanase; U2 auxiliary factor small subunit chr02_pseudomolecule_IMGAG_V2 164685-167790 E EGN_Mt071002 20080227	0.02	LOC_Os09g01980.1|12009.m03572|protein	retrotransposon protein, putative, unclassified	0.44		32.12.1	32.12.1	48
1.1.14.1	2_3320	RTK1_3_G06_A029	gb|ACD54779.1|	diadenosine tetraphosphate hydrolase HIT family-like protein [Adineta vaga]	1e-08	Q6NPN3|ZFNL3_ARATH	Zinc finger CCCH domain-containing protein ZFN-like 3 - Arabidopsis thaliana (Mouse-ear cress)	0.066	A1XYV9|A1XYV9_HHV8	Latency-associated nuclear antigen - Retroperitoneal fibromatosis-associated herpesvirus	0.012	UniRef100_B3G4N1	Diadenosine tetraphosphate hydrolase HIT family-like protein n=1 Tax=Adineta vaga RepID=B3G4N1_9BILA	1e-08	AT5G39700.1	MYB89 (myb domain protein 89); DNA binding / transcription factor	1.8	IMGA|CR931731_3.4	Zinc finger, CCCH-type chr05_pseudomolecule_IMGAG_V2 30412585-30408185 E EGN_Mt071002 20080227	0.096	LOC_Os01g42970.2|12001.m42678|protein	zinc finger C-x8-C-x5-C-x3-H type family protein, expressed	0.064		28.12.1	28.12.1	48
1.1.14.10	2_8739	RTMNUT1_7_H01_A029	gb|EEF51609.1|	WD-repeat protein, putative [Ricinus communis]	1e-127	Q9P2S5|WDR8_HUMAN	WD repeat-containing protein 8 - Homo sapiens (Human)	6e-82	A7Q573|A7Q573_VITVI	Chromosome undetermined scaffold_52, whole genome shotgun sequence - Vitis vinifera (Grape)	1e-131	UniRef100_A7Q573	Chromosome undetermined scaffold_52, whole genome shotgun sequence n=1 Tax=Vitis vinifera RepID=A7Q573_VITVI	1e-131	AT5G07590.1	WD-40 repeat protein family	1e-07	IMGA|AC166707_32.4	WD40-like; Quinonprotein alcohol dehydrogenase-like chr01_pseudomolecule_IMGAG_V2 22950932-22956349 E EGN_Mt071002 20080227	1e-125	LOC_Os10g41370.1|12010.m06901|protein	WD-repeat protein 8, putative, expressed	1e-128		29.12.5	29.12.5	48
1.1.14.11	2_4526	RTMNUT1_8_A04_A029	ref|XP_002318728.1|	f-box family protein [Populus trichocarpa] gb|EEE96948.1| f-box family protein [Populus trichocarpa]	8e-38	Q9FYF9|FB76_ARATH	F-box protein At1g67340 - Arabidopsis thaliana (Mouse-ear cress)	2e-37	A2WYH1|A2WYH1_ORYSI	Putative uncharacterized protein - Oryza sativa subsp. indica (Rice)	9e-38	UniRef100_Q8RZI5	OJ1485_B09.11 protein (Os01g0921800 protein) n=2 Tax=Oryza sativa Japonica Group RepID=Q8RZI5_ORYSJ	1e-37	AT5G66580.1	similar to unknown protein [Arabidopsis thaliana] (TAIR:AT3G50800.1); similar to TMV response-related gene product [Nicotiana tabacum] (GB:BAB41200.1)	0.41	IMGA|CT737180_10.5	Cyclin-like F-box; Zinc finger, MYND-type chr03_pseudomolecule_IMGAG_V2 24096612-24098060 E EGN_Mt071002 20080227	1e-38	LOC_Os01g69270.1|12001.m13027|protein	MYND finger family protein, expressed	2e-39		29.12.9	29.12.9	48
1.1.14.12	0_5774	RTMNUT1_8_B01_A029	gb|EEF38336.1|	interferon-induced GTP-binding protein mx, putative [Ricinus communis]	6e-15	Q4U4N4|MX2_ICTPU	Interferon-induced GTP-binding protein Mx2 - Ictalurus punctatus (Channel catfish)	0.12	Q9ZP55|Q9ZP55_ARATH	F8A5.5 protein - Arabidopsis thaliana (Mouse-ear cress)	7e-15	UniRef100_Q9ZP55	F8A5.5 protein n=1 Tax=Arabidopsis thaliana RepID=Q9ZP55_ARATH	8e-15	AT5G05180.2	similar to unknown protein [Arabidopsis thaliana] (TAIR:AT3G10880.1); similar to Os05g0168800 [Oryza sativa (japonica cultivar-group)] (GB:NP_001054757.1); similar to tRNA-binding arm [Medicago truncatula] (GB:ABE94140.1)	0.4	IMGA|AC153460_12.4	Dynamin central region; Dynamin; Dynamin GTPase effector chr04_pseudomolecule_IMGAG_V2 30966239-30964203 H EGN_Mt071002 20080227	7e-17	LOC_Os04g04060.1|12004.m05713|protein	interferon-induced GTP-binding protein Mx1, putative, expressed	5e-14		29.12.13	29.12.13	48
1.1.14.13	0_5652	RTNACL1_6_C06_A029				P67205|Y919_MYCBO	UPF0089 protein Mb0919 - Mycobacterium bovis	0.001	A7QEQ6|A7QEQ6_VITVI	Chromosome chr16 scaffold_86, whole genome shotgun sequence - Vitis vinifera (Grape)	5e-52	UniRef100_A7QEQ6	Chromosome chr16 scaffold_86, whole genome shotgun sequence n=1 Tax=Vitis vinifera RepID=A7QEQ6_VITVI	7e-52	AT3G51490.1	TMT3 (TONOPLAST MONOSACCHARIDE TRANSPORTER3); carbohydrate transporter/ nucleoside transporter/ sugar porter	0.12	IMGA|AC134822_10.5	Protein of unknown function DUF1298 chr01_pseudomolecule_IMGAG_V2 1924346-1929455 E EGN_Mt071002 20080227	3e-45	LOC_Os05g48260.1|12005.m08897|protein	expressed protein	2e-46		29.24.1	29.24.1	48
1.1.14.14	2_3516	RTNACL1_6_D03_A029	ref|NP_001042236.1|	phosducin-like 3, putative	6e-60	Q9H2J4|PDCL3_HUMAN	Phosducin-like protein 3 - Homo sapiens (Human)	5e-29	A9NMQ5|A9NMQ5_PICSI	Putative uncharacterized protein - Picea sitchensis (Sitka spruce)	5e-63	UniRef100_A9NMQ5	Putative uncharacterized protein n=1 Tax=Picea sitchensis RepID=A9NMQ5_PICSI	6e-63	AT5G14240.1	similar to Os01g0184800 [Oryza sativa (japonica cultivar-group)] (GB:NP_001042236.1); similar to phosducin-like 3 [Homo sapiens] (GB:NP_076970.1); contains InterPro domain Thioredoxin-like fold; (InterPro:IPR012336); contains InterPro domain Phosducin; (InterPro:IPR001200); contains InterPro domain Thioredoxin fold; (InterPro:IPR012335)	0.034	IMGA|AC126778_21.4	Phosducin; Thioredoxin-like fold chr02_pseudomolecule_IMGAG_V2 8500419-8504728 F EGN_Mt071002 20080227	5e-58	LOC_Os01g08960.1|12001.m07521|protein	phosducin-like protein 3, putative, expressed	9e-62		29.24.5	29.24.5	48
1.1.14.15	0_5651	RTNACL1_6_D08_A029	gb|AAM28917.1|	TIR/NBS/LRR disease resistance protein [Pinus taeda], putative	5e-72	O50052|DRL25_ARATH	Putative disease resistance protein At4g19050 - Arabidopsis thaliana (Mouse-ear cress)	2e-18	Q8L8I7|Q8L8I7_PINTA	Putative TIR/NBS/LRR disease resistance protein - Pinus taeda (Loblolly pine)	3e-72	UniRef100_Q8L8I7	Putative TIR/NBS/LRR disease resistance protein (Fragment) n=1 Tax=Pinus taeda RepID=Q8L8I7_PINTA	4e-72	AT3G04220.1	disease resistance protein (TIR-NBS-LRR class), putative	6.1	IMGA|AC135229_5.5	Disease resistance protein chr08_pseudomolecule_IMGAG_V2 18911143-18914518 E EGN_Mt071002 20080227	5e-22	LOC_Os01g15580.1|12001.m08156|protein	disease resistance protein RGA2, putative, expressed	5e-31		29.24.9	29.24.9	48
1.1.14.16	2_4338	RTNACL1_6_F06_A029							A8VG69|A8VG69_9DELT	Putative uncharacterized protein precursor - Anaeromyxobacter sp. K	1.1	UniRef100_B4UIN8	Putative uncharacterized protein n=1 Tax=Anaeromyxobacter sp. K RepID=B4UIN8_9DELT	1.5	AT5G25910.1	disease resistance family protein	0.62	IMGA|CR936945_50.5	Leucine-rich repeat chr05_pseudomolecule_IMGAG_V2 31066019-31064241 E EGN_Mt071002 20080227	6					29.24.13	29.24.13	48
1.1.14.17	0_5547	RTNIT1_4_G04_A029				A5CCE0|SYV_ORITB	Valyl-tRNA synthetase - Orientia tsutsugamushi (strain Boryong) (Rickettsia tsutsugamushi)	3.6	A5DD86|A5DD86_PICGU	Putative uncharacterized protein - Pichia guilliermondii (Yeast) (Candida guilliermondii)	7.7	UniRef100_A5DD86	Putative uncharacterized protein n=1 Tax=Pichia guilliermondii RepID=A5DD86_PICGU	5.7	AT5G45680.1	FK506-binding protein 1 (FKBP13)	1.8	IMGA|AC145218_16.4	Beta-Ig-H3/fasciclin chr02_pseudomolecule_IMGAG_V2 21336815-21338143 E EGN_Mt071002 20080227	2.3					30.12.1	30.12.1	48
1.1.14.18	2_656	RTNIT1_5_A04_A029	gb|ABR45727.1|	ACT1 [Actinidia deliciosa]	0	O81221|ACT_GOSHI	Actin - Gossypium hirsutum (Upland cotton) (Gossypium mexicanum)	0	Q9SPI7|Q9SPI7_PICRU	Actin - Picea rubens (Red spruce)	0	UniRef100_Q9SPI7	Actin n=1 Tax=Picea rubens RepID=Q9SPI7_PICRU	0	AT3G12110.1	ACT11 (ACTIN-11); structural constituent of cytoskeleton	6e-73	IMGA|AC137836_27.5	Actin/actin-like chr03_pseudomolecule_IMGAG_V2 34688024-34685000 H EGN_Mt071002 20080227	0	LOC_Os11g06390.6|12011.m28655|protein	actin-7, putative, expressed	0		30.12.5	30.12.5	48
1.1.14.19	1_6460	RTNIT1_5_A09_A029	ref|NP_001047132.1|	T-complex protein 11, putative	1e-25	Q9Z0Y7|IRS4_MOUSE	Insulin receptor substrate 4 - Mus musculus (Mouse)	1.6	A9SRP8|A9SRP8_PHYPA	Predicted protein - Physcomitrella patens subsp. patens	1e-35	UniRef100_A9SRP8	Predicted protein n=1 Tax=Physcomitrella patens subsp. patens RepID=A9SRP8_PHYPA	1e-35	AT5G20400.1	oxidoreductase, 2OG-Fe(II) oxygenase family protein	0.53	IMGA|CU302333_1.4	Zinc finger, DHHC-type chr05_pseudomolecule_IMGAG_V2 17238928-17232774 E EGN_Mt071002 20080227	0.76	LOC_Os02g35080.6|12002.m100232|protein	T-complex protein 11 containing protein, expressed	2e-27		30.12.9	30.12.9	48
1.1.14.2	0_6007	RTK1_3_H01_A029				Q8CG47|SMC4_MOUSE	Structural maintenance of chromosomes protein 4 - Mus musculus (Mouse)	0.25	Q6P7V9|Q6P7V9_MOUSE	Smc4 protein - Mus musculus (Mouse)	2.5	UniRef100_UPI0000E20046	PREDICTED: SMC4 structural maintenance of chromosomes 4-like 1 isoform 9 n=4 Tax=Pan troglodytes RepID=UPI0000E20046	3.2	AT4G06634.2	nucleic acid binding / zinc ion binding	0.025	IMGA|AC160836_39.5	hypothetical protein chr04_pseudomolecule_IMGAG_V2 33884867-33885960 E EGN_Mt071002 20080227	5.4	LOC_Os03g31839.1|12003.m08431|protein	retrotransposon protein, putative, unclassified	0.94		28.12.5	28.12.5	48
1.1.14.20	0_5541	RTNIT1_5_B06_A029							Q0DZE7|Q0DZE7_ORYSJ	Os02g0625100 protein - Oryza sativa subsp. japonica (Rice)	7.3	UniRef100_Q0DZE7	Os02g0625100 protein n=1 Tax=Oryza sativa Japonica Group RepID=Q0DZE7_ORYSJ	9.3	AT3G57520.2	ATSIP2 (ARABIDOPSIS THALIANA SEED IMBIBITION 2); hydrolase, hydrolyzing O-glycosyl compounds	0.52	IMGA|AC148238_6.5	Protein kinase; UspA chr04_pseudomolecule_IMGAG_V2 35906536-35910617 E EGN_Mt071002 20080227	8.1	LOC_Os02g41560.1|12002.m09192|protein	CRR4, putative	0.17		30.12.13	30.12.13	48
1.1.14.21	0_5466	RTPHOS1_1_D12_A029				P21519|MAM_DROME	Neurogenic protein mastermind - Drosophila melanogaster (Fruit fly)	0.82	B2B3R8|B2B3R8_PODAN	Predicted CDS Pa_6_7060 - Podospora anserina	0.3	UniRef100_B2B3R8	Predicted CDS Pa_6_7060 n=1 Tax=Podospora anserina RepID=B2B3R8_PODAN	0.38	AT5G04430.1	KH domain-containing protein NOVA, putative	1	IMGA|CU137663_3.3	hypothetical protein chr05_pseudomolecule_IMGAG_V2 22102307-22101407 H EGN_Mt071002 20080227	0.027	LOC_Os03g26210.3|12003.m34872|protein	amelogenin precursor like protein, putative, expressed	0.69		30.24.1	30.24.1	48
1.1.14.22	2_7286	RTPHOS1_1_F08_A029	gb|EEF40297.1|	Heterogeneous nuclear ribonucleoprotein A1, putative [Ricinus communis]	1e-05	Q5RC41|RBM14_PONAB	RNA-binding protein 14 - Pongo abelii (Sumatran orangutan)	0.003	A9NVQ7|A9NVQ7_PICSI	Putative uncharacterized protein - Picea sitchensis (Sitka spruce)	8e-90	UniRef100_A9NVQ7	Putative uncharacterized protein n=1 Tax=Picea sitchensis RepID=A9NVQ7_PICSI	1e-89	AT3G27270.1	similar to DNA-binding storekeeper protein-related [Arabidopsis thaliana] (TAIR:AT5G14280.1); similar to TRAM, LAG1 and CLN8 homology [Medicago truncatula] (GB:ABE79828.1); contains InterPro domain TRAM, LAG1 and CLN8 homology; (InterPro:IPR006634)	0.041	IMGA|AC149134_50.5	RNA-binding region RNP-1 (RNA recognition motif) chr07_pseudomolecule_IMGAG_V2 23568765-23563374 E EGN_Mt071002 20080227	0.0001	LOC_Os04g54440.3|12004.m35477|protein	RNA-binding protein AKIP1, putative, expressed	0.39		30.24.5	30.24.5	48
1.1.14.23	2_10378	RTPHOS1_1_G11_A029	gb|ABS50666.1|	beta-tubulin [Eucalyptus grandis]	8e-85	P29516|TBB8_ARATH	Tubulin beta-8 chain - Arabidopsis thaliana (Mouse-ear cress)	6e-86	A7KQH1|A7KQH1_EUCGR	Beta-tubulin - Eucalyptus grandis (Flooded gum)	5e-85	UniRef100_A7KQH1	Beta-tubulin n=1 Tax=Eucalyptus grandis RepID=A7KQH1_EUCGR	6e-85	AT5G62700.1	TUB3 (Tubulin beta-3); structural molecule	1e-105	IMGA|AC202595_10.4	Cell division protein FtsZ chr01_pseudomolecule_IMGAG_V2 25687384-25684495 F EGN_Mt071002 20080227	2e-87	LOC_Os03g01530.1|12003.m05700|protein	tubulin beta-2 chain, putative, expressed	3e-86		30.24.9	30.24.9	48
1.1.14.24	2_4081	RTPHOS1_2_B08_A029	gb|EEF45131.1|	Uridylate kinase, putative [Ricinus communis]	7e-74	Q2JJE2|PYRH_SYNJB	Uridylate kinase - Synechococcus sp. (strain JA-2-3B'a(2-13)) (Cyanobacteria bacterium Yellowstone B-Prime)	4e-58	Q9LSA9|Q9LSA9_ARATH	Similarity to uridylate kinase - Arabidopsis thaliana (Mouse-ear cress)	1e-73	UniRef100_Q9LSA9	Similarity to uridylate kinase (Putative uridylate kinase) n=1 Tax=Arabidopsis thaliana RepID=Q9LSA9_ARATH	1e-73	AT3G18680.1	aspartate/glutamate/uridylate kinase family protein	4e-26	IMGA|AC202356_7.3	Uridylate kinase chr04_pseudomolecule_IMGAG_V2 33278757-33281574 E EGN_Mt071002 20080227	3e-76	LOC_Os01g73450.1|12001.m13373|protein	uridylate kinase, putative, expressed	6e-73		30.24.13	30.24.13	48
1.1.14.3	0_6005	RTK1_3_H10_A029				P10477|GUNE_CLOTM	Endoglucanase E precursor - Clostridium thermocellum	0.21	A9NXI8|A9NXI8_PICSI	Putative uncharacterized protein - Picea sitchensis (Sitka spruce)	2e-62	UniRef100_A9NXI8	Putative uncharacterized protein n=1 Tax=Picea sitchensis RepID=A9NXI8_PICSI	2e-62	AT4G16890.1	SNC1 (SUPPRESSOR OF NPR1-1, CONSTITUTIVE 1)	0.41	IMGA|AC169514_23.5	Protein of unknown function DUF506, plant chr07_pseudomolecule_IMGAG_V2 20243382-20239689 E EGN_Mt071002 20080227	3e-16	LOC_Os01g54340.1|12001.m11598|protein	plant-specific domain TIGR01615 family protein, expressed	2e-14		28.12.9	28.12.9	48
1.1.14.4		RTK1_4_A12_A029	emb|CAB07783.1|	PaMip-2 [Picea abies]	6e-66																				28.12.13	28.12.13	48
1.1.14.5	2_7715	RTMNUT1_2_A05_A029				P19848|UBIQ_COPCO	Ubiquitin - Coprinus congregatus (Inky cap fungus)	8e-36	B0CQN3|B0CQN3_LACBS	Ubiquitin - Laccaria bicolor (strain S238N-H82) (Bicoloured deceiver) (Laccaria laccata var. bicolor)	1e-124	UniRef100_A8N1Y3	Ubiquitin n=2 Tax=Agaricales RepID=A8N1Y3_COPC7	1e-124	AT4G05050.2	UBQ11 (UBIQUITIN 11); protein binding	2e-86	IMGA|AC174295_8.5	Ubiquitin chr01_pseudomolecule_IMGAG_V2 3659731-3658782 F EGN_Mt071002 20080227	0.047	LOC_Os06g46770.3|12006.m091761|protein	polyubiquitin containing 7 ubiquitin monomers, putative, expressed	1e-124		28.24.1	28.24.1	48
1.1.14.6	2_857	RTMNUT1_2_B05_A029	gb|AAY44603.1|	stress responsive protein [Triticum aestivum]	5e-39	Q4H192|MATK_MICJU	Maturase K - Micranthus juncus	0.88	A9NUR3|A9NUR3_PICSI	Putative uncharacterized protein - Picea sitchensis (Sitka spruce)	1e-88	UniRef100_A9NUR3	Putative uncharacterized protein n=1 Tax=Picea sitchensis RepID=A9NUR3_PICSI	1e-88	AT2G46570.1	LAC6 (laccase 6); copper ion binding / oxidoreductase	0.13	IMGA|AC145753_37.5	Ricin B-related lectin chr07_pseudomolecule_IMGAG_V2 21182860-21186332 E EGN_Mt071002 20080227	2e-30	LOC_Os07g48500.1|12007.m09063|protein	stress responsive protein, putative, expressed	1e-40		28.24.5	28.24.5	48
1.1.14.7	0_5898	RTMNUT1_2_C09_A029	gb|ABN06136.1|	RNA-directed DNA polymerase (Reverse transcriptase); Ribonuclease H [Medicago truncatula]	5e-35	Q8I7P9|POL5_DROME	Retrovirus-related Pol polyprotein from transposon opus [Includes: Protease - Drosophila melanogaster (Fruit fly)	4e-15	A5B2N4|A5B2N4_VITVI	Putative uncharacterized protein - Vitis vinifera (Grape)	4e-37	UniRef100_A5B2N4	Putative uncharacterized protein n=1 Tax=Vitis vinifera RepID=A5B2N4_VITVI	6e-37	AT5G43500.1	ATARP9 (ACTIN-RELATED PROTEIN 9); protein binding	0.11	IMGA|AC138580_72.4	RNA-directed DNA polymerase (Reverse transcriptase); Peptidase aspartic, active site; Ribonuclease H; Retrotransposon gag protein; Retrovirus capsid, C-terminal chr06_pseudomolecule_IMGAG_V2 11996901-12003543 E EGN_Mt071002 20080227	4e-38	LOC_Os06g36110.1|12006.m08148|protein	retrotransposon protein, putative, Ty3-gypsy subclass	6e-27		28.24.9	28.24.9	48
1.1.14.8	2_9889	RTMNUT1_2_D07_A029	emb|CAC24477.1|	GTP binding protein [Cichorium intybus x Cichorium endivia]	2e-81	P31583|RHN1_NICPL	Ras-related protein RHN1 - Nicotiana plumbaginifolia (Leadwort-leaved tobacco)	3e-80	A9NPA2|A9NPA2_PICSI	Putative uncharacterized protein - Picea sitchensis (Sitka spruce)	1e-82	UniRef100_A9NPA2	Putative uncharacterized protein n=1 Tax=Picea sitchensis RepID=A9NPA2_PICSI	2e-82	AT5G45130.1	RHA1	0.008	IMGA|CR955011_7.4	Ras GTPase chr05_pseudomolecule_IMGAG_V2 26713799-26719218 F EGN_Mt071002 20080227	4e-82	LOC_Os12g43550.2|12012.m08128|protein	ras-related protein RHN1, putative, expressed	2e-72		28.24.13	28.24.13	48
1.1.14.9	2_3133	RTMNUT1_7_F10_A029	gb|EEF50734.1|	SP1L, putative [Ricinus communis]	4e-22	B0SH18|IF2_LEPBA	Translation initiation factor IF-2 - Leptospira biflexa serovar Patoc (strain Patoc 1 / Ames)	0.11	A9P098|A9P098_PICSI	Putative uncharacterized protein - Picea sitchensis (Sitka spruce)	2e-48	UniRef100_A9P098	Putative uncharacterized protein n=1 Tax=Picea sitchensis RepID=A9P098_PICSI	2e-48	AT3G02180.2	SP1L3 (SPIRAL 1-LIKE3)	0.003	IMGA|CU302346_16.3	Nitrilase-associated protein chr05_pseudomolecule_IMGAG_V2 18285092-18281173 E EGN_Mt071002 20080227	4e-15	LOC_Os11g41150.1|12011.m07958|protein	SPR1, putative, expressed	5e-21		29.12.1	29.12.1	48
1.1.15.1	2_8618	RTDS3_15_B05_A022				Q2PMP0|YCF1_SOYBN	Putative membrane protein ycf1 - Glycine max (Soybean)	0.64	A9NU94|A9NU94_PICSI	Putative uncharacterized protein - Picea sitchensis (Sitka spruce)	1e-86	UniRef100_A9NU94	Putative uncharacterized protein n=1 Tax=Picea sitchensis RepID=A9NU94_PICSI	1e-86	AT4G03100.1	rac GTPase activating protein, putative	0.5	IMGA|AC186678_14.4	Protein of unknown function DUF538 chr07_pseudomolecule_IMGAG_V2 17400627-17402971 F EGN_Mt071002 20080227	4e-39	LOC_Os01g68500.1|12001.m12953|protein	expressed protein	1e-31		25.12.1	25.12.1	48
1.1.15.10	2_4000	RTFE1_6_D05_A029	gb|ACF06539.1|	ubiquitin-conjugating enzyme family protein [Elaeis guineensis]	3e-58	Q54D06|UBE2V_DICDI	Probable ubiquitin-conjugating enzyme E2 variant - Dictyostelium discoideum (Slime mold)	7e-41	A9P1T5|A9P1T5_PICSI	Putative uncharacterized protein - Picea sitchensis (Sitka spruce)	4e-70	UniRef100_A9P1T5	Putative uncharacterized protein n=1 Tax=Picea sitchensis RepID=A9P1T5_PICSI	5e-70	AT2G36060.3	MMZ3 (MMS ZWEI HOMOLOGE 3)	1e-23	IMGA|AC150979_20.4	Ubiquitin-conjugating enzyme, E2 chr04_pseudomolecule_IMGAG_V2 37927978-37922649 F EGN_Mt071002 20080227	3e-55	LOC_Os12g41220.1|12012.m07904|protein	ubiquitin-conjugating enzyme spm2, putative, expressed	1e-56		26.12.5	26.12.5	48
1.1.15.11	2_876	RTFE1_6_F04_A029	ref|NP_001044998.1|	MtN3, putative	2e-42	Q5RAG7|XCT_PONAB	Cystine/glutamate transporter - Pongo abelii (Sumatran orangutan)	1.5	A9NQ39|A9NQ39_PICSI	Putative uncharacterized protein - Picea sitchensis (Sitka spruce)	5e-75	UniRef100_A9NQ39	Putative uncharacterized protein n=1 Tax=Picea sitchensis RepID=A9NQ39_PICSI	7e-75	AT1G21460.1	nodulin MtN3 family protein	6e-07	IMGA|AC147714_15.4	MtN3 and saliva related transmembrane protein chr00_pseudomolecule_IMGAG_V2 7671878-7673292 F EGN_Mt071002 20080227	8e-29	LOC_Os01g65880.3|12001.m150795|protein	seven-transmembrane-domain protein 1, putative, expressed	3e-44		26.12.9	26.12.9	48
1.1.15.12	2_3095	RTFE1_6_F09_A029	emb|CAA07568.1|	Mitochondrial carrier protein [Ribes nigrum]	5e-52	Q55DY8|MFRN_DICDI	Mitoferrin - Dictyostelium discoideum (Slime mold)	1e-28	A9NYQ1|A9NYQ1_PICSI	Putative uncharacterized protein - Picea sitchensis (Sitka spruce)	7e-59	UniRef100_A9NYQ1	Putative uncharacterized protein n=1 Tax=Picea sitchensis RepID=A9NYQ1_PICSI	9e-59	AT1G07030.1	mitochondrial substrate carrier family protein	0.0006	IMGA|CT033764_63.4	Adenine nucleotide translocator 1 chr05_pseudomolecule_IMGAG_V2 25006875-25001095 E EGN_Mt071002 20080227	1e-51	LOC_Os03g18550.1|12003.m07277|protein	mitochondrial RNA-splicing protein MRS3, putative, expressed	1e-51		26.12.13	26.12.13	48
1.1.15.13	2_500	RTFEPL1_2_G09_A029	gb|EEF51221.1|	Arginine/serine-rich-splicing factor, putative [Ricinus communis]	2e-24	Q10422|YDC1_SCHPO	Uncharacterized RNA-binding protein C25G10.01 - Schizosaccharomyces pombe (Fission yeast)	8e-10	A9RQ13|A9RQ13_PHYPA	Predicted protein - Physcomitrella patens subsp. patens	4e-29	UniRef100_A9RQ13	Predicted protein (Fragment) n=1 Tax=Physcomitrella patens subsp. patens RepID=A9RQ13_PHYPA	5e-29	AT1G07350.1	transformer serine/arginine-rich ribonucleoprotein, putative	0.007	IMGA|CR962130_8.4	RNA-binding region RNP-1 (RNA recognition motif) chr05_pseudomolecule_IMGAG_V2 9040273-9043083 E EGN_Mt071002 20080227	4e-20	LOC_Os08g29650.1|12008.m06968|protein	arginine/serine-rich splicing factor 10, putative, expressed	2e-22		26.24.1	26.24.1	48
1.1.15.14	0_6328	RTFEPL1_2_H12_A029	sp|O82702.1|VATG1_TOBAC	V-type proton ATPase subunit G 1, RecName	3e-07	O82702|VATG1_TOBAC	Vacuolar proton pump subunit G 1 - Nicotiana tabacum (Common tobacco)	2e-08	A9NRJ1|A9NRJ1_PICSI	Putative uncharacterized protein - Picea sitchensis (Sitka spruce)	7e-12	UniRef100_A9NRJ1	Putative uncharacterized protein n=1 Tax=Picea sitchensis RepID=A9NRJ1_PICSI	9e-12	AT5G27380.1	GSH2 (GLUTATHIONE SYNTHETASE 2); glutathione synthase	1.3	IMGA|AC148995_23.5	Vacuolar (H+)-ATPase G subunit; KH, prokaryotic type chr07_pseudomolecule_IMGAG_V2 25536371-25533915 E EGN_Mt071002 20080227	3e-07	LOC_Os04g51270.2|12004.m35194|protein	vacuolar ATP synthase subunit G, putative, expressed	1e-06		26.24.5	26.24.5	48
1.1.15.15	0_6327	RTFEPL1_3_A12_A029	ref|XP_001830572.1|	phenylalanine ammonia-lyase [Coprinopsis cinerea okayama7#130] gb|EAU91203.1| phenylalanine ammonia-lyase [Coprinopsis cinerea okayama7#130]	3e-19	O93967|PALY_AMAMU	Phenylalanine ammonia-lyase - Amanita muscaria (Fly agaric)	2e-20	B0D8P9|B0D8P9_LACBS	Predicted protein - Laccaria bicolor (strain S238N-H82) (Bicoloured deceiver) (Laccaria laccata var. bicolor)	1e-22	UniRef100_B0D8P9	Predicted protein n=1 Tax=Laccaria bicolor S238N-H82 RepID=B0D8P9_LACBS	1e-22	AT5G39365.1	Encodes a defensin-like (DEFL) family protein.	0.091	IMGA|CU104794_23.3	Glutamine synthetase, beta-Grasp; Armadillo-like helical chr03_pseudomolecule_IMGAG_V2 2282180-2286222 E EGN_Mt071002 20080227	0.95	LOC_Os07g28590.1|12007.m07130|protein	transposon protein, putative, CACTA, En/Spm sub-class	0.61		26.24.9	26.24.9	48
1.1.15.16	2_3857	RTFEPL1_3_B08_A029	gb|EEF40081.1|	CBL-interacting serine/threonine-protein kinase, putative [Ricinus communis]	4e-23	Q9LWM4|CIPK5_ORYSJ	CBL-interacting protein kinase 5 - Oryza sativa subsp. japonica (Rice)	3e-22	A9NWA3|A9NWA3_PICSI	Putative uncharacterized protein - Picea sitchensis (Sitka spruce)	1e-24	UniRef100_A9NWA3	Putative uncharacterized protein n=1 Tax=Picea sitchensis RepID=A9NWA3_PICSI	1e-24	AT3G29340.1	zinc finger (C2H2 type) family protein	0.5	IMGA|AC202464_21.4	Protein kinase; NAF chr01_pseudomolecule_IMGAG_V2 4580442-4578550 F EGN_Mt071002 20080227	1e-19	LOC_Os01g10890.1|12001.m07709|protein	CBL-interacting serine/threonine-protein kinase 15, putative, expressed	7e-23		26.24.13	26.24.13	48
1.1.15.17	2_9283	RTFEPL1_7_H04_A029	emb|CAL53341.1|	KH domain containing protein (ISS) [Ostreococcus tauri], putative	4e-20	P58223|Y4837_ARATH	KH domain-containing protein At4g18375 - Arabidopsis thaliana (Mouse-ear cress)	2e-12	A9NRZ8|A9NRZ8_PICSI	Putative uncharacterized protein - Picea sitchensis (Sitka spruce)	1e-73	UniRef100_A9NRZ8	Putative uncharacterized protein n=1 Tax=Picea sitchensis RepID=A9NRZ8_PICSI	2e-73	AT3G30190.1	similar to unknown protein [Arabidopsis thaliana] (TAIR:AT1G24370.1); similar to conserved hypothetical protein [Asparagus officinalis] (GB:ABB55318.1); contains InterPro domain Protein of unknown function DUF635; (InterPro:IPR006912); contains InterPro domain Bacterial adhesion; (InterPro:IPR008966)	7.5	IMGA|AC123547_24.5	KH, type 1 chr02_pseudomolecule_IMGAG_V2 10214548-10221609 E EGN_Mt071002 20080227	1e-16	LOC_Os10g35220.2|12010.m21929|protein	nucleic acid binding protein, putative, expressed	4e-18		27.12.1	27.12.1	48
1.1.15.18	2_6544	RTFEPL1_8_A07_A029				O53553|PG54_MYCTU	Uncharacterized PE-PGRS family protein PE_PGRS54 precursor - Mycobacterium tuberculosis	0.013	Q2I6N3|Q2I6N3_9DELT	Uncharacterized Gly-rich protein - uncultured delta proteobacterium DeepAnt-1F12	0.006	UniRef100_Q2I6N3	Uncharacterized Gly-rich protein n=1 Tax=uncultured delta proteobacterium DeepAnt-1F12 RepID=Q2I6N3_9DELT	0.007	AT4G02180.1	DC1 domain-containing protein	0.3	IMGA|AC148483_16.4	Acanthoscurrin-1 precursor. , related chr08_pseudomolecule_IMGAG_V2 16566030-16566649 F EGN_Mt071002 20080227	5.8	LOC_Os06g02970.1|12006.m05030|protein	conserved hypothetical protein	0.029		27.12.5	27.12.5	48
1.1.15.19	2_1672	RTFEPL1_8_B05_A029				Q9FXI5|IQD32_ARATH	Protein IQ-DOMAIN 32 - Arabidopsis thaliana (Mouse-ear cress)	0.14	A9NV67|A9NV67_PICSI	Putative uncharacterized protein - Picea sitchensis (Sitka spruce)	2e-18	UniRef100_A9NV67	Putative uncharacterized protein n=1 Tax=Picea sitchensis RepID=A9NV67_PICSI	3e-18	AT5G13460.1	IQD11 (IQ-domain 11); calmodulin binding	0.14	IMGA|AC165439_19.4	IQ calmodulin-binding region chr04_pseudomolecule_IMGAG_V2 27966053-27961158 F EGN_Mt071002 20080227	0.0007	LOC_Os08g02250.1|12008.m04369|protein	calmodulin binding protein, putative, expressed	2e-05		27.12.9	27.12.9	48
1.1.15.2	0_6741	RTDS3_15_D02_A022	gb|EEF35912.1|	Peptide transporter, putative [Ricinus communis]	8e-18	P46032|PTR2_ARATH	Peptide transporter PTR2 - Arabidopsis thaliana (Mouse-ear cress)	2e-09	A7PK12|A7PK12_VITVI	Chromosome chr15 scaffold_19, whole genome shotgun sequence - Vitis vinifera (Grape)	2e-18	UniRef100_A7PK12	Chromosome chr15 scaffold_19, whole genome shotgun sequence n=1 Tax=Vitis vinifera RepID=A7PK12_VITVI	2e-18	ATCG00660.1	encodes a chloroplast ribosomal protein L20, a constituent of the large subunit of the ribosomal complex	0.021	IMGA|AC144516_1.5	TGF-beta receptor, type I/II extracellular region chr05_pseudomolecule_IMGAG_V2 4587739-4582562 E EGN_Mt071002 20080227	2e-20	LOC_Os02g48570.1|12002.m09891|protein	peptide transporter PTR2, putative, expressed	6e-16		25.12.5	25.12.5	48
1.1.15.20	2_1582	RTFEPL1_8_C01_A029	gb|EEF44371.1|	Protein SIS1, putative [Ricinus communis]	5e-80	P25685|DNJB1_HUMAN	DnaJ homolog subfamily B member 1 - Homo sapiens (Human)	2e-43	A9P130|A9P130_PICSI	Putative uncharacterized protein - Picea sitchensis (Sitka spruce)	1e-79	UniRef100_A9P130	Putative uncharacterized protein n=1 Tax=Picea sitchensis RepID=A9P130_PICSI	2e-79	AT3G08910.1	DNAJ heat shock protein, putative	2e-10	IMGA|AC155157_2.5	Heat shock protein DnaJ chr02_pseudomolecule_IMGAG_V2 3375108-3381442 E EGN_Mt071002 20080227	5e-80	LOC_Os05g48810.1|12005.m08952|protein	dnaJ homolog subfamily B member 5, putative, expressed	3e-77		27.12.13	27.12.13	48
1.1.15.21	0_6124	RTHG1_5_G12_A029	gb|EEF29413.1|	ubiquitin-protein ligase, putative [Ricinus communis]	5e-35	Q5XEZ8|PUB2_ARATH	U-box domain-containing protein 2 - Arabidopsis thaliana (Mouse-ear cress)	2e-09	A5BZP1|A5BZP1_VITVI	Putative uncharacterized protein - Vitis vinifera (Grape)	4e-37	UniRef100_A5BZP1	Putative uncharacterized protein (Chromosome chr14 scaffold_26, whole genome shotgun sequence) n=1 Tax=Vitis vinifera RepID=A5BZP1_VITVI	4e-37	AT5G47750.1	protein kinase, putative	0.46	IMGA|CT573216_47.5	armadillo/beta-catenin repeat family protein chr05_pseudomolecule_IMGAG_V2 28080628-28081470 E EGN_Mt071002 20080227	3e-37	LOC_Os01g02200.1|12001.m06862|protein	ubiquitin-protein ligase, putative, expressed	7e-33		27.24.1	27.24.1	48
1.1.15.22	0_6121	RTHG1_5_H11_A029	gb|ABG73246.1|	class III HD-Zip protein HDZ32 [Pinus taeda]	1e-157	Q6AST1|HOX32_ORYSJ	Homeobox-leucine zipper protein HOX32 - Oryza sativa subsp. japonica (Rice)	1e-115	Q0Q420|Q0Q420_PINTA	Class III HD-Zip protein HDZ32 - Pinus taeda (Loblolly pine)	1e-157	UniRef100_Q0Q420	Class III HD-Zip protein HDZ32 n=1 Tax=Pinus taeda RepID=Q0Q420_PINTA	1e-157	AT4G32880.1	ATHB-8 (HOMEOBOX GENE 8); DNA binding / transcription factor	0.0001	IMGA|AC170856_26.4	Lipid-binding START; Homeodomain-related chr02_pseudomolecule_IMGAG_V2 22176102-22181229 E EGN_Mt071002 20080227	1e-117	LOC_Os03g43930.2|12003.m09434|protein	class III HD-Zip protein 4, putative, expressed	1e-115		27.24.5	27.24.5	48
1.1.15.23	0_6120	RTHG1_6_A07_A029				A1AWW7|PDXB_RUTMC	Erythronate-4-phosphate dehydrogenase - Ruthia magnifica subsp. Calyptogena magnifica	8	A7BC37|A7BC37_9ACTO	Putative uncharacterized protein - Actinomyces odontolyticus ATCC 17982	0.01	UniRef100_A7BC37	Putative uncharacterized protein n=1 Tax=Actinomyces odontolyticus ATCC 17982 RepID=A7BC37_9ACTO	0.012	ATMG00020.1	mitochondrial 26S ribosomal RNA protein	1e-12	IMGA|CU013530_23.4	hypothetical protein chr03_pseudomolecule_IMGAG_V2 37920871-37923231 E EGN_Mt071002 20080227	0.04					27.24.9	27.24.9	48
1.1.15.24	2_5233	RTHG1_6_B09_A029	gb|AAP50932.1|	trypanothione-dependent peroxidase [Oryza sativa (japonica cultivar-group)], putative	1e-67	P97346|NXN_MOUSE	Nucleoredoxin - Mus musculus (Mouse)	4e-26	A9NXQ2|A9NXQ2_PICSI	Putative uncharacterized protein - Picea sitchensis (Sitka spruce)	1e-112	UniRef100_A9NXQ2	Putative uncharacterized protein n=1 Tax=Picea sitchensis RepID=A9NXQ2_PICSI	1e-112	AT1G64550.1	ATGCN3 (Arabidopsis thaliana general control non-repressible 3)	0.13	IMGA|CU013532_19.4	Protein kinase C, phorbol ester/diacylglycerol binding; Thioredoxin domain 2; Thioredoxin fold chr03_pseudomolecule_IMGAG_V2 13981348-13986133 F EGN_Mt071002 20080227	2e-48	LOC_Os03g29240.1|12003.m08198|protein	PDI-like protein, putative, expressed	2e-69		27.24.13	27.24.13	48
1.1.15.3	0_6740	RTDS3_15_E03_A022													AT5G01330.1	PDC3 (PYRUVATE DECARBOXYLASE-3); pyruvate decarboxylase	0.08								25.12.9	25.12.9	48
1.1.15.4	2_7720	RTDS3_15_F12_A022	gb|ABM69039.1|	expansin-like protein [Cunninghamia lanceolata]	1e-73	Q9LZT4|EXLA1_ARATH	Expansin-like A1 precursor - Arabidopsis thaliana (Mouse-ear cress)	3e-66	A2ICD7|A2ICD7_CUNLA	Expansin-like protein - Cunninghamia lanceolata (China fir)	6e-74	UniRef100_A2ICD7	Expansin-like protein n=1 Tax=Cunninghamia lanceolata RepID=A2ICD7_CUNLA	8e-74	AT5G61690.1	ATATH15 (ABC2 homolog 15); ATPase, coupled to transmembrane movement of substances	1.8	IMGA|CR931735_16.4	Expansin 45, endoglucanase-like chr05_pseudomolecule_IMGAG_V2 4139425-4137367 F EGN_Mt071002 20080227	1e-45	LOC_Os03g04020.1|12003.m05934|protein	expansin-like 3 precursor, putative, expressed	3e-64		25.12.13	25.12.13	48
1.1.15.5	2_4839	RTDS3_27_D01_A022				Q08DZ2|PRP4B_BOVIN	Serine/threonine-protein kinase PRP4 homolog - Bos taurus (Bovine)	0.067	A7NZU5|A7NZU5_VITVI	Chromosome chr6 scaffold_3, whole genome shotgun sequence - Vitis vinifera (Grape)	7e-50	UniRef100_A7NZU5	Chromosome chr6 scaffold_3, whole genome shotgun sequence n=1 Tax=Vitis vinifera RepID=A7NZU5_VITVI	9e-50	AT2G28510.1	Dof-type zinc finger domain-containing protein	0.077	IMGA|AC196764_4.3	hypothetical protein chr02_pseudomolecule_IMGAG_V2 23747041-23750948 F EGN_Mt071002 20080227	9e-55	LOC_Os02g48640.1|12002.m09898|protein	expressed protein	6e-51		25.24.1	25.24.1	48
1.1.15.6	2_4441	RTDS3_27_F03_A022				Q8D2H8|ALR_WIGBR	Alanine racemase - Wigglesworthia glossinidia brevipalpis	5.8	A9NKB7|A9NKB7_PICSI	Putative uncharacterized protein - Picea sitchensis (Sitka spruce)	1e-15	UniRef100_A9NKB7	Putative uncharacterized protein n=1 Tax=Picea sitchensis RepID=A9NKB7_PICSI	1e-15	AT5G54430.1	universal stress protein (USP) family protein	0.53	IMGA|AC152920_32.5	Fatty acid desaturase/sphingolipid desaturase chr01_pseudomolecule_IMGAG_V2 5235033-5233948 H EGN_Mt071002 20080227	2.2	LOC_Os01g08750.2|12001.m97487|protein	expressed protein	4.3		25.24.5	25.24.5	48
1.1.15.7	2_7106	RTDS3_27_H05_A022	tpe|CAI56321.1|	TPA: leucoanthocyanidin reductase [Pinus taeda]	1e-167	Q84V83|LAR_DESUN	Leucoanthocyanidin reductase - Desmodium uncinatum (Spanish clover) (Silverleaf desmodium)	4e-95	Q3KN81|Q3KN81_PINTA	Leucoanthocyanidin reductase - Pinus taeda (Loblolly pine)	1e-167	UniRef100_Q3KN81	Leucoanthocyanidin reductase n=1 Tax=Pinus taeda RepID=Q3KN81_PINTA	1e-167	AT5G53510.1	ATOPT9 (oligopeptide transporter 9); oligopeptide transporter	2.1	IMGA|AC146570_1.4	NmrA-like chr01_pseudomolecule_IMGAG_V2 24174368-24179228 E EGN_Mt071002 20080227	4e-94	LOC_Os03g15360.1|12003.m06973|protein	leucoanthocyanidin reductase, putative	4e-91		25.24.9	25.24.9	48
1.1.15.8	2_4421	RTDS3_28_A04_A022	ref|NP_193560.1|	cytochrome B561-related [Arabidopsis thaliana] emb|CAA16798.1| unknown protein [Arabidopsis thaliana] emb|CAB78828.1| unknown protein [Arabidopsis thaliana]	2e-21	Q3U155|CC019_MOUSE	Uncharacterized protein C3orf19 homolog - Mus musculus (Mouse)	0.49	A9P277|A9P277_PICSI	Putative uncharacterized protein - Picea sitchensis (Sitka spruce)	2e-61	UniRef100_A9P277	Putative uncharacterized protein n=1 Tax=Picea sitchensis RepID=A9P277_PICSI	3e-61	AT1G76940.1	RNA recognition motif (RRM)-containing protein	0.027	IMGA|AC146651_53.4	C3orf19 protein chr04_pseudomolecule_IMGAG_V2 875150-875523 H EGN_Mt071002 20080227	3e-08	LOC_Os01g47620.1|12001.m10956|protein	expressed protein	1e-21		25.24.13	25.24.13	48
1.1.15.9	2_9167	RTFE1_6_C08_A029	ref|NP_001053847.1|	Coatomer subunit epsilon-1	4e-68	Q9MAX6|COPE1_ORYSJ	Coatomer subunit epsilon-1 - Oryza sativa subsp. japonica (Rice)	2e-69	A9NNT4|A9NNT4_PICSI	Putative uncharacterized protein - Picea sitchensis (Sitka spruce)	6e-83	UniRef100_A9NNT4	Putative uncharacterized protein n=1 Tax=Picea sitchensis RepID=A9NNT4_PICSI	8e-83	AT5G58960.3	GIL1 (GRAVITROPIC IN THE LIGHT)	0.58	IMGA|AC202466_24.4	Protein ycf2 chr04_pseudomolecule_IMGAG_V2 21539989-21537446 H EGN_Mt071002 20080227	4.2	LOC_Os04g52270.1|12004.m10122|protein	coatomer subunit epsilon, putative, expressed	6e-70		26.12.1	26.12.1	48
1.1.16.1	2_10269	RTDR3_19_B03_A022	ref|NP_001031255.1|	basic helix-loop-helix (bHLH) family protein [Arabidopsis thaliana] dbj|BAH57052.1| AT1G68920 [Arabidopsis thaliana]	2e-29	Q93VJ4|BEE2_ARATH	Protein BEE 2 - Arabidopsis thaliana (Mouse-ear cress)	5e-23	A9NUN3|A9NUN3_PICSI	Putative uncharacterized protein - Picea sitchensis (Sitka spruce)	1e-73	UniRef100_A9NUN3	Putative uncharacterized protein n=1 Tax=Picea sitchensis RepID=A9NUN3_PICSI	1e-73	AT4G36540.2	BEE2 (BR ENHANCED EXPRESSION 2); DNA binding / transcription factor	2e-15	IMGA|AC174142_6.5	Helix-loop-helix DNA-binding chr04_pseudomolecule_IMGAG_V2 19403279-19401004 E EGN_Mt071002 20080227	3e-28	LOC_Os09g29830.3|12009.m06134|protein	DNA binding protein, putative, expressed	4e-27		22.12.1	22.12.1	48
1.1.16.10	0_7343	RTDS1_15_B01_A015	gb|AAK26659.1|AF343317_1	DNA binding protein [Schizophyllum commune], putative	2e-33	Q04832|HEXP_LEIMA	DNA-binding protein HEXBP - Leishmania major	6e-26	A8PG68|A8PG68_COPC7	Putative uncharacterized protein - Coprinopsis cinerea (strain Okayama-7 / 130 / FGSC 9003) (Inky cap fungus) (Hormographiella aspergillata)	7e-42	UniRef100_A8PG68	Putative uncharacterized protein n=1 Tax=Coprinopsis cinerea okayama7#130 RepID=A8PG68_COPC7	8e-42	AT2G12462.1	similar to unknown protein [Arabidopsis thaliana] (TAIR:AT1G15760.1); similar to C2; Sterile alpha motif homology [Medicago truncatula] (GB:ABE93292.1); contains InterPro domain Sterile alpha motif-type; (InterPro:IPR013761); contains InterPro domain Sterile alpha motif homology; (InterPro:IPR010993)	0.35	IMGA|AC160096_24.5	Zinc finger, CCHC-type; Cold shock protein chr08_pseudomolecule_IMGAG_V2 17625033-17625900 E EGN_Mt071002 20080227	1e-17	LOC_Os02g02870.1|12002.m05637|protein	glycine-rich protein 2, putative, expressed	3e-13		23.12.5	23.12.5	48
1.1.16.11	0_7339	RTDS1_15_B12_A015	ref|XP_569445.1|	aldo-keto reductase [Cryptococcus neoformans var. neoformans JEC21] ref|XP_776382.1| hypothetical protein CNBC5980 [Cryptococcus neoformans var. neoformans B-3501A] gb|EAL21735.1| hypothetical protein CNBC5980 [Cryptococcus neoformans var. neoformans B-3501A] gb|AAW42138.1| aldo-keto reductase, putative [Cryptococcus neoformans var. neoformans JEC21]	1e-56	O14088|YER5_SCHPO	Uncharacterized oxidoreductase C2F3.05c - Schizosaccharomyces pombe (Fission yeast)	4e-47	B0D0R2|B0D0R2_LACBS	Predicted protein - Laccaria bicolor (strain S238N-H82) (Bicoloured deceiver) (Laccaria laccata var. bicolor)	1e-71	UniRef100_B0D0R2	Predicted protein n=1 Tax=Laccaria bicolor S238N-H82 RepID=B0D0R2_LACBS	1e-71	AT5G64300.1	ATGCH (Arabidopsis thaliana GTP cyclohydrolase II); 3,4-dihydroxy-2-butanone-4-phosphate synthase/ GTP cyclohydrolase II	1.8	IMGA|AC174303_20.5	Aldo/keto reductase chr04_pseudomolecule_IMGAG_V2 3870063-3875927 E EGN_Mt071002 20080227	2e-32	LOC_Os02g03100.2|12002.m05660|protein	NADP-dependent D-sorbitol-6-phosphate dehydrogenase, putative, expressed	2e-30		23.12.9	23.12.9	48
1.1.16.12	0_7336	RTDS1_15_F11_A015	ref|NP_200441.2|	GAMT2 (GIBBERELLIC ACID METHYLTRANSFERASE 2); S-adenosylmethionine-dependent methyltransferase/ gibberellin carboxyl-O-methyltransferase [Arabidopsis thaliana] gb|AAU84675.1| At5g56300 [Arabidopsis thaliana] gb|AAV43779.1| At5g56300 [Arabidopsis thaliana]	9e-69	Q9FYZ9|BAMT_ANTMA	Benzoate carboxyl methyltransferase - Antirrhinum majus (Garden snapdragon)	1e-16	A7P0D3|A7P0D3_VITVI	Chromosome chr6 scaffold_3, whole genome shotgun sequence - Vitis vinifera (Grape)	2e-84	UniRef100_A7P0D3	Chromosome chr6 scaffold_3, whole genome shotgun sequence n=1 Tax=Vitis vinifera RepID=A7P0D3_VITVI	2e-84	AT3G23700.1	S1 RNA-binding domain-containing protein	0.43	IMGA|CT009653_23.4	SAM dependent carboxyl methyltransferase chr05_pseudomolecule_IMGAG_V2 34316378-34311443 F EGN_Mt071002 20080227	6e-25	LOC_Os04g57090.1|12004.m10595|protein	jasmonate O-methyltransferase, putative, expressed	3e-27		23.12.13	23.12.13	48
1.1.16.13	0_6850	RTDS2_5_F12_A021	ref|XP_002148227.1|	actin cytoskeleton protein (VIP1), putative [Penicillium marneffei ATCC 18224] gb|EEA24716.1| actin cytoskeleton protein (VIP1), putative [Penicillium marneffei ATCC 18224]	2e-91	P87216|VIPI_SCHPO	Protein vip1 - Schizosaccharomyces pombe (Fission yeast)	3e-21	Q4X1G7|Q4X1G7_ASPFU	Actin cytoskeleton protein - Aspergillus fumigatus (Sartorya fumigata)	2e-66	UniRef100_Q4X1G7	Actin cytoskeleton protein (VIP1), putative n=1 Tax=Aspergillus fumigatus RepID=Q4X1G7_ASPFU	3e-66	AT4G27330.1	SPL (SPOROCYTELESS)	0.42	IMGA|AC150647_5.5	RNA-binding region RNP-1 (RNA recognition motif) chr08_pseudomolecule_IMGAG_V2 16211263-16216487 F EGN_Mt071002 20080227	0.0007	LOC_Os06g02240.1|12006.m04958|protein	nucleic acid binding protein, putative, expressed	2e-05		23.24.1	23.24.1	48
1.1.16.14	2_9619	RTDS2_6_A02_A021				Q07E28|CTTB2_NEONE	Cortactin-binding protein 2 - Neofelis nebulosa (Clouded leopard)	3.7				UniRef100_UPI0000ECA2BE	UPI0000ECA2BE related cluster n=1 Tax=Gallus gallus RepID=UPI0000ECA2BE	0.92	AT5G46400.1	binding	1.9	IMGA|AC136141_65.4	Disease resistance protein chr06_pseudomolecule_IMGAG_V2 8372576-8369808 E EGN_Mt071002 20080227	1.9	LOC_Os02g01080.1|12002.m05458|protein	expressed protein	6.2		23.24.5	23.24.5	48
1.1.16.15	2_5598	RTDS2_6_B03_A021	gb|ACN21651.1|	basic helix-loop-helix protein BHLH15 [Lotus japonicus], putative	4e-35	Q9FUA4|SPT_ARATH	Transcription factor SPATULA - Arabidopsis thaliana (Mouse-ear cress)	2e-06	A9P269|A9P269_PICSI	Putative uncharacterized protein - Picea sitchensis (Sitka spruce)	2e-77	UniRef100_A9P269	Putative uncharacterized protein n=1 Tax=Picea sitchensis RepID=A9P269_PICSI	3e-77	AT4G29100.1	ethylene-responsive family protein	0.14	IMGA|AC149489_22.4	Helix-loop-helix DNA-binding chr02_pseudomolecule_IMGAG_V2 22025813-22022419 F EGN_Mt071002 20080227	4e-34	LOC_Os01g01600.1|12001.m06805|protein	expressed protein	1e-31		23.24.9	23.24.9	48
1.1.16.16	1_294	RTDS2_6_C04_A021	ref|NP_001118622.1|	RNA-binding protein, putative [Arabidopsis thaliana] dbj|BAC42069.1| unknown protein [Arabidopsis thaliana]	1e-16	O74452|SCW1_SCHPO	Cell wall integrity protein scw1 - Schizosaccharomyces pombe (Fission yeast)	9e-07	A9NZ61|A9NZ61_PICSI	Putative uncharacterized protein - Picea sitchensis (Sitka spruce)	6e-31	UniRef100_A9NZ61	Putative uncharacterized protein n=1 Tax=Picea sitchensis RepID=A9NZ61_PICSI	8e-31	ATMG00520.1	similar to intron maturase, type II family protein [Arabidopsis thaliana] (TAIR:AT1G74350.1); similar to maturase-related protein (GB:AAA67711.1); similar to maturase-related protein [Brassica napus] (GB:YP_717127.1); similar to maturase-related protein (nad1 intron) - evening primrose mitochondrion (GB:D38490); contains InterPro domain RNA-directed DNA polymerase (Reverse transcriptase); (InterP…	1.6	IMGA|CT025837_35.4	RNA-binding region RNP-1 (RNA recognition motif) chr05_pseudomolecule_IMGAG_V2 5873897-5879612 E EGN_Mt071002 20080227	6e-20	LOC_Os06g47300.1|12006.m32160|protein	RNA-binding protein, putative, expressed	3e-20		23.24.13	23.24.13	48
1.1.16.17	0_7068	RTDS2_16_H12_A021													AT5G51000.1	F-box family protein	0.21								24.12.1	24.12.1	48
1.1.16.18	0_7064	RTDS2_17_D02_A021				P56045|RL20_HELPY	50S ribosomal protein L20 - Helicobacter pylori (Campylobacter pylori)	3.2	Q0WQA6|Q0WQA6_ARATH	Putative uncharacterized protein At5g66810 - Arabidopsis thaliana (Mouse-ear cress)	1e-05	UniRef100_UPI0000197179	unknown protein n=1 Tax=Arabidopsis thaliana RepID=UPI0000197179	2e-05	AT5G28660.1	similar to unknown protein [Arabidopsis thaliana] (TAIR:AT2G47370.1); similar to unknown [Hyacinthus orientalis] (GB:AAT08710.1); contains domain Low density lipoprotein (LDL) receptor YWTD domain (SSF63825); contains domain no description (G3D.2.120.10.70)	0.37	IMGA|AC144430_56.4	Ribonuclease H chr00_pseudomolecule_IMGAG_V2 8977225-8976380 H EGN_Mt071002 20080227	6.4	LOC_Os10g24070.2|12010.m065255|protein	expressed protein	2e-06		24.12.5	24.12.5	48
1.1.16.19	2_6564	RTDS2_19_A02_A021	gb|EEF34541.1|	helicase, putative [Ricinus communis]	9e-95	P42285|SK2L2_HUMAN	Superkiller viralicidic activity 2-like 2 - Homo sapiens (Human)	1e-66	Q2QTY0|Q2QTY0_ORYSJ	Superkiller viralicidic activity 2-like 2, putative, expressed - Oryza sativa subsp. japonica (Rice)	5e-93	UniRef100_Q2QTY0	Superkiller viralicidic activity 2-like 2, putative, expressed (Os12g0279000 protein) n=1 Tax=Oryza sativa Japonica Group RepID=Q2QTY0_ORYSJ	6e-93	AT1G59760.1	ATP-dependent RNA helicase, putative	8.8	IMGA|AC142095_21.4	ATP-requiring DNA helicase RecQ; DSH, C-terminal chr07_pseudomolecule_IMGAG_V2 19348274-19337954 E EGN_Mt071002 20080227	4e-95	LOC_Os12g18140.1|12012.m05769|protein	superkiller viralicidic activity 2-like 2, putative, expressed	1e-94		24.12.9	24.12.9	48
1.1.16.2	2_9442	RTDR3_19_C08_A022				Q54YT4|MECR_DICDI	Trans-2-enoyl-CoA reductase, mitochondrial precursor - Dictyostelium discoideum (Slime mold)	4e-06	A9NRU8|A9NRU8_PICSI	Putative uncharacterized protein - Picea sitchensis (Sitka spruce)	5e-41	UniRef100_A9NRU8	Putative uncharacterized protein n=1 Tax=Picea sitchensis RepID=A9NRU8_PICSI	7e-41	AT3G17510.1	CIPK1 (CBL-INTERACTING PROTEIN KINASE 1); kinase	0.4	IMGA|AC137829_34.4	Alcohol dehydrogenase superfamily, zinc-containing chr02_pseudomolecule_IMGAG_V2 26785306-26789635 E EGN_Mt071002 20080227	3e-06	LOC_Os12g01160.1|12012.m04120|protein	trans-2-enoyl-CoA reductase, mitochondrial precursor, putative	4e-06		22.12.5	22.12.5	48
1.1.16.20	2_3234	RTDS2_19_G06_A021	gb|ACN12958.1|	R2R3-MYB transcription factor MYB16 [Picea glauca]	8e-20	Q6GL44|OTUD5_XENTR	OTU domain-containing protein 5 - Xenopus tropicalis (Western clawed frog) (Silurana tropicalis)	1.5	A5JYE9|A5JYE9_PICGL	R2R3-MYB transcription factor MYB5 - Picea glauca (White spruce)	1e-19	UniRef100_A5JYE9	R2R3-MYB transcription factor MYB5 n=1 Tax=Picea glauca RepID=A5JYE9_PICGL	1e-19	AT4G38000.1	Dof-type zinc finger domain-containing protein	2	IMGA|AC158736_16.5	impaired sucrose induction 1-like protein chr04_pseudomolecule_IMGAG_V2 21176989-21172928 F EGN_Mt071002 20080227	1.2	LOC_Os12g04340.1|12012.m04428|protein	flavonol 4-sulfotransferase, putative, expressed	0.48		24.12.13	24.12.13	48
1.1.16.21	2_9715	RTDS2_26_G04_A021	gb|ACD03223.1|	xyloglucan endotransglucosylase/hydrolase 13 [Actinidia deliciosa]	6e-65	Q8LDS2|XTH27_ARATH	Probable xyloglucan endotransglucosylase/hydrolase protein 27 precursor - Arabidopsis thaliana (Mouse-ear cress)	2e-65	A9NUC4|A9NUC4_PICSI	Putative uncharacterized protein - Picea sitchensis (Sitka spruce)	2e-98	UniRef100_A9NUC4	Putative uncharacterized protein n=1 Tax=Picea sitchensis RepID=A9NUC4_PICSI	3e-98	AT1G32170.1	XTR4 (XYLOGLUCAN ENDOTRANSGLYCOSYLASE 4); hydrolase, acting on glycosyl bonds	0.002	IMGA|CT954230_17.5	Glycoside hydrolase, family 16; Xyloglucan endo-transglycosylase, C-terminal chr05_pseudomolecule_IMGAG_V2 11251618-11255568 E EGN_Mt071002 20080227	4e-58	LOC_Os03g13570.1|12003.m06802|protein	xyloglucan endotransglucosylase/hydrolase protein 27 precursor, putative, expressed	2e-61		24.24.1	24.24.1	48
1.1.16.22	0_6911	RTDS2_26_H01_A021				P17407|21KD_DAUCA	21 kDa protein precursor - Daucus carota (Carrot)	0.19	Q3LVL3|Q3LVL3_TAROF	TO64-12 - Taraxacum officinale (Common dandelion)	0.061	UniRef100_Q3LVL3	TO64-12 (Fragment) n=1 Tax=Taraxacum officinale RepID=Q3LVL3_TAROF	0.075	AT4G11440.1	binding	0.059	IMGA|AC134822_12.5	Pectinesterase; Pectinesterase inhibitor chr01_pseudomolecule_IMGAG_V2 1909167-1905581 E EGN_Mt071002 20080227	3e-05	LOC_Os10g10560.1|12010.m04390|protein	pectinesterase inhibitor domain containing protein	0.31		24.24.5	24.24.5	48
1.1.16.23	0_6910	RTDS2_26_H08_A021	gb|EEF45735.1|	multidrug resistance pump, putative [Ricinus communis]	6e-36	Q9LYT3|TT12_ARATH	Protein TRANSPARENT TESTA 12 - Arabidopsis thaliana (Mouse-ear cress)	3e-35	A7PJR0|A7PJR0_VITVI	Chromosome chr12 scaffold_18, whole genome shotgun sequence - Vitis vinifera (Grape)	1e-35	UniRef100_A7PJR0	Chromosome chr12 scaffold_18, whole genome shotgun sequence n=1 Tax=Vitis vinifera RepID=A7PJR0_VITVI	2e-35	AT5G20730.3	NPH4 (NON-PHOTOTROPHIC HYPOCOTYL); transcription factor	0.056	IMGA|CT485797_21.5	Multi antimicrobial extrusion protein MatE chr05_pseudomolecule_IMGAG_V2 32754684-32757299 E EGN_Mt071002 20080227	1e-32	LOC_Os12g42130.1|12012.m07992|protein	transparent testa 12 protein, putative, expressed	1e-32		24.24.9	24.24.9	48
1.1.16.24	0_6718	RTDS3_1_B09_A022				Q40588|ASO_TOBAC	L-ascorbate oxidase precursor - Nicotiana tabacum (Common tobacco)	4e-64	A5B197|A5B197_VITVI	Putative uncharacterized protein - Vitis vinifera (Grape)	2e-70	UniRef100_A5B197	Putative uncharacterized protein n=1 Tax=Vitis vinifera RepID=A5B197_VITVI	3e-70	AT5G21100.1	L-ascorbate oxidase, putative	2e-06	IMGA|AC203224_21.4	Copper-resistance protein CopA chr04_pseudomolecule_IMGAG_V2 4186357-4181962 F EGN_Mt071002 20080227	6e-29	LOC_Os09g32952.1|12009.m06383|protein	L-ascorbate oxidase precursor, putative, expressed	6e-70		24.24.13	24.24.13	48
1.1.16.3	2_1430	RTDR3_19_E03_A022	ref|NP_001154694.1|	nucleobase:cation symporter [Arabidopsis thaliana]	4e-36	Q0WVK7|PPR12_ARATH	Pentatricopeptide repeat-containing protein At1g05665, mitochondrial precursor - Arabidopsis thaliana (Mouse-ear cress)	1e-14	A9NTV5|A9NTV5_PICSI	Putative uncharacterized protein - Picea sitchensis (Sitka spruce)	3e-76	UniRef100_A9NTV5	Putative uncharacterized protein n=1 Tax=Picea sitchensis RepID=A9NTV5_PICSI	4e-76	AT4G18490.1	Identical to Hypothetical protein At4g18490 [Arabidopsis Thaliana] (GB:P16128;GB:Q9SB82); similar to Os01g0755100 [Oryza sativa (japonica cultivar-group)] (GB:NP_001044283.1); similar to unknown protein [Oryza sativa (japonica cultivar-group)] (GB:BAD87293.1)	0.12	IMGA|AC166743_25.5	Pentatricopeptide repeat chr01_pseudomolecule_IMGAG_V2 19770982-19770152 H EGN_Mt071002 20080227	1e-35	LOC_Os06g20354.1|12006.m06692|protein	expressed protein	3e-33		22.12.9	22.12.9	48
1.1.16.4	2_10127	RTDR3_19_E12_A022	gb|EEF35310.1|	protein phsophatase-2a, putative [Ricinus communis]	1e-93	Q06009|PP2A_MEDSA	Serine/threonine-protein phosphatase PP2A catalytic subunit - Medicago sativa (Alfalfa)	4e-93	A9NVN6|A9NVN6_PICSI	Serine/threonine protein phosphatase - Picea sitchensis (Sitka spruce)	2e-95	UniRef100_A9NVN6	Serine/threonine protein phosphatase n=1 Tax=Picea sitchensis RepID=A9NVN6_PICSI	3e-95	AT3G58500.1	PP2A-3 (PROTEIN PHOSPHATASE 2A-3); protein phosphatase type 2A	3e-52	IMGA|AC150706_6.4	Serine/threonine-specific protein phosphatase and bis(5-nucleosyl)-tetraphosphatase chr04_pseudomolecule_IMGAG_V2 29900997-29908937 E EGN_Mt071002 20080227	1e-95	LOC_Os03g59060.2|12003.m35470|protein	OsPP2Ac-2 - Phosphatase 2A isoform 2 belonging to family 2, expressed	6e-93		22.12.13	22.12.13	48
1.1.16.5	2_2191	RTDS1_7_D11_A015				P49332|GSTXC_TOBAC	Probable glutathione S-transferase parC - Nicotiana tabacum (Common tobacco)	1e-13	A7E1W9|A7E1W9_GINBI	GST - Ginkgo biloba (Ginkgo)	5e-19	UniRef100_A7E1W9	GST n=1 Tax=Ginkgo biloba RepID=A7E1W9_GINBI	6e-19	AT3G45130.1	LAS1 (Lanosterol synthase 1); catalytic/ lyase	0.008	IMGA|CU137664_13.3	Glutathione S-transferase, C-terminal-like; Thioredoxin fold chr05_pseudomolecule_IMGAG_V2 16298127-16299637 E EGN_Mt071002 20080227	6e-09	LOC_Os07g28480.1|12007.m07120|protein	glutathione S-transferase, putative, expressed	8e-12		22.24.1	22.24.1	48
1.1.16.6	0_7179	RTDS1_7_E05_A015				Q7Z8R5|PALI_YARLI	pH-response regulator protein palI/RIM9 - Yarrowia lipolytica (Candida lipolytica)	0.007	A8N7F4|A8N7F4_COPC7	Predicted protein - Coprinopsis cinerea (strain Okayama-7 / 130 / FGSC 9003) (Inky cap fungus) (Hormographiella aspergillata)	7e-45	UniRef100_A8N7F4	Predicted protein n=1 Tax=Coprinopsis cinerea okayama7#130 RepID=A8N7F4_COPC7	9e-45	AT4G17920.1	zinc finger (C3HC4-type RING finger) family protein	0.022	IMGA|AC151725_50.5	Ovarian tumour, otubain chr03_pseudomolecule_IMGAG_V2 16501975-16502773 E EGN_Mt071002 20080227	1.1	LOC_Os04g13960.1|12004.m06635|protein	retrotransposon protein, putative, unclassified	1.2		22.24.5	22.24.5	48
1.1.16.7	2_4294	RTDS1_7_F04_A015							A9NN04|A9NN04_PICSI	Putative uncharacterized protein - Picea sitchensis (Sitka spruce)	5e-31	UniRef100_A9NN04	Putative uncharacterized protein n=1 Tax=Picea sitchensis RepID=A9NN04_PICSI	6e-31	AT5G11850.1	protein kinase family protein	0.098	IMGA|AC151665_7.4	Protease-associated PA; Proteinase inhibitor I9, subtilisin propeptide chr08_pseudomolecule_IMGAG_V2 31637710-31642818 E EGN_Mt071002 20080227	3e-07	LOC_Os01g12110.1|12001.m42923|protein	expressed protein	7e-20		22.24.9	22.24.9	48
1.1.16.8	1_164	RTDS1_7_G06_A015	dbj|BAD81689.1|	protein kinase (AME2/AFC1) [Oryza sativa Japonica Group], putative	8e-34	P51566|AFC1_ARATH	Serine/threonine-protein kinase AFC1 - Arabidopsis thaliana (Mouse-ear cress)	3e-33	A5C6H3|A5C6H3_VITVI	Putative uncharacterized protein - Vitis vinifera (Grape)	3e-36	UniRef100_A5C6H3	Putative uncharacterized protein n=1 Tax=Vitis vinifera RepID=A5C6H3_VITVI	4e-36	AT5G57200.1	epsin N-terminal homology (ENTH) domain-containing protein / clathrin assembly protein-related	1.3	IMGA|CT573420_35.4	Protein kinase chr03_pseudomolecule_IMGAG_V2 24738208-24740255 E EGN_Mt071002 20080227	5e-36	LOC_Os01g62080.1|12001.m12331|protein	serine/threonine-protein kinase AFC1, putative, expressed	1e-35		22.24.13	22.24.13	48
1.1.16.9	0_7344	RTDS1_14_H10_A015							A3I0I9|A3I0I9_9SPHI	Sensor protein - Algoriphagus sp. PR1	6	UniRef100_A3I0I9	Sensor protein n=1 Tax=Algoriphagus sp. PR1 RepID=A3I0I9_9SPHI	7.5	AT1G08260.1	EMB2284/POL2A/TIL1 (EMBRYO DEFECTIVE 2284); DNA-directed DNA polymerase	0.36	IMGA|CT009652_33.4	Terpene synthase-like; Terpenoid synthase chr05_pseudomolecule_IMGAG_V2 25077801-25080205 H EGN_Mt071002 20080227	3.6	LOC_Os10g34910.1|12010.m06315|protein	secretory protein, putative	6.8		23.12.1	23.12.1	48
1.1.17.1	0_8096	RTDR1_1_H05_A015	gb|AAU04436.1|	MAPKK [Lycopersicon esculentum]	1e-18	O80397|M2K4_ARATH	Mitogen-activated protein kinase kinase 4 - Arabidopsis thaliana (Mouse-ear cress)	2e-13	A9NYQ4|A9NYQ4_PICSI	Putative uncharacterized protein - Picea sitchensis (Sitka spruce)	8e-22	UniRef100_A9NYQ4	Putative uncharacterized protein n=1 Tax=Picea sitchensis RepID=A9NYQ4_PICSI	1e-21	AT5G55600.1	agenet domain-containing protein / bromo-adjacent homology (BAH) domain-containing protein	1.3	IMGA|AC144503_15.4	Protein kinase chr04_pseudomolecule_IMGAG_V2 63017-61436 E EGN_Mt071002 20080227	8e-14	LOC_Os02g54600.1|12002.m10489|protein	OsMKK4 - putative MAPKK based on amino acid sequence homology, expressed	4e-14		19.12.1	19.12.1	48
1.1.17.10	0_8084	RTDR1_20_G12_A015													AT3G01690.1	similar to unknown protein [Arabidopsis thaliana] (TAIR:AT5G14390.1); similar to Esterase/lipase/thioesterase [Medicago truncatula] (GB:ABD32255.1); contains InterPro domain Esterase/lipase/thioesterase; (InterPro:IPR000379); contains InterPro domain Alpha/beta hydrolase fold-1; (InterPro:IPR000073)	3.8								20.12.5	20.12.5	48
1.1.17.11	2_8925	RTDR2_1_A03_A021	gb|ACJ37787.1|	dehydrin 9 protein [Pinus sylvestris] gb|ACJ37797.1| dehydrin 9 protein [Pinus sylvestris]	1e-31	P31168|COR47_ARATH	Dehydrin COR47 - Arabidopsis thaliana (Mouse-ear cress)	4e-09	Q5G134|Q5G134_PINTA	Dehydrin 1 - Pinus taeda (Loblolly pine)	8e-30	UniRef100_Q5G134	Dehydrin 1 (Fragment) n=1 Tax=Pinus taeda RepID=Q5G134_PINTA	1e-29	AT4G13200.1	similar to COG0840: Methyl-accepting chemotaxis protein [Nostoc punctiforme PCC 73102] (GB:ZP_00112432.1); similar to Os04g0513000 [Oryza sativa (japonica cultivar-group)] (GB:NP_001053301.1)	0.12	IMGA|AC140722_13.5	Dehydrin chr03_pseudomolecule_IMGAG_V2 33187277-33186262 E EGN_Mt071002 20080227	5e-06	LOC_Os01g50700.1|12001.m11251|protein	dehydrin family protein, expressed	1e-06		20.12.9	20.12.9	48
1.1.17.12	2_2075	RTDR2_1_B08_A021	ref|XP_002324687.1|	multidrug/pheromone exporter, MDR family, ABC transporter family [Populus trichocarpa] gb|EEF03252.1| multidrug/pheromone exporter, MDR family, ABC transporter family [Populus trichocarpa]	7e-34	Q6YUU5|MDR_ORYSJ	Putative multidrug resistance protein - Oryza sativa subsp. japonica (Rice)	9e-35	Q0E376|Q0E376_ORYSJ	Os02g0190300 protein - Oryza sativa subsp. japonica (Rice)	9e-34	UniRef100_A3A401	Putative uncharacterized protein n=1 Tax=Oryza sativa Japonica Group RepID=A3A401_ORYSJ	1e-33	AT2G36910.1	ATPGP1 (ARABIDOPSIS THALIANA P GLYCOPROTEIN1); calmodulin binding	3e-08	IMGA|AC174323_19.4	Cyclic peptide transporter chr06_pseudomolecule_IMGAG_V2 1093019-1084569 E EGN_Mt071002 20080227	9e-34	LOC_Os02g09720.1|12002.m06269|protein	multidrug resistance protein 13, putative, expressed	2e-35		20.12.13	20.12.13	48
1.1.17.13	0_7962	RTDR2_11_D11_A021				P67728|SPRTL_STAAW	Protein sprT-like - Staphylococcus aureus (strain MW2)	2.1	Q03BN1|Q03BN1_LACC3	Putative uncharacterized protein - Lactobacillus casei (strain ATCC 334)	2.4	UniRef100_Q03BN1	Putative uncharacterized protein n=1 Tax=Lactobacillus casei ATCC 334 RepID=Q03BN1_LACC3	3	AT3G07350.1	similar to unknown protein [Arabidopsis thaliana] (TAIR:AT3G25240.1); similar to Os01g0915000 [Oryza sativa (japonica cultivar-group)] (GB:NP_001045184.1); similar to uncharacterized plant-specific domain TIGR01615 family protein, expressed [Oryza sativa (japonica cultivar-group)] (GB:ABA93251.2); contains InterPro domain Protein of unknown function DUF506, plant; (InterPro:IPR006502)	0.34	IMGA|AC183371_7.5	TIR; AAA ATPase chr07_pseudomolecule_IMGAG_V2 24020440-24011281 E EGN_Mt071002 20080227	0.39	LOC_Os10g04450.1|12010.m03857|protein	expressed protein	1.2		20.24.1	20.24.1	48
1.1.17.14	2_9337	RTDR2_11_E11_A021	ref|NP_190966.1|	protease inhibitor/seed storage/lipid transfer protein (LTP) family protein [Arabidopsis thaliana] ref|NP_850700.1| protease inhibitor/seed storage/lipid transfer protein (LTP) family protein [Arabidopsis thaliana] emb|CAB88360.1| putative protein [Arabidopsis thaliana] gb|AAO00805.1| putative protein [Arabidopsis thaliana] gb|AAP21327.1| At3g53980 [Arabidopsis thaliana]	1e-26	P19656|NLTP_MAIZE	Non-specific lipid-transfer protein precursor - Zea mays (Maize)	0.009	Q9M329|Q9M329_ARATH	Putative uncharacterized protein F5K20_280 - Arabidopsis thaliana (Mouse-ear cress)	8e-27	UniRef100_Q9M329	Putative uncharacterized protein F5K20_280 (At3g53980) (Putative uncharacterized protein At3g53980) n=2 Tax=Arabidopsis thaliana RepID=Q9M329_ARATH	1e-26	AT2G21750.1	similar to unknown protein [Arabidopsis thaliana] (TAIR:AT2G21740.1); similar to hypothetical protein LOC_Os12g06970 [Oryza sativa (japonica cultivar-group)] (GB:ABA95905.1); contains InterPro domain Protein of unknown function DUF1278; (InterPro:IPR010701)	0.37	IMGA|AC186046_9.4	Extensin-1 precursor , related chr06_pseudomolecule_IMGAG_V2 4481326-4480880 H EGN_Mt071002 20080227	8.4	LOC_Os05g06780.1|12005.m05205|protein	lipid binding protein, putative, expressed	5e-25		20.24.5	20.24.5	48
1.1.17.15	2_9528	RTDR2_11_F09_A021	ref|NP_200221.1|	band 7 family protein [Arabidopsis thaliana] dbj|BAA97132.1| unnamed protein product [Arabidopsis thaliana] dbj|BAC43259.1| unknown protein [Arabidopsis thaliana] gb|AAO63407.1| At5g54100 [Arabidopsis thaliana]	7e-27	Q99JB2|STML2_MOUSE	Stomatin-like protein 2 - Mus musculus (Mouse)	2e-15	A7P6L9|A7P6L9_VITVI	Chromosome chr9 scaffold_7, whole genome shotgun sequence - Vitis vinifera (Grape)	2e-31	UniRef100_A7P6L9	Chromosome chr9 scaffold_7, whole genome shotgun sequence n=1 Tax=Vitis vinifera RepID=A7P6L9_VITVI	2e-31	AT5G54100.1	band 7 family protein	6e-10	IMGA|AC126789_27.5	Stomatin chr03_pseudomolecule_IMGAG_V2 33513138-33507152 E EGN_Mt071002 20080227	8e-30	LOC_Os08g06200.1|12008.m04759|protein	stomatin-like protein 2, putative, expressed	4e-19		20.24.9	20.24.9	48
1.1.17.16	2_3946	RTDR2_11_H10_A021				P39755|NDHF_BACSU	Probable NADH-quinone oxidoreductase subunit 5 - Bacillus subtilis	1	Q9W3D1|Q9W3D1_DROME	CG12109-PB - Drosophila melanogaster (Fruit fly)	1.2	UniRef100_UPI0000DA42BA	PREDICTED: hypothetical protein n=1 Tax=Rattus norvegicus RepID=UPI0000DA42BA	1.1	ATCG01130.1	Identical to Putative membrane protein ycf1 (ycf1-B) [Arabidopsis Thaliana] (GB:P56785); similar to hypothetical chloroplast RF1 [Gossypium hirsutum] (GB:YP_538982.1); similar to Hypothetical protein [Gossypium barbadense] (GB:BAF41305.1); similar to hypothetical chloroplast RF1 [Eucalyptus globulus subsp. globulus] (GB:YP_636357.1); contains InterPro domain Ycf1; (InterPro:IPR008896)	1.4	IMGA|AC148176_42.5	Peptidyl-prolyl cis-trans isomerase, cyclophilin type chr03_pseudomolecule_IMGAG_V2 20774439-20766905 E EGN_Mt071002 20080227	1.2	LOC_Os11g40230.1|12011.m07869|protein	expressed protein	1.7		20.24.13	20.24.13	48
1.1.17.17	0_7596	RTDR3_1_A07_A022	gb|EEF38235.1|	ATPP2-A2, putative [Ricinus communis]	2e-07	Q6NPT8|PP2B1_ARATH	F-box protein PP2-B1 - Arabidopsis thaliana (Mouse-ear cress)	3e-05	A9TZ38|A9TZ38_PHYPA	Predicted protein - Physcomitrella patens subsp. patens	1e-09	UniRef100_A9TZ38	Predicted protein n=1 Tax=Physcomitrella patens subsp. patens RepID=A9TZ38_PHYPA	2e-09	AT3G27110.2	peptidase M48 family protein	0.41	IMGA|AC149576_21.4	Galactose-binding like chr04_pseudomolecule_IMGAG_V2 23782415-23780837 H EGN_Mt071002 20080227	4e-07	LOC_Os02g56840.1|12002.m10706|protein	phloem-specific lectin, putative, expressed	3e-05		21.12.1	21.12.1	48
1.1.17.18	2_2224	RTDR3_1_C06_A022	gb|EEF50108.1|	serine carboxypeptidase, putative [Ricinus communis]	7e-61	Q93Y09|SCP45_ARATH	Serine carboxypeptidase-like 45 precursor - Arabidopsis thaliana (Mouse-ear cress)	2e-60	A9NX41|A9NX41_PICSI	Putative uncharacterized protein - Picea sitchensis (Sitka spruce)	3e-83	UniRef100_A9NX41	Putative uncharacterized protein n=1 Tax=Picea sitchensis RepID=A9NX41_PICSI	4e-83	AT4G01570.1	pentatricopeptide (PPR) repeat-containing protein	2	IMGA|AC146333_42.4	Peptidase S10, serine carboxypeptidase chr07_pseudomolecule_IMGAG_V2 13495090-13490295 H EGN_Mt071002 20080227	3e-64	LOC_Os11g31980.1|12011.m07100|protein	serine carboxypeptidase 1 precursor, putative, expressed	8e-62		21.12.5	21.12.5	48
1.1.17.19	2_4249	RTDR3_1_D11_A022	ref|XP_001837226.1|	glutamine synthetase [Coprinopsis cinerea okayama7#130] gb|EAU84843.1| glutamine synthetase [Coprinopsis cinerea okayama7#130]	1e-107	Q96UV5|GLNA_HEBCY	Glutamine synthetase - Hebeloma cylindrosporum	1e-108	A8NXP3|A8NXP3_COPC7	Glutamine synthetase - Coprinopsis cinerea (strain Okayama-7 / 130 / FGSC 9003) (Inky cap fungus) (Hormographiella aspergillata)	1e-107	UniRef100_A8NXP3	Glutamine synthetase n=1 Tax=Coprinopsis cinerea okayama7#130 RepID=A8NXP3_COPC7	1e-107	AT5G35630.3	GS2 (GLUTAMINE SYNTHETASE 2)	0.13	IMGA|AC174349_17.5	Glutamine synthetase type I chr06_pseudomolecule_IMGAG_V2 12700207-12706623 E EGN_Mt071002 20080227	3e-75	LOC_Os02g50240.2|12002.m33860|protein	glutamine synthetase root isozyme 3, putative, expressed	2e-74		21.12.9	21.12.9	48
1.1.17.2	0_8081	RTDR1_2_A03_A015				O60548|FOXD2_HUMAN	Forkhead box protein D2 - Homo sapiens (Human)	1.2	B0CZ99|B0CZ99_LACBS	Predicted protein - Laccaria bicolor (strain S238N-H82) (Bicoloured deceiver) (Laccaria laccata var. bicolor)	0.028	UniRef100_B0CZ99	Predicted protein n=1 Tax=Laccaria bicolor S238N-H82 RepID=B0CZ99_LACBS	0.033	AT4G20840.1	FAD-binding domain-containing protein	0.001	IMGA|AC135566_22.5	BRCT chr02_pseudomolecule_IMGAG_V2 26077574-26084876 E EGN_Mt071002 20080227	9.2	LOC_Os01g40720.1|12001.m10342|protein	pentatricopeptide repeat protein PPR1106-17, putative	5.6		19.12.5	19.12.5	48
1.1.17.20	2_950	RTDR3_1_E06_A022	emb|CAH10209.1|	Cell Division Protein AAA ATPase family [Triticum aestivum] emb|CAJ15430.1| unnamed protein product [Triticum aestivum]	2e-42	Q9CZP5|BCS1_MOUSE	Mitochondrial chaperone BCS1 - Mus musculus (Mouse)	3e-10	Q5BHR6|Q5BHR6_WHEAT	Cell Division Protein AAA ATPase family - Triticum aestivum (Wheat)	1e-42	UniRef100_B4FNH5	Putative uncharacterized protein n=1 Tax=Zea mays RepID=B4FNH5_MAIZE	2e-43	AT5G37390.1	similar to unknown protein [Arabidopsis thaliana] (TAIR:AT4G09370.1); similar to unknown protein [Arabidopsis thaliana] (TAIR:AT1G23930.1); similar to unknown protein [Arabidopsis thaliana] (TAIR:AT3G47330.1); similar to hypothetical protein 23.t00036 [Brassica oleracea] (GB:ABD65624.1); contains InterPro domain Protein of unknown function DUF287; (InterPro:IPR005048)	0.008	IMGA|AC147499_33.4	AAA ATPase, central region chr06_pseudomolecule_IMGAG_V2 1254448-1256128 F EGN_Mt071002 20080227	2e-45	LOC_Os12g44190.1|12012.m08190|protein	ATPase 3, putative, expressed	3e-43		21.12.13	21.12.13	48
1.1.17.21	2_2137	RTDR3_8_E01_A022				P18616|RPB1_ARATH	DNA-directed RNA polymerase II subunit RPB1 - Arabidopsis thaliana (Mouse-ear cress)	3e-05	A8IRZ2|A8IRZ2_CHLRE	DNA-directed RNA polymerase II, largest subunit - Chlamydomonas reinhardtii	3e-05	UniRef100_A8IRZ2	DNA-directed RNA polymerase II, largest subunit n=1 Tax=Chlamydomonas reinhardtii RepID=A8IRZ2_CHLRE	3e-05	AT5G59720.1	HSP18.2 (HEAT SHOCK PROTEIN 18.2)	1.5	IMGA|AC186046_9.4	Extensin-1 precursor , related chr06_pseudomolecule_IMGAG_V2 4481326-4480880 H EGN_Mt071002 20080227	1.1	LOC_Os08g05940.1|12008.m61988|protein	DNA-directed RNA polymerase II largest subunit, putative, expressed	5e-05		21.24.1	21.24.1	48
1.1.17.22	0_7451	RTDR3_8_F01_A022	gb|EEF48213.1|	Xyloglucan endotransglucosylase/hydrolase protein 14 precursor, putative [Ricinus communis]	2e-29	Q9ZVK1|XTH10_ARATH	Probable xyloglucan endotransglucosylase/hydrolase protein 10 precursor - Arabidopsis thaliana (Mouse-ear cress)	2e-26	A7PEK6|A7PEK6_VITVI	Chromosome chr11 scaffold_13, whole genome shotgun sequence - Vitis vinifera (Grape)	4e-29	UniRef100_A7PEK6	Chromosome chr11 scaffold_13, whole genome shotgun sequence n=1 Tax=Vitis vinifera RepID=A7PEK6_VITVI	5e-29	AT4G10440.1	dehydration-responsive family protein	0.085	IMGA|AC144473_16.5	Glycoside hydrolase, family 16; Xyloglucan endo-transglycosylase, C-terminal chr06_pseudomolecule_IMGAG_V2 18778931-18776261 F EGN_Mt071002 20080227	2e-31	LOC_Os06g48160.1|12006.m09342|protein	xyloglucan endotransglucosylase/hydrolase protein 23 precursor, putative, expressed	4e-23		21.24.5	21.24.5	48
1.1.17.23	2_8360	RTDR3_8_F12_A022				Q8D3I8|OXAA_WIGBR	Membrane protein oxaA - Wigglesworthia glossinidia brevipalpis	7.8	Q234L0|Q234L0_TETTH	Cation channel family protein - Tetrahymena thermophila SB210	1.1	UniRef100_Q234L0	Cation channel family protein n=1 Tax=Tetrahymena thermophila SB210 RepID=Q234L0_TETTH	1.4	AT5G09350.1	phosphatidylinositol 4-kinase, putative	0.029	IMGA|CT033770_38.5	Cytochrome cd1-nitrite reductase-like, C-terminal haem d1 chr05_pseudomolecule_IMGAG_V2 9435386-9426465 H EGN_Mt071002 20080227	2.3	LOC_Os12g31890.1|12012.m06997|protein	ureide permease 2, putative, expressed	5.7		21.24.9	21.24.9	48
1.1.17.24	2_8568	RTDR3_8_G10_A022				Q5RE16|CEP27_PONAB	Centrosomal protein of 27 kDa - Pongo abelii (Sumatran orangutan)	0.033	A9P018|A9P018_PICSI	Putative uncharacterized protein - Picea sitchensis (Sitka spruce)	1e-134	UniRef100_A9P018	Putative uncharacterized protein n=1 Tax=Picea sitchensis RepID=A9P018_PICSI	1e-134	AT2G32980.1	similar to Os08g0204800 [Oryza sativa (japonica cultivar-group)] (GB:NP_001061229.1); similar to PREDICTED: similar to MGC108135 protein [Strongylocentrotus purpuratus] (GB:XP_787845.1)	4e-17	IMGA|AC147011_17.4	Peptidase C15, pyroglutamyl peptidase I chr00_pseudomolecule_IMGAG_V2 5366945-5369826 F EGN_Mt071002 20080227	1.9	LOC_Os08g10410.1|12008.m05174|protein	expressed protein	1e-71		21.24.13	21.24.13	48
1.1.17.3	0_8079	RTDR1_2_A10_A015	gb|AAM28917.1|	TIR/NBS/LRR disease resistance protein [Pinus taeda], putative	4e-20	Q9FKZ0|DRL43_ARATH	Probable disease resistance protein At5g66910 - Arabidopsis thaliana (Mouse-ear cress)	2e-13	Q8L8I7|Q8L8I7_PINTA	Putative TIR/NBS/LRR disease resistance protein - Pinus taeda (Loblolly pine)	2e-20	UniRef100_Q8L8I7	Putative TIR/NBS/LRR disease resistance protein (Fragment) n=1 Tax=Pinus taeda RepID=Q8L8I7_PINTA	3e-20	AT5G22600.1	similar to F-box family protein [Arabidopsis thaliana] (TAIR:AT5G22610.1); similar to Cyclin-like F-box; FBD [Medicago truncatula] (GB:ABE80758.1); contains InterPro domain FBD-like; (InterPro:IPR006566); contains InterPro domain FBD; (InterPro:IPR013596); contains InterPro domain Leucine-rich repeat 2; (InterPro:IPR013101)	0.26	IMGA|CU013515_31.5	Disease resistance protein chr05_pseudomolecule_IMGAG_V2 6600279-6595748 E EGN_Mt071002 20080227	9e-17	LOC_Os01g15580.1|12001.m08156|protein	disease resistance protein RGA2, putative, expressed	4e-17		19.12.9	19.12.9	48
1.1.17.4	0_8076	RTDR1_2_B12_A015				P96704|YDGF_BACSU	Uncharacterized transporter ydgF - Bacillus subtilis	2.7	Q54IX3|Q54IX3_DICDI	Putative polyketide synthase - Dictyostelium discoideum (Slime mold)	5.8	UniRef100_Q54IX3	Putative polyketide synthase n=1 Tax=Dictyostelium discoideum RepID=Q54IX3_DICDI	7.1	AT5G64660.1	U-box domain-containing protein	0.77	IMGA|AC146632_64.5	Protein kinase chr07_pseudomolecule_IMGAG_V2 4886472-4889107 E EGN_Mt071002 20080227	1.7	LOC_Os07g03930.1|12007.m04863|protein	lectin-like receptor kinase 7, putative, expressed	1.3		19.12.13	19.12.13	48
1.1.17.5	2_2020	RTDR1_10_G01_A015	ref|NP_568202.1|	calcium-binding EF hand family protein [Arabidopsis thaliana] dbj|BAB10007.1| unnamed protein product [Arabidopsis thaliana] gb|AAL24286.1| Unknown protein [Arabidopsis thaliana] gb|AAN15353.1| Unknown protein [Arabidopsis thaliana]	2e-41	P25071|CML12_ARATH	Calmodulin-like protein 12 - Arabidopsis thaliana (Mouse-ear cress)	1e-06	A7QNL9|A7QNL9_VITVI	Chromosome undetermined scaffold_133, whole genome shotgun sequence - Vitis vinifera (Grape)	1e-44	UniRef100_A7QNL9	Chromosome undetermined scaffold_133, whole genome shotgun sequence n=1 Tax=Vitis vinifera RepID=A7QNL9_VITVI	1e-44	AT5G24030.1	C4-dicarboxylate transporter/malic acid transport family protein	0.034	IMGA|AC160841_19.4	Calcium-binding EF-hand chr08_pseudomolecule_IMGAG_V2 6247694-6245548 E EGN_Mt071002 20080227	3e-36	LOC_Os02g12880.4|12002.m33620|protein	calcium ion binding protein, putative, expressed	9e-38		19.24.1	19.24.1	48
1.1.17.6	2_2739	RTDR1_10_H02_A015	gb|ABY48131.1|	zinc finger protein [Medicago truncatula]	8e-14	Q3ZX08|DNLJ_DEHSC	DNA ligase - Dehalococcoides sp. (strain CBDB1)	0.39	A5BZY2|A5BZY2_VITVI	Putative uncharacterized protein - Vitis vinifera (Grape)	4e-14	UniRef100_A5BZY2	Putative uncharacterized protein n=1 Tax=Vitis vinifera RepID=A5BZY2_VITVI	5e-14	AT5G65683.1	zinc finger (C3HC4-type RING finger) family protein	3e-05	IMGA|CU459036_8.3	Zinc finger, RING-type; von Willebrand factor, type A chr05_pseudomolecule_IMGAG_V2 11981076-11983520 F EGN_Mt071002 20080227	4e-16	LOC_Os04g01160.1|12004.m05436|protein	protein binding protein, putative, expressed	5e-14		19.24.5	19.24.5	48
1.1.17.7	2_8879	RTDR1_11_A01_A015	ref|NP_001048747.1|	mitochondrial inner membrane protein, Putative	1e-45	Q9USM7|TIM23_SCHPO	Mitochondrial import inner membrane translocase subunit tim23 - Schizosaccharomyces pombe (Fission yeast)	5e-14	A9NRH4|A9NRH4_PICSI	Putative uncharacterized protein - Picea sitchensis (Sitka spruce)	7e-83	UniRef100_A9NRH4	Putative uncharacterized protein n=1 Tax=Picea sitchensis RepID=A9NRH4_PICSI	9e-83	AT5G27330.1	similar to unknown protein [Arabidopsis thaliana] (TAIR:AT3G05130.1); similar to PREDICTED: similar to centromere protein E [Apis mellifera] (GB:XP_001120388.1); contains InterPro domain Prefoldin; (InterPro:IPR009053)	0.6	IMGA|AC140032_13.4	Mitochondrial import inner membrane translocase, subunit Tim23 chr08_pseudomolecule_IMGAG_V2 5637190-5636380 F EGN_Mt071002 20080227	5e-50	LOC_Os03g02390.1|12003.m05781|protein	mitochondrial import inner membrane translocase subunit tim23, putative, expressed	2e-47		19.24.9	19.24.9	48
1.1.17.8	2_5428	RTDR1_11_C01_A015				Q8N3K9|CMYA5_HUMAN	Cardiomyopathy-associated protein 5 - Homo sapiens (Human)	1	A7F527|A7F527_SCLS1	Putative uncharacterized protein - Sclerotinia sclerotiorum (strain ATCC 18683 / 1980 / Ss-1) (White mold) (Whetzelinia sclerotiorum)	0.79	UniRef100_A7F527	Putative uncharacterized protein n=1 Tax=Sclerotinia sclerotiorum 1980 RepID=A7F527_SCLS1	1	AT1G70510.1	KNAT2 (KNOTTED-LIKE FROM ARABIDOPSIS THALIANA 2); transcription factor	0.009	IMGA|CU062423_2.3	Leucine-rich repeat chr03_pseudomolecule_IMGAG_V2 6088195-6090006 H EGN_Mt071002 20080227	1.5	LOC_Os09g19160.1|12009.m05124|protein	protein kinase domain containing protein, expressed	0.77		19.24.13	19.24.13	48
1.1.17.9	2_687	RTDR1_20_E11_A015	gb|EEF38650.1|	transferase, putative [Ricinus communis]	9e-22	O61643|INHB_DROME	Inhibin beta chain precursor - Drosophila melanogaster (Fruit fly)	0.55	Q5BM98|Q5BM98_9ROSI	Secondary cell wall-related glycosyltransferase family 47 - Populus tremula x Populus tremuloides	3e-21	UniRef100_Q5BM98	Secondary cell wall-related glycosyltransferase family 47 n=1 Tax=Populus tremula x Populus tremuloides RepID=Q5BM98_9ROSI	4e-21	AT2G41520.2	DNAJ heat shock N-terminal domain-containing protein	2.7	IMGA|AC119408_34.4	Exostosin-like chr08_pseudomolecule_IMGAG_V2 21609243-21607670 E EGN_Mt071002 20080227	0.067	LOC_Os03g01760.1|12003.m05720|protein	transferase, putative, expressed	1e-17		20.12.1	20.12.1	48
1.1.18.1	0_787	RTCNT1_36_G03_A029	gb|EEF34846.1|	Spotted leaf protein, putative [Ricinus communis]	4e-16	Q9C8D1|PUB20_ARATH	U-box domain-containing protein 20 - Arabidopsis thaliana (Mouse-ear cress)	4e-12	Q10PB1|Q10PB1_ORYSJ	U-box domain containing protein, expressed - Oryza sativa subsp. japonica (Rice)	5e-16	UniRef100_Q10PB1	U-box domain containing protein, expressed (Os03g0240600 protein) n=1 Tax=Oryza sativa Japonica Group RepID=Q10PB1_ORYSJ	7e-16	AT3G26580.1	binding	1.7	IMGA|AC148818_3.5	U box chr03_pseudomolecule_IMGAG_V2 22911069-22908933 F EGN_Mt071002 20080227	8e-17	LOC_Os03g13740.1|12003.m06818|protein	immediate-early fungal elicitor protein CMPG1, putative, expressed	1e-17		16.12.1	16.12.1	48
1.1.18.10	2_5264	RTCNT1_52_H08_A029	ref|NP_001042725.1|	isocitrate dehydrogenase, putative	4e-45	P29696|LEU3_SOLTU	3-isopropylmalate dehydrogenase, chloroplast precursor - Solanum tuberosum (Potato)	1e-44	A9NVG2|A9NVG2_PICSI	Putative uncharacterized protein - Picea sitchensis (Sitka spruce)	2e-71	UniRef100_A9NVG2	Putative uncharacterized protein n=1 Tax=Picea sitchensis RepID=A9NVG2_PICSI	2e-71	AT5G03290.1	isocitrate dehydrogenase, putative / NAD+ isocitrate dehydrogenase, putative	0.11	IMGA|CU457809_21.3	Isocitrate dehydrogenase NAD-dependent, mitochondrial chr03_pseudomolecule_IMGAG_V2 29631669-29625965 E EGN_Mt071002 20080227	9e-44	LOC_Os01g16900.2|12001.m42969|protein	3-isopropylmalate dehydrogenase, chloroplast precursor, putative, expressed	6e-47		17.12.5	17.12.5	48
1.1.18.11	2_5208	RTCNT1_53_A09_A029	gb|ACF06617.1|	40S ribosomal protein S8 [Elaeis guineensis]	9e-71	Q08069|RS8_MAIZE	40S ribosomal protein S8 - Zea mays (Maize)	2e-69	A9NNT7|A9NNT7_PICSI	Ribosomal protein S8 - Picea sitchensis (Sitka spruce)	5e-76	UniRef100_A9NNT7	Ribosomal protein S8 n=1 Tax=Picea sitchensis RepID=A9NNT7_PICSI	6e-76	AT5G59240.1	40S ribosomal protein S8 (RPS8B)	9.7	IMGA|AC171266_21.4	Ribosomal protein S8E chr08_pseudomolecule_IMGAG_V2 2974002-2976620 E EGN_Mt071002 20080227	4e-67	LOC_Os02g28810.1|12002.m08025|protein	40S ribosomal protein S8, putative, expressed	2e-69		17.12.9	17.12.9	48
1.1.18.12	2_7485	RTCNT1_53_C02_A029	gb|ACG31732.1|	enolase [Zea mays]	1e-139	P42895|ENO2_MAIZE	Enolase 2 - Zea mays (Maize)	1e-140	A9PD49|A9PD49_POPTR	Enolase - Populus trichocarpa (Western balsam poplar) (Populus balsamifera subsp. trichocarpa)	1e-139	UniRef100_A9PD49	Enolase n=1 Tax=Populus trichocarpa RepID=A9PD49_POPTR	1e-139	AT2G36530.1	LOS2 (Low expression of osmotically responsive genes 1); phosphopyruvate hydratase	0.033	IMGA|AC148219_20.5	Enolase chr06_pseudomolecule_IMGAG_V2 11500417-11495438 E EGN_Mt071002 20080227	1e-120	LOC_Os10g08550.5|12010.m065231|protein	enolase, putative, expressed	1e-140		17.12.13	17.12.13	48
1.1.18.13	2_1753	RTCNT1_60_D02_A029	gb|ABQ51228.1|	R2R3-MYB transcription factor MYB12 [Picea glauca]	1e-21	Q8K4F0|CD226_MOUSE	CD226 antigen precursor - Mus musculus (Mouse)	2.7	A5JYF6|A5JYF6_PICGL	R2R3-MYB transcription factor MYB12 - Picea glauca (White spruce)	1e-21	UniRef100_A5JYF6	R2R3-MYB transcription factor MYB12 n=1 Tax=Picea glauca RepID=A5JYF6_PICGL	2e-21	AT4G08840.1	APUM11 (ARABIDOPSIS PUMILIO 11); RNA binding	0.39	IMGA|CU459032_24.4	Cyclin-like F-box chr05_pseudomolecule_IMGAG_V2 26305978-26304203 E EGN_Mt071002 20080227	0.28	LOC_Os06g33250.1|12006.m07862|protein	crooked neck-like protein 1, putative, expressed	2.7		17.24.1	17.24.1	48
1.1.18.14	2_6344	RTCNT1_60_E03_A029	ref|NP_974447.1|	alpha-galactosidase, putative / melibiase, putative / alpha-D-galactoside galactohydrolase, putative [Arabidopsis thaliana]	4e-63	Q9FXT4|AGAL_ORYSJ	Alpha-galactosidase precursor - Oryza sativa subsp. japonica (Rice)	1e-48	Q9LYL2|Q9LYL2_ARATH	Alpha-galactosidase-like protein - Arabidopsis thaliana (Mouse-ear cress)	3e-63	UniRef100_Q9LYL2	Alpha-galactosidase-like protein n=2 Tax=Arabidopsis thaliana RepID=Q9LYL2_ARATH	3e-63	AT3G56310.1	alpha-galactosidase, putative / melibiase, putative / alpha-D-galactoside galactohydrolase, putative	1e-11	IMGA|AC138580_78.4	Glycoside hydrolase, clan GH-D chr06_pseudomolecule_IMGAG_V2 12014355-12018790 H EGN_Mt071002 20080227	1e-39	LOC_Os07g48160.1|12007.m09030|protein	alpha-galactosidase precursor, putative, expressed	6e-63		17.24.5	17.24.5	48
1.1.18.15	0_387	RTCNT1_60_E11_A029													AT4G11570.2	haloacid dehalogenase-like hydrolase family protein	2.1	IMGA|AC119411_39.4	Polynucleotidyl transferase, Ribonuclease H fold chr07_pseudomolecule_IMGAG_V2 4214652-4216939 E EGN_Mt071002 20080227	2.2	LOC_Os04g05430.2|12004.m101455|protein	retrotransposon protein, putative, Ty1-copia subclass, expressed	3.7		17.24.9	17.24.9	48
1.1.18.16	2_4490	RTCNT1_60_G10_A029				P37304|PAM1_YEAST	Protein PAM1 - Saccharomyces cerevisiae (Baker's yeast)	2.8	Q6ZUN2|Q6ZUN2_HUMAN	cDNA FLJ43523 fis, clone PLACE5000282, weakly similar to Homo sapiens elastin - Homo sapiens (Human)	0.085	UniRef100_UPI000179A8B8	Elastin precursor (Tropoelastin). n=1 Tax=Homo sapiens RepID=UPI000179A8B8	0.11	AT5G22210.2	unknown protein	2.2	IMGA|AC123976_34.5	hypothetical protein chr08_pseudomolecule_IMGAG_V2 4363083-4363520 I EGN_Mt071002 20080227	8.7	LOC_Os10g39200.3|12010.m065320|protein	expressed protein	7.8		17.24.13	17.24.13	48
1.1.18.17	2_48	RTCNT1_75_E05_A029	gb|EEF35823.1|	Ras-GTPase-activating protein-binding protein, putative [Ricinus communis]	1e-19	Q7ZXB8|PAB2B_XENLA	Polyadenylate-binding protein 2-B - Xenopus laevis (African clawed frog)	0.0008	A7Q1L1|A7Q1L1_VITVI	Chromosome chr7 scaffold_44, whole genome shotgun sequence - Vitis vinifera (Grape)	2e-19	UniRef100_A7Q1L1	Chromosome chr7 scaffold_44, whole genome shotgun sequence n=1 Tax=Vitis vinifera RepID=A7Q1L1_VITVI	2e-19	AT1G48410.2	AGO1 (ARGONAUTE 1)	0.16	IMGA|AC147517_1.5	RNA-binding region RNP-1 (RNA recognition motif); Nuclear transport factor 2 chr07_pseudomolecule_IMGAG_V2 27002084-26997832 F EGN_Mt071002 20080227	2e-17	LOC_Os04g30430.1|12004.m08148|protein	RNA-binding protein-like, putative, expressed	2e-17		18.12.1	18.12.1	48
1.1.18.18	0_264	RTCNT1_75_F03_A029				Q8K9I3|UUP_BUCAP	ABC transporter ATP-binding protein uup - Buchnera aphidicola subsp. Schizaphis graminum	1.1	Q7VDU9|Q7VDU9_PROMA	Uncharacterized membrane protein - Prochlorococcus marinus	1.7	UniRef100_Q7VDU9	Uncharacterized membrane protein n=1 Tax=Prochlorococcus marinus RepID=Q7VDU9_PROMA	2.2	AT4G26630.2	GTP binding / RNA binding	1.5	IMGA|AC151482_17.5	Protein of unknown function DUF266, plant chr03_pseudomolecule_IMGAG_V2 20546497-20545364 E EGN_Mt071002 20080227	6.5	LOC_Os10g28370.1|12010.m05717|protein	chlorophyllase-2, chloroplast precursor, putative, expressed	4.2		18.12.5	18.12.5	48
1.1.18.19	2_1835	RTCNT1_75_G11_A029	gb|ACC66092.1|	anthocyanidin synthase [Ginkgo biloba] gb|ACC66093.1| anthocyanidin synthase [Ginkgo biloba]	5e-72	Q96323|LDOX_ARATH	Leucoanthocyanidin dioxygenase - Arabidopsis thaliana (Mouse-ear cress)	3e-57	A9P059|A9P059_PICSI	Putative uncharacterized protein - Picea sitchensis (Sitka spruce)	4e-79	UniRef100_A9P059	Putative uncharacterized protein n=1 Tax=Picea sitchensis RepID=A9P059_PICSI	5e-79	AT4G22880.2	LDOX (TANNIN DEFICIENT SEED 4)	0.0006	IMGA|CU137658_12.3	ArgE/dapE/ACY1/CPG2/yscS; 2OG-Fe(II) oxygenase chr05_pseudomolecule_IMGAG_V2 2980478-2982899 E EGN_Mt071002 20080227	1e-56	LOC_Os01g27490.1|12001.m09199|protein	leucoanthocyanidin dioxygenase, putative, expressed	7e-44		18.12.9	18.12.9	48
1.1.18.2	0_783	RTCNT1_36_G10_A029				Q8R4B8|NALP3_MOUSE	NACHT, LRR and PYD domains-containing protein 3 - Mus musculus (Mouse)	0.11	B2AWF1|B2AWF1_PODAN	Predicted CDS Pa_7_6940 - Podospora anserina	2.9	UniRef100_Q8R4B8-3	Isoform 3 of NACHT, LRR and PYD domains-containing protein 3 n=1 Tax=Mus musculus RepID=Q8R4B8-3	1.3	AT5G17810.1	homeobox-leucine zipper transcription factor family protein	0.33	IMGA|AC165438_51.5	Pre-SET chr04_pseudomolecule_IMGAG_V2 38764612-38765100 H EGN_Mt071002 20080227	0.64	LOC_Os12g36730.1|12012.m07458|protein	stripe rust resistance protein Yr10, putative, expressed	1.2		16.12.5	16.12.5	48
1.1.18.20	0_260	RTCNT1_76_B04_A029				Q9V399|CP303_DROME	Probable cytochrome P450 303a1 - Drosophila melanogaster (Fruit fly)	0.055	A7P5B0|A7P5B0_VITVI	Chromosome chr4 scaffold_6, whole genome shotgun sequence - Vitis vinifera (Grape)	7e-49	UniRef100_A7P5B0	Chromosome chr4 scaffold_6, whole genome shotgun sequence n=1 Tax=Vitis vinifera RepID=A7P5B0_VITVI	9e-49	ATCG00020.1	Encodes chlorophyll binding protein D1, a part of the photosystem II reaction center core	0.007	IMGA|AC162440_49.5	Zinc finger, C2H2-type chr08_pseudomolecule_IMGAG_V2 34805660-34806902 H EGN_Mt071002 20080227	0.7	LOC_Os02g17250.1|12002.m06968|protein	expressed protein	2e-43		18.12.13	18.12.13	48
1.1.18.21	0_11411	RTCU1_7_B04_A029	gb|EEF52675.1|	Galactose oxidase precursor, putative [Ricinus communis]	2e-67	Q01745|GAOA_GIBZE	Galactose oxidase precursor - Gibberella zeae (Fusarium graminearum)	3e-10	A7NT06|A7NT06_VITVI	Chromosome chr18 scaffold_1, whole genome shotgun sequence - Vitis vinifera (Grape)	8e-73	UniRef100_A7NT06	Chromosome chr18 scaffold_1, whole genome shotgun sequence n=1 Tax=Vitis vinifera RepID=A7NT06_VITVI	1e-72	AT1G34540.1	CYP94D1 (cytochrome P450, family 94, subfamily D, polypeptide 1); oxygen binding	0.11	IMGA|AC124216_21.4	Glyoxal oxidase, N-terminal chr01_pseudomolecule_IMGAG_V2 7989314-7987188 H EGN_Mt071002 20080227	2e-66	LOC_Os03g15320.1|12003.m06969|protein	glyoxal oxidase, putative, expressed	3e-66		18.24.1	18.24.1	48
1.1.18.22	0_11419	RTCU1_7_D01_A029				Q12100|KD025_YEAST	Probable serine/threonine-protein kinase YDL025C - Saccharomyces cerevisiae (Baker's yeast)	0.55	A9NU21|A9NU21_PICSI	Putative uncharacterized protein - Picea sitchensis (Sitka spruce)	8e-15	UniRef100_A9NU21	Putative uncharacterized protein n=1 Tax=Picea sitchensis RepID=A9NU21_PICSI	1e-14	AT5G46140.1	similar to unknown protein [Arabidopsis thaliana] (TAIR:AT5G46130.1); contains InterPro domain Protein of unknown function DUF295; (InterPro:IPR005174)	0.39	IMGA|AC146569_2.4	Octicosapeptide/Phox/Bem1p chr06_pseudomolecule_IMGAG_V2 16351794-16349134 E EGN_Mt071002 20080227	0.026	LOC_Os01g62900.1|12001.m12410|protein	delta 1-pyrroline-5-carboxylate synthetase, putative, expressed	0.54		18.24.5	18.24.5	48
1.1.18.23	0_11424	RTCU1_7_E12_A029	gb|AAR06917.1|	UDP-glycosyltransferase 73E1 [Stevia rebaudiana]	3e-33	Q9ZQ99|COGT1_ARATH	Cytokinin-O-glucosyltransferase 1 - Arabidopsis thaliana (Mouse-ear cress)	3e-30	A9NQK6|A9NQK6_PICSI	Putative uncharacterized protein - Picea sitchensis (Sitka spruce)	1e-39	UniRef100_A9NQK6	Putative uncharacterized protein n=1 Tax=Picea sitchensis RepID=A9NQK6_PICSI	2e-39	AT4G15550.1	IAGLU (INDOLE-3-ACETATE BETA-D-GLUCOSYLTRANSFERASE); UDP-glycosyltransferase/ transferase, transferring glycosyl groups	0.0004	IMGA|AC183787_15.4	UDP-glucuronosyl/UDP-glucosyltransferase chr07_pseudomolecule_IMGAG_V2 7932887-7934506 F EGN_Mt071002 20080227	1e-28	LOC_Os05g08510.1|12005.m05367|protein	flavonol-3-O-glycoside-7-O-glucosyltransferase 1, putative	8e-30		18.24.9	18.24.9	48
1.1.18.24		RTCU1_8_A01_A029	gb|EEF33260.1|	Aspartic proteinase nepenthesin-1 precursor, putative [Ricinus communis]	1e-47																				18.24.13	18.24.13	48
1.1.18.3	2_3701	RTCNT1_36_H08_A029	ref|NP_188924.3|	emp24/gp25L/p24 protein-related [Arabidopsis thaliana] dbj|BAB03029.1| coated vesicle membrane protein-like [Arabidopsis thaliana] gb|AAL50082.1| AT3g22845/MWI23_22 [Arabidopsis thaliana] gb|AAM10366.1| AT3g22845/MWI23_22 [Arabidopsis thaliana]	2e-83	Q769F9|TMEDA_DICDI	Transmembrane emp24 domain-containing protein A precursor - Dictyostelium discoideum (Slime mold)	3e-18	A9NNL1|A9NNL1_PICSI	Putative uncharacterized protein - Picea sitchensis (Sitka spruce)	1e-102	UniRef100_A9NNL1	Putative uncharacterized protein n=1 Tax=Picea sitchensis RepID=A9NNL1_PICSI	1e-102	AT3G22845.1	emp24/gp25L/p24 protein-related	8	IMGA|CU302337_9.4	emp24/gp25L/p24; tRNA-binding arm chr05_pseudomolecule_IMGAG_V2 36347653-36351263 F EGN_Mt071002 20080227	3e-36	LOC_Os03g53310.1|12003.m10303|protein	suppressor/enhancer of lin-12 protein 9 precursor, putative, expressed	2e-83		16.12.9	16.12.9	48
1.1.18.4	0_778	RTCNT1_37_A07_A029	emb|CAD45029.1|	NBS-LRR disease resistance protein homologue [Hordeum vulgare]	5e-48	O50052|DRL25_ARATH	Putative disease resistance protein At4g19050 - Arabidopsis thaliana (Mouse-ear cress)	1e-23	Q84KC6|Q84KC6_HORVU	NBS-LRR disease resistance protein homologue - Hordeum vulgare (Barley)	3e-48	UniRef100_Q84KC6	NBS-LRR disease resistance protein homologue n=1 Tax=Hordeum vulgare RepID=Q84KC6_HORVU	4e-48	AT5G43270.1	SPL2 (SQUAMOSA PROMOTER BINDING PROTEIN-LIKE 2); DNA binding / transcription factor	6	IMGA|CU151877_24.3	TIR; Disease resistance protein chr03_pseudomolecule_IMGAG_V2 38167188-38160517 H EGN_Mt071002 20080227	3e-34	LOC_Os01g15580.1|12001.m08156|protein	disease resistance protein RGA2, putative, expressed	1e-41		16.12.13	16.12.13	48
1.1.18.5	2_7134	RTCNT1_44_H01_A029	pdb|1U0U|A	Chain A, An Aldol Switch Discovered In Stilbene Synthases Mediates Cyclization Specificity Of Type Iii Polyketide Synthases: Pine Stilbene Synthase Structure pdb|1U0U|B Chain B, An Aldol Switch Discovered In Stilbene Synthases Mediates Cyclization Specificity Of Type Iii Polyketide Synthases: Pine Stilbene Synthase Structure pdb|1U0U|C Chain C, An Aldol Switch Discovered In Stilbene Synthases Med…	1e-100	Q02323|DPSS_PINSY	Dihydropinosylvin synthase - Pinus sylvestris (Scots pine)	1e-101	Q9MBF1|Q9MBF1_PINDE	Pinosylvin synthase - Pinus densiflora (Japanese red pine)	1e-101	UniRef100_Q9MBF1	Pinosylvin synthase n=1 Tax=Pinus densiflora RepID=Q9MBF1_PINDE	1e-100	AT5G13930.1	CHS (CHALCONE SYNTHASE); naringenin-chalcone synthase	0.0001	IMGA|AC166093_23.4	Chalcone and stilbene synthases, C-terminal chr03_pseudomolecule_IMGAG_V2 23115494-23113971 F EGN_Mt071002 20080227	1e-70	LOC_Os11g32650.1|12011.m07166|protein	chalcone synthase, putative, expressed	1e-64		16.24.1	16.24.1	48
1.1.18.6	0_658	RTCNT1_45_A06_A029				A4G2N3|AZOR_HERAR	FMN-dependent NADH-azoreductase - Herminiimonas arsenicoxydans	4				UniRef100_UPI00006A14A0	UPI00006A14A0 related cluster n=1 Tax=Xenopus (Silurana) tropicalis RepID=UPI00006A14A0	3.2	AT1G02040.1	zinc finger (C2H2 type) family protein	0.32	IMGA|AC143341_34.4	Ribosomal protein S2; Oligopeptide transporter OPT superfamily chr07_pseudomolecule_IMGAG_V2 22151409-22162760 E EGN_Mt071002 20080227	3.8	LOC_Os12g35060.3|12012.m073851|protein	expressed protein	2.4		16.24.5	16.24.5	48
1.1.18.7	0_654	RTCNT1_45_B06_A029				Q8VDD5|MYH9_MOUSE	Myosin-9 - Mus musculus (Mouse)	0.041	A9NK97|A9NK97_PICSI	Putative uncharacterized protein - Picea sitchensis (Sitka spruce)	6e-66	UniRef100_A9NK97	Putative uncharacterized protein n=1 Tax=Picea sitchensis RepID=A9NK97_PICSI	8e-66	AT3G47730.1	ATATH1 (ABC2 homolog 1); ATPase, coupled to transmembrane movement of substances	0.41	IMGA|AC172101_21.4	hypothetical protein chr07_pseudomolecule_IMGAG_V2 30868492-30869222 E EGN_Mt071002 20080227	2e-24	LOC_Os04g42340.1|12004.m09205|protein	expressed protein	2e-29		16.24.9	16.24.9	48
1.1.18.8	2_4972	RTCNT1_45_C08_A029	gb|ACJ70461.1|	histone [Pinus sylvestris], putative	9e-48	P35063|H2AX_PICAB	Histone H2AX - Picea abies (Norway spruce) (Picea excelsa)	5e-49	Q711T3|Q711T3_PINPS	Histone H2A - Pinus pinaster (Maritime pine)	6e-48	UniRef100_P35063	Histone H2AX n=3 Tax=Pinaceae RepID=H2AX_PICAB	7e-48	AT4G27230.1	histone H2A, putative	7e-28	IMGA|AC198007_26.3	Histone H2A; Histone-fold chr07_pseudomolecule_IMGAG_V2 30270179-30269464 F EGN_Mt071002 20080227	1e-47	LOC_Os12g34510.1|12012.m07245|protein	histone H2A, putative, expressed	2e-45		16.24.13	16.24.13	48
1.1.18.9	2_5725	RTCNT1_52_G10_A029				P49866|HNF4_DROME	Transcription factor HNF-4 homolog - Drosophila melanogaster (Fruit fly)	2.1	A7QGX9|A7QGX9_VITVI	Chromosome chr3 scaffold_95, whole genome shotgun sequence - Vitis vinifera (Grape)	7e-40	UniRef100_A7QGX9	Chromosome chr3 scaffold_95, whole genome shotgun sequence n=1 Tax=Vitis vinifera RepID=A7QGX9_VITVI	9e-40	AT3G43220.1	phosphoinositide phosphatase family protein	0.45	IMGA|AC150778_27.5	hypothetical protein chr02_pseudomolecule_IMGAG_V2 2439125-2440024 E EGN_Mt071002 20080227	3e-38	LOC_Os01g56180.1|12001.m11774|protein	expressed protein	3e-34		17.12.1	17.12.1	48
1.1.19.1	0_1393	RTAL1_7_F10_A029	gb|EEF30065.1|	protein binding protein, putative [Ricinus communis]	6e-21	Q5FW85|ECM2_MOUSE	Extracellular matrix protein 2 precursor - Mus musculus (Mouse)	0.022	A7QQ79|A7QQ79_VITVI	Chromosome undetermined scaffold_141, whole genome shotgun sequence - Vitis vinifera (Grape)	1e-22	UniRef100_A7QQ79	Chromosome undetermined scaffold_141, whole genome shotgun sequence n=1 Tax=Vitis vinifera RepID=A7QQ79_VITVI	2e-22	AT2G35840.2	sucrose-phosphatase 1 (SPP1)	0.042	IMGA|AC148304_31.5	Leucine-rich repeat; Leucine-rich repeat, cysteine-containing subtype chr04_pseudomolecule_IMGAG_V2 1708802-1719491 E EGN_Mt071002 20080227	8e-24	LOC_Os02g39970.3|12002.m33412|protein	regulatory subunit, putative, expressed	2e-21		13.12.1	13.12.1	48
1.1.19.10	2_3452	RTCNT1_5_H11_A029				Q9JJY9|IL22_MOUSE	Interleukin-22 precursor - Mus musculus (Mouse)	5.3	Q2HHV4|Q2HHV4_CHAGB	Predicted protein - Chaetomium globosum (Soil fungus)	2.2	UniRef100_Q2HHV4	Predicted protein n=1 Tax=Chaetomium globosum RepID=Q2HHV4_CHAGB	2.8	AT5G39770.1	repair endonuclease family protein	1.7	IMGA|AC155882_52.4	Zinc finger, DHHC-type chr07_pseudomolecule_IMGAG_V2 30800541-30795391 E EGN_Mt071002 20080227	1.6	LOC_Os03g24900.1|12003.m07833|protein	palmitoyltransferase swf1, putative, expressed	4		14.12.5	14.12.5	48
1.1.19.11	0_310	RTCNT1_6_C09_A029				P30522|GLGC_BACCL	Glucose-1-phosphate adenylyltransferase - Bacillus caldolyticus	9.9	Q8IHR3|Q8IHR3_PLAF7	Transport protein, putative - Plasmodium falciparum (isolate 3D7)	1.5	UniRef100_Q8IHR3	Transport protein, putative n=1 Tax=Plasmodium falciparum 3D7 RepID=Q8IHR3_PLAF7	1.8	AT4G27870.1	integral membrane family protein	0.27	IMGA|AC144340_29.4	ABC-2; AAA ATPase chr02_pseudomolecule_IMGAG_V2 25037550-25044810 E EGN_Mt071002 20080227	4.6	LOC_Os03g08600.2|12003.m34803|protein	transferase, transferring glycosyl groups, putative, expressed	0.73		14.12.9	14.12.9	48
1.1.19.12	2_7156	RTCNT1_6_E10_A029	ref|NP_182045.1|	GOS12 (GOLGI SNARE 12); SNARE binding [Arabidopsis thaliana] sp|O22151.1|GOS12_ARATH RecName: Full=Golgi SNARE 12 protein; Short=AtGOS12; AltName: Full=Golgi SNAP receptor complex member 1-2 gb|AAK48905.1|AF357529_1 Golgi SNARE 12 protein [Arabidopsis thaliana] gb|AAB82642.1| putative cis-Golgi SNARE protein [Arabidopsis thaliana] gb|ABD43021.1| At2g45200 [Arabidopsis thaliana]	9e-79	O22151|GOS12_ARATH	Golgi SNARE 12 protein - Arabidopsis thaliana (Mouse-ear cress)	5e-80	A9NYW3|A9NYW3_PICSI	Putative uncharacterized protein - Picea sitchensis (Sitka spruce)	6e-91	UniRef100_A9NYW3	Putative uncharacterized protein n=1 Tax=Picea sitchensis RepID=A9NYW3_PICSI	7e-91	AT2G45200.1	GOS12 (GOLGI SNARE 12); SNARE binding	2.2	IMGA|AC168305_26.5	Vesicle transport v-SNARE; Protein kinase PKN/PRK1, effector chr04_pseudomolecule_IMGAG_V2 453594-445075 E EGN_Mt071002 20080227	6e-27	LOC_Os02g03450.1|12002.m05695|protein	golgi SNARE 12 protein, putative, expressed	9e-73		14.12.13	14.12.13	48
1.1.19.13	2_5929	RTCNT1_13_C07_A029	gb|ACF06503.1|	structural constituent of ribosome [Elaeis guineensis]	2e-48	Q8K2Y7|RM47_MOUSE	39S ribosomal protein L47, mitochondrial precursor - Mus musculus (Mouse)	3e-14	A9NPH1|A9NPH1_PICSI	Putative uncharacterized protein - Picea sitchensis (Sitka spruce)	2e-57	UniRef100_A9NPH1	Putative uncharacterized protein n=1 Tax=Picea sitchensis RepID=A9NPH1_PICSI	3e-57	AT1G07830.1	ribosomal protein L29 family protein	6e-10	IMGA|CR962127_26.5	Ribosomal protein L29; Alpha-helical ferredoxin; Mitochondrial 39-S ribosomal L47 chr05_pseudomolecule_IMGAG_V2 5447277-5442285 E EGN_Mt071002 20080227	5e-50	LOC_Os06g03790.1|12006.m05110|protein	39S ribosomal protein L47, mitochondrial precursor, putative, expressed	1e-46		14.24.1	14.24.1	48
1.1.19.14	1_1935	RTCNT1_13_C12_A029							A9NXF2|A9NXF2_PICSI	Putative uncharacterized protein - Picea sitchensis (Sitka spruce)	1e-20	UniRef100_A9NXF2	Putative uncharacterized protein n=1 Tax=Picea sitchensis RepID=A9NXF2_PICSI	2e-20	AT2G44900.1	armadillo/beta-catenin repeat family protein / F-box family protein	0.1	IMGA|AC137821_3.4	Prefoldin chr08_pseudomolecule_IMGAG_V2 7045977-7053221 E EGN_Mt071002 20080227	9.7					14.24.5	14.24.5	48
1.1.19.15	0_1172	RTCNT1_13_E01_A029				Q9LYN8|EXS_ARATH	Leucine-rich repeat receptor protein kinase EXS precursor - Arabidopsis thaliana (Mouse-ear cress)	5.6	B2ER90|B2ER90_9BACT	Putative uncharacterized protein precursor - bacterium Ellin514	8.7				AT4G33860.1	glycosyl hydrolase family 10 protein	0.37	IMGA|AC144644_36.4	NnrU chr00_pseudomolecule_IMGAG_V2 132312-131178 E EGN_Mt071002 20080227	2.9	LOC_Os02g39100.1|12002.m08998|protein	fasciated ear2, putative, expressed	0.29		14.24.9	14.24.9	48
1.1.19.16	0_1169	RTCNT1_13_E12_A029	gb|EEF40238.1|	Receptor protein kinase CLAVATA1 precursor, putative [Ricinus communis]	3e-40	Q9LJM4|IKU2_ARATH	Receptor-like protein kinase HAIKU2 precursor - Arabidopsis thaliana (Mouse-ear cress)	2e-32	A7R983|A7R983_VITVI	Chromosome undetermined scaffold_3469, whole genome shotgun sequence - Vitis vinifera (Grape)	8e-42	UniRef100_A7R983	Chromosome undetermined scaffold_3469, whole genome shotgun sequence n=1 Tax=Vitis vinifera RepID=A7R983_VITVI	1e-41	AT1G48210.2	serine/threonine protein kinase, putative	3e-08	IMGA|AC150778_9.5	Protein kinase chr02_pseudomolecule_IMGAG_V2 2445555-2449009 E EGN_Mt071002 20080227	9e-43	LOC_Os12g43660.1|12012.m08140|protein	receptor-like protein kinase 5 precursor, putative, expressed	8e-37		14.24.13	14.24.13	48
1.1.19.17	2_2226	RTCNT1_21_A05_A029	gb|ACC86142.1|	heat shock protein 17.5 [Malus x domestica]	5e-47	P30221|HSP11_SOLLC	17.8 kDa class I heat shock protein - Solanum lycopersicum (Tomato) (Lycopersicon esculentum)	4e-45	A9NY56|A9NY56_PICSI	Putative uncharacterized protein - Picea sitchensis (Sitka spruce)	2e-59	UniRef100_A9NY56	Putative uncharacterized protein n=1 Tax=Picea sitchensis RepID=A9NY56_PICSI	2e-59	AT4G03090.1	similar to NDX1 homeobox protein [Lotus japonicus] (GB:CAA09791.1)	0.12	IMGA|CU459035_13.3	Heat shock protein Hsp20 chr05_pseudomolecule_IMGAG_V2 21518949-21519770 F EGN_Mt071002 20080227	1e-41	LOC_Os01g04380.1|12001.m07073|protein	16.9 kDa class I heat shock protein 2, putative, expressed	7e-45		15.12.1	15.12.1	48
1.1.19.18	0_1023	RTCNT1_21_B08_A029				Q5Y5T5|ZDHC8_MOUSE	Probable palmitoyltransferase ZDHHC8 - Mus musculus (Mouse)	1.1	Q597Q0|Q597Q0_CANFA	Collagen type IV alpha 3 chain - Canis familiaris (Dog)	0.36	UniRef100_UPI00005A47DC	PREDICTED: similar to alpha 3 type IV collagen isoform 1, precursor n=1 Tax=Canis lupus familiaris RepID=UPI00005A47DC	0.35	AT3G55920.1	peptidyl-prolyl cis-trans isomerase, putative / cyclophilin, putative / rotamase, putative	0.43	IMGA|AC148348_16.4	Pathogenesis-related transcriptional factor and ERF chr04_pseudomolecule_IMGAG_V2 28938568-28937837 F EGN_Mt071002 20080227	1.2	LOC_Os04g55500.2|12004.m35486|protein	expressed protein	2.4		15.12.5	15.12.5	48
1.1.19.19	2_1062	RTCNT1_21_C10_A029	gb|ABB91774.1|	methionine aminopeptidase 1 [Ananas comosus]	9e-73	Q9SLN5|AMP1A_ARATH	Methionine aminopeptidase 1A - Arabidopsis thaliana (Mouse-ear cress)	5e-70	Q0ZPT8|Q0ZPT8_ANACO	Methionine aminopeptidase - Ananas comosus (Pineapple) (Ananas ananas)	6e-73	UniRef100_Q0ZPT8	Methionine aminopeptidase n=1 Tax=Ananas comosus RepID=Q0ZPT8_ANACO	7e-73	AT2G45240.1	MAP1A (METHIONINE AMINOPEPTIDASE 1A); methionyl aminopeptidase	3e-33	IMGA|AC148155_45.4	Peptidase M24, methionine aminopeptidase chr05_pseudomolecule_IMGAG_V2 37270077-37259192 E EGN_Mt071002 20080227	1e-32	LOC_Os10g36470.2|12010.m06457|protein	methionine aminopeptidase 1A, putative, expressed	1e-71		15.12.9	15.12.9	48
1.1.19.2	2_3044	RTAL1_7_G11_A029	ref|XP_002327653.1|	histidine kinase osmosensor protein [Populus trichocarpa] gb|EEE75131.1| histidine kinase osmosensor protein [Populus trichocarpa]	1e-53	Q54YZ9|DHKJ_DICDI	Hybrid signal transduction histidine kinase J - Dictyostelium discoideum (Slime mold)	6e-21	A7QDV4|A7QDV4_VITVI	Chromosome chr4 scaffold_83, whole genome shotgun sequence - Vitis vinifera (Grape)	1e-53	UniRef100_A7QDV4	Chromosome chr4 scaffold_83, whole genome shotgun sequence n=1 Tax=Vitis vinifera RepID=A7QDV4_VITVI	2e-53	AT2G17820.1	ATHK1 (HISTIDINE KINASE 1)	0.002	IMGA|AC121233_38.5	Histidine kinase related protein, C-terminal; Tripartite hybrid signal transduction histidine kinase, BarA type chr08_pseudomolecule_IMGAG_V2 17715994-17721337 E EGN_Mt071002 20080227	8e-49	LOC_Os06g08450.1|12006.m05564|protein	response regulator receiver domain containing protein	4e-25		13.12.5	13.12.5	48
1.1.19.20	2_4704	RTCNT1_21_D09_A029	gb|EEF44855.1|	adenylate cyclase, putative [Ricinus communis]	4e-61	Q57692|Y240_METJA	Uncharacterized protein MJ0240 - Methanocaldococcus jannaschii (Methanococcus jannaschii)	0.015	A9TJ17|A9TJ17_PHYPA	Predicted protein - Physcomitrella patens subsp. patens	6e-68	UniRef100_A9TJ17	Predicted protein n=1 Tax=Physcomitrella patens subsp. patens RepID=A9TJ17_PHYPA	8e-68	AT2G11890.2	adenylate cyclase	0.002	IMGA|AC144477_13.5	Adenylate cyclase chr08_pseudomolecule_IMGAG_V2 27125416-27126665 E EGN_Mt071002 20080227	2e-69	LOC_Os08g20400.1|12008.m06107|protein	adenylate cyclase, putative, expressed	3e-46		15.12.13	15.12.13	48
1.1.19.21	2_5175	RTCNT1_29_H03_A029	ref|NP_001044217.1|	glutamate carboxypeptidase, putative	2e-15	O35409|FOLH1_MOUSE	Glutamate carboxypeptidase 2 - Mus musculus (Mouse)	7e-10	A7PEG0|A7PEG0_VITVI	Chromosome chr11 scaffold_13, whole genome shotgun sequence - Vitis vinifera (Grape)	2e-16	UniRef100_A7PEG0	Chromosome chr11 scaffold_13, whole genome shotgun sequence n=1 Tax=Vitis vinifera RepID=A7PEG0_VITVI	3e-16	AT1G79020.1	transcription factor-related	0.12	IMGA|AC123571_24.4	Tetratricopeptide-like helical chr05_pseudomolecule_IMGAG_V2 8874604-8872829 E EGN_Mt071002 20080227	1.5	LOC_Os01g54010.1|12001.m11565|protein	glutamate carboxypeptidase 2, putative, expressed	3e-17		15.24.1	15.24.1	48
1.1.19.22	0_911	RTCNT1_29_H10_A029				Q6ZRI0|OTOGL_HUMAN	Otogelin precursor - Homo sapiens (Human)	0.17	A6T632|A6T632_KLEP7	Enterochelin esterase - Klebsiella pneumoniae subsp. pneumoniae (strain ATCC 700721 / MGH 78578)	0.005	UniRef100_A6T632	Enterochelin esterase n=1 Tax=Klebsiella pneumoniae subsp. pneumoniae MGH 78578 RepID=A6T632_KLEP7	0.006	AT5G51300.3	nucleic acid binding / nucleotide binding / zinc ion binding	1.5	IMGA|AC152447_40.4	proline-rich protein precursor chr04_pseudomolecule_IMGAG_V2 37507110-37501502 H EGN_Mt071002 20080227	0.35	LOC_Os04g44050.1|12004.m09363|protein	expressed protein	0.29		15.24.5	15.24.5	48
1.1.19.23	2_574	RTCNT1_30_A11_A029	gb|EEF47379.1|	Biotin carboxyl carrier protein subunit of of Het-ACCase (BCCP1) [Ricinus communis]	9e-36	Q42533|BCCP1_ARATH	Biotin carboxyl carrier protein of acetyl-CoA carboxylase 1, chloroplast precursor - Arabidopsis thaliana (Mouse-ear cress)	7e-34	A9P0L3|A9P0L3_PICSI	Putative uncharacterized protein - Picea sitchensis (Sitka spruce)	4e-60	UniRef100_A9P0L3	Putative uncharacterized protein n=1 Tax=Picea sitchensis RepID=A9P0L3_PICSI	6e-60	AT5G16390.1	BCCP/BCCP-1/BCCP1/CAC1-A/CAC1A (BIOTIN CARBOXYL CARRIER, BIOTIN CARBOXYL CARRIER PROTEIN 1); biotin binding	2e-16	IMGA|AC149305_23.4	Biotin-binding site chr06_pseudomolecule_IMGAG_V2 3541590-3545246 F EGN_Mt071002 20080227	4e-37	LOC_Os07g40900.1|12007.m08330|protein	vegetative cell wall protein gp1 precursor, putative, expressed	2.1		15.24.9	15.24.9	48
1.1.19.24	0_894	RTCNT1_30_B05_A029							A6LM55|A6LM55_THEM4	DNA polymerase III, delta - Thermosipho melanesiensis (strain BI429 / DSM 12029)	0.21	UniRef100_A6LM55	DNA polymerase III, delta n=1 Tax=Thermosipho melanesiensis BI429 RepID=A6LM55_THEM4	0.27	AT4G34990.1	AtMYB32 (myb domain protein 32); DNA binding / transcription factor	5.3	IMGA|CT027665_1.4	Protein of unknown function DUF679 chr05_pseudomolecule_IMGAG_V2 17975512-17976168 H EGN_Mt071002 20080227	1.5					15.24.13	15.24.13	48
1.1.19.3	2_1942	RTAL1_7_H12_A029				Q54Q45|MYBZ_DICDI	Myb-like protein Z - Dictyostelium discoideum (Slime mold)	0.54	B0D4J0|B0D4J0_LACBS	Predicted protein - Laccaria bicolor (strain S238N-H82) (Bicoloured deceiver) (Laccaria laccata var. bicolor)	4e-41	UniRef100_B0D4J0	Predicted protein n=1 Tax=Laccaria bicolor S238N-H82 RepID=B0D4J0_LACBS	5e-41	AT5G09360.1	LAC14 (laccase 14); copper ion binding / oxidoreductase	0.54	IMGA|AC174280_13.4	BTB/POZ chr01_pseudomolecule_IMGAG_V2 29615879-29607291 E EGN_Mt071002 20080227	0.2	LOC_Os04g44370.1|12004.m09396|protein	retrotransposon protein, putative, unclassified	2		13.12.9	13.12.9	48
1.1.19.4	2_3999	RTAL1_8_A06_A029	gb|EEF37280.1|	protein with unknown function [Ricinus communis]	5e-96	P40393|RIC2_ORYSJ	Ras-related protein RIC2 - Oryza sativa subsp. japonica (Rice)	5e-94	A9NV29|A9NV29_PICSI	Putative uncharacterized protein - Picea sitchensis (Sitka spruce)	1e-102	UniRef100_A9NV29	Putative uncharacterized protein n=2 Tax=Picea sitchensis RepID=A9NV29_PICSI	1e-102	AT4G18800.1	AtRABA1d/AtRab11B/AthSGBP (Arabidopsis Rab GTPase homolog A1d); GTP binding	2.4	IMGA|AC170581_1.4	Ras GTPase; Sigma-54 factor, interaction region chr02_pseudomolecule_IMGAG_V2 3613357-3610386 F EGN_Mt071002 20080227	9e-97	LOC_Os05g48980.1|12005.m08969|protein	ras-related protein Rab11B, putative, expressed	4e-97		13.12.13	13.12.13	48
1.1.19.5	2_7625	RTBOR1_6_C08_A029				P06322|TVA1_RABIT	T-cell receptor alpha chain V region RL-5 precursor - Oryctolagus cuniculus (Rabbit)	1.4	A9RVW9|A9RVW9_PHYPA	Predicted protein - Physcomitrella patens subsp. patens	1e-34	UniRef100_A9RVW9	Predicted protein n=1 Tax=Physcomitrella patens subsp. patens RepID=A9RVW9_PHYPA	2e-34	AT3G59765.1	other RNA	0.008	IMGA|CU179811_16.4	Multicopper oxidase, type 2 chr05_pseudomolecule_IMGAG_V2 29021252-29022060 H EGN_Mt071002 20080227	2	LOC_Os04g39910.1|12004.m08976|protein	receptor-like protein kinase, putative	0.35		13.24.1	13.24.1	48
1.1.19.6	2_9521	RTBOR1_6_D10_A029				P20482|CNC_DROME	Segmentation protein cap'n'collar - Drosophila melanogaster (Fruit fly)	0.043	A9SVP8|A9SVP8_PHYPA	Predicted protein - Physcomitrella patens subsp. patens	3e-16	UniRef100_A9SVP8	Predicted protein n=1 Tax=Physcomitrella patens subsp. patens RepID=A9SVP8_PHYPA	4e-16	AT4G14760.1	M protein repeat-containing protein	0.49	IMGA|AC148484_24.5	Zinc finger, C2H2-type chr08_pseudomolecule_IMGAG_V2 19659293-19656065 F EGN_Mt071002 20080227	0.68	LOC_Os07g36450.1|12007.m07896|protein	expressed protein	0.78		13.24.5	13.24.5	48
1.1.19.7	0_1264	RTBOR1_6_E09_A029				O60610|DIAP1_HUMAN	Protein diaphanous homolog 1 - Homo sapiens (Human)	0.18	A8N7J2|A8N7J2_COPC7	Predicted protein - Coprinopsis cinerea (strain Okayama-7 / 130 / FGSC 9003) (Inky cap fungus) (Hormographiella aspergillata)	3e-07	UniRef100_A8N7J2	Predicted protein n=1 Tax=Coprinopsis cinerea okayama7#130 RepID=A8N7J2_COPC7	3e-07	AT1G65620.3	AS2 (ASYMMETRIC LEAVES 2)	0.39	IMGA|AC199470_10.3	N-6 Adenine-specific DNA methylase chr00_pseudomolecule_IMGAG_V2 3579952-3580755 E EGN_Mt071002 20080227	0.28	LOC_Os05g34870.1|12005.m07717|protein	conserved hypothetical protein	0.022		13.24.9	13.24.9	48
1.1.19.8	0_1262	RTBOR1_6_G02_A029	ref|XP_001933310.1|	30 kDa heat shock protein [Pyrenophora tritici-repentis Pt-1C-BFP] gb|EDU45500.1| 30 kDa heat shock protein [Pyrenophora tritici-repentis Pt-1C-BFP]	3e-28	P40920|HSP30_EMENI	30 kDa heat shock protein - Emericella nidulans (Aspergillus nidulans)	6e-14	Q0UWH5|Q0UWH5_PHANO	Putative uncharacterized protein - Phaeosphaeria nodorum (Septoria nodorum)	8e-31	UniRef100_Q0UWH5	Putative uncharacterized protein n=1 Tax=Phaeosphaeria nodorum RepID=Q0UWH5_PHANO	1e-30	AT4G04394.1	similar to unknown protein [Arabidopsis thaliana] (TAIR:AT4G09400.1)	0.39	IMGA|AC139852_20.4	Heat shock protein Hsp20 chr07_pseudomolecule_IMGAG_V2 6662997-6663760 E EGN_Mt071002 20080227	4e-06	LOC_Os01g04360.1|12001.m07071|protein	16.9 kDa class I heat shock protein 3, putative, expressed	7e-06		13.24.13	13.24.13	48
1.1.19.9	2_999	RTCNT1_5_F10_A029	gb|AAV92158.1|	abscisic acid water deficit stress and ripening inducible-like protein [Pseudotsuga menziesii var. menziesii] gb|AAV92160.1| abscisic acid water deficit stress and ripening inducible-like protein [Pseudotsuga menziesii var. menziesii] gb|AAV92161.1| abscisic acid water deficit stress and ripening inducible-like protein [Pseudotsuga menziesii var. menziesii] gb|AAV92166.1| abscisic acid water defi…	6e-40	P05790|FIBH_BOMMO	Fibroin heavy chain precursor - Bombyx mori (Silk moth)	7e-10	A9NLG8|A9NLG8_PICSI	Putative uncharacterized protein - Picea sitchensis (Sitka spruce)	3e-83	UniRef100_A9NLG8	Putative uncharacterized protein n=1 Tax=Picea sitchensis RepID=A9NLG8_PICSI	4e-83	AT4G36030.1	armadillo/beta-catenin repeat family protein	0.15	IMGA|AC125473_12.5	ABA/WDS induced protein chr01_pseudomolecule_IMGAG_V2 26886308-26883944 F EGN_Mt071002 20080227	2e-23	LOC_Os11g06720.1|12011.m04869|protein	abscisic stress ripening protein 2, putative, expressed	1e-15		14.12.1	14.12.1	48
1.1.2.1	0_17513	STRR1_75_F01_A033	ref|NP_192887.1|	protein kinase family protein [Arabidopsis thaliana] sp|Q9LDS6.1|CRK32_ARATH RecName: Full=Putative cysteine-rich receptor-like protein kinase 32; Short=Cysteine-rich RLK32; Flags: Precursor emb|CAB78191.1| serine/threonine kinase-like protein [Arabidopsis thaliana] emb|CAB82153.1| serine/threonine kinase-like protein [Arabidopsis thaliana]	5e-10	Q9LDS6|CRK32_ARATH	Putative cysteine-rich receptor-like protein kinase 32 precursor - Arabidopsis thaliana (Mouse-ear cress)	3e-11	A9NQB9|A9NQB9_PICSI	Putative uncharacterized protein - Picea sitchensis (Sitka spruce)	5e-11	UniRef100_A9NQB9	Putative uncharacterized protein n=1 Tax=Picea sitchensis RepID=A9NQB9_PICSI	6e-11	AT1G16670.1	protein kinase family protein	0.49	IMGA|AC161403_10.4	Protein kinase; S-locus glycoprotein; Curculin-like (mannose-binding) lectin; Apple-like chr04_pseudomolecule_IMGAG_V2 24607724-24604406 E EGN_Mt071002 20080227	1e-10	LOC_Os04g22470.1|12004.m07396|protein	SHR5-receptor-like kinase, putative	4e-10		64.12.1	64.12.1	48
1.1.2.10	0_17791	STRS1_13_E02_A034	ref|NP_001060879.1|	MA3 domain-containing protein, putative	3e-31	Q98TX3|PDCD4_CHICK	Programmed cell death protein 4 - Gallus gallus (Chicken)	6e-08	A7PCL2|A7PCL2_VITVI	Chromosome chr17 scaffold_12, whole genome shotgun sequence - Vitis vinifera (Grape)	1e-32	UniRef100_A7PCL2	Chromosome chr17 scaffold_12, whole genome shotgun sequence n=1 Tax=Vitis vinifera RepID=A7PCL2_VITVI	2e-32	AT4G24800.2	MA3 domain-containing protein	3e-05	IMGA|AC165217_11.5	Initiation factor eIF-4 gamma, MA3 chr06_pseudomolecule_IMGAG_V2 7172971-7169785 H EGN_Mt071002 20080227	3e-28	LOC_Os08g02690.1|12008.m04412|protein	topoisomerase-like protein, putative, expressed	5e-33		65.12.5	65.12.5	48
1.1.2.11	0_17795	STRS1_13_G01_A034				P54681|RTOA_DICDI	Protein rtoA precursor - Dictyostelium discoideum (Slime mold)	0.002	Q4ZE56|Q4ZE56_9CAUD	ORF010 - Staphylococcus phage 66	0.005	UniRef100_Q4ZE56	ORF010 n=1 Tax=Staphylococcus phage 66 RepID=Q4ZE56_9CAUD	0.007	AT5G39950.1	ATTRX2 (Arabidopsis thioredoxin h2, thioredoxin H-type 1); thiol-disulfide exchange intermediate	0.028	IMGA|AC124962_18.4	48 , identical chr05_pseudomolecule_IMGAG_V2 176086-174188 E EGN_Mt071002 20080227	0.03	LOC_Os09g37860.1|12009.m06733|protein	proliferating-cell nucleolar antigen p120, putative, expressed	0.045		65.12.9	65.12.9	48
1.1.2.12	0_17799	STRS1_14_A01_A034				Q9ZPP1|CALR_BERST	Calreticulin precursor - Berberis stolonifera (Barberry)	4	A2QB75|A2QB75_ASPNG	Contig An01c0450, complete genome. - Aspergillus niger	2.6	UniRef100_A2QB75	Contig An01c0450, complete genome n=1 Tax=Aspergillus niger CBS 513.88 RepID=A2QB75_ASPNC	3.1	AT5G11060.1	KNAT4 (KNOTTED1-LIKE HOMEOBOX GENE 4); transcription factor	0.29	IMGA|AC146329_50.5	SET domain-containing protein (exp=0; wgp=1; cg=1; closed chr08_pseudomolecule_IMGAG_V2 23765561-23774204 E EGN_Mt071002 20080227	0.12	LOC_Os01g15660.1|12001.m08164|protein	nucleoside-diphosphate-sugar epimerase, putative, expressed	1.9		65.12.13	65.12.13	48
1.1.2.13	0_17975	STRS1_23_E05_A034				Q9Y6Q9|NCOA3_HUMAN	Nuclear receptor coactivator 3 - Homo sapiens (Human)	0.2	A9NLF6|A9NLF6_PICSI	Putative uncharacterized protein - Picea sitchensis (Sitka spruce)	4e-49	UniRef100_A9NLF6	Putative uncharacterized protein n=1 Tax=Picea sitchensis RepID=A9NLF6_PICSI	5e-49	AT5G64270.1	splicing factor, putative	1.6	IMGA|AC174331_20.4	Glycoside hydrolase, family 5 chr08_pseudomolecule_IMGAG_V2 681158-683581 H EGN_Mt071002 20080227	7.2	LOC_Os09g26620.1|12009.m05814|protein	auxin-repressed protein, putative, expressed	3e-11		65.24.1	65.24.1	48
1.1.2.14	1_2201	STRS1_23_G06_A034	emb|CAJ91149.1|	hydrolase [Platanus x acerifolia]	5e-52	O07015|RSBQ_BACSU	Sigma factor sigB regulation protein rsbQ - Bacillus subtilis	3e-27	Q1M2Z1|Q1M2Z1_PLAAC	Hydrolase - Platanus acerifolia (London plane tree)	3e-52	UniRef100_Q1M2Z1	Hydrolase (Fragment) n=1 Tax=Platanus x acerifolia RepID=Q1M2Z1_PLAAC	4e-52	AT5G45670.1	GDSL-motif lipase/hydrolase family protein	0.98	IMGA|AC144765_14.4	Alpha/beta hydrolase fold chr08_pseudomolecule_IMGAG_V2 18500425-18498011 F EGN_Mt071002 20080227	1e-45	LOC_Os03g10620.3|12003.m35082|protein	sigma factor sigB regulation protein rsbQ, putative, expressed	3e-51		65.24.5	65.24.5	48
1.1.2.15	0_17982	STRS1_24_C02_A034	gb|ABN05856.1|	KH, type 1 [Medicago truncatula]	8e-15	P58223|Y4837_ARATH	KH domain-containing protein At4g18375 - Arabidopsis thaliana (Mouse-ear cress)	0.0001	A7QM31|A7QM31_VITVI	Chromosome undetermined scaffold_123, whole genome shotgun sequence - Vitis vinifera (Grape)	9e-17	UniRef100_A7QM31	Chromosome undetermined scaffold_123, whole genome shotgun sequence n=1 Tax=Vitis vinifera RepID=A7QM31_VITVI	1e-16	AT4G35360.1	pantothenate kinase family protein	0.009	IMGA|AC148971_38.4	KH, type 1 chr02_pseudomolecule_IMGAG_V2 2052659-2057049 E EGN_Mt071002 20080227	3e-17	LOC_Os06g23460.1|12006.m06998|protein	nucleic acid binding protein, putative, expressed	2e-14		65.24.9	65.24.9	48
1.1.2.16	0_17986	STRS1_24_E04_A034	ref|XP_961515.1|	protein disulfide-isomerase tigA precursor [Neurospora crassa OR74A] sp|Q92249.2|ERP38_NEUCR RecName: Full=Protein disulfide-isomerase erp38; Short=ERp38; Flags: Precursor emb|CAC28831.1| probable protein disulfide-isomerase precursor [Neurospora crassa] gb|EAA32279.1| protein disulfide-isomerase tigA precursor [Neurospora crassa OR74A]	1e-76	Q92249|ERP38_NEUCR	Protein disulfide-isomerase erp38 precursor - Neurospora crassa	9e-78	B2B7R5|B2B7R5_PODAN	Predicted CDS Pa_2_11990 - Podospora anserina	6e-83	UniRef100_UPI000023D2E6	hypothetical protein FG07180.1 n=1 Tax=Gibberella zeae PH-1 RepID=UPI000023D2E6	1e-106	AT2G24600.2	ankyrin repeat family protein	0.43	IMGA|AC122168_46.5	Thioredoxin domain 2; Endoplasmic reticulum ERp29, C-terminal; Thioredoxin fold chr01_pseudomolecule_IMGAG_V2 22015182-22019241 E EGN_Mt071002 20080227	1e-28	LOC_Os01g23740.2|12001.m43001|protein	OsPDIL2-2 - Oryza sativa protein disulfide isomerase, expressed	1e-33	0_17986	65.24.13	65.24.13	48
1.1.2.17	0_18165	STRS1_34_G01_A034	ref|NP_195741.1|	transferase family protein [Arabidopsis thaliana] emb|CAB69849.1| anthranilate N-benzoyltransferase-like protein [Arabidopsis thaliana] gb|AAL08268.1| AT5g01210/F7J8_190 [Arabidopsis thaliana] gb|AAL90982.1| AT5g01210/F7J8_190 [Arabidopsis thaliana] dbj|BAE99201.1| anthranilate N-benzoyltransferase - like protein [Arabidopsis thaliana]	4e-49	Q9SND9|Y3028_ARATH	Uncharacterized acetyltransferase At3g50280 - Arabidopsis thaliana (Mouse-ear cress)	7e-23	Q9LFB5|Q9LFB5_ARATH	Anthranilate N-benzoyltransferase-like protein - Arabidopsis thaliana (Mouse-ear cress)	2e-49	UniRef100_Q9LFB5	Anthranilate N-benzoyltransferase-like protein (AT5g01210/F7J8_190) n=1 Tax=Arabidopsis thaliana RepID=Q9LFB5_ARATH	3e-49	AT5G01215.2	other RNA	0.0005	IMGA|CU326389_10.3	Transferase chr05_pseudomolecule_IMGAG_V2 29130363-29131988 F EGN_Mt071002 20080227	3e-50	LOC_Os05g37660.1|12005.m07945|protein	AER, putative, expressed	1e-44		66.12.1	66.12.1	48
1.1.2.18	0_18169	STRS1_34_G12_A034	gb|ACA04880.1|	MADS-box protein JOINTLESS [Picea abies]	3e-23	Q9FUY6|JOIN_SOLLC	MADS-box protein JOINTLESS - Solanum lycopersicum (Tomato) (Lycopersicon esculentum)	6e-16	A9NM37|A9NM37_PICSI	Putative uncharacterized protein - Picea sitchensis (Sitka spruce)	4e-29	UniRef100_A9NTX8	Putative uncharacterized protein n=1 Tax=Picea sitchensis RepID=A9NTX8_PICSI	1e-23	AT4G01930.1	DC1 domain-containing protein	0.12	IMGA|AC135848_22.4	Transcription factor, MADS-box; Transcription factor, K-box chr05_pseudomolecule_IMGAG_V2 12801421-12808103 E EGN_Mt071002 20080227	5e-16	LOC_Os06g11330.1|12006.m05850|protein	MADS-box transcription factor 22, putative, expressed	7e-15		66.12.5	66.12.5	48
1.1.2.19	0_18173	STRS1_35_A04_A034	dbj|BAB91449.1|	phosphoribosyltransferase [Sequoia sempervirens]	4e-72	Q6DN12|MCTP2_HUMAN	Multiple C2 and transmembrane domain-containing protein 2 - Homo sapiens (Human)	3e-05	Q8LSY7|Q8LSY7_SEQSE	Phosphoribosyltransferase - Sequoia sempervirens (California redwood)	3e-72	UniRef100_Q8LSY7	Phosphoribosyltransferase (Fragment) n=1 Tax=Sequoia sempervirens RepID=Q8LSY7_SEQSE	3e-72	AT4G11610.1	NTRB (NADPH-dependent thioredoxin reductase B)	0.034	IMGA|CT963113_20.4	C2 chr05_pseudomolecule_IMGAG_V2 2497444-2493358 E EGN_Mt071002 20080227	4e-72	LOC_Os07g30020.1|12007.m07273|protein	phosphoribosylanthranilate transferase, putative, expressed	1e-71		66.12.9	66.12.9	48
1.1.2.2	1_1651	STRR1_75_F12_A033				P53880|YNR9_YEAST	Putative uncharacterized protein YNL179C - Saccharomyces cerevisiae (Baker's yeast)	1.3	A5K7D6|A5K7D6_PLAVI	Putative uncharacterized protein - Plasmodium vivax	0.53	UniRef100_A5K7D6	Putative uncharacterized protein n=1 Tax=Plasmodium vivax RepID=A5K7D6_PLAVI	0.66	AT1G30680.1	toprim domain-containing protein	0.4	IMGA|AC144726_62.5	hypothetical protein chr08_pseudomolecule_IMGAG_V2 16058556-16058795 L EGN_Mt071002 20080227	1.1	LOC_Os08g23460.1|12008.m06367|protein	NHL25, putative, expressed	0.56		64.12.5	64.12.5	48
1.1.2.20	0_18175	STRS1_35_B08_A034	ref|XP_002482219.1|	peroxisomal membrane protein (Pex3), putative [Talaromyces stipitatus ATCC 10500] gb|EED18227.1| peroxisomal membrane protein (Pex3), putative [Talaromyces stipitatus ATCC 10500]	1e-09	Q874C0|PEX3_YARLI	Peroxisomal biogenesis factor 3 - Yarrowia lipolytica (Candida lipolytica)	0.0005	Q7SBJ5|Q7SBJ5_NEUCR	Putative uncharacterized protein - Neurospora crassa	3e-20	UniRef100_UPI000023ED51	hypothetical protein FG06942.1 n=1 Tax=Gibberella zeae PH-1 RepID=UPI000023ED51	4e-58	AT5G19172.1	Encodes a defensin-like (DEFL) family protein.	1.7	IMGA|AC148344_26.4	Protein kinase chr04_pseudomolecule_IMGAG_V2 15078862-15081747 E EGN_Mt071002 20080227	0.55	LOC_Os09g28550.1|12009.m06006|protein	expressed protein	1.8	0_18175	66.12.13	66.12.13	48
1.1.2.21	1_3568	STRS1_45_E03_A034	gb|EEF45226.1|	Stem-specific protein TSJT1, putative [Ricinus communis]	1e-78	P24805|TSJT1_TOBAC	Stem-specific protein TSJT1 - Nicotiana tabacum (Common tobacco)	5e-24	A9NTI5|A9NTI5_PICSI	Putative uncharacterized protein - Picea sitchensis (Sitka spruce)	1e-120	UniRef100_A9NTI5	Putative uncharacterized protein n=1 Tax=Picea sitchensis RepID=A9NTI5_PICSI	1e-120	AT4G27450.1	similar to unknown protein [Arabidopsis thaliana] (TAIR:AT3G15450.1); similar to unknown [Glycine max] (GB:AAG00940.1); contains domain no description (G3D.3.60.20.10); contains domain N-terminal nucleophile aminohydrolases (Ntn hydrolases) (SSF56235)	0.008	IMGA|AC129091_3.5	Stem-specific protein TSJT1. , related chr02_pseudomolecule_IMGAG_V2 3996029-3987151 E EGN_Mt071002 20080227	2e-58	LOC_Os03g53270.1|12003.m10300|protein	stem-specific protein TSJT1, putative, expressed	3e-77		66.24.1	66.24.1	48
1.1.2.22	0_18353	STRS1_45_F03_A034	gb|ACG35981.1|	tyrosine specific protein phosphatase family protein [Zea mays]	2e-68	Q9ZVN4|Y1500_ARATH	Probable tyrosine-protein phosphatase At1g05000 - Arabidopsis thaliana (Mouse-ear cress)	6e-68	A7R256|A7R256_VITVI	Chromosome undetermined scaffold_404, whole genome shotgun sequence - Vitis vinifera (Grape)	4e-69	UniRef100_A7R256	Chromosome undetermined scaffold_404, whole genome shotgun sequence n=1 Tax=Vitis vinifera RepID=A7R256_VITVI	5e-69	AT1G05000.1	tyrosine specific protein phosphatase family protein	0.49	IMGA|CR931731_23.4	Tyrosine specific protein phosphatase and dual specificity protein phosphatase; Putative tyrosine phosphatase chr05_pseudomolecule_IMGAG_V2 30473094-30476884 F EGN_Mt071002 20080227	1e-72	LOC_Os09g05020.2|12009.m22044|protein	tyrosine specific protein phosphatase family protein, putative, expressed	5e-69		66.24.5	66.24.5	48
1.1.2.23	0_18357	STRS1_45_G04_A034	gb|ABA10583.1|	beta tubulin [Epichloe yangzii] gb|ABA10584.1| beta tubulin [Epichloe yangzii] gb|ABA10585.1| beta tubulin [Epichloe yangzii] gb|ABA10586.1| beta tubulin [Epichloe yangzii] gb|ABA10587.1| beta tubulin [Epichloe yangzii] gb|ABA10588.1| beta tubulin [Epichloe yangzii] gb|ABG66826.1| beta-tubulin [Neotyphodium sp. A-LB] gb|ACJ13266.1| beta-tubulin [Epichloe sp. Brhs6201] gb|ACJ13268.1| beta-tubulin …	2e-37	Q9UV72|TBB_PESMI	Tubulin beta chain - Pestalotiopsis microspora	9e-39	Q9UW91|Q9UW91_FUSPS	Beta-tubulin - Fusarium pseudograminearum	1e-37	UniRef100_Q96TN7	Beta-tubulin (Fragment) n=4 Tax=Hypocreales RepID=Q96TN7_GIBIN	1e-37	AT5G62700.1	TUB3 (Tubulin beta-3); structural molecule	0.013	IMGA|AC147501_26.4	Cell division protein FtsZ chr00_pseudomolecule_IMGAG_V2 9717371-9720509 E EGN_Mt071002 20080227	8e-30	LOC_Os06g46000.2|12006.m31916|protein	tubulin beta-3 chain, putative, expressed	2e-28		66.24.9	66.24.9	48
1.1.2.24	0_18360	STRS1_45_H09_A034	gb|ABI52743.1|	10 kDa putative secreted protein [Argas monolakensis]	3e-18	Q9S740|AGP19_ARATH	Lysine-rich arabinogalactan protein 19 precursor - Arabidopsis thaliana (Mouse-ear cress)	0.088	Q09JM0|Q09JM0_ARGMO	10 kDa putative secreted protein - Argas monolakensis (Mono lake bird tick)	2e-18	UniRef100_Q09JM0	10 kDa putative secreted protein n=1 Tax=Argas monolakensis RepID=Q09JM0_ARGMO	2e-18	AT3G26760.1	short-chain dehydrogenase/reductase (SDR) family protein	0.005	IMGA|AC121240_49.4	hypothetical protein chr05_pseudomolecule_IMGAG_V2 19891038-19891401 E EGN_Mt071002 20080227	2e-14	LOC_Os06g49100.1|12006.m09434|protein	LRX2, putative, expressed	0.008		66.24.13	66.24.13	48
1.1.2.3	0_17519	STRR1_75_H12_A033	gb|AAP31312.2|	ABI3-interacting protein 2 [Callitropsis nootkatensis]	1e-07	Q5D862|FILA2_HUMAN	Filaggrin-2 - Homo sapiens (Human)	0.37	A9NV86|A9NV86_PICSI	Putative uncharacterized protein - Picea sitchensis (Sitka spruce)	9e-47	UniRef100_A9NV86	Putative uncharacterized protein n=1 Tax=Picea sitchensis RepID=A9NV86_PICSI	1e-46	AT5G25230.1	elongation factor Tu family protein	0.43	IMGA|AC202308_4.3	Peptidase S8 and S53, subtilisin, kexin, sedolisin; Frigida-like chr04_pseudomolecule_IMGAG_V2 37135685-37140134 F EGN_Mt071002 20080227	0.0007	LOC_Os05g40790.1|12005.m08255|protein	VIP2, putative, expressed	3.1		64.12.9	64.12.9	48
1.1.2.4	0_17523	STRR1_76_D01_A033	ref|NP_565651.1|	sec23/sec24 transport family protein [Arabidopsis thaliana] gb|AAD15598.1| expressed protein [Arabidopsis thaliana] gb|AAK96686.1| Unknown protein [Arabidopsis thaliana] gb|AAQ56782.1| At2g27460 [Arabidopsis thaliana]	2e-64	Q0CSL7|SEC24_ASPTN	Protein transport protein sec24 - Aspergillus terreus (strain NIH 2624)	2e-07	A9TFM9|A9TFM9_PHYPA	Predicted protein - Physcomitrella patens subsp. patens	5e-97	UniRef100_A9TFM9	Predicted protein n=1 Tax=Physcomitrella patens subsp. patens RepID=A9TFM9_PHYPA	7e-97	AT2G27460.1	sec23/sec24 transport family protein	7.8	IMGA|AC142223_61.5	Leucine-rich repeat chr03_pseudomolecule_IMGAG_V2 8681947-8685366 H EGN_Mt071002 20080227	2.6	LOC_Os05g37120.1|12005.m07893|protein	sec23/Sec24 trunk domain containing protein, expressed	1e-55		64.12.13	64.12.13	48
1.1.2.5	0_18443	STRS1_4_A04_A034	ref|NP_001044971.1|	RRM-containing protein SEB-4, putative	5e-19	P35637|FUS_HUMAN	RNA-binding protein FUS - Homo sapiens (Human)	0.074	A9NV35|A9NV35_PICSI	Putative uncharacterized protein - Picea sitchensis (Sitka spruce)	5e-29	UniRef100_A9NV35	Putative uncharacterized protein n=1 Tax=Picea sitchensis RepID=A9NV35_PICSI	7e-29	AT3G28860.1	ATMDR11/ATPGP19/MDR1/MDR11/PGP19 (P-GLYCOPROTEIN 19); ATPase, coupled to transmembrane movement of substances / auxin efflux transporter	0.5	IMGA|AC145289_29.5	RNA-binding region RNP-1 (RNA recognition motif) chr04_pseudomolecule_IMGAG_V2 13200806-13192265 E EGN_Mt071002 20080227	6e-19	LOC_Os01g65550.1|12001.m12666|protein	RNA-binding region-containing protein 1, putative, expressed	7e-21		64.24.1	64.24.1	48
1.1.2.6	0_18447	STRS1_4_D01_A034	gb|ABA54790.1|	pathogenesis-related protein [Picea glauca], intracellular , putative	8e-52	O24248|PRU1_PRUAV	Major allergen Pru av 1 - Prunus avium (Cherry)	6e-25	A9NRA0|A9NRA0_PICSI	Putative uncharacterized protein - Picea sitchensis (Sitka spruce)	6e-63	UniRef100_A9NRA0	Putative uncharacterized protein n=1 Tax=Picea sitchensis RepID=A9NRA0_PICSI	7e-63	AT5G64260.1	phosphate-responsive protein, putative	0.5	IMGA|AC144388_14.5	Bet v I allergen chr08_pseudomolecule_IMGAG_V2 28108901-28107032 F EGN_Mt071002 20080227	1e-29	LOC_Os03g18850.1|12003.m07305|protein	pathogenesis-related protein 1, putative, expressed	4e-21		64.24.5	64.24.5	48
1.1.2.7	0_18450	STRS1_4_F07_A034				P36914|AMYG_ASPOR	Glucoamylase precursor - Aspergillus oryzae	1e-06	A9SW46|A9SW46_PHYPA	Predicted protein - Physcomitrella patens subsp. patens	2e-10	UniRef100_A9SW46	Predicted protein n=1 Tax=Physcomitrella patens subsp. patens RepID=A9SW46_PHYPA	2e-10	AT3G60380.1	similar to hydroxyproline-rich glycoprotein family protein [Arabidopsis thaliana] (TAIR:AT4G16790.1); similar to conserved hypothetical protein [Medicago truncatula] (GB:ABE83694.1)	0.49	IMGA|AC138016_5.4	Glycoside hydrolase, starch-binding chr04_pseudomolecule_IMGAG_V2 2900383-2895704 E EGN_Mt071002 20080227	8e-05	LOC_Os05g37450.1|12005.m07925|protein	starch binding domain containing protein, expressed	0.0004		64.24.9	64.24.9	48
1.1.2.8	0_18454	STRS1_4_G08_A034	gb|AAC32114.1|	CROC-1-like protein [Picea mariana]	2e-66	Q54D06|UBE2V_DICDI	Probable ubiquitin-conjugating enzyme E2 variant - Dictyostelium discoideum (Slime mold)	3e-37	O65052|O65052_PICMA	CROC-1-like protein - Picea mariana (Black spruce)	3e-66	UniRef100_O65052	CROC-1-like protein (Fragment) n=1 Tax=Picea mariana RepID=O65052_PICMA	4e-66	AT2G36060.3	MMZ3 (MMS ZWEI HOMOLOGE 3)	2e-09	IMGA|AC150979_20.4	Ubiquitin-conjugating enzyme, E2 chr04_pseudomolecule_IMGAG_V2 37927978-37922649 F EGN_Mt071002 20080227	1e-49	LOC_Os12g41220.1|12012.m07904|protein	ubiquitin-conjugating enzyme spm2, putative, expressed	4e-57		64.24.13	64.24.13	48
1.1.2.9	0_17787	STRS1_13_C11_A034	ref|NP_191205.1|	oxidoreductase, zinc-binding dehydrogenase family protein [Arabidopsis thaliana] emb|CAB88049.1| quinone reductase-like protein [Arabidopsis thaliana] gb|AAN41337.1| putative quinone reductase [Arabidopsis thaliana] dbj|BAD94498.1| quinone reductase-like protein [Arabidopsis thaliana]	1e-47	A7RK30|QORL2_NEMVE	Quinone oxidoreductase-like protein 2 homolog - Nematostella vectensis (Starlet sea anemone)	2e-17	A9NNV6|A9NNV6_PICSI	Putative uncharacterized protein - Picea sitchensis (Sitka spruce)	1e-70	UniRef100_A9NNV6	Putative uncharacterized protein n=1 Tax=Picea sitchensis RepID=A9NNV6_PICSI	2e-70	AT3G56460.1	oxidoreductase, zinc-binding dehydrogenase family protein	0.028	IMGA|CR940310_34.4	hypothetical protein chr03_pseudomolecule_IMGAG_V2 32405032-32405637 H EGN_Mt071002 20080227	0.005	LOC_Os05g24880.2|12005.m27777|protein	oxidoreductase/ zinc ion binding protein, putative, expressed	4e-45		65.12.1	65.12.1	48
1.1.20.1	2_9986	NDL1_17_G10_A029	gb|AAC32136.1|	YGL010w-like protein [Picea mariana]	9e-67	P25338|YGB0_YEAST	Uncharacterized endoplasmic reticulum membrane protein YGL010W - Saccharomyces cerevisiae (Baker's yeast)	1e-10	O65074|O65074_PICMA	YGL010w-like protein - Picea mariana (Black spruce)	5e-67	UniRef100_O65074	YGL010w-like protein n=1 Tax=Picea mariana RepID=O65074_PICMA	7e-67	AT5G62020.1	AT-HSFB2A (Arabidopsis thaliana heat shock transcription factor B2A); DNA binding / transcription factor	0.029	IMGA|CT573505_15.4	Protein of unknown function DUF962 chr05_pseudomolecule_IMGAG_V2 16862195-16866537 F EGN_Mt071002 20080227	5e-42	LOC_Os02g36870.1|12002.m08774|protein	YGL010w-like protein, putative, expressed	7e-40		10.12.1	10.12.1	48
1.1.20.10	2_1831	NDL1_36_G07_A029	gb|EEF40210.1|	RING finger protein 113A, putative [Ricinus communis]	2e-87	O15541|R113A_HUMAN	RING finger protein 113A - Homo sapiens (Human)	2e-48	A9SSR1|A9SSR1_PHYPA	Predicted protein - Physcomitrella patens subsp. patens	6e-87	UniRef100_A9SSR1	Predicted protein n=1 Tax=Physcomitrella patens subsp. patens RepID=A9SSR1_PHYPA	8e-87	AT5G06420.2	zinc finger (CCCH-type/C3HC4-type RING finger) family protein	0.61	IMGA|AC126016_11.4	Zinc finger, CCCH-type; Zinc finger, RING-type chr07_pseudomolecule_IMGAG_V2 29848972-29851070 E EGN_Mt071002 20080227	9e-86	LOC_Os02g19804.1|12002.m07222|protein	RING finger protein 113A, putative, expressed	3e-86		11.12.5	11.12.5	48
1.1.20.11	2_878	NDL1_36_H03_A029	ref|NP_001057176.1|	annexin, putative	4e-69	Q9SYT0|ANXD1_ARATH	Annexin D1 - Arabidopsis thaliana (Mouse-ear cress)	2e-62	A9NNL2|A9NNL2_PICSI	Putative uncharacterized protein - Picea sitchensis (Sitka spruce)	1e-100	UniRef100_A9NNL2	Putative uncharacterized protein n=1 Tax=Picea sitchensis RepID=A9NNL2_PICSI	1e-99	AT1G49040.1	SCD1 (STOMATAL CYTOKINESIS-DEFECTIVE 1)	0.15	IMGA|AC169181_1.4	Annexin, type plant chr05_pseudomolecule_IMGAG_V2 21331836-21329314 F EGN_Mt071002 20080227	3e-64	LOC_Os06g11800.1|12006.m05897|protein	annexin-like protein RJ4, putative, expressed	6e-71		11.12.9	11.12.9	48
1.1.20.12	0_1972	NDL1_37_A03_A029	dbj|BAE92289.1|	histone H1 [Cryptomeria japonica], putative	4e-28	P23444|H1_MAIZE	Histone H1 - Zea mays (Maize)	5e-24	Q1XG59|Q1XG59_CRYJA	Putative histone H1 - Cryptomeria japonica (Japanese cedar)	2e-28	UniRef100_Q1XG59	Putative histone H1 n=1 Tax=Cryptomeria japonica RepID=Q1XG59_CRYJA	3e-28	AT5G07570.1	glycine/proline-rich protein	1	IMGA|CU424493_8.4	Linker histone, N-terminal chr05_pseudomolecule_IMGAG_V2 8343285-8342718 E EGN_Mt071002 20080227	5e-22	LOC_Os03g58470.1|12003.m10753|protein	histone H1, putative, expressed	7e-22		11.12.13	11.12.13	48
1.1.20.13	2_2849	NDL1_44_G08_A029	gb|AAP46199.1|	splicing factor [Oryza sativa (japonica cultivar-group)], putative	4e-10	Q9R0U0|FUSIP_MOUSE	FUS-interacting serine-arginine-rich protein 1 - Mus musculus (Mouse)	0.11	Q7Y171|Q7Y171_ORYSJ	Putative splicing factor - Oryza sativa subsp. japonica (Rice)	2e-10	UniRef100_Q7Y171	Putative splicing factor (RNA recognition motif family protein, expressed) n=1 Tax=Oryza sativa Japonica Group RepID=Q7Y171_ORYSJ	3e-10	AT5G56452.1	similar to F-box family protein [Arabidopsis thaliana] (TAIR:AT3G50710.1); similar to Cyclin-like F-box; FBD [Medicago truncatula] (GB:ABE92026.1); contains InterPro domain FBD-like; (InterPro:IPR006566); contains InterPro domain FBD; (InterPro:IPR013596)	0.64	IMGA|AC146760_9.5	RNA-binding region RNP-1 (RNA recognition motif) chr03_pseudomolecule_IMGAG_V2 22846699-22850069 E EGN_Mt071002 20080227	5e-11	LOC_Os03g25770.2|12003.m35247|protein	splicing factor, arginine/serine-rich 2, putative, expressed	5e-12		11.24.1	11.24.1	48
1.1.20.14	2_9230	NDL1_44_H12_A029	gb|EEF49793.1|	branched-chain amino acid aminotransferase, putative [Ricinus communis]	1e-83	Q9ASR4|BCAL2_ARATH	Branched-chain-amino-acid aminotransferase-like protein 2 - Arabidopsis thaliana (Mouse-ear cress)	7e-83	A7PSE4|A7PSE4_VITVI	Chromosome chr14 scaffold_27, whole genome shotgun sequence - Vitis vinifera (Grape)	2e-81	UniRef100_Q9ASR4	Branched-chain-amino-acid aminotransferase-like protein 2 n=1 Tax=Arabidopsis thaliana RepID=BCAL2_ARATH	9e-82	AT3G05190.1	aminotransferase class IV family protein	8e-15	IMGA|AC134522_48.4	Aminotransferase, class IV chr01_pseudomolecule_IMGAG_V2 20712600-20719100 E EGN_Mt071002 20080227	2e-79	LOC_Os03g24460.2|12003.m35238|protein	aminotransferase, class IV family protein, expressed	2e-80		11.24.5	11.24.5	48
1.1.20.15	2_9142	NDL1_45_D07_A029	gb|EEF50552.1|	ubiquitin-conjugating enzyme h, putative [Ricinus communis]	1e-73	P42748|UBC4_ARATH	Ubiquitin-conjugating enzyme E2-21 kDa 1 - Arabidopsis thaliana (Mouse-ear cress)	2e-73	A9NKH9|A9NKH9_PICSI	Ubiquitin carrier protein - Picea sitchensis (Sitka spruce)	6e-90	UniRef100_A9NKH9	Ubiquitin carrier protein n=1 Tax=Picea sitchensis RepID=A9NKH9_PICSI	8e-90	AT5G41340.1	UBC4 (UBIQUITIN CONJUGATING ENZYME 4); ubiquitin-protein ligase	6e-41	IMGA|AC174278_24.4	Ubiquitin-conjugating enzyme, E2 chr08_pseudomolecule_IMGAG_V2 23389157-23394928 E EGN_Mt071002 20080227	1e-75	LOC_Os10g31000.1|12010.m05958|protein	ubiquitin-conjugating enzyme E2-21 kDa 1, putative, expressed	2e-74		11.24.9	11.24.9	48
1.1.20.16	2_2942	NDL1_45_E01_A029	sp|Q43209.1|PIMT_WHEAT	Protein-L-isoaspartate O-methyltransferase, RecName	5e-62	Q43209|PIMT_WHEAT	Protein-L-isoaspartate O-methyltransferase - Triticum aestivum (Wheat)	3e-63	A7PCN2|A7PCN2_VITVI	Chromosome chr17 scaffold_12, whole genome shotgun sequence - Vitis vinifera (Grape)	6e-64	UniRef100_A7PCN2	Chromosome chr17 scaffold_12, whole genome shotgun sequence n=1 Tax=Vitis vinifera RepID=A7PCN2_VITVI	7e-64	AT3G48330.2	PIMT1 (PROTEIN-L-ISOASPARTATE METHYLTRANSFERASE 1); protein-L-isoaspartate (D-aspartate) O-methyltransferase	8.2	IMGA|AC137078_55.4	SAM (and some other nucleotide) binding motif chr04_pseudomolecule_IMGAG_V2 39161164-39166818 E EGN_Mt071002 20080227	0.75	LOC_Os08g44280.2|12008.m08401|protein	protein-L-isoaspartate O-methyltransferase, putative, expressed	2e-62		11.24.13	11.24.13	48
1.1.20.17	2_612	NDL1_56_G10_A029	emb|CAB40994.1|	auxilin-like protein [Arabidopsis thaliana] emb|CAB78319.1| auxilin-like protein [Arabidopsis thaliana]	1e-27	O75061|AUXI_HUMAN	Putative tyrosine-protein phosphatase auxilin - Homo sapiens (Human)	2e-06	Q9SU09|Q9SU09_ARATH	Auxilin-like protein - Arabidopsis thaliana (Mouse-ear cress)	8e-28	UniRef100_Q9SU09	Auxilin-like protein n=1 Tax=Arabidopsis thaliana RepID=Q9SU09_ARATH	1e-27	AT4G12780.1	auxilin-related	3e-15	IMGA|AC171535_31.5	Heat shock protein DnaJ, N-terminal chr04_pseudomolecule_IMGAG_V2 33815856-33810209 H EGN_Mt071002 20080227	7e-29	LOC_Os12g36180.1|12012.m07408|protein	auxilin-like protein, putative, expressed	1e-28		12.12.1	12.12.1	48
1.1.20.18	2_8252	NDL1_57_A06_A029	gb|EEF43606.1|	50S ribosomal protein L10, putative [Ricinus communis]	8e-73	O80362|RK10_TOBAC	50S ribosomal protein L10, chloroplast precursor - Nicotiana tabacum (Common tobacco)	1e-72	A9NRD8|A9NRD8_PICSI	Putative uncharacterized protein - Picea sitchensis (Sitka spruce)	1e-121	UniRef100_A9NRD8	Putative uncharacterized protein n=1 Tax=Picea sitchensis RepID=A9NRD8_PICSI	1e-120	AT5G06950.4	AHBP-1B (bZIP transcription factor HBP-1b homolog)	0.01	IMGA|AC148154_72.4	Disease resistance protein; AAA ATPase chr06_pseudomolecule_IMGAG_V2 14362386-14360154 H EGN_Mt071002 20080227	0.69	LOC_Os03g17580.1|12003.m07183|protein	50S ribosomal protein L10, putative, expressed	2e-68		12.12.5	12.12.5	48
1.1.20.19	0_1725	NDL1_57_B04_A029													AT1G71230.1	AJH2 (COP9-signalosome 5B); protein binding	0.1	IMGA|CU013517_19.4	Leucine-rich repeat, plant specific chr05_pseudomolecule_IMGAG_V2 5040978-5039229 E EGN_Mt071002 20080227	8.2					12.12.9	12.12.9	48
1.1.20.2	2_9746	NDL1_18_B10_A029	ref|NP_191507.1|	pfkB-type carbohydrate kinase family protein [Arabidopsis thaliana] sp|Q9M1B9.1|SCRK4_ARATH RecName: Full=Probable fructokinase-4 emb|CAB75445.1| fructokinase-like protein [Arabidopsis thaliana] gb|ABI49475.1| At3g59480 [Arabidopsis thaliana]	2e-68	Q9M1B9|SCRK4_ARATH	Probable fructokinase-4 - Arabidopsis thaliana (Mouse-ear cress)	1e-69	Q0IGJ2|Q0IGJ2_ARATH	At3g59480 - Arabidopsis thaliana (Mouse-ear cress)	1e-68	UniRef100_Q9M1B9	Probable fructokinase-4 n=2 Tax=Arabidopsis thaliana RepID=SCRK4_ARATH	2e-68	AT5G51830.1	pfkB-type carbohydrate kinase family protein	0.15	IMGA|AC139852_29.4	Carbohydrate kinase, PfkB chr07_pseudomolecule_IMGAG_V2 6653007-6655304 H EGN_Mt071002 20080227	5e-68	LOC_Os08g02120.1|12008.m04358|protein	fructokinase-2, putative, expressed	3e-64		10.12.5	10.12.5	48
1.1.20.20	2_5063	NDL1_57_D06_A029	gb|AAR83868.1|	60S ribosomal protein L12 [Capsicum annuum]	1e-75	Q9FF52|RL123_ARATH	60S ribosomal protein L12-3 - Arabidopsis thaliana (Mouse-ear cress)	1e-75	A9NZX9|A9NZX9_PICSI	Putative uncharacterized protein - Picea sitchensis (Sitka spruce)	1e-78	UniRef100_A9NZX9	Putative uncharacterized protein n=1 Tax=Picea sitchensis RepID=A9NZX9_PICSI	2e-78	AT5G60670.1	60S ribosomal protein L12 (RPL12C)	0.0005	IMGA|AC198006_2.4	Ribosomal protein L11 chr02_pseudomolecule_IMGAG_V2 25753062-25752562 H EGN_Mt071002 20080227	1e-69	LOC_Os02g47140.2|12002.m100326|protein	60S ribosomal protein L12, putative, expressed	1e-76		12.12.13	12.12.13	48
1.1.20.21	0_1530	RTAL1_2_B07_A029				Q6GR43|TMM85_XENLA	Transmembrane protein 85 - Xenopus laevis (African clawed frog)	4e-07	A9NYR3|A9NYR3_PICSI	Putative uncharacterized protein - Picea sitchensis (Sitka spruce)	4e-18	UniRef100_A9NYR3	Putative uncharacterized protein n=1 Tax=Picea sitchensis RepID=A9NYR3_PICSI	5e-18	AT5G13640.1	ATPDAT (Arabidopsis thaliana phospholipid:diacylglycerol acyltransferase); phosphatidylcholine-sterol O-acyltransferase	0.34	IMGA|AC202464_1.4	Protein of unknown function DUF1077 chr01_pseudomolecule_IMGAG_V2 4692992-4690595 E EGN_Mt071002 20080227	5e-10	LOC_Os03g24580.1|12003.m07803|protein	endoplasmic reticulum protein, putative, expressed	2e-14		12.24.1	12.24.1	48
1.1.20.22	2_4080	RTAL1_2_C02_A029	gb|ACF06535.1|	60S ribosomal protein L27 [Elaeis guineensis]	4e-55	Q8LCL3|RL272_ARATH	60S ribosomal protein L27-2 - Arabidopsis thaliana (Mouse-ear cress)	3e-56	A9NQ84|A9NQ84_PICSI	60S ribosomal protein L27 - Picea sitchensis (Sitka spruce)	4e-68	UniRef100_A9NQ84	60S ribosomal protein L27 n=1 Tax=Picea sitchensis RepID=A9NQ84_PICSI	5e-68	AT4G15000.1	60S ribosomal protein L27 (RPL27C)	0.46	IMGA|AC131248_8.4	Ribosomal protein L27e; KOW chr04_pseudomolecule_IMGAG_V2 15664902-15664291 F EGN_Mt071002 20080227	8e-57	LOC_Os10g41470.1|12010.m06911|protein	60S ribosomal protein L27, putative, expressed	8e-53		12.24.5	12.24.5	48
1.1.20.23	0_1525	RTAL1_2_D08_A029	gb|AAS46733.1|	GDP-fucose transporter-like protein [Pleurotus djamor]	4e-42	Q96A29|FUCT1_HUMAN	GDP-fucose transporter 1 - Homo sapiens (Human)	8e-12	A8N2P9|A8N2P9_COPC7	Putative uncharacterized protein - Coprinopsis cinerea (strain Okayama-7 / 130 / FGSC 9003) (Inky cap fungus) (Hormographiella aspergillata)	4e-45	UniRef100_A8N2P9	Putative uncharacterized protein n=1 Tax=Coprinopsis cinerea okayama7#130 RepID=A8N2P9_COPC7	5e-45	AT5G17690.1	TFL2 (TERMINAL FLOWER 2); chromatin binding	1.5	IMGA|AC155895_22.4	hypothetical protein chr02_pseudomolecule_IMGAG_V2 10447442-10450880 E EGN_Mt071002 20080227	0.35	LOC_Os10g27460.1|12010.m05679|protein	hypothetical protein	0.29		12.24.9	12.24.9	48
1.1.20.24	0_1522	RTAL1_2_F01_A029	gb|ABS88990.1|	ch-cobra [Cunninghamia lanceolata]	2e-11	Q8L8Q7|COBL2_ARATH	COBRA-like protein 2 precursor - Arabidopsis thaliana (Mouse-ear cress)	2e-10	A9NWK3|A9NWK3_PICSI	Putative uncharacterized protein - Picea sitchensis (Sitka spruce)	1e-14	UniRef100_A9NWK3	Putative uncharacterized protein n=1 Tax=Picea sitchensis RepID=A9NWK3_PICSI	2e-14	AT5G15630.1	COBL4/IRX6 (COBRA-LIKE4); hydrolase, hydrolyzing O-glycosyl compounds / polysaccharide binding	0.014	IMGA|CT009490_4.5	Disease resistance protein; AAA ATPase chr03_pseudomolecule_IMGAG_V2 18975325-18974789 H EGN_Mt071002 20080227	3.7	LOC_Os07g41310.1|12007.m08367|protein	COBRA-like protein 4 precursor, putative, expressed	4e-09		12.24.13	12.24.13	48
1.1.20.3	0_2222	NDL1_18_D04_A029	ref|XP_002306498.1|	GRAS family transcription factor [Populus trichocarpa] gb|EEE93494.1| GRAS family transcription factor [Populus trichocarpa]	4e-61	Q69VG1|CIGR1_ORYSJ	Chitin-inducible gibberellin-responsive protein 1 - Oryza sativa subsp. japonica (Rice)	4e-22	A5ANJ0|A5ANJ0_VITVI	Putative uncharacterized protein - Vitis vinifera (Grape)	2e-63	UniRef100_A5ANJ0	Putative uncharacterized protein (Chromosome chr7 scaffold_20, whole genome shotgun sequence) n=1 Tax=Vitis vinifera RepID=A5ANJ0_VITVI	2e-63	AT3G49950.1	scarecrow transcription factor family protein	0.007	IMGA|CT573053_1.5	GRAS transcription factor chr05_pseudomolecule_IMGAG_V2 5491055-5492401 H EGN_Mt071002 20080227	2e-63	LOC_Os07g40020.1|12007.m08244|protein	GRAS family transcription factor containing protein, expressed	2e-56		10.12.9	10.12.9	48
1.1.20.4	2_7852	NDL1_18_D08_A029				O95388|WISP1_HUMAN	WNT1-inducible-signaling pathway protein 1 precursor - Homo sapiens (Human)	7.8	B0DI05|B0DI05_LACBS	Predicted protein - Laccaria bicolor (strain S238N-H82) (Bicoloured deceiver) (Laccaria laccata var. bicolor)	1.9	UniRef100_B0DI05	Predicted protein n=1 Tax=Laccaria bicolor S238N-H82 RepID=B0DI05_LACBS	2.5	AT1G72550.2	tRNA synthetase beta subunit family protein	0.45	IMGA|AC157502_14.5	AAA ATPase, central region; L-lactate dehydrogenase chr07_pseudomolecule_IMGAG_V2 24209027-24202156 E EGN_Mt071002 20080227	1.7	LOC_Os02g25570.1|12002.m07703|protein	hypothetical protein	7.5		10.12.13	10.12.13	48
1.1.20.5	2_1307	NDL1_28_G10_A029	gb|AAQ62541.1|	R2R3-MYB transcription factor [Pinus taeda]	2e-91	Q9Z0M6|CD97_MOUSE	CD97 antigen precursor - Mus musculus (Mouse)	0.021	Q6V0J2|Q6V0J2_PINTA	R2R3-MYB transcription factor - Pinus taeda (Loblolly pine)	1e-91	UniRef100_Q6V0J2	R2R3-MYB transcription factor n=1 Tax=Pinus taeda RepID=Q6V0J2_PINTA	2e-91	AT5G09740.2	histone acetyltransferase, putative	0.19	IMGA|AC150980_23.5	Timeless protein; Timeless C-terminal chr01_pseudomolecule_IMGAG_V2 26400008-26388977 E EGN_Mt071002 20080227	0.32	LOC_Os11g38150.1|12011.m07662|protein	expressed protein	0.38		10.24.1	10.24.1	48
1.1.20.6	2_1224	NDL1_29_A06_A029				Q6NHI3|UVRB_CORDI	UvrABC system protein B - Corynebacterium diphtheriae	5.9				UniRef100_UPI000179125A	PREDICTED: similar to misato CG1424-PA n=1 Tax=Acyrthosiphon pisum RepID=UPI000179125A	9.6	AT2G02620.1	DC1 domain-containing protein / PHD finger protein-related	0.13	IMGA|CT030174_9.4	GroEL-like chaperone, ATPase chr03_pseudomolecule_IMGAG_V2 24618722-24614420 F EGN_Mt071002 20080227	0.98	LOC_Os02g25160.1|12002.m07663|protein	retrotransposon protein, putative, unclassified	4.3		10.24.5	10.24.5	48
1.1.20.7	0_2100	NDL1_29_B04_A029	ref|NP_001044280.1|	calcium-binding protein, putative	1e-11	A2AJK6|CHD7_MOUSE	Chromodomain-helicase-DNA-binding protein 7 - Mus musculus (Mouse)	0.37	Q5JML5|Q5JML5_ORYSJ	Putative calcium-binding protein - Oryza sativa subsp. japonica (Rice)	8e-12	UniRef100_Q5JML5	Putative calcium-binding protein (Os01g0754500 protein) n=1 Tax=Oryza sativa Japonica Group RepID=Q5JML5_ORYSJ	9e-12	AT5G38830.1	tRNA synthetase class I (C) family protein	0.42	IMGA|AC158464_2.5	RNA-binding region RNP-1 (RNA recognition motif); RNA recognition motif 2 chr02_pseudomolecule_IMGAG_V2 13462757-13456252 E EGN_Mt071002 20080227	0.93	LOC_Os01g55050.2|12001.m42723|protein	calcium-binding protein, putative, expressed	2e-13		10.24.9	10.24.9	48
1.1.20.8	2_3957	NDL1_29_C03_A029	sp|P34924.1|G3PC_PINSY	Glyceraldehyde-3-phosphate dehydrogenase, cytosolic, RecName	1e-111	P34924|G3PC_PINSY	Glyceraldehyde-3-phosphate dehydrogenase, cytosolic - Pinus sylvestris (Scots pine)	1e-113	A9NTQ1|A9NTQ1_PICSI	Putative uncharacterized protein - Picea sitchensis (Sitka spruce)	1e-106	UniRef100_P34924	Glyceraldehyde-3-phosphate dehydrogenase, cytosolic n=1 Tax=Pinus sylvestris RepID=G3PC_PINSY	1e-112	AT1G13440.1	GAPC-2; glyceraldehyde-3-phosphate dehydrogenase	1e-41	IMGA|CT573421_3.4	Glyceraldehyde-3-phosphate dehydrogenase, type I chr03_pseudomolecule_IMGAG_V2 24376422-24373674 F EGN_Mt071002 20080227	1e-102	LOC_Os04g40950.2|12004.m35161|protein	glyceraldehyde-3-phosphate dehydrogenase, cytosolic 3, putative, expressed	7e-99		10.24.13	10.24.13	48
1.1.20.9	2_5662	NDL1_36_G02_A029	gb|EEF50844.1|	30S ribosomal protein S5, putative [Ricinus communis]	2e-34	Q9ST69|RR5_SPIOL	30S ribosomal protein S5, chloroplast precursor - Spinacia oleracea (Spinach)	1e-34	A9NV88|A9NV88_PICSI	Putative uncharacterized protein - Picea sitchensis (Sitka spruce)	3e-43	UniRef100_A9NV88	Putative uncharacterized protein n=1 Tax=Picea sitchensis RepID=A9NV88_PICSI	3e-43	AT2G33800.1	ribosomal protein S5 family protein	6e-13	IMGA|AC151914_23.4	Ankyrin chr02_pseudomolecule_IMGAG_V2 5031257-5034534 E EGN_Mt071002 20080227	2.5	LOC_Os03g34040.1|12003.m08643|protein	30S ribosomal protein S5, putative, expressed	1e-31		11.12.1	11.12.1	48
1.1.21.1	2_1006	FLD1_29_A01_A029	gb|ABK56834.1|	RPS3 [Cymbidium hybrid cultivar]	2e-99	Q42262|RS3A2_ARATH	40S ribosomal protein S3a-2 - Arabidopsis thaliana (Mouse-ear cress)	3e-97	A9NNV8|A9NNV8_PICSI	Putative uncharacterized protein - Picea sitchensis (Sitka spruce)	1e-102	UniRef100_A9NNV8	Putative uncharacterized protein n=1 Tax=Picea sitchensis RepID=A9NNV8_PICSI	1e-102	AT4G34670.1	40S ribosomal protein S3A (RPS3aB)	7e-13	IMGA|AC135320_30.5	Ribosomal protein S3Ae chr05_pseudomolecule_IMGAG_V2 652640-655259 F EGN_Mt071002 20080227	2e-99	LOC_Os12g21798.1|12012.m26700|protein	40S ribosomal protein S3a, putative, expressed	3e-95		7.12.1	7.12.1	48
1.1.21.10	2_5360	GEO1_15_B12_A029	ref|XP_002329665.1|	f-box family protein [Populus trichocarpa] gb|EEF07677.1| f-box family protein [Populus trichocarpa]	2e-42	Q5Z8K3|ADO1_ORYSJ	Adagio-like protein 1 - Oryza sativa subsp. japonica (Rice)	1e-43	A7Q6D0|A7Q6D0_VITVI	Chromosome chr11 scaffold_56, whole genome shotgun sequence - Vitis vinifera (Grape)	6e-43	UniRef100_A7Q6D0	Chromosome chr11 scaffold_56, whole genome shotgun sequence n=1 Tax=Vitis vinifera RepID=A7Q6D0_VITVI	8e-43	AT1G68050.1	FKF1 (FLAVIN-BINDING KELCH DOMAIN F BOX PROTEIN); ubiquitin-protein ligase	2e-06	IMGA|AC148970_35.4	PAS; Speract/scavenger receptor; Cyclin-like F-box; Galactose oxidase, central chr02_pseudomolecule_IMGAG_V2 9487415-9478857 F EGN_Mt071002 20080227	4e-44	LOC_Os06g47890.2|12006.m32164|protein	adagio protein 1, putative, expressed	3e-44		8.12.5	8.12.5	48
1.1.21.11	2_7808	GEO1_15_E05_A029				Q008S8|LFDH_HUMAN	Putative guanine nucleotide exchange factor LFDH - Homo sapiens (Human)	0.084	A7PI77|A7PI77_VITVI	Chromosome chr13 scaffold_17, whole genome shotgun sequence - Vitis vinifera (Grape)	1e-49	UniRef100_A7PI77	Chromosome chr13 scaffold_17, whole genome shotgun sequence n=1 Tax=Vitis vinifera RepID=A7PI77_VITVI	1e-49	AT5G45410.3	similar to unknown protein [Arabidopsis thaliana] (TAIR:AT4G25030.2); similar to unknown protein [Oryza sativa (japonica cultivar-group)] (GB:BAD67910.1)	0.54	IMGA|AC126015_7.4	hypothetical protein chr01_pseudomolecule_IMGAG_V2 25288615-25285338 F EGN_Mt071002 20080227	5e-48	LOC_Os10g43060.1|12010.m22001|protein	expressed protein	3e-47		8.12.9	8.12.9	48
1.1.21.12	2_139	GEO1_15_F12_A029	gb|EEF31731.1|	3-isopropylmalate dehydratase, putative [Ricinus communis]	4e-41	Q8PWT6|LEUD2_METMA	3-isopropylmalate dehydratase small subunit 2 - Methanosarcina mazei (Methanosarcina frisia)	3e-11	A9NMS1|A9NMS1_PICSI	Putative uncharacterized protein - Picea sitchensis (Sitka spruce)	1e-54	UniRef100_A9NMS1	Putative uncharacterized protein n=1 Tax=Picea sitchensis RepID=A9NMS1_PICSI	1e-54	AT3G58990.1	aconitase C-terminal domain-containing protein	1.8	IMGA|CT009653_6.4	Lipid-binding serum glycoprotein chr05_pseudomolecule_IMGAG_V2 34366241-34361679 E EGN_Mt071002 20080227	0.47	LOC_Os02g43830.2|12002.m33426|protein	3-isopropylmalate dehydratase small subunit 2, putative, expressed	5e-37		8.12.13	8.12.13	48
1.1.21.13	2_209	HEAT1_2_F10_A029	ref|NP_177572.2|	choline kinase, putative [Arabidopsis thaliana] gb|AAM19803.1| At1g74320/F1O17_1 [Arabidopsis thaliana] gb|AAM98234.1| putative choline kinase [Arabidopsis thaliana] gb|AAP42750.1| At1g74320 [Arabidopsis thaliana]	9e-60	A7SK27|EKI_NEMVE	Probable ethanolamine kinase - Nematostella vectensis (Starlet sea anemone)	2e-25	Q9C916|Q9C916_ARATH	Putative choline kinase; 11757-10052 - Arabidopsis thaliana (Mouse-ear cress)	5e-60	UniRef100_Q8L518	At1g74320/F1O17_1 (At1g74320) (Putative choline kinase) n=2 Tax=Arabidopsis thaliana RepID=Q8L518_ARATH	7e-60	AT1G74320.1	choline kinase, putative	0.14	IMGA|AC147430_53.4	Choline kinase, N-terminal; Protein kinase-like chr08_pseudomolecule_IMGAG_V2 10543734-10541055 H EGN_Mt071002 20080227	2e-60	LOC_Os05g45880.1|12005.m08713|protein	ethanolamine kinase 1, putative, expressed	5e-57		8.24.1	8.24.1	48
1.1.21.14	0_2439	HEAT1_2_G07_A029	gb|EEF29043.1|	protein with unknown function [Ricinus communis]	6e-71	Q8RY17|WAKLI_ARATH	Wall-associated receptor kinase-like 22 precursor - Arabidopsis thaliana (Mouse-ear cress)	2e-29	A7NXZ3|A7NXZ3_VITVI	Chromosome chr6 scaffold_3, whole genome shotgun sequence - Vitis vinifera (Grape)	5e-72	UniRef100_A7NXZ3	Chromosome chr6 scaffold_3, whole genome shotgun sequence n=1 Tax=Vitis vinifera RepID=A7NXZ3_VITVI	6e-72	AT1G19390.1	wall-associated kinase, putative	5e-07	IMGA|AC147002_8.4	Protein kinase; Adipokinetic hormone chr03_pseudomolecule_IMGAG_V2 14889030-14896541 E EGN_Mt071002 20080227	4e-67	LOC_Os01g72990.2|12001.m150451|protein	ATP binding protein, putative, expressed	3e-67		8.24.5	8.24.5	48
1.1.21.15	0_2434	HEAT1_3_A03_A029	gb|ACN12965.1|	R2R3-MYB transcription factor MYB22 [Pinus taeda]	1e-118	Q9SZP1|MYB4_ARATH	Transcription repressor MYB4 - Arabidopsis thaliana (Mouse-ear cress)	4e-63	A9NXX6|A9NXX6_PICSI	Putative uncharacterized protein - Picea sitchensis (Sitka spruce)	1e-117	UniRef100_A9NXX6	Putative uncharacterized protein n=1 Tax=Picea sitchensis RepID=A9NXX6_PICSI	1e-117	AT4G05100.1	AtMYB74 (myb domain protein 74); DNA binding / transcription factor	2e-12	IMGA|AC124972_1.5	Homeodomain-related chr05_pseudomolecule_IMGAG_V2 31741443-31740444 H EGN_Mt071002 20080227	1e-32	LOC_Os09g36730.1|12009.m06622|protein	myb-related protein Hv1, putative, expressed	1e-63		8.24.9	8.24.9	48
1.1.21.16	0_2433	HEAT1_3_B02_A029	ref|NP_567507.1|	histidine triad family protein / HIT family protein [Arabidopsis thaliana] gb|AAO44058.1| At4g16566 [Arabidopsis thaliana] dbj|BAD42969.1| unnamed protein product [Arabidopsis thaliana] dbj|BAD43984.1| unnamed protein product [Arabidopsis thaliana]	1e-20	Q5R9L4|HINT3_PONAB	Histidine triad nucleotide-binding protein 3 - Pongo abelii (Sumatran orangutan)	0.017	Q8L9E2|Q8L9E2_ARATH	Putative uncharacterized protein - Arabidopsis thaliana (Mouse-ear cress)	5e-21	UniRef100_Q84VV6	At4g16566 (MRNA, , clone: RAFL23-10-N20) (MRNA, , clone: RAFL21-63-F01) n=2 Tax=Arabidopsis thaliana RepID=Q84VV6_ARATH	9e-21	AT5G23860.1	TUB8 (tubulin beta-8)	0.64	IMGA|CR931740_43.4	hypothetical protein chr05_pseudomolecule_IMGAG_V2 3544011-3543557 H EGN_Mt071002 20080227	5e-20	LOC_Os04g45280.4|12004.m101598|protein	aprataxin, putative, expressed	4e-19		8.24.13	8.24.13	48
1.1.21.17		HEAT1_8_F01_A029	emb|CAA65195.1|	22 kDa polypeptide [Nicotiana tabacum] emb|CAB91553.1| DREPP4 protein [Nicotiana tabacum]	6e-33																				9.12.1	9.12.1	48
1.1.21.18	0_2323	HEAT1_8_F11_A029				Q1B3X9|MPRB_MYCSS	Signal transduction histidine-protein kinase/phosphatase mprB - Mycobacterium sp. (strain MCS)	4.6	A9GR60|A9GR60_SORC5	Family membership - Sorangium cellulosum (strain So ce56) (Polyangium cellulosum (strain So ce56))	5.9	UniRef100_B3PA70	GG12569 n=1 Tax=Drosophila erecta RepID=B3PA70_DROER	2	AT5G53500.1	WD-40 repeat family protein	0.46	IMGA|AC148396_28.4	DNA polymerase V chr02_pseudomolecule_IMGAG_V2 2274194-2281553 E EGN_Mt071002 20080227	1.4	LOC_Os10g14940.1|12010.m04690|protein	retrotransposon, putative, centromere-specific	5.9		9.12.5	9.12.5	48
1.1.21.19	2_2847	HEAT1_8_H02_A029	gb|EEF27151.1|	metal ion binding protein, putative [Ricinus communis]	4e-13	Q6CIG2|CCS1_KLULA	Superoxide dismutase 1 copper chaperone - Kluyveromyces lactis (Yeast) (Candida sphaerica)	0.014	A9NMX0|A9NMX0_PICSI	Putative uncharacterized protein - Picea sitchensis (Sitka spruce)	6e-27	UniRef100_A9NMX0	Putative uncharacterized protein n=1 Tax=Picea sitchensis RepID=A9NMX0_PICSI	7e-27	AT1G22990.1	heavy-metal-associated domain-containing protein / copper chaperone (CCH)-related	0.03	IMGA|AC148446_29.4	Heavy metal transport/detoxification protein chr01_pseudomolecule_IMGAG_V2 26160101-26158898 F EGN_Mt071002 20080227	3e-15	LOC_Os04g57200.1|12004.m35503|protein	metal ion binding protein, putative, expressed	3e-11		9.12.9	9.12.9	48
1.1.21.2	2_4204	FLD1_30_A08_A029	ref|NP_567871.1|	ChaC-like family protein [Arabidopsis thaliana] gb|AAP21219.1| At4g31290 [Arabidopsis thaliana] dbj|BAE99727.1| hypothetical protein [Arabidopsis thaliana]	1e-56	Q5PPV4|CHAC2_XENLA	Cation transport regulator-like protein 2 - Xenopus laevis (African clawed frog)	7e-16	A9NPJ2|A9NPJ2_PICSI	Putative uncharacterized protein - Picea sitchensis (Sitka spruce)	7e-83	UniRef100_A9NPJ2	Putative uncharacterized protein n=1 Tax=Picea sitchensis RepID=A9NPJ2_PICSI	8e-83	AT5G26220.1	ChaC-like family protein	0.15	IMGA|CR940307_17.5	Glycoside hydrolase, family 5; ChaC-like protein chr03_pseudomolecule_IMGAG_V2 30952993-30950788 E EGN_Mt071002 20080227	1e-55	LOC_Os02g26700.1|12002.m07814|protein	cation transport protein chaC, putative, expressed	2e-49		7.12.5	7.12.5	48
1.1.21.20	0_2319	HEAT1_8_H09_A029	tpg|DAA06476.1|	TPA_inf: GPR1/FUN34/YaaH-class plasma membrane protein [Sclerotinia sclerotiorum]	2e-37	Q12359|YD384_YEAST	Uncharacterized protein YDR384C - Saccharomyces cerevisiae (Baker's yeast)	2e-08	A7F8G8|A7F8G8_SCLS1	Putative uncharacterized protein - Sclerotinia sclerotiorum (strain ATCC 18683 / 1980 / Ss-1) (White mold) (Whetzelinia sclerotiorum)	1e-37	UniRef100_A7F8G8	Putative uncharacterized protein n=1 Tax=Sclerotinia sclerotiorum 1980 RepID=A7F8G8_SCLS1	2e-37	AT5G64420.1	DNA polymerase V family	0.46	IMGA|AC161402_33.4	hypothetical protein chr02_pseudomolecule_IMGAG_V2 1944045-1943637 L EGN_Mt071002 20080227	3	LOC_Os01g52864.4|12001.m43537|protein	uncharacterized conserved membrane protein, putative, expressed	2		9.12.13	9.12.13	48
1.1.21.21	0_1581	NDL1_9_A02_A029	gb|AAC78298.2|	cellulase [Fragaria x ananassa]	8e-48	Q42059|GUN6_ARATH	Endoglucanase 6 precursor - Arabidopsis thaliana (Mouse-ear cress)	2e-46	Q9XGK7|Q9XGK7_FRAAN	Endo-beta-1,4-glucanase precursor - Fragaria ananassa (Strawberry)	4e-48	UniRef100_Q9XGK7	Endo-beta-1,4-glucanase n=1 Tax=Fragaria x ananassa RepID=Q9XGK7_FRAAN	5e-48	ATMG00810.1	Identical to Hypothetical mitochondrial protein AtMg00810 (ORF240b) [Arabidopsis Thaliana] (GB:P92519;GB:Q8S884;GB:Q8S8B8); similar to protein kinase family protein [Arabidopsis thaliana] (TAIR:AT4G23160.1); similar to Polynucleotidyl transferase, Ribonuclease H fold [Medicago truncatula] (GB:ABE86566.1); contains InterPro domain Reverse transcriptase, RNA-dependent DNA polymerase; (InterPro:IPR0…	1.6	IMGA|AC202373_17.4	Carbohydrate-binding; Glycoside transferase, six-hairpin, subgroup chr04_pseudomolecule_IMGAG_V2 35374523-35370513 H EGN_Mt071002 20080227	9e-47	LOC_Os05g12150.1|12005.m05682|protein	endoglucanase 1 precursor, putative, expressed	2e-45		9.24.1	9.24.1	48
1.1.21.22	0_1579	NDL1_9_A07_A029													AT5G23575.1	transmembrane protein, putative	0.52	IMGA|AC162161_20.5	IQ calmodulin-binding region chr08_pseudomolecule_IMGAG_V2 4531581-4533488 H EGN_Mt071002 20080227	2.8					9.24.5	9.24.5	48
1.1.21.23	0_1575	NDL1_9_C05_A029				P05477|HSP21_SOYBN	17.9 kDa class II heat shock protein - Glycine max (Soybean)	1.5	A9RMA9|A9RMA9_PHYPA	Predicted protein - Physcomitrella patens subsp. patens	3e-39	UniRef100_A9RMA9	Predicted protein (Fragment) n=1 Tax=Physcomitrella patens subsp. patens RepID=A9RMA9_PHYPA	4e-39	AT5G10780.2	similar to Os03g0360500 [Oryza sativa (japonica cultivar-group)] (GB:NP_001050154.1); similar to expressed protein [Oryza sativa (japonica cultivar-group)] (GB:ABF96076.1); contains InterPro domain Protein of unknown function DUF1077; (InterPro:IPR009445)	0.11	IMGA|AC155897_11.5	Heat shock protein Hsp20 chr01_pseudomolecule_IMGAG_V2 20423857-20422074 H EGN_Mt071002 20080227	2e-37	LOC_Os07g25650.1|12007.m06843|protein	conserved hypothetical protein	0.3		9.24.9	9.24.9	48
1.1.21.24	0_1574	NDL1_9_C12_A029	gb|EEF50734.1|	SP1L, putative [Ricinus communis]	2e-22	B0SH18|IF2_LEPBA	Translation initiation factor IF-2 - Leptospira biflexa serovar Patoc (strain Patoc 1 / Ames)	0.061	A9P098|A9P098_PICSI	Putative uncharacterized protein - Picea sitchensis (Sitka spruce)	8e-49	UniRef100_A9P098	Putative uncharacterized protein n=1 Tax=Picea sitchensis RepID=A9P098_PICSI	1e-48	AT3G02180.2	SP1L3 (SPIRAL 1-LIKE3)	0.002	IMGA|CU302346_16.3	Nitrilase-associated protein chr05_pseudomolecule_IMGAG_V2 18285092-18281173 E EGN_Mt071002 20080227	2e-15	LOC_Os11g41150.1|12011.m07958|protein	SPR1, putative, expressed	3e-21		9.24.13	9.24.13	48
1.1.21.3	2_28	FLD1_30_F11_A029	dbj|BAD82521.1|	ATP synthase beta subunit [Oryza sativa Japonica Group], putative	2e-92	P29685|ATPBM_HEVBR	ATP synthase subunit beta, mitochondrial precursor - Hevea brasiliensis (Para rubber tree)	2e-93	A9NUR7|A9NUR7_PICSI	ATP synthase subunit beta - Picea sitchensis (Sitka spruce)	9e-96	UniRef100_A9NUR7	ATP synthase subunit beta n=1 Tax=Picea sitchensis RepID=A9NUR7_PICSI	1e-95	AT5G08680.1	ATP synthase beta chain, mitochondrial, putative	2e-62	IMGA|AC144731_60.4	H+-transporting two-sector ATPase, alpha/beta subunit, central region; H+-transporting two-sector ATPase, alpha/beta subunit, C-terminal chr01_pseudomolecule_IMGAG_V2 28885906-28883866 E EGN_Mt071002 20080227	5e-90	LOC_Os01g49190.1|12001.m11106|protein	ATP synthase beta chain, mitochondrial precursor, putative, expressed	2e-94		7.12.9	7.12.9	48
1.1.21.4	2_5333	FLD1_31_D03_A029	gb|AAD04946.2|	PrMC3 [Pinus radiata]	1e-39	Q9LYC1|GI1L2_ARATH	Probable gibberellin receptor GID1L2 - Arabidopsis thaliana (Mouse-ear cress)	4e-22	A9NSG1|A9NSG1_PICSI	Putative uncharacterized protein - Picea sitchensis (Sitka spruce)	9e-78	UniRef100_A9NSG1	Putative uncharacterized protein n=1 Tax=Picea sitchensis RepID=A9NSG1_PICSI	1e-77	AT5G27930.2	protein phosphatase 2C, putative / PP2C, putative	0.12	IMGA|AC174280_21.4	Esterase/lipase/thioesterase chr01_pseudomolecule_IMGAG_V2 29581804-29580651 F EGN_Mt071002 20080227	4e-31	LOC_Os06g11130.1|12006.m05830|protein	gibberellin receptor GID1L2, putative, expressed	3e-32		7.12.13	7.12.13	48
1.1.21.5	2_4065	FLD1_54_F08_A029	sp|P46297|RS23_FRAAN	40S ribosomal protein S23 (S12) gb|AAA79921.1| putative 40S ribosomal protein s12	3e-74	P46297|RS23_FRAAN	40S ribosomal protein S23 - Fragaria ananassa (Strawberry)	2e-75	A9SB19|A9SB19_PHYPA	Predicted protein - Physcomitrella patens subsp. patens	2e-75	UniRef100_A9SB19	Predicted protein n=1 Tax=Physcomitrella patens subsp. patens RepID=A9SB19_PHYPA	2e-75	AT5G02960.1	40S ribosomal protein S23 (RPS23B)	0.031	IMGA|AC124963_6.5	Ribosomal protein S23, eukaryotic and archaeal form chr07_pseudomolecule_IMGAG_V2 25852729-25854154 F EGN_Mt071002 20080227	4e-73	LOC_Os03g60400.1|12003.m10930|protein	40S ribosomal protein S23, putative, expressed	6e-75		7.24.1	7.24.1	48
1.1.21.6	2_2675	FLD1_55_D08_A029	emb|CAC94921.1|	sulfate transporter [Brassica napus]	6e-55	Q9FY46|SUT41_ARATH	Sulfate transporter 4.1, chloroplast precursor - Arabidopsis thaliana (Mouse-ear cress)	1e-54	A9NX60|A9NX60_PICSI	Putative uncharacterized protein - Picea sitchensis (Sitka spruce)	3e-93	UniRef100_A9NX60	Putative uncharacterized protein n=1 Tax=Picea sitchensis RepID=A9NX60_PICSI	3e-93	AT3G12520.1	SULTR4;2 (sulfate transporter 4;2); sulfate transporter	4e-08	IMGA|AC198009_17.4	Sulphate transporter chr07_pseudomolecule_IMGAG_V2 5274037-5266658 E EGN_Mt071002 20080227	1e-57	LOC_Os09g06499.1|12009.m03919|protein	sulfate transporter 4.1, chloroplast precursor, putative, expressed	2e-47		7.24.5	7.24.5	48
1.1.21.7	2_3526	FLD1_55_H03_A029	ref|NP_001048802.1|	ubiquitin-conjugating enzyme, Putative	2e-84	Q9NGP4|UBC9_DICDI	Sumo-conjugating enzyme ubc9 - Dictyostelium discoideum (Slime mold)	6e-59	A9NRG7|A9NRG7_PICSI	Ubiquitin carrier protein - Picea sitchensis (Sitka spruce)	9e-90	UniRef100_A9NRG7	Ubiquitin carrier protein n=1 Tax=Picea sitchensis RepID=A9NRG7_PICSI	1e-89	AT3G57870.1	AHUS5 (EMBRYO DEFECTIVE 1637); ubiquitin-protein ligase	8e-22	IMGA|CT025837_21.4	Ubiquitin-conjugating enzyme, E2 chr05_pseudomolecule_IMGAG_V2 5859672-5864868 E EGN_Mt071002 20080227	8e-79	LOC_Os03g03130.1|12003.m05850|protein	ubiquitin-conjugating enzyme E2 I, putative, expressed	3e-86		7.24.9	7.24.9	48
1.1.21.8	2_3031	FLD1_56_F02_A029	ref|XP_002275092.1|	T5E21.11 [Vitis vinifera], predicted similar to	5e-94	P93736|SYV_ARATH	Valyl-tRNA synthetase - Arabidopsis thaliana (Mouse-ear cress)	7e-81	A9SJ82|A9SJ82_PHYPA	Predicted protein - Physcomitrella patens subsp. patens	5e-95	UniRef100_A9SJ82	Predicted protein n=1 Tax=Physcomitrella patens subsp. patens RepID=A9SJ82_PHYPA	6e-95	AT1G14610.1	TWN2 (TWIN 2); ATP binding / aminoacyl-tRNA ligase	0.53	IMGA|AC202516_11.4	Methionyl-tRNA synthetase, class Ia chr01_pseudomolecule_IMGAG_V2 27931825-27927506 E EGN_Mt071002 20080227	5e-87	LOC_Os03g48850.2|12003.m35366|protein	valyl-tRNA synthetase, putative, expressed	5e-87		7.24.13	7.24.13	48
1.1.21.9	0_2646	GEO1_14_H10_A029	ref|NP_172390.1|	ATSARA1A (ARABIDOPSIS THALIANA SECRETION-ASSOCIATED RAS SUPER FAMILY 1); GTP binding [Arabidopsis thaliana] gb|AAC24087.1| Strong similarity to Sar1 GTP-binding protein gb|M95795 from A. thaliana [Arabidopsis thaliana] gb|AAM13916.1| putative GTP-binding protein, SAR1B [Arabidopsis thaliana]	3e-11	Q01474|SAR1B_ARATH	GTP-binding protein SAR1B - Arabidopsis thaliana (Mouse-ear cress)	9e-12	O80489|O80489_ARATH	T12M4.12 protein - Arabidopsis thaliana (Mouse-ear cress)	2e-11	UniRef100_O80489	T12M4.12 protein (Putative GTP-binding protein, SAR1B) n=1 Tax=Arabidopsis thaliana RepID=O80489_ARATH	2e-11	AT2G28060.1	protein kinase-related	0.087	IMGA|AC126778_47.4	Ras small GTPase, Ras type; Small GTP-binding protein domain chr02_pseudomolecule_IMGAG_V2 8491422-8488074 F EGN_Mt071002 20080227	8e-13	LOC_Os12g37360.1|12012.m07521|protein	GTP-binding protein SAR1A, putative, expressed	3e-12		8.12.1	8.12.1	48
1.1.22.1	1_2755	FLD1_41_C09_A029	ref|XP_001754683.1|	ATP-binding cassette transporter, subfamily B, member 1, group LLP protein PpABCB1 [Physcomitrella patens subsp. patens] gb|EDQ80653.1| ATP-binding cassette transporter, subfamily B, member 1, group LLP protein PpABCB1 [Physcomitrella patens subsp. patens]	1e-62	Q9LZB8|ATH12_ARATH	ABC2 homolog 12 - Arabidopsis thaliana (Mouse-ear cress)	1e-52	A9RKI2|A9RKI2_PHYPA	ATP-binding cassette transporter, subfamily B, member 1, group LLP protein PpABCB1 - Physcomitrella patens subsp. patens	8e-63	UniRef100_A9RKI2	ATP-binding cassette transporter, subfamily B, member 1, group LLP protein PpABCB1 n=1 Tax=Physcomitrella patens subsp. patens RepID=A9RKI2_PHYPA	1e-62	AT5G03910.1	ATATH12 (Arabidopsis ABC transporter homolog 12); ATPase, coupled to transmembrane movement of substances	0.46	IMGA|AC137832_64.5	Cyclic peptide transporter chr06_pseudomolecule_IMGAG_V2 1002707-1005762 H EGN_Mt071002 20080227	7e-51	LOC_Os08g45030.1|12008.m08473|protein	multidrug resistance protein 1, putative, expressed	1e-47		4.12.1	4.12.1	48
1.1.22.10	0_3020	FLD1_54_D06_A029				Q27564|KITH_DICDI	Thymidine kinase 1 - Dictyostelium discoideum (Slime mold)	6							AT5G06710.2	HAT14 (homeobox-leucine zipper protein 14); DNA binding	0.002	IMGA|AC138014_3.5	resistance protein KR4, identical chr03_pseudomolecule_IMGAG_V2 7216925-7216368 H EGN_Mt071002 20080227	0.99	LOC_Os09g08680.1|12009.m04135|protein	expressed protein	3.3		5.12.5	5.12.5	48
1.1.22.11	2_262	FLD1_54_E01_A029	gb|EEF51172.1|	glutathione-s-transferase theta, gst, putative [Ricinus communis]	1e-49	Q01579|GSTT1_RAT	Glutathione S-transferase theta-1 - Rattus norvegicus (Rat)	1e-13	B2MVQ2|B2MVQ2_PANGI	Glutathione S-transferase - Panax ginseng (Korean ginseng)	1e-48	UniRef100_B2MVQ2	Glutathione S-transferase n=1 Tax=Panax ginseng RepID=B2MVQ2_PANGI	2e-48	AT5G41210.1	ATGSTT1 (Arabidopsis thaliana Glutathione S-transferase (class theta) 1); glutathione transferase	4e-08	IMGA|AC151526_21.5	Glutathione S-transferase, C-terminal-like; Thioredoxin fold chr04_pseudomolecule_IMGAG_V2 35650223-35647609 F EGN_Mt071002 20080227	1e-47	LOC_Os11g37730.1|12011.m07618|protein	glutathione S-transferase theta-1, putative, expressed	2e-46		5.12.9	5.12.9	48
1.1.22.12	2_8487	FLD1_54_E12_A029	gb|EEF52603.1|	ornithine carbamoyltransferase, putative [Ricinus communis]	1e-101	Q43814|OTC_PEA	Ornithine carbamoyltransferase, chloroplast precursor - Pisum sativum (Garden pea)	1e-100	A7NTA0|A7NTA0_VITVI	Chromosome chr18 scaffold_1, whole genome shotgun sequence - Vitis vinifera (Grape)	1e-104	UniRef100_A7NTA0	Chromosome chr18 scaffold_1, whole genome shotgun sequence n=1 Tax=Vitis vinifera RepID=A7NTA0_VITVI	1e-104	AT1G75330.1	OTC (ORNITHINE CARBAMOYLTRANSFERASE); amino acid binding / carboxyl- and carbamoyltransferase	5e-26	IMGA|CT573504_25.5	Aspartate carbamoyltransferase chr05_pseudomolecule_IMGAG_V2 34168667-34172308 E EGN_Mt071002 20080227	1e-10	LOC_Os02g47590.1|12002.m09793|protein	ornithine carbamoyltransferase, chloroplast precursor, putative, expressed	1e-96		5.12.13	5.12.13	48
1.1.22.13	0_2888	FLD1_62_H05_A029				Q42954|KPYC_TOBAC	Pyruvate kinase, cytosolic isozyme - Nicotiana tabacum (Common tobacco)	0.003	Q9LSI3|Q9LSI3_ARATH	Gb|AAF35943.1 - Arabidopsis thaliana (Mouse-ear cress)	2e-29	UniRef100_Q9LSI3	Gb|AAF35943.1 n=1 Tax=Arabidopsis thaliana RepID=Q9LSI3_ARATH	2e-29	AT2G38910.1	CPK20 (calcium-dependent protein kinase 20); calcium- and calmodulin-dependent protein kinase/ kinase	0.13	IMGA|AC146788_16.4	Pyruvate kinase chr01_pseudomolecule_IMGAG_V2 14881729-14887527 F EGN_Mt071002 20080227	9e-23	LOC_Os07g31440.4|12007.m29182|protein	expressed protein	3e-26		5.24.1	5.24.1	48
1.1.22.14	2_6921	FLD1_63_B05_A029				P53412|LHX3_CHICK	LIM/homeobox protein Lhx3 - Gallus gallus (Chicken)	2	A9NVG9|A9NVG9_PICSI	Putative uncharacterized protein - Picea sitchensis (Sitka spruce)	1e-143	UniRef100_A9NVG9	Putative uncharacterized protein n=1 Tax=Picea sitchensis RepID=A9NVG9_PICSI	1e-143	AT1G29980.1	similar to unknown protein [Arabidopsis thaliana] (TAIR:AT2G34510.1); similar to unknown [Ricinus communis] (GB:CAB02653.1); similar to Os01g0756600 [Oryza sativa (japonica cultivar-group)] (GB:NP_001044289.1); similar to Os01g0531400 [Oryza sativa (japonica cultivar-group)] (GB:NP_001043243.1); contains InterPro domain Galactose-binding like; (InterPro:IPR008979); contains InterPro domain Protei…	2e-06	IMGA|AC161398_9.4	Galactose-binding like chr02_pseudomolecule_IMGAG_V2 24839364-24836418 F EGN_Mt071002 20080227	4e-69	LOC_Os01g55190.1|12001.m11679|protein	expressed protein	1e-101		5.24.5	5.24.5	48
1.1.22.15	0_2880	FLD1_63_C08_A029	gb|ABO61348.1|	defensin [Pinus sylvestris]	2e-38	P20346|P322_SOLTU	Probable protease inhibitor P322 precursor - Solanum tuberosum (Potato)	1e-11	A4L7R7|A4L7R7_PINSY	Defensin - Pinus sylvestris (Scots pine)	2e-38	UniRef100_A4L7R7	Defensin n=1 Tax=Pinus sylvestris RepID=A4L7R7_PINSY	2e-38	AT3G11680.1	similar to unknown protein [Arabidopsis thaliana] (TAIR:AT1G08440.1); similar to Protein of unknown function UPF0005; Rho GTPase activation protein [Medicago truncatula] (GB:ABD32183.1); contains InterPro domain Protein of unknown function UPF0005; (InterPro:IPR006214)	0.3	IMGA|AC174355_10.4	Gamma Purothionin chr08_pseudomolecule_IMGAG_V2 17045547-17046055 H EGN_Mt071002 20080227	1e-14	LOC_Os04g44130.1|12004.m09371|protein	low-molecular-weight cysteine-rich protein LCR70 precursor, putative, expressed	4e-16		5.24.9	5.24.9	48
1.1.22.16	0_2879	FLD1_63_E03_A029	gb|ABD32420.1|	Zinc finger, RING-type [Medicago truncatula]	1e-09	Q8BTI8|SRRM2_MOUSE	Serine/arginine repetitive matrix protein 2 - Mus musculus (Mouse)	0.038	A9NWL0|A9NWL0_PICSI	Putative uncharacterized protein - Picea sitchensis (Sitka spruce)	3e-47	UniRef100_A9NWL0	Putative uncharacterized protein n=1 Tax=Picea sitchensis RepID=A9NWL0_PICSI	3e-47	AT5G53450.3	ORG1 (OBP3-RESPONSIVE GENE 1); kinase	0.96	IMGA|AC150799_19.5	Zinc finger, RING-type chr02_pseudomolecule_IMGAG_V2 20653243-20649602 F EGN_Mt071002 20080227	6e-12	LOC_Os11g36430.4|12011.m28838|protein	zinc finger, RING-type, putative, expressed	7e-07		5.24.13	5.24.13	48
1.1.22.17	2_7447	GEO1_2_G06_A029	gb|EEF45357.1|	protein binding protein, putative [Ricinus communis]	1e-15	Q8N3P4|VPS8_HUMAN	Vacuolar protein sorting-associated protein 8 homolog - Homo sapiens (Human)	4.3	A9NWL0|A9NWL0_PICSI	Putative uncharacterized protein - Picea sitchensis (Sitka spruce)	9e-16	UniRef100_A9NWL0	Putative uncharacterized protein n=1 Tax=Picea sitchensis RepID=A9NWL0_PICSI	1e-15	AT5G62400.1	similar to unknown protein [Arabidopsis thaliana] (TAIR:AT3G47410.1)	0.033	IMGA|AC150799_19.5	Zinc finger, RING-type chr02_pseudomolecule_IMGAG_V2 20653243-20649602 F EGN_Mt071002 20080227	6e-14	LOC_Os11g36430.4|12011.m28838|protein	zinc finger, RING-type, putative, expressed	6e-13		6.12.1	6.12.1	48
1.1.22.18	2_2846	GEO1_2_H11_A029	gb|EEF31426.1|	Protein grpE, putative [Ricinus communis]	3e-45	Q8DJB3|GRPE_SYNEL	Protein grpE - Synechococcus elongatus (Thermosynechococcus elongatus)	9e-29	A9NPB5|A9NPB5_PICSI	Putative uncharacterized protein - Picea sitchensis (Sitka spruce)	3e-74	UniRef100_A9NPB5	Putative uncharacterized protein n=1 Tax=Picea sitchensis RepID=A9NPB5_PICSI	4e-74	AT4G31040.1	proton extrusion protein-related	0.15	IMGA|AC202487_14.3	GrpE protein chr00_pseudomolecule_IMGAG_V2 14472454-14463406 E EGN_Mt071002 20080227	6e-31	LOC_Os02g39870.1|12002.m09073|protein	protein grpE, putative, expressed	1e-45		6.12.5	6.12.5	48
1.1.22.19	0_2556	GEO1_3_B09_A029				Q9NZW4|DSPP_HUMAN	Dentin sialophosphoprotein precursor [Contains: Dentin phosphoprotein - Homo sapiens (Human)	0.002	Q4LAH6|Q4LAH6_STAHJ	Similar to surface protein SdrI from Staphylococcus saprophyticus - Staphylococcus haemolyticus (strain JCSC1435)	0.0008	UniRef100_Q4LAH6	Similar to surface protein SdrI from Staphylococcus saprophyticus n=1 Tax=Staphylococcus haemolyticus JCSC1435 RepID=Q4LAH6_STAHJ	0.001	AT3G53930.2	protein kinase family protein	1.5	IMGA|AC135231_1.4	Bromodomain chr04_pseudomolecule_IMGAG_V2 22912241-22920076 E EGN_Mt071002 20080227	0.033	LOC_Os01g54080.1|12001.m11572|protein	ATP binding protein, putative, expressed	0.11		6.12.9	6.12.9	48
1.1.22.2	0_3266	FLD1_41_D08_A029				Q8VFK1|O1009_MOUSE	Olfactory receptor 1009 - Mus musculus (Mouse)	7.1	Q9AQK3|Q9AQK3_9GAMM	Transcription regulator - Acinetobacter sp. M-1	3.1	UniRef100_Q9AQK3	Transcription regulator n=1 Tax=Acinetobacter sp. M-1 RepID=Q9AQK3_9GAMM	4	AT1G50790.1	similar to unknown protein [Arabidopsis thaliana] (TAIR:AT1G50750.1); similar to unknown protein [Arabidopsis thaliana] (TAIR:AT1G50820.1); similar to hypothetical protein [Oryza sativa (japonica cultivar-group)] (GB:AAO60015.1); contains InterPro domain Protein of unknown function DUF1723; (InterPro:IPR013541)	0.13	IMGA|AC140916_43.4	Zinc finger, CCHC-type; Polynucleotidyl transferase, Ribonuclease H fold chr00_pseudomolecule_IMGAG_V2 12516247-12511908 H EGN_Mt071002 20080227	1.6	LOC_Os01g74600.1|12001.m13485|protein	vegetative storage protein, putative, expressed	1.4		4.12.5	4.12.5	48
1.1.22.20	2_4290	GEO1_3_C05_A029	ref|NP_001154259.1|	NAD-dependent epimerase/dehydratase family protein [Arabidopsis thaliana]	7e-25	Q9SUN3|ARAE3_ARATH	Putative UDP-arabinose 4-epimerase 3 - Arabidopsis thaliana (Mouse-ear cress)	7e-26	A9RYJ2|A9RYJ2_PHYPA	Predicted protein - Physcomitrella patens subsp. patens	3e-25	UniRef100_A9RYJ2	Predicted protein n=1 Tax=Physcomitrella patens subsp. patens RepID=A9RYJ2_PHYPA	3e-25	AT1G01830.1	armadillo/beta-catenin repeat family protein	0.41	IMGA|AC161863_25.5	UDP-glucose 4-epimerase chr04_pseudomolecule_IMGAG_V2 31722816-31727412 E EGN_Mt071002 20080227	3e-25	LOC_Os07g04690.2|12007.m079576|protein	UDP-arabinose 4-epimerase 1, putative, expressed	9e-25		6.12.13	6.12.13	48
1.1.22.21	2_4692	GEO1_10_F04_A029	gb|AAA34124.1|	pentameric polyubiquitin	1e-144	P69326|UBIQ_WHEAT	Ubiquitin - Triticum aestivum (Wheat)	1e-35	Q9SB19|Q9SB19_PEA	Ubiquitin - Pisum sativum (Garden pea)	1e-144	UniRef100_Q38744	Ubiquitin (Fragment) n=1 Tax=Antirrhinum majus RepID=Q38744_ANTMA	1e-144	AT5G20620.1	UBQ4 (ubiquitin 4); protein binding	4e-45	IMGA|AC174295_8.5	Ubiquitin chr01_pseudomolecule_IMGAG_V2 3659731-3658782 F EGN_Mt071002 20080227	0.033	LOC_Os06g46770.3|12006.m091761|protein	polyubiquitin containing 7 ubiquitin monomers, putative, expressed	1e-145		6.24.1	6.24.1	48
1.1.22.22	2_5681	GEO1_10_G07_A029	gb|EEF37083.1|	LOB domain-containing protein, putative [Ricinus communis]	6e-55	Q9SN23|LBD38_ARATH	LOB domain-containing protein 38 - Arabidopsis thaliana (Mouse-ear cress)	3e-54	A9PK79|A9PK79_POPJC	Putative uncharacterized protein - Populus jackii (Balm of Gilead) (Populus trichocarpa x Populus deltoides)	6e-54	UniRef100_A9PK79	Putative uncharacterized protein n=1 Tax=Populus trichocarpa x Populus deltoides RepID=A9PK79_POPJC	7e-54	AT3G49940.1	LOB domain protein 38 / lateral organ boundaries domain protein 38 (LBD38)	7e-19	IMGA|AC137703_5.5	Protein of unknown function DUF260 chr08_pseudomolecule_IMGAG_V2 18659737-18658455 F EGN_Mt071002 20080227	9e-56	LOC_Os03g33090.1|12003.m08552|protein	seed specific protein Bn15D17A, putative, expressed	3e-51		6.24.5	6.24.5	48
1.1.22.23	0_2704	GEO1_10_H02_A029	gb|EEF52960.1|	ATP-dependent RNA helicase, putative [Ricinus communis]	4e-15	Q38953|DHX8_ARATH	Probable pre-mRNA-splicing factor ATP-dependent RNA helicase - Arabidopsis thaliana (Mouse-ear cress)	5e-16	A7Q9V8|A7Q9V8_VITVI	Chromosome chr8 scaffold_68, whole genome shotgun sequence - Vitis vinifera (Grape)	2e-15	UniRef100_A7Q9V8	Chromosome chr8 scaffold_68, whole genome shotgun sequence n=1 Tax=Vitis vinifera RepID=A7Q9V8_VITVI	3e-15	AT3G26560.1	ATP-dependent RNA helicase, putative	5e-07	IMGA|AC202344_10.3	Protein of unknown function DUF1605 chr01_pseudomolecule_IMGAG_V2 28539943-28541612 E EGN_Mt071002 20080227	1e-17	LOC_Os02g19860.1|12002.m07228|protein	pre-mRNA-splicing factor ATP-dependent RNA helicase, putative, expressed	6e-16		6.24.9	6.24.9	48
1.1.22.24	2_1029	GEO1_11_A01_A029	dbj|BAA23649.1|	proton pyrophosphatase [Vigna radiata]	1e-176	P21616|AVP_PHAAU	Pyrophosphate-energized vacuolar membrane proton pump - Phaseolus aureus (Mung bean) (Vigna radiata)	1e-175	O22124|O22124_PHAAU	Proton pyrophosphatase - Phaseolus aureus (Mung bean) (Vigna radiata)	1e-176	UniRef100_O22124	Proton pyrophosphatase n=1 Tax=Vigna radiata var. radiata RepID=O22124_PHAAU	1e-176	AT1G15690.1	AVP1 (vacuolar-type H+-pumping pyrophosphatase 1); ATPase	5e-08	IMGA|AC151744_15.4	Inorganic H+ pyrophosphatase chr08_pseudomolecule_IMGAG_V2 27038650-27043472 F EGN_Mt071002 20080227	1e-175	LOC_Os02g09150.1|12002.m06212|protein	pyrophosphate-energized vacuolar membrane proton pump, putative, expressed	1e-176		6.24.13	6.24.13	48
1.1.22.3	2_10373	FLD1_41_E06_A029	gb|EEF47984.1|	clathrin coat assembly protein ap19, putative [Ricinus communis]	1e-81	B0G185|AP1S2_DICDI	AP-1 complex subunit sigma-2 - Dictyostelium discoideum (Slime mold)	6e-59	A7QNV8|A7QNV8_VITVI	Chromosome chr1 scaffold_135, whole genome shotgun sequence - Vitis vinifera (Grape)	2e-82	UniRef100_A7QNV8	Chromosome chr1 scaffold_135, whole genome shotgun sequence n=1 Tax=Vitis vinifera RepID=A7QNV8_VITVI	3e-82	AT4G35410.2	clathrin adaptor complex small chain family protein	1e-38	IMGA|CR936325_3.5	Longin-like chr05_pseudomolecule_IMGAG_V2 36520396-36517747 F EGN_Mt071002 20080227	1e-81	LOC_Os03g57040.2|12003.m78897|protein	AP-1 complex subunit sigma-2, putative, expressed	5e-81		4.12.9	4.12.9	48
1.1.22.4	0_3262	FLD1_41_G01_A029				P10978|POLX_TOBAC	Retrovirus-related Pol polyprotein from transposon TNT 1-94 [Includes: Protease - Nicotiana tabacum (Common tobacco)	0.75	B0WWB7|B0WWB7_CULQU	Putative uncharacterized protein - Culex quinquefasciatus (Southern house mosquito)	0.31	UniRef100_B0WWB7	Putative uncharacterized protein n=1 Tax=Culex quinquefasciatus RepID=B0WWB7_CULQU	0.4	AT2G21180.1	similar to unknown protein [Arabidopsis thaliana] (TAIR:AT5G19875.1); similar to Os06g0206900 [Oryza sativa (japonica cultivar-group)] (GB:NP_001057097.1); similar to conserved hypothetical protein [Medicago truncatula] (GB:ABE81380.1); similar to Os03g0249700 [Oryza sativa (japonica cultivar-group)] (GB:NP_001049562.1)	0.4	IMGA|AC171532_32.4	ABC-2; AAA ATPase chr07_pseudomolecule_IMGAG_V2 26802721-26810748 E EGN_Mt071002 20080227	1.9	LOC_Os12g26150.1|12012.m06436|protein	retrotransposon protein, putative, unclassified	1.3		4.12.13	4.12.13	48
1.1.22.5	0_3152	FLD1_47_C10_A029				P83113|HBA2_TELPE	Hemoglobin subunit alpha-2 - Telmatobius peruvianus (Andean frog)	7.8	A9GBK3|A9GBK3_9RHOB	Phage integrase - Phaeobacter gallaeciensis BS107	5.6	UniRef100_A9GBK3	Phage integrase n=1 Tax=Phaeobacter gallaeciensis BS107 RepID=A9GBK3_9RHOB	7	AT5G15470.1	GAUT14 (Galacturonosyltransferase 14); polygalacturonate 4-alpha-galacturonosyltransferase/ transferase, transferring glycosyl groups / transferase, transferring hexosyl groups	0.025	IMGA|CT963109_4.5	hypothetical protein chr05_pseudomolecule_IMGAG_V2 34008854-34016724 E EGN_Mt071002 20080227	0.63	LOC_Os12g15530.1|12012.m05513|protein	retrotransposon protein, putative, unclassified, expressed	4.6		4.24.1	4.24.1	48
1.1.22.6	2_5871	FLD1_47_E10_A029	ref|XP_571537.1|	ubiquitin-conjugating enzyme E2-28.4KD [Cryptococcus neoformans var. neoformans JEC21] gb|AAW44230.1| ubiquitin-conjugating enzyme E2-28.4KD, putative [Cryptococcus neoformans var. neoformans JEC21]	1e-43	O42646|UBC6_SCHPO	Ubiquitin-conjugating enzyme E2 6 - Schizosaccharomyces pombe (Fission yeast)	5e-40	A8NAG8|A8NAG8_COPC7	Putative uncharacterized protein - Coprinopsis cinerea (strain Okayama-7 / 130 / FGSC 9003) (Inky cap fungus) (Hormographiella aspergillata)	4e-59	UniRef100_A8NAG8	Putative uncharacterized protein n=1 Tax=Coprinopsis cinerea okayama7#130 RepID=A8NAG8_COPC7	5e-59	AT3G57610.1	adenylosuccinate synthetase (ADSS)	2	IMGA|AC171395_27.4	Ubiquitin-conjugating enzyme, E2 chr08_pseudomolecule_IMGAG_V2 7248340-7253083 E EGN_Mt071002 20080227	4e-39	LOC_Os06g09330.1|12006.m05652|protein	ubiquitin-conjugating enzyme E2 J2, putative, expressed	5e-41		4.24.5	4.24.5	48
1.1.22.7	2_3055	FLD1_47_F12_A029	gb|EEF31779.1|	branched-chain amino acid aminotransferase, putative [Ricinus communis]	7e-57	Q9FYA6|BCAT5_ARATH	Branched-chain-amino-acid aminotransferase 5, chloroplast precursor - Arabidopsis thaliana (Mouse-ear cress)	9e-55	A9NN10|A9NN10_PICSI	Putative uncharacterized protein - Picea sitchensis (Sitka spruce)	3e-59	UniRef100_A9NN10	Putative uncharacterized protein n=1 Tax=Picea sitchensis RepID=A9NN10_PICSI	4e-59	AT3G49680.1	ATBCAT-3; branched-chain-amino-acid transaminase/ catalytic	0.0006	IMGA|CT573020_2.4	Branched-chain amino acid aminotransferase II chr05_pseudomolecule_IMGAG_V2 4964405-4971514 F EGN_Mt071002 20080227	4e-58	LOC_Os03g01600.1|12003.m05706|protein	branched-chain-amino-acid aminotransferase, putative, expressed	5e-58		4.24.9	4.24.9	48
1.1.22.8	1_154	FLD1_47_G07_A029				Q9LR44|IABG1_ARATH	Indole-3-acetate beta-glucosyltransferase 1 - Arabidopsis thaliana (Mouse-ear cress)	1e-38	A5AWZ2|A5AWZ2_VITVI	Putative uncharacterized protein - Vitis vinifera (Grape)	3e-42	UniRef100_A5AWZ2	Putative uncharacterized protein n=1 Tax=Vitis vinifera RepID=A5AWZ2_VITVI	4e-42	AT3G21755.2	other RNA	0.0001	IMGA|AC146585_22.5	UDP-glucuronosyl/UDP-glucosyltransferase chr04_pseudomolecule_IMGAG_V2 29489188-29490606 E EGN_Mt071002 20080227	1e-39	LOC_Os09g34250.1|12009.m06474|protein	indole-3-acetate beta-glucosyltransferase, putative, expressed	2e-39		4.24.13	4.24.13	48
1.1.22.9	0_3022	FLD1_54_C06_A029	ref|XP_572378.1|	ribosomal protein L4 [Cryptococcus neoformans var. neoformans JEC21] gb|AAW45071.1| ribosomal protein L4, putative [Cryptococcus neoformans var. neoformans JEC21]	2e-85	O13672|RL8_SCHPO	60S ribosomal protein L8 - Schizosaccharomyces pombe (Fission yeast)	4e-81	B0E169|B0E169_LACBS	Predicted protein - Laccaria bicolor (strain S238N-H82) (Bicoloured deceiver) (Laccaria laccata var. bicolor)	1e-94	UniRef100_B0E169	Predicted protein n=1 Tax=Laccaria bicolor S238N-H82 RepID=B0E169_LACBS	2e-94	AT2G47610.1	60S ribosomal protein L7A (RPL7aA)	2e-06	IMGA|AC202304_16.3	High mobility group-like nuclear protein; Ribosomal protein L7AE chr08_pseudomolecule_IMGAG_V2 25124581-25127058 F EGN_Mt071002 20080227	6e-05	LOC_Os09g32976.1|12009.m06389|protein	60S ribosomal protein L7a, putative, expressed	2e-68		5.12.1	5.12.1	48
1.1.23.1	2_9859	COLD1_6_E07_A029	gb|AAM74942.1|AF519570_1	ferritin [Oryza sativa (japonica cultivar-group)] gb|EEC67515.1| hypothetical protein OsI_34807 [Oryza sativa Indica Group]	1e-57	Q948P6|FRI3_SOYBN	Ferritin-3, chloroplast precursor - Glycine max (Soybean)	8e-58	Q8LK80|Q8LK80_ORYSJ	Ferritin - Oryza sativa subsp. japonica (Rice)	6e-58	UniRef100_Q8LK80	Ferritin n=2 Tax=Oryza sativa Japonica Group RepID=Q8LK80_ORYSJ	8e-58	AT3G11050.1	ATFER2 (FERRITIN 2); ferric iron binding	1e-07	IMGA|CR954198_9.4	Rubrerythrin; Ferritin-like chr05_pseudomolecule_IMGAG_V2 29528046-29524846 F EGN_Mt071002 20080227	8e-56	LOC_Os12g01530.2|12012.m04157|protein	ferritin-1, chloroplast precursor, putative, expressed	1e-59		1.12.1	1.12.1	48
1.1.23.10	2_6835	FLD1_13_D07_A029	ref|NP_172461.1|	pentatricopeptide (PPR) repeat-containing protein [Arabidopsis thaliana] sp|Q3EDF8.1|PPR28_ARATH RecName: Full=Pentatricopeptide repeat-containing protein At1g09900	5e-16	Q3EDF8|PPR28_ARATH	Pentatricopeptide repeat-containing protein At1g09900 - Arabidopsis thaliana (Mouse-ear cress)	3e-17	A5C167|A5C167_VITVI	Putative uncharacterized protein - Vitis vinifera (Grape)	1e-14	UniRef100_Q3EDF8	Pentatricopeptide repeat-containing protein At1g09900 n=1 Tax=Arabidopsis thaliana RepID=PPR28_ARATH	4e-16	AT5G47440.1	similar to unknown protein [Arabidopsis thaliana] (TAIR:AT4G17350.1); similar to hypothetical protein 25.t00033 [Brassica oleracea] (GB:ABD64982.1); contains InterPro domain Pleckstrin-like, plant; (InterPro:IPR013666); contains InterPro domain Pleckstrin-like; (InterPro:IPR001849); contains InterPro domain Protein of unknown function DUF828, plant; (InterPro:IPR008546)	0.11	IMGA|AC150443_18.5	Tetratricopeptide-like helical chr07_pseudomolecule_IMGAG_V2 31977351-31980823 E EGN_Mt071002 20080227	2e-13	LOC_Os08g20610.1|12008.m06123|protein	membrane-associated salt-inducible protein, putative	1e-13		2.12.5	2.12.5	48
1.1.23.11	2_883	FLD1_13_E02_A029	emb|CAL49076.1|	acireductone dioxygenase [Plantago major]	4e-75	Q8H185|ARD4_ARATH	1,2-dihydroxy-3-keto-5-methylthiopentene dioxygenase 4 - Arabidopsis thaliana (Mouse-ear cress)	8e-75	A9NPM8|A9NPM8_PICSI	Putative uncharacterized protein - Picea sitchensis (Sitka spruce)	4e-94	UniRef100_A9NPM8	Putative uncharacterized protein n=1 Tax=Picea sitchensis RepID=A9NPM8_PICSI	6e-94	AT4G14716.1	ATARD1; acireductone dioxygenase (Fe2+-requiring)/ metal ion binding	0.009	IMGA|AC140721_14.4	Cupin region chr03_pseudomolecule_IMGAG_V2 32055082-32053997 E EGN_Mt071002 20080227	0.63	LOC_Os03g06620.1|12003.m06180|protein	1,2-dihydroxy-3-keto-5-methylthiopentene dioxygenase 2, putative, expressed	1e-72		2.12.9	2.12.9	48
1.1.23.12	0_3802	FLD1_13_E08_A029	dbj|BAD89473.1|	CRK1 protein [Oryza sativa Japonica Group], putative	1e-71	Q9ZVM9|Y1461_ARATH	Putative serine/threonine-protein kinase At1g54610 - Arabidopsis thaliana (Mouse-ear cress)	2e-66	Q0D3T3|Q0D3T3_ORYSJ	Os07g0668000 protein - Oryza sativa subsp. japonica (Rice)	4e-73	UniRef100_Q0D3T3	Os07g0668000 protein n=1 Tax=Oryza sativa Japonica Group RepID=Q0D3T3_ORYSJ	5e-73	AT1G54610.1	protein kinase family protein	7.3	IMGA|AC146747_19.4	Protein kinase chr03_pseudomolecule_IMGAG_V2 27747701-27751516 E EGN_Mt071002 20080227	1e-71	LOC_Os07g47180.1|12007.m08935|protein	transposon protein, putative, unclassified, expressed	1e-74		2.12.13	2.12.13	48
1.1.23.13	2_6136	FLD1_20_A01_A029	ref|NP_181878.1|	RWP-RK domain-containing protein [Arabidopsis thaliana] ref|NP_001154573.1| RWP-RK domain-containing protein [Arabidopsis thaliana] gb|AAB64326.1| hypothetical protein [Arabidopsis thaliana]	1e-20	Q05513|KPCZ_HUMAN	Protein kinase C zeta type - Homo sapiens (Human)	0.22	A7QAM4|A7QAM4_VITVI	Chromosome chr5 scaffold_72, whole genome shotgun sequence - Vitis vinifera (Grape)	1e-21	UniRef100_A7QAM4	Chromosome chr5 scaffold_72, whole genome shotgun sequence n=1 Tax=Vitis vinifera RepID=A7QAM4_VITVI	2e-21	AT5G06560.1	similar to unknown protein [Arabidopsis thaliana] (TAIR:AT3G11850.2); similar to expressed protein [Oryza sativa (japonica cultivar-group)] (GB:ABA98276.1); similar to Os11g0575900 [Oryza sativa (japonica cultivar-group)] (GB:NP_001068136.1); similar to Os03g0650800 [Oryza sativa (japonica cultivar-group)] (GB:NP_001050787.1); contains InterPro domain Protein of unknown function DUF593; (InterPro…	0.028	IMGA|AC146308_2.5	Octicosapeptide/Phox/Bem1p; Plant regulator RWP-RK chr02_pseudomolecule_IMGAG_V2 23123943-23118390 H EGN_Mt071002 20080227	2e-20	LOC_Os04g41850.1|12004.m09159|protein	NIN-like protein 2, putative, expressed	2e-20		2.24.1	2.24.1	48
1.1.23.14	2_5721	FLD1_20_B06_A029	gb|AAR82925.1|	coronatine-insensitive 1 [Lycopersicon esculentum] gb|AAR82926.1| coronatine-insensitive 1 [Lycopersicon esculentum]	2e-24	O04197|COI1_ARATH	Coronatine-insensitive protein 1 - Arabidopsis thaliana (Mouse-ear cress)	5e-22	Q6TDU2|Q6TDU2_SOLLC	Coronatine-insensitive 1 - Solanum lycopersicum (Tomato) (Lycopersicon esculentum)	1e-24	UniRef100_Q6TDU2	Coronatine-insensitive 1 n=1 Tax=Solanum lycopersicum RepID=Q6TDU2_SOLLC	2e-24	AT1G01240.3	similar to unknown protein [Arabidopsis thaliana] (TAIR:AT2G46550.1); similar to Os09g0363500 [Oryza sativa (japonica cultivar-group)] (GB:NP_001062992.1); similar to Os08g0400300 [Oryza sativa (japonica cultivar-group)] (GB:NP_001061754.1); similar to hypothetical protein MtrDRAFT_AC145165g14v1 [Medicago truncatula] (GB:ABE91800.1)	0.11	IMGA|CT961056_31.5	Leucine-rich repeat, cysteine-containing subtype chr03_pseudomolecule_IMGAG_V2 17978163-17981364 F EGN_Mt071002 20080227	2e-21	LOC_Os01g63420.2|12001.m42759|protein	coronatine-insensitive protein 1, putative, expressed	5e-25		2.24.5	2.24.5	48
1.1.23.15	1_6110	FLD1_20_C07_A029				Q7Z7G0|TARSH_HUMAN	Target of Nesh-SH3 precursor - Homo sapiens (Human)	0.27	A9NYX3|A9NYX3_PICSI	Putative uncharacterized protein - Picea sitchensis (Sitka spruce)	3e-50	UniRef100_A9NYX3	Putative uncharacterized protein n=1 Tax=Picea sitchensis RepID=A9NYX3_PICSI	4e-50	AT3G16610.1	pentatricopeptide (PPR) repeat-containing protein	1.6	IMGA|AC150843_18.5	Protein of unknown function DUF1645 chr01_pseudomolecule_IMGAG_V2 20974580-20976182 F EGN_Mt071002 20080227	1e-23	LOC_Os03g19090.1|12003.m07327|protein	expressed protein	2e-16		2.24.9	2.24.9	48
1.1.23.16	2_3170	FLD1_20_E05_A029	gb|ABG34280.1|	pectin acetylesterase [Eucalyptus globulus subsp. globulus]	4e-69	Q7XU27|BRE1A_ORYSJ	E3 ubiquitin-protein ligase BRE1-like 1 - Oryza sativa subsp. japonica (Rice)	0.37	Q153F8|Q153F8_EUCGG	Pectin acetylesterase - Eucalyptus globulus subsp. globulus (Tasmanian blue gum)	2e-69	UniRef100_Q153F8	Pectin acetylesterase (Fragment) n=1 Tax=Eucalyptus globulus subsp. globulus RepID=Q153F8_EUCGG	3e-69	AT5G26670.2	pectinacetylesterase, putative	2.9	IMGA|AC148406_43.5	Pectinacetylesterase chr01_pseudomolecule_IMGAG_V2 19672611-19669868 E EGN_Mt071002 20080227	6e-71	LOC_Os07g44070.1|12007.m08630|protein	carboxylic ester hydrolase, putative, expressed	1e-65		2.24.13	2.24.13	48
1.1.23.17	1_5058	FLD1_27_E12_A029	gb|EEF50317.1|	Nuc-1 negative regulatory protein preg, putative [Ricinus communis]	4e-41	Q9M205|CCU22_ARATH	Cyclin-U2-2 - Arabidopsis thaliana (Mouse-ear cress)	3e-42	A7PKI3|A7PKI3_VITVI	Chromosome chr15 scaffold_19, whole genome shotgun sequence - Vitis vinifera (Grape)	2e-41	UniRef100_A7PKI3	Chromosome chr15 scaffold_19, whole genome shotgun sequence n=1 Tax=Vitis vinifera RepID=A7PKI3_VITVI	2e-41	AT2G45080.1	CYCP3;1 (cyclin p3;1); cyclin-dependent protein kinase	2e-07	IMGA|AC147537_14.5	Cyclin, N-terminal chr04_pseudomolecule_IMGAG_V2 8561323-8559974 F EGN_Mt071002 20080227	2e-41	LOC_Os04g46660.1|12004.m09614|protein	cyclin-dependent protein kinase, putative, expressed	2e-33		3.12.1	3.12.1	48
1.1.23.18	2_2353	FLD1_27_F11_A029	gb|EEF45587.1|	60S ribosomal protein L19, putative [Ricinus communis]	4e-48	P49693|RL193_ARATH	60S ribosomal protein L19-3 - Arabidopsis thaliana (Mouse-ear cress)	4e-47	A9NRT3|A9NRT3_PICSI	Ribosomal protein L19 - Picea sitchensis (Sitka spruce)	6e-51	UniRef100_A9NRT3	Ribosomal protein L19 n=1 Tax=Picea sitchensis RepID=A9NRT3_PICSI	7e-51	AT4G02230.1	60S ribosomal protein L19 (RPL19C)	2e-09	IMGA|AC174141_18.4	Ribosomal protein L19e chr01_pseudomolecule_IMGAG_V2 22247809-22245608 F EGN_Mt071002 20080227	8e-49	LOC_Os03g21940.1|12003.m07598|protein	60S ribosomal protein L19-3, putative, expressed	6e-48		3.12.5	3.12.5	48
1.1.23.19	2_2808	FLD1_27_G11_A029				Q5EAC7|CPIN1_BOVIN	Anamorsin - Bos taurus (Bovine)	1e-16	A9PBH9|A9PBH9_POPTR	Putative uncharacterized protein - Populus trichocarpa (Western balsam poplar) (Populus balsamifera subsp. trichocarpa)	2e-33	UniRef100_A9PBH9	Putative uncharacterized protein n=1 Tax=Populus trichocarpa RepID=A9PBH9_POPTR	2e-33	AT5G18460.1	similar to unknown protein [Arabidopsis thaliana] (TAIR:AT1G23340.2); similar to Protein of unknown function DUF239, plant [Medicago truncatula] (GB:ABE82132.1); contains InterPro domain Protein of unknown function DUF239, plant; (InterPro:IPR004314)	0.033	IMGA|AC125476_5.4	Protein of unknown function DUF689 chr04_pseudomolecule_IMGAG_V2 35107716-35113509 E EGN_Mt071002 20080227	1e-32	LOC_Os04g58564.1|12004.m101742|protein	expressed protein	1e-32		3.12.9	3.12.9	48
1.1.23.2	0_3924	COLD1_6_F08_A029	gb|EEF48560.1|	isoamylase, putative [Ricinus communis]	9e-71	P0A4Y4|GLGX_MYCTU	Glycogen operon protein glgX homolog - Mycobacterium tuberculosis	8e-17	A4PIT0|A4PIT0_PHAVU	Isoamylase-type starch-debranching enzyme 3 - Phaseolus vulgaris (Kidney bean) (French bean)	2e-67	UniRef100_A4PIT0	Isoamylase-type starch-debranching enzyme 3 n=1 Tax=Phaseolus vulgaris RepID=A4PIT0_PHAVU	2e-67	AT2G17440.1	leucine-rich repeat family protein	0.12	IMGA|CU062643_3.3	Alpha amylase, catalytic region; Alpha-1,6-glucosidases, pullulanase-type chr03_pseudomolecule_IMGAG_V2 28229885-28243329 E EGN_Mt071002 20080227	1e-67	LOC_Os08g40930.1|12008.m08072|protein	isoamylase, putative, expressed	1e-27		1.12.5	1.12.5	48
1.1.23.20	2_10340	FLD1_27_H05_A029				Q08696|MST2_DROHY	Axoneme-associated protein mst101(2) - Drosophila hydei (Fruit fly)	0.89	Q23DA1|Q23DA1_TETTH	Putative uncharacterized protein - Tetrahymena thermophila SB210	0.35	UniRef100_Q23DA1	Putative uncharacterized protein n=1 Tax=Tetrahymena thermophila SB210 RepID=Q23DA1_TETTH	0.43	AT5G11030.1	ALF4 (ABERRANT LATERAL ROOT FORMATION 4)	1.3	IMGA|AC182813_7.4	ANTH chr08_pseudomolecule_IMGAG_V2 26784331-26778581 F EGN_Mt071002 20080227	0.63	LOC_Os12g22610.1|12012.m06104|protein	retrotransposon protein, putative, Ty3-gypsy subclass	3.4		3.12.13	3.12.13	48
1.1.23.21	0_3414	FLD1_34_F04_A029													AT2G15260.1	zinc finger (C3HC4-type RING finger) family protein	1								3.24.1	3.24.1	48
1.1.23.22	2_2382	FLD1_34_G11_A029	gb|AAF06036.1|AC009360_1	EST gb|AI998705 comes from this gene. [Arabidopsis thaliana]	2e-08	A1TI97|CBID_ACIAC	Putative cobalt-precorrin-6A synthase [deacetylating] - Acidovorax avenae subsp. citrulli (strain AAC00-1)	0.37	Q8W3G9|Q8W3G9_ORYSA	Putative uncharacterized protein OSJNBa0027L23.9 - Oryza sativa (Rice)	8e-23	UniRef100_Q7XBV2	Expressed protein n=1 Tax=Oryza sativa Japonica Group RepID=Q7XBV2_ORYSJ	1e-22	AT5G24140.1	SQP2 (Squalene monooxygenase 2); oxidoreductase	0.15	IMGA|AC126792_13.4	NERD chr05_pseudomolecule_IMGAG_V2 1091638-1096396 F EGN_Mt071002 20080227	5e-18	LOC_Os10g42630.2|12010.m065350|protein	expressed protein	2e-25		3.24.5	3.24.5	48
1.1.23.23	0_3407	FLD1_34_H09_A029	gb|EEF36806.1|	Auxin-induced protein 5NG4, putative [Ricinus communis]	6e-12	Q6J163|5NG4_PINTA	Auxin-induced protein 5NG4 - Pinus taeda (Loblolly pine)	0.0001	A9NWT4|A9NWT4_PICSI	Putative uncharacterized protein - Picea sitchensis (Sitka spruce)	4e-37	UniRef100_A9NWT4	Putative uncharacterized protein n=1 Tax=Picea sitchensis RepID=A9NWT4_PICSI	5e-37	AT5G41450.1	zinc finger (C3HC4-type RING finger) family protein	0.11	IMGA|AC147430_30.4	Protein of unknown function DUF6, transmembrane chr08_pseudomolecule_IMGAG_V2 10567225-10570390 F EGN_Mt071002 20080227	4e-13	LOC_Os05g41420.1|12005.m08317|protein	nodulin-like protein, putative, expressed	1e-12		3.24.9	3.24.9	48
1.1.23.24	0_3405	FLD1_35_A05_A029				P22337|STAD_RICCO	Acyl-[acyl-carrier-protein] desaturase, chloroplast precursor - Ricinus communis (Castor bean)	2e-06	Q52VR5|Q52VR5_SOYBN	Acyl-[acyl-carrier protein] desaturase - Glycine max (Soybean)	3e-05	UniRef100_Q52VR5	Acyl-[acyl-carrier protein] desaturase n=1 Tax=Glycine max RepID=Q52VR5_SOYBN	3e-05	AT2G43710.1	SSI2 (fatty acid biosynthesis 2); acyl-[acyl-carrier-protein] desaturase	0.013	IMGA|AC202363_8.3	Fatty acid desaturase, type 2 subfamily; Ferritin/ribonucleotide reductase-like chr04_pseudomolecule_IMGAG_V2 27849561-27846538 F EGN_Mt071002 20080227	1e-07	LOC_Os01g69080.1|12001.m13009|protein	acyl-desaturase, chloroplast precursor, putative, expressed	1e-05		3.24.13	3.24.13	48
1.1.23.3	0_3920	COLD1_6_H05_A029				Q43531|CCAMK_LILLO	Calcium and calcium/calmodulin-dependent serine/threonine-protein kinase - Lilium longiflorum (Trumpet lily)	0.12	A9P0N6|A9P0N6_PICSI	Putative uncharacterized protein - Picea sitchensis (Sitka spruce)	1e-115	UniRef100_A9P0N6	Putative uncharacterized protein n=1 Tax=Picea sitchensis RepID=A9P0N6_PICSI	1e-115	AT1G50500.1	HIT1 (HEAT-INTOLERANT 1); transporter	0.12	IMGA|AC136840_22.5	hypothetical protein chr01_pseudomolecule_IMGAG_V2 21348051-21350496 E EGN_Mt071002 20080227	1e-88	LOC_Os05g19000.1|12005.m06304|protein	expressed protein	1e-82		1.12.9	1.12.9	48
1.1.23.4	2_9877	COLD1_7_A03_A029	emb|CAC88764.1|	serine acetyltransferase 7 [Nicotiana tabacum]	3e-76	Q42538|SAT5_ARATH	Serine acetyltransferase 5 - Arabidopsis thaliana (Mouse-ear cress)	3e-71	Q8H0P5|Q8H0P5_TOBAC	Serine acetyltransferase 7 - Nicotiana tabacum (Common tobacco)	2e-76	UniRef100_Q8H0P5	Serine acetyltransferase 7 (Fragment) n=1 Tax=Nicotiana tabacum RepID=Q8H0P5_TOBAC	2e-76	AT3G13110.1	AtSerat2;2 (SERINE ACETYLTRANSFERASE 1); serine O-acetyltransferase	0.43	IMGA|CR931743_2.5	Serine acetyltransferase, N-terminal; Trimeric LpxA-like chr05_pseudomolecule_IMGAG_V2 35042695-35041252 F EGN_Mt071002 20080227	9e-68	LOC_Os05g45710.1|12005.m08696|protein	serine acetyltransferase 1, putative, expressed	3e-68		1.12.13	1.12.13	48
1.1.23.5	0_2787	FLD1_6_B09_A029	gb|AAV64237.1|	alanine aminotransferase [Zea mays], putative	9e-22	P52894|ALA2_HORVU	Alanine aminotransferase 2 - Hordeum vulgare (Barley)	9e-21	A5C9P9|A5C9P9_VITVI	Putative uncharacterized protein - Vitis vinifera (Grape)	6e-30	UniRef100_A5C9P9	Putative uncharacterized protein n=1 Tax=Vitis vinifera RepID=A5C9P9_VITVI	7e-30	AT1G05320.3	similar to unknown protein [Arabidopsis thaliana] (TAIR:AT2G32240.1); similar to unnamed protein product [Candida glabrata] (GB:XP_445454.1); similar to OSIGBa0126B18.8 [Oryza sativa (indica cultivar-group)] (GB:CAH66915.1); similar to OSJNBa0008M17.5 [Oryza sativa (japonica cultivar-group)] (GB:CAE04334.2); contains domain MYOSIN HEAVY CHAIN-RELATED (PTHR23160)	0.026	IMGA|AC126783_14.4	Aminotransferase, class I and II chr05_pseudomolecule_IMGAG_V2 13229964-13221887 F EGN_Mt071002 20080227	5e-12	LOC_Os07g42600.1|12007.m08492|protein	alanine aminotransferase 2, putative, expressed	4e-22		1.24.1	1.24.1	48
1.1.23.6	0_2780	FLD1_6_C09_A029				Q9FNE1|CRK42_ARATH	Cysteine-rich receptor-like protein kinase 42 precursor - Arabidopsis thaliana (Mouse-ear cress)	0.0005	A7QP16|A7QP16_VITVI	Chromosome chr1 scaffold_135, whole genome shotgun sequence - Vitis vinifera (Grape)	5e-05	UniRef100_A7QP16	Chromosome chr1 scaffold_135, whole genome shotgun sequence n=1 Tax=Vitis vinifera RepID=A7QP16_VITVI	6e-05	AT5G19100.1	extracellular dermal glycoprotein-related / EDGP-related	0.092	IMGA|CR954187_12.4	Protein kinase chr05_pseudomolecule_IMGAG_V2 13418423-13421544 E EGN_Mt071002 20080227	5e-05	LOC_Os10g34220.1|12010.m06249|protein	expressed protein	0.002		1.24.5	1.24.5	48
1.1.23.7	0_2776	FLD1_6_E05_A029	ref|NP_001044285.1|	RING zinc finger protein-like	5e-11	Q8GW38|ATL1D_ARATH	RING-H2 finger protein ATL1D - Arabidopsis thaliana (Mouse-ear cress)	3e-11	A9P1W7|A9P1W7_PICSI	Putative uncharacterized protein - Picea sitchensis (Sitka spruce)	2e-40	UniRef100_A9P1W7	Putative uncharacterized protein n=1 Tax=Picea sitchensis RepID=A9P1W7_PICSI	2e-40	AT5G49100.1	similar to OJ000315_02.19 [Oryza sativa (japonica cultivar-group)] (GB:CAE05374.1); similar to Os02g0526700 [Oryza sativa (japonica cultivar-group)] (GB:NP_001047000.1); similar to OSJNBa0042I15.1 [Oryza sativa (japonica cultivar-group)] (GB:CAE04879.1)	0.38	IMGA|CT025838_32.5	Zinc finger, RING-type chr05_pseudomolecule_IMGAG_V2 13996452-13995631 H EGN_Mt071002 20080227	3e-12	LOC_Os01g55110.1|12001.m11671|protein	RING-H2 finger protein ATL2K, putative, expressed	8e-13		1.24.9	1.24.9	48
1.1.23.8	2_2985	FLD1_6_F08_A029	dbj|BAA13135.1|	subtilisin-like protein [Picea abies]	1e-99	O65351|SUBL_ARATH	Subtilisin-like protease precursor - Arabidopsis thaliana (Mouse-ear cress)	4e-39	Q40764|Q40764_PICAB	Subtilisin-like protein - Picea abies (Norway spruce) (Picea excelsa)	1e-100	UniRef100_Q40764	Subtilisin-like protein n=1 Tax=Picea abies RepID=Q40764_PICAB	1e-99	AT5G42030.1	ABIL4 (ABL INTERACTOR-LIKE PROTEIN 4)	2.1	IMGA|CU013532_33.4	Peptidase S8 and S53, subtilisin, kexin, sedolisin; Protease-associated PA chr03_pseudomolecule_IMGAG_V2 13940062-13937274 E EGN_Mt071002 20080227	2e-58	LOC_Os09g30458.1|12009.m06202|protein	subtilisin-like protein, putative, expressed	5e-68		1.24.13	1.24.13	48
1.1.23.9	0_3808	FLD1_13_D01_A029	gb|ABS88990.1|	ch-cobra [Cunninghamia lanceolata]	1e-110	Q60E70|COBL3_ORYSJ	COBRA-like protein 3 precursor - Oryza sativa subsp. japonica (Rice)	1e-106	A9NWK3|A9NWK3_PICSI	Putative uncharacterized protein - Picea sitchensis (Sitka spruce)	1e-110	UniRef100_A9NWK3	Putative uncharacterized protein n=1 Tax=Picea sitchensis RepID=A9NWK3_PICSI	1e-109	AT5G15630.1	COBL4/IRX6 (COBRA-LIKE4); hydrolase, hydrolyzing O-glycosyl compounds / polysaccharide binding	0.45	IMGA|CU024876_35.4	Phytochelatin synthetase-like conserved region; Carbohydrate-binding chr03_pseudomolecule_IMGAG_V2 32913064-32910983 H EGN_Mt071002 20080227	2e-60	LOC_Os05g32110.4|12005.m083711|protein	COBRA-like protein 4 precursor, putative, expressed	1e-106		2.12.1	2.12.1	48
1.1.3.1	0_16388	STRR1_11_G03_A033				P36051|MCD4_YEAST	GPI ethanolamine phosphate transferase 1 - Saccharomyces cerevisiae (Baker's yeast)	6.8							AT5G52860.1	ABC transporter family protein	0.49	IMGA|AC121236_6.5	Nitrate-induced NOI chr02_pseudomolecule_IMGAG_V2 6923777-6921903 H EGN_Mt071002 20080227	1.5	LOC_Os02g10010.2|12002.m33593|protein	expressed protein	8.4		61.12.1	61.12.1	48
1.1.3.10	0_16767	STRR1_32_F02_A033	gb|EEF50047.1|	glutamyl-tRNA synthetase, cytoplasmic, putative [Ricinus communis]	5e-42	P46655|SYEC_YEAST	Glutamyl-tRNA synthetase, cytoplasmic - Saccharomyces cerevisiae (Baker's yeast)	2e-19	A7PRF7|A7PRF7_VITVI	Chromosome chr14 scaffold_27, whole genome shotgun sequence - Vitis vinifera (Grape)	2e-39	UniRef100_A7PRF7	Chromosome chr14 scaffold_27, whole genome shotgun sequence n=1 Tax=Vitis vinifera RepID=A7PRF7_VITVI	2e-39	AT5G64100.1	peroxidase, putative	0.12	IMGA|AC148406_10.5	Glutamyl-tRNA synthetase, class Ic; Glutamyl-tRNA synthetase archae/euk cytosolic; Glutathione S-transferase, C-terminal-like chr01_pseudomolecule_IMGAG_V2 19718355-19713576 E EGN_Mt071002 20080227	1e-41	LOC_Os01g16520.1|12001.m08248|protein	glutamyl-tRNA synthetase, cytoplasmic, putative, expressed	8e-40		62.12.5	62.12.5	48
1.1.3.11	0_16770	STRR1_32_G06_A033	ref|NP_001061709.1|	Avr9 elicitor response protein, putative	6e-33	Q9N491|SQV2_CAEEL	Beta-1,3-galactosyltransferase sqv-2 - Caenorhabditis elegans	1e-06	A9NVS4|A9NVS4_PICSI	Putative uncharacterized protein - Picea sitchensis (Sitka spruce)	5e-46	UniRef100_A9NVS4	Putative uncharacterized protein n=1 Tax=Picea sitchensis RepID=A9NVS4_PICSI	6e-46	AT5G19980.1	integral membrane family protein	0.13	IMGA|CR962124_40.5	Glycosyl transferase, family 31 chr05_pseudomolecule_IMGAG_V2 2138579-2131039 H EGN_Mt071002 20080227	1e-34	LOC_Os08g29710.1|12008.m06973|protein	beta-1,3-galactosyltransferase sqv-2, putative, expressed	9e-35		62.12.9	62.12.9	48
1.1.3.12	0_16774	STRR1_32_H06_A033	gb|AAS67005.1|	Phosphoenolpyruvate carboxylase [Glycine max]	1e-06	Q8GVE8|CAPP4_ARATH	Phosphoenolpyruvate carboxylase 4 - Arabidopsis thaliana (Mouse-ear cress)	6e-07	Q6Q2Z9|Q6Q2Z9_SOYBN	Phosphoenolpyruvate carboxylase - Glycine max (Soybean)	2e-06	UniRef100_Q6Q2Z9	Phosphoenolpyruvate carboxylase n=1 Tax=Glycine max RepID=Q6Q2Z9_SOYBN	3e-06	AT1G27590.1	similar to phosphatidylinositol 3- and 4-kinase family protein [Arabidopsis thaliana] (TAIR:AT1G27570.1); similar to Os07g0693900 [Oryza sativa (japonica cultivar-group)] (GB:NP_001060734.1); similar to PREDICTED: similar to Symplekin isoform 1 [Bos taurus] (GB:XP_585791.2); similar to PREDICTED: similar to Symplekin [Canis familiaris] (GB:XP_533638.2); contains domain ARM repeat (SSF48371); cont…	0.23	IMGA|AC174294_25.4	Phosphoenolpyruvate carboxylase chr04_pseudomolecule_IMGAG_V2 23013611-23007037 E EGN_Mt071002 20080227	0.26	LOC_Os01g02050.1|12001.m06847|protein	phosphoenolpyruvate carboxylase 4, putative, expressed	8e-08		62.12.13	62.12.13	48
1.1.3.13	0_16951	STRR1_45_E09_A033													AT5G01240.2	amino acid permease, putative	1.4	IMGA|AC165446_59.4	Protein kinase chr04_pseudomolecule_IMGAG_V2 4663545-4660317 E EGN_Mt071002 20080227	5.8					62.24.1	62.24.1	48
1.1.3.14	0_16955	STRR1_45_G04_A033							Q4SVD5|Q4SVD5_TETNG	Chromosome undetermined SCAF13763, whole genome shotgun sequence. - Tetraodon nigroviridis (Green puffer)	2.3	UniRef100_Q4SVD5	Chromosome undetermined SCAF13763, whole genome shotgun sequence. (Fragment) n=1 Tax=Tetraodon nigroviridis RepID=Q4SVD5_TETNG	3	AT1G28090.2	polynucleotide adenylyltransferase family protein	0.13	IMGA|AC149306_57.5	hypothetical protein chr04_pseudomolecule_IMGAG_V2 14771459-14773492 H EGN_Mt071002 20080227	3.5	LOC_Os10g28310.1|12010.m05711|protein	retrotransposon protein, putative, unclassified	1.4		62.24.5	62.24.5	48
1.1.3.15	0_16958	STRR1_45_H11_A033													AT1G70890.1	major latex protein-related / MLP-related	0.26	IMGA|AC127019_13.4	non-LTR retrolelement reverse transcriptase-like protein, identical chr05_pseudomolecule_IMGAG_V2 9601512-9601006 H EGN_Mt071002 20080227	0.74					62.24.9	62.24.9	48
1.1.3.16	0_16962	STRR1_46_B07_A033				A0R0S5|RECO_MYCS2	DNA repair protein recO - Mycobacterium smegmatis (strain ATCC 700084 / mc(2)155)	0.55	Q0IFF1|Q0IFF1_AEDAE	Nucleoporin - Aedes aegypti (Yellowfever mosquito)	0.69	UniRef100_Q0IFF1	Nucleoporin n=1 Tax=Aedes aegypti RepID=Q0IFF1_AEDAE	0.84	AT5G63090.4	LOB (LATERAL ORGAN BOUNDARIES)	3	IMGA|AC160013_23.4	Galactose-binding like chr01_pseudomolecule_IMGAG_V2 8215077-8210257 E EGN_Mt071002 20080227	3.7	LOC_Os03g55080.1|12003.m10423|protein	OsWRKY3 - Superfamily of rice TFs having WRKY and zinc finger domains, expressed	3.7		62.24.13	62.24.13	48
1.1.3.17	2_6588	STRR1_56_G08_A033	ref|NP_001044108.1|	Ribose-phosphate pyrophosphokinase 3	6e-62	Q8S2E5|KPRS3_ORYSJ	Ribose-phosphate pyrophosphokinase 3 - Oryza sativa subsp. japonica (Rice)	4e-63	Q0JJQ6|Q0JJQ6_ORYSJ	Os01g0723600 protein - Oryza sativa subsp. japonica (Rice)	4e-62	UniRef100_A2ZXE2	Putative uncharacterized protein n=1 Tax=Oryza sativa Japonica Group RepID=A2ZXE2_ORYSJ	5e-62	AT2G42910.1	ribose-phosphate pyrophosphokinase 4 / phosphoribosyl diphosphate synthetase 4 (PRS4)	0.033	IMGA|AC126783_3.4	Ribose-phosphate pyrophosphokinase chr05_pseudomolecule_IMGAG_V2 13254766-13259242 E EGN_Mt071002 20080227	1e-66	LOC_Os01g52530.1|12001.m11426|protein	ribose-phosphate pyrophosphokinase 3, putative, expressed	9e-64		63.12.1	63.12.1	48
1.1.3.18	0_17135	STRR1_56_H11_A033				Q9NB71|HIW_DROME	E3 ubiquitin-protein ligase highwire - Drosophila melanogaster (Fruit fly)	4.7	Q3XYU8|Q3XYU8_ENTFC	Putative uncharacterized protein - Enterococcus faecium DO	7.6	UniRef100_B4MCI7	GJ19700 n=1 Tax=Drosophila virilis RepID=B4MCI7_DROVI	1.4	AT4G19420.1	pectinacetylesterase family protein	0.83	IMGA|AC142526_28.4	Zinc finger, PHD-type; Zinc finger, N-recognin chr05_pseudomolecule_IMGAG_V2 1889952-1894743 E EGN_Mt071002 20080227	0.98	LOC_Os10g26910.1|12010.m05627|protein	transposon protein, putative, CACTA, En/Spm sub-class	1.7		63.12.5	63.12.5	48
1.1.3.19	0_17139	STRR1_57_A10_A033	gb|ABY66958.1|	class IV chitinase [Vitis pseudoreticulata]	2e-13	P42820|CHIP_BETVU	Acidic endochitinase SP2 precursor - Beta vulgaris (Sugar beet)	9e-12	A9NRW0|A9NRW0_PICSI	Putative uncharacterized protein - Picea sitchensis (Sitka spruce)	3e-16	UniRef100_A9NRW0	Putative uncharacterized protein n=1 Tax=Picea sitchensis RepID=A9NRW0_PICSI	3e-16	AT5G16290.2	acetolactate synthase small subunit, putative	3.2	IMGA|AC137554_23.4	Glycoside hydrolase, family 19; Chitin-binding, type 1 chr02_pseudomolecule_IMGAG_V2 23068533-23070500 F EGN_Mt071002 20080227	5e-13	LOC_Os02g39330.1|12002.m09021|protein	endochitinase PR4 precursor, putative, expressed	3e-13		63.12.9	63.12.9	48
1.1.3.2	0_16391	STRR1_12_B02_A033	gb|EEF33118.1|	pentatricopeptide repeat-containing protein, putative [Ricinus communis]	4e-40	Q0WVV0|PPR31_ARATH	Pentatricopeptide repeat-containing protein At1g10910, chloroplast precursor - Arabidopsis thaliana (Mouse-ear cress)	3e-39	A7PYP1|A7PYP1_VITVI	Chromosome chr12 scaffold_38, whole genome shotgun sequence - Vitis vinifera (Grape)	3e-42	UniRef100_A7PYP1	Chromosome chr12 scaffold_38, whole genome shotgun sequence n=1 Tax=Vitis vinifera RepID=A7PYP1_VITVI	4e-42	AT5G48655.1	zinc finger (C3HC4-type RING finger) family protein	0.42	IMGA|AC192707_15.3	Tetratricopeptide-like helical chr02_pseudomolecule_IMGAG_V2 848517-843269 E EGN_Mt071002 20080227	8e-40	LOC_Os01g37870.4|12001.m150631|protein	expressed protein	6e-39		61.12.5	61.12.5	48
1.1.3.20	2_6008	STRR1_57_C09_A033	gb|ABG22093.1|	5-methyltetrahydropteroyltriglutamate-homocysteine methyltransferase, putative, expressed [Oryza sativa (japonica cultivar-group)]	4e-97	Q42662|METE_SOLSC	5-methyltetrahydropteroyltriglutamate--homocysteine methyltransferase - Solenostemon scutellarioides (Coleus) (Coleus blumei)	3e-96	Q2QLY5|Q2QLY5_ORYSJ	5-methyltetrahydropteroyltriglutamate-homocysteine methyltransferase, putative, expressed - Oryza sativa subsp. japonica (Rice)	2e-97	UniRef100_A2ZMX3	Putative uncharacterized protein n=2 Tax=Oryza sativa RepID=A2ZMX3_ORYSI	3e-97	AT5G20980.2	ATMS3 (METHIONINE SYNTHASE 3)	8.5	IMGA|AC126009_39.4	5-methyltetrahydropteroyltriglutamate--homocysteine S-methyltransferase; Prismane-like chr07_pseudomolecule_IMGAG_V2 22635587-22630184 F EGN_Mt071002 20080227	2e-93	LOC_Os12g42876.3|12012.m08066|protein	5-methyltetrahydropteroyltriglutamate--homocysteine methyltransferase, putative, expressed	5e-99		63.12.13	63.12.13	48
1.1.3.21	0_17323	STRR1_65_B08_A033				P33679|ZEAM_MAIZE	Zeamatin precursor - Zea mays (Maize)	0.55	A5HIY3|A5HIY3_PINTA	Thaumatin-like protein - Pinus taeda (Loblolly pine)	2.6	UniRef100_A5HIY3	Thaumatin-like protein n=1 Tax=Pinus taeda RepID=A5HIY3_PINTA	3.2	AT5G17100.1	similar to unknown protein [Arabidopsis thaliana] (TAIR:AT5G17110.1); contains InterPro domain Arabidopsis thaliana cystatin-related protein; (InterPro:IPR006525)	0.42	IMGA|CU326391_11.4	Thaumatin, pathogenesis-related chr05_pseudomolecule_IMGAG_V2 2671238-2670295 F EGN_Mt071002 20080227	0.34	LOC_Os03g46070.1|12003.m09627|protein	protein P21, putative, expressed	0.2		63.24.1	63.24.1	48
1.1.3.22	0_17327	STRR1_65_D11_A033	gb|EEF33676.1|	transcription factor, putative [Ricinus communis]	2e-10	Q01029|UL06_SHV21	Virion gene 43 protein - Saimiriine herpesvirus 2 (strain 11) (SaHV-2) (Herpesvirus saimiri)	2	Q5QET6|Q5QET6_ARAHY	Auxin-induced putative B3 domain-containing DNA-binding protein - Arachis hypogaea (Peanut)	2e-05	UniRef100_Q5QET6	Auxin-induced putative B3 domain-containing DNA-binding protein (Fragment) n=1 Tax=Arachis hypogaea RepID=Q5QET6_ARAHY	2e-05	AT1G31940.1	similar to unknown protein [Arabidopsis thaliana] (TAIR:AT2G35585.1); similar to Os02g0697700 [Oryza sativa (japonica cultivar-group)] (GB:NP_001047822.1)	0.52	IMGA|AC147537_25.5	Transcriptional factor B3; Zinc finger, CW-type chr04_pseudomolecule_IMGAG_V2 8598552-8608453 E EGN_Mt071002 20080227	3e-10	LOC_Os07g48200.1|12007.m09034|protein	B3 DNA binding domain containing protein, expressed	2e-06		63.24.5	63.24.5	48
1.1.3.23	0_17331	STRR1_65_F09_A033				Q3TEW6|MPZL1_MOUSE	Myelin protein zero-like protein 1 precursor - Mus musculus (Mouse)	2.7	Q0FZ35|Q0FZ35_9RHIZ	Putative uncharacterized protein - Fulvimarina pelagi HTCC2506	1.5	UniRef100_Q0FZ35	Putative uncharacterized protein n=1 Tax=Fulvimarina pelagi HTCC2506 RepID=Q0FZ35_9RHIZ	1.8	AT1G13430.1	sulfotransferase family protein	0.06	IMGA|AC157374_5.5	TNP2-like protein chr07_pseudomolecule_IMGAG_V2 8025514-8022082 E EGN_Mt071002 20080227	1.3	LOC_Os10g34884.1|12010.m06311|protein	transposon protein, putative, unclassified, expressed	0.33		63.24.9	63.24.9	48
1.1.3.24	0_17335	STRR1_66_A03_A033	dbj|BAD02547.1|	class I chitinase [Cryptomeria japonica], putative	3e-24	Q39799|CHI1_GOSHI	Endochitinase 1 precursor - Gossypium hirsutum (Upland cotton) (Gossypium mexicanum)	1e-24	A9NUA7|A9NUA7_PICSI	Putative uncharacterized protein - Picea sitchensis (Sitka spruce)	1e-27	UniRef100_A9NUA7	Putative uncharacterized protein n=1 Tax=Picea sitchensis RepID=A9NUA7_PICSI	2e-27	AT5G67400.1	peroxidase 73 (PER73) (P73) (PRXR11)	0.87	IMGA|CT025534_17.4	Glycoside hydrolase, family 19; Chitin-binding, type 1 chr03_pseudomolecule_IMGAG_V2 32708700-32707178 F EGN_Mt071002 20080227	3e-25	LOC_Os06g51060.1|12006.m09629|protein	basic endochitinase 1 precursor, putative, expressed	7e-25		63.24.13	63.24.13	48
1.1.3.3	0_16394	STRR1_12_D01_A033	gb|AAU01185.1|	phenylalanine aminomutase [Taxus canadensis]	1e-51	P45730|PALY_POPTR	Phenylalanine ammonia-lyase - Populus trichocarpa (Western balsam poplar) (Populus balsamifera subsp. trichocarpa)	9e-24	Q68G84|Q68G84_TAXCH	Phenylalanine aminomutase - Taxus chinensis (Chinese yew)	7e-52	UniRef100_Q68G84	Phenylalanine aminomutase n=1 Tax=Taxus wallichiana var. chinensis RepID=Q68G84_TAXCH	1e-51	AT3G57590.1	F-box family protein	1.9	IMGA|AC202368_15.3	Phenylalanine/histidine ammonia-lyase chr01_pseudomolecule_IMGAG_V2 24773804-24780389 F EGN_Mt071002 20080227	1e-23	LOC_Os12g33610.1|12012.m07155|protein	phenylalanine ammonia-lyase, putative, expressed	4e-19		61.12.9	61.12.9	48
1.1.3.4	0_16397	STRR1_12_D09_A033	ref|NP_568150.1|	ABC1 family protein [Arabidopsis thaliana] sp|Q9ASX5.1|Y5520_ARATH RecName: Full=Uncharacterized aarF domain-containing protein kinase At5g05200, chloroplastic; Flags: Precursor gb|AAK32781.1|AF361613_1 AT5g05200/K2A11_7 [Arabidopsis thaliana] gb|AAK59653.1| unknown protein [Arabidopsis thaliana] gb|AAL24348.1| Unknown protein [Arabidopsis thaliana] gb|AAL34194.1| unknown protein [Arabidopsis tha…	1e-105	Q9ASX5|Y5520_ARATH	Uncharacterized aarF domain-containing protein kinase At5g05200, chloroplast precursor - Arabidopsis thaliana (Mouse-ear cress)	1e-106	A3BHY6|A3BHY6_ORYSJ	Putative uncharacterized protein - Oryza sativa subsp. japonica (Rice)	1e-102	UniRef100_Q9ASX5	Uncharacterized aarF domain-containing protein kinase At5g05200, chloroplastic n=1 Tax=Arabidopsis thaliana RepID=Y5520_ARATH	1e-105	AT5G05200.1	ABC1 family protein	0.53	IMGA|CU302331_22.3	Protein kinase-like chr05_pseudomolecule_IMGAG_V2 22843409-22848960 E EGN_Mt071002 20080227	1e-105	LOC_Os07g12530.1|12007.m05705|protein	ubiquinone biosynthesis protein ubiB, putative, expressed	1e-103		61.12.13	61.12.13	48
1.1.3.5	2_6019	STRR1_21_B07_A033	ref|NP_001046972.1|	elongation factor 2, putative	1e-142	O23755|EF2_BETVU	Elongation factor 2 - Beta vulgaris (Sugar beet)	1e-141	Q7XTK1|Q7XTK1_ORYSJ	OSJNBa0020P07.3 protein - Oryza sativa subsp. japonica (Rice)	1e-142	UniRef100_Q01MK8	H0613H07.5 protein n=2 Tax=Oryza sativa RepID=Q01MK8_ORYSA	1e-142	AT1G56070.1	LOS1 (Low expression of osmotically responsive genes 1); translation elongation factor/ translation factor, nucleic acid binding	8e-06	IMGA|AC146817_13.4	Translation factor; Elongation factor G, III and V chr02_pseudomolecule_IMGAG_V2 16936319-16940336 F EGN_Mt071002 20080227	1e-141	LOC_Os04g02820.2|12004.m35111|protein	elongation factor 2, putative, expressed	1e-144		61.24.1	61.24.1	48
1.1.3.6	0_16575	STRR1_21_E05_A033							A5HKN1|A5HKN1_MYTGA	Chitin synthase - Mytilus galloprovincialis (Mediterranean mussel)	8.7				AT1G31300.2	similar to unknown protein [Arabidopsis thaliana] (TAIR:AT4G19645.2); similar to unknown protein [Oryza sativa (japonica cultivar-group)] (GB:BAD53332.1); similar to Os05g0511000 [Oryza sativa (japonica cultivar-group)] (GB:NP_001056013.1); similar to Os03g0666700 [Oryza sativa (japonica cultivar-group)] (GB:NP_001050848.1); contains InterPro domain TRAM, LAG1 and CLN8 homology; (InterPro:IPR0066…	0.67	IMGA|AC144342_9.4	VQ chr03_pseudomolecule_IMGAG_V2 28180697-28179375 E EGN_Mt071002 20080227	8.4	LOC_Os01g68120.1|12001.m12915|protein	DCL3, putative, expressed	8.3		61.24.5	61.24.5	48
1.1.3.7	0_16579	STRR1_21_G08_A033	dbj|BAD93486.1|	pollen allergen CJP38 [Cryptomeria japonica]	1e-61	P49237|E13B_MAIZE	Glucan endo-1,3-beta-glucosidase, acidic isoform precursor - Zea mays (Maize)	2e-48	A9NTI6|A9NTI6_PICSI	Putative uncharacterized protein - Picea sitchensis (Sitka spruce)	9e-68	UniRef100_A9NTI6	Putative uncharacterized protein n=1 Tax=Picea sitchensis RepID=A9NTI6_PICSI	1e-67	AT2G36485.1	similar to pre-mRNA cleavage complex-related [Arabidopsis thaliana] (TAIR:AT4G04885.1); similar to putative pre-mRNA cleavage complex II protein Pcf11 [Oryza sativa (japonica cultivar-group)] (GB:BAD46662.1); similar to Os09g0566100 [Oryza sativa (japonica cultivar-group)] (GB:NP_001063953.1); contains domain SUBFAMILY NOT NAMED (PTHR15921:SF6); contains domain FAMILY NOT NAMED (PTHR15921)	0.1	IMGA|AC149129_5.4	Glycoside hydrolase, family 17 chr07_pseudomolecule_IMGAG_V2 19029906-19028450 H EGN_Mt071002 20080227	3e-45	LOC_Os01g71340.1|12001.m13177|protein	glucan endo-1,3-beta-glucosidase, acidic isoform precursor, putative, expressed	4e-48		61.24.9	61.24.9	48
1.1.3.8	0_16582	STRR1_22_A08_A033				Q93VR4|ML423_ARATH	MLP-like protein 423 - Arabidopsis thaliana (Mouse-ear cress)	4e-23	A9NMK0|A9NMK0_PICSI	Putative uncharacterized protein - Picea sitchensis (Sitka spruce)	1e-67	UniRef100_A9NMK0	Putative uncharacterized protein n=1 Tax=Picea sitchensis RepID=A9NMK0_PICSI	2e-67	AT5G11420.1	similar to unknown protein [Arabidopsis thaliana] (TAIR:AT5G25460.1); similar to unknown [Ricinus communis] (GB:CAB02653.1); contains InterPro domain Galactose-binding like; (InterPro:IPR008979); contains InterPro domain Protein of unknown function DUF642; (InterPro:IPR006946)	0.44	IMGA|AC126785_5.4	Bet v I allergen chr05_pseudomolecule_IMGAG_V2 14122533-14120708 F EGN_Mt071002 20080227	4e-23	LOC_Os04g39150.1|12004.m08904|protein	major latex protein 22, putative, expressed	1e-29		61.24.13	61.24.13	48
1.1.3.9	0_16763	STRR1_32_C06_A033	gb|ACE80804.1|	pentatricopeptide repeat protein [Cycas revoluta]	4e-45	Q9LNU6|PPR53_ARATH	Pentatricopeptide repeat-containing protein At1g20230 - Arabidopsis thaliana (Mouse-ear cress)	9e-45	A7PFU2|A7PFU2_VITVI	Chromosome chr6 scaffold_15, whole genome shotgun sequence - Vitis vinifera (Grape)	3e-47	UniRef100_A7PFU2	Chromosome chr6 scaffold_15, whole genome shotgun sequence n=1 Tax=Vitis vinifera RepID=A7PFU2_VITVI	4e-47	AT4G30700.1	pentatricopeptide (PPR) repeat-containing protein	4e-07	IMGA|AC202499_24.4	Tetratricopeptide-like helical chr04_pseudomolecule_IMGAG_V2 15804564-15801888 E EGN_Mt071002 20080227	5e-50	LOC_Os01g62910.1|12001.m12411|protein	CRR2, putative, expressed	1e-44		62.12.1	62.12.1	48
1.1.4.1	0_15893	RTPQ1_3_E12_A032				Q9P7H1|CLP1_SCHPO	Tyrosine-protein phosphatase CDC14 homolog - Schizosaccharomyces pombe (Fission yeast)	0.44	A7QN13|A7QN13_VITVI	Chromosome undetermined scaffold_129, whole genome shotgun sequence - Vitis vinifera (Grape)	4e-38	UniRef100_A7QN13	Chromosome undetermined scaffold_129, whole genome shotgun sequence n=1 Tax=Vitis vinifera RepID=A7QN13_VITVI	6e-38	AT2G27650.1	ubiquitin carboxyl-terminal hydrolase-related	0.03	IMGA|AC148758_35.4	Protein of unknown function DUF668 chr04_pseudomolecule_IMGAG_V2 34277574-34280844 H EGN_Mt071002 20080227	1e-18	LOC_Os05g35530.1|12005.m07783|protein	expressed protein	8e-37		58.12.1	58.12.1	48
1.1.4.10	0_15730	RTPQ1_30_A01_A032	ref|NP_974356.1|	myb family transcription factor [Arabidopsis thaliana]	6e-31	Q700D9|MYBF_ARATH	Putative Myb family transcription factor At1g14600 - Arabidopsis thaliana (Mouse-ear cress)	7e-10	Q94A57|Q94A57_ARATH	AT3g24120/MUJ8_3 - Arabidopsis thaliana (Mouse-ear cress)	4e-31	UniRef100_Q94A57	AT3g24120/MUJ8_3 (Transfactor, putative) n=1 Tax=Arabidopsis thaliana RepID=Q94A57_ARATH	5e-31	AT3G24120.2	myb family transcription factor	1e-12	IMGA|AC161399_17.5	Homeodomain-related chr02_pseudomolecule_IMGAG_V2 7596365-7601251 E EGN_Mt071002 20080227	5e-24	LOC_Os02g07770.1|12002.m06123|protein	APL, putative	4e-25		59.12.5	59.12.5	48
1.1.4.11	0_15734	RTPQ1_30_E06_A032				A1L1J6|ZN652_RAT	Zinc finger protein 652 - Rattus norvegicus (Rat)	0.31	B0DBT4|B0DBT4_LACBS	Predicted protein - Laccaria bicolor (strain S238N-H82) (Bicoloured deceiver) (Laccaria laccata var. bicolor)	2e-07	UniRef100_B0DBT4	Predicted protein n=1 Tax=Laccaria bicolor S238N-H82 RepID=B0DBT4_LACBS	2e-07	AT3G45880.1	similar to transcription factor jumonji (jmjC) domain-containing protein [Arabidopsis thaliana] (TAIR:AT5G19840.1); similar to Transcription factor jumonji, jmjC [Medicago truncatula] (GB:ABE92082.1); contains InterPro domain Transcription factor jumonji/aspartyl beta-hydroxylase; (InterPro:IPR003347)	0.068	IMGA|AC146590_50.4	Annexin chr08_pseudomolecule_IMGAG_V2 8996019-8998196 E EGN_Mt071002 20080227	4.7	LOC_Os11g37040.1|12011.m07552|protein	expressed protein	0.15		59.12.9	59.12.9	48
1.1.4.12	0_15738	RTPQ1_30_H09_A032	gb|ABC47922.1|	pathogenesis-related protein 1a [Malus x domestica]	9e-23	P09042|PR1C_TOBAC	Pathogenesis-related protein 1C precursor - Nicotiana tabacum (Common tobacco)	3e-23	A4QXY7|A4QXY7_MAGGR	Putative uncharacterized protein - Magnaporthe grisea (Rice blast fungus) (Pyricularia grisea)	5e-25	UniRef100_UPI000023EF2A	hypothetical protein FG03312.1 n=1 Tax=Gibberella zeae PH-1 RepID=UPI000023EF2A	5e-63	AT1G29179.1	similar to DC1 domain-containing protein [Arabidopsis thaliana] (TAIR:AT1G44030.1)	0.027	IMGA|AC150778_8.5	Allergen V5/Tpx-1 related chr02_pseudomolecule_IMGAG_V2 2505760-2506285 F EGN_Mt071002 20080227	4e-21	LOC_Os07g03710.1|12007.m04841|protein	pathogenesis-related protein PRB1-3 precursor, putative, expressed	4e-19	0_15738	59.12.13	59.12.13	48
1.1.4.13	0_16036	RTS1_13_C02_A029	gb|AAM12036.1|	anther-specific protein [Pisum sativum]	5e-07	P08688|ALB2_PEA	Albumin-2 - Pisum sativum (Garden pea)	3e-06	Q8RWR7|Q8RWR7_PEA	Anther-specific protein - Pisum sativum (Garden pea)	3e-07	UniRef100_Q8RWR7	Anther-specific protein n=1 Tax=Pisum sativum RepID=Q8RWR7_PEA	3e-07	AT5G35490.1	unknown protein	0.71	IMGA|AC202301_9.3	Hemopexin chr00_pseudomolecule_IMGAG_V2 3996332-3998252 E EGN_Mt071002 20080227	8e-08	LOC_Os04g13540.1|12004.m06592|protein	albumin-2, putative	7e-05		59.24.1	59.24.1	48
1.1.4.14	0_16038	RTS1_13_D06_A029				P75275|Y511_MYCPN	Uncharacterized protein MPN_511 - Mycoplasma pneumoniae	6							AT2G38550.1	similar to unknown protein [Arabidopsis thaliana] (TAIR:AT3G57280.1); similar to non-green plastid inner envelope membrane protein precursor (GB:AAA84891.1); contains InterPro domain Protein of unknown function UPF0136, Transmembrane; (InterPro:IPR005349)	0.46	IMGA|AC155882_52.4	Zinc finger, DHHC-type chr07_pseudomolecule_IMGAG_V2 30800541-30795391 E EGN_Mt071002 20080227	0.57	LOC_Os11g36090.1|12011.m07461|protein	receptor kinase-like protein, putative, expressed	4.8		59.24.5	59.24.5	48
1.1.4.15	0_16042	RTS1_13_F01_A029	gb|AAQ24871.1|	monosaccharide transporter 4 [Oryza sativa Japonica Group]	6e-10	Q94AZ2|STP13_ARATH	Sugar transport protein 13 - Arabidopsis thaliana (Mouse-ear cress)	3e-11	Q6VEF2|Q6VEF2_ORYSJ	Monosaccharide transporter 4 - Oryza sativa subsp. japonica (Rice)	4e-10	UniRef100_Q6VEF2	Monosaccharide transporter 4 n=1 Tax=Oryza sativa Japonica Group RepID=Q6VEF2_ORYSJ	4e-10	AT5G26340.1	MSS1 (SUGAR TRANSPORT PROTEIN 13); carbohydrate transporter/ hexose:hydrogen symporter/ high-affinity hydrogen:glucose transporter/ sugar porter	0.058	IMGA|AC145222_6.4	General substrate transporter chr05_pseudomolecule_IMGAG_V2 484232-480718 E EGN_Mt071002 20080227	3e-12	LOC_Os03g11900.1|12003.m06642|protein	sugar transport protein 8, putative, expressed	6e-12		59.24.9	59.24.9	48
1.1.4.16	0_16045	RTS1_13_G08_A029				Q88WB6|IDI2_LACPL	Isopentenyl-diphosphate delta-isomerase - Lactobacillus plantarum	7.8	Q66IN1|Q66IN1_XENLA	MGC86517 protein - Xenopus laevis (African clawed frog)	7.5	UniRef100_Q66IN1	MGC86517 protein n=1 Tax=Xenopus laevis RepID=Q66IN1_XENLA	9.1	AT5G01930.1	(1-4)-beta-mannan endohydrolase, putative	0.73	IMGA|AC202306_9.4	hypothetical protein chr08_pseudomolecule_IMGAG_V2 15602332-15598749 E EGN_Mt071002 20080227	0.44	LOC_Os01g61180.1|12001.m12245|protein	protein binding protein, putative, expressed	2.9		59.24.13	59.24.13	48
1.1.4.17	0_16211	RTS1_25_F01_A029				Q7Q6S8|MED14_ANOGA	Mediator of RNA polymerase II transcription subunit 14 - Anopheles gambiae (African malaria mosquito)	6.7	A9PIB4|A9PIB4_POPTR	Putative uncharacterized protein - Populus trichocarpa (Western balsam poplar) (Populus balsamifera subsp. trichocarpa)	0.039	UniRef100_A9PIB4	Putative uncharacterized protein n=1 Tax=Populus trichocarpa RepID=A9PIB4_POPTR	0.049	AT5G60720.1	similar to unknown protein [Arabidopsis thaliana] (TAIR:AT4G37080.1); similar to unknown protein [Oryza sativa (japonica cultivar-group)] (GB:AAP44737.1); contains InterPro domain Protein of unknown function DUF547; (InterPro:IPR006869)	0.41	IMGA|AC135162_7.4	Disease resistance protein chr05_pseudomolecule_IMGAG_V2 24111771-24115230 E EGN_Mt071002 20080227	1.2	LOC_Os07g41710.2|12007.m08407|protein	expressed protein	0.26		60.12.1	60.12.1	48
1.1.4.18	0_16214	RTS1_25_F11_A029				O07086|YRDR_BACSU	Uncharacterized transporter yrdR - Bacillus subtilis	8.5							AT5G46250.3	RNA recognition motif (RRM)-containing protein	0.48	IMGA|CT963092_8.4	Protein phosphatase 2A, regulatory B subunit, B56 chr03_pseudomolecule_IMGAG_V2 30254766-30251943 E EGN_Mt071002 20080227	5.5	LOC_Os12g24790.1|12012.m06307|protein	retrotransposon protein, putative, LINE subclass, expressed	4.8		60.12.5	60.12.5	48
1.1.4.19	0_16218	RTS1_26_A04_A029	ref|NP_001054812.1|	heat shock protein Hsp70, putative	5e-11	O95757|HS74L_HUMAN	Heat shock 70 kDa protein 4L - Homo sapiens (Human)	0.0001	A9SDD3|A9SDD3_PHYPA	Predicted protein - Physcomitrella patens subsp. patens	4e-15	UniRef100_A9SDD3	Predicted protein n=1 Tax=Physcomitrella patens subsp. patens RepID=A9SDD3_PHYPA	5e-15	AT5G58130.1	RNA recognition motif (RRM)-containing protein	0.45	IMGA|CU302340_34.3	Heat shock protein Hsp70 chr05_pseudomolecule_IMGAG_V2 33742138-33746551 E EGN_Mt071002 20080227	1e-07	LOC_Os05g08840.1|12005.m05398|protein	heat shock 70 kDa protein 4L, putative, expressed	8e-13		60.12.9	60.12.9	48
1.1.4.2	0_15896	RTPQ1_3_G03_A032				Q9Z2N8|ACL6A_MOUSE	Actin-like protein 6A - Mus musculus (Mouse)	0.83	Q53RM1|Q53RM1_ORYSJ	HAT family dimerisation domain, putative - Oryza sativa subsp. japonica (Rice)	2.3	UniRef100_Q53RM1	HAT family dimerisation domain, putative (HAT family dimerisation domain containing protein) n=1 Tax=Oryza sativa Japonica Group RepID=Q53RM1_ORYSJ	2.9	AT3G17609.2	HYH (HY5-HOMOLOG); DNA binding / transcription factor	0.42	IMGA|AC160516_21.4	4Fe-4S ferredoxin, iron-sulfur binding chr07_pseudomolecule_IMGAG_V2 4775062-4775584 F EGN_Mt071002 20080227	4.6	LOC_Os03g36550.1|12003.m08775|protein	transposon protein, putative, unclassified, expressed	0.056		58.12.5	58.12.5	48
1.1.4.20	0_16222	RTS1_26_B05_A029	gb|AAG31351.1|AF193062_1	NADPH-dependent cytochrome P450 oxidoreductase [Phanerochaete chrysosporium]	4e-70	Q9HDG2|NCPR_PHACH	NADPH--cytochrome P450 reductase - Phanerochaete chrysosporium (White-rot fungus) (Sporotrichum pruinosum)	2e-71	Q8X1W0|Q8X1W0_TRAVE	Cytochrome P450 oxidoreductase - Trametes versicolor (White-rot fungus) (Coriolus versicolor)	1e-66	UniRef100_Q9HDG2	NADPH--cytochrome P450 reductase n=1 Tax=Phanerochaete chrysosporium RepID=NCPR_PHACH	3e-70	AT5G06190.1	similar to unknown protein [Arabidopsis thaliana] (TAIR:AT3G58540.1)	0.03	IMGA|CU137640_10.3	Flavoprotein pyridine nucleotide cytochrome reductase; Flavodoxin/nitric oxide synthase chr03_pseudomolecule_IMGAG_V2 28673882-28681459 E EGN_Mt071002 20080227	4e-24	LOC_Os09g38620.1|12009.m06803|protein	NADPH--cytochrome P450 reductase, putative, expressed	1e-25		60.12.13	60.12.13	48
1.1.4.21	1_5070	STRR1_1_G06_A033				Q8TJQ0|KAD6_METAC	Putative adenylate kinase - Methanosarcina acetivorans	1.1	A9NP94|A9NP94_PICSI	Putative uncharacterized protein - Picea sitchensis (Sitka spruce)	9e-91	UniRef100_A9NP94	Putative uncharacterized protein n=1 Tax=Picea sitchensis RepID=A9NP94_PICSI	1e-90	AT1G20770.1	similar to Os04g0509200 [Oryza sativa (japonica cultivar-group)] (GB:NP_001053277.1); similar to hypothetical protein LOC503608 [Danio rerio] (GB:NP_001013313.1)	0.002	IMGA|AC125368_11.5	H+-transporting two-sector ATPase, alpha/beta subunit, central region chr07_pseudomolecule_IMGAG_V2 26166564-26169678 F EGN_Mt071002 20080227	1e-20	LOC_Os03g17140.1|12003.m07145|protein	expressed protein	5e-28		60.24.1	60.24.1	48
1.1.4.22	1_2254	STRR1_2_A09_A033	gb|ACG43112.1|	LEC14B protein [Zea mays]	1e-07	O24467|LE14B_PRUAR	LEC14B homolog - Prunus armeniaca (Apricot)	1e-07	A9TVK6|A9TVK6_PHYPA	Predicted protein - Physcomitrella patens subsp. patens	9e-08	UniRef100_B4FB34	Putative uncharacterized protein n=1 Tax=Zea mays RepID=B4FB34_MAIZE	1e-07	AT3G26230.1	CYP71B24 (cytochrome P450, family 71, subfamily B, polypeptide 24); oxygen binding	0.35	IMGA|AC146553_30.5	WD40-like chr02_pseudomolecule_IMGAG_V2 4910221-4904944 F EGN_Mt071002 20080227	6e-08	LOC_Os05g33710.2|12005.m27821|protein	LEC14B, putative, expressed	2e-08		60.24.5	60.24.5	48
1.1.4.23	2_7034	STRR1_2_C04_A033				Q9SJF3|DCP1_ARATH	mRNA-decapping enzyme-like protein - Arabidopsis thaliana (Mouse-ear cress)	0.013	Q53QH1|Q53QH1_ORYSJ	Dcp1-like decapping family, putative - Oryza sativa subsp. japonica (Rice)	3e-05	UniRef100_Q53QH1	Dcp1-like decapping family, putative (MRNA decapping enzyme, putative, expressed) n=1 Tax=Oryza sativa Japonica Group RepID=Q53QH1_ORYSJ	4e-05	AT3G07700.2	ABC1 family protein	0.043	IMGA|AC146332_3.4	Dcp1-like decapping chr02_pseudomolecule_IMGAG_V2 20012363-20006630 F EGN_Mt071002 20080227	9e-05	LOC_Os11g05650.1|12011.m04762|protein	dcp1-like decapping family protein, expressed	7e-07		60.24.9	60.24.9	48
1.1.4.24	0_16719	STRR1_2_E10_A033				Q9LP37|RK34_ARATH	50S ribosomal protein L34, chloroplast precursor - Arabidopsis thaliana (Mouse-ear cress)	0.003	A9NMA1|A9NMA1_PICSI	50S ribosomal protein L34 - Picea sitchensis (Sitka spruce)	6e-32	UniRef100_A9NMA1	50S ribosomal protein L34 n=1 Tax=Picea sitchensis RepID=A9NMA1_PICSI	8e-32	AT3G06450.1	anion exchange family protein	0.09	IMGA|CT863711_23.5	Tyrosine protein kinase, active site chr05_pseudomolecule_IMGAG_V2 15282019-15279570 E EGN_Mt071002 20080227	1.6	LOC_Os01g59060.1|12001.m12045|protein	50S ribosomal protein L34, chloroplast precursor, putative, expressed	0.12		60.24.13	60.24.13	48
1.1.4.3	0_15900	RTPQ1_3_G11_A032	ref|NP_193001.2|	RNA recognition motif (RRM)-containing protein [Arabidopsis thaliana]	5e-21	P22101|TRPG_VIBPA	Anthranilate synthase component II - Vibrio parahaemolyticus	0.46	A7Q2V2|A7Q2V2_VITVI	Chromosome chr12 scaffold_47, whole genome shotgun sequence - Vitis vinifera (Grape)	8e-24	UniRef100_A7Q2V2	Chromosome chr12 scaffold_47, whole genome shotgun sequence n=1 Tax=Vitis vinifera RepID=A7Q2V2_VITVI	1e-23	AT4G15236.1	ABC transporter family protein	0.48	IMGA|AC146743_14.4	SPOC chr00_pseudomolecule_IMGAG_V2 2582465-2581221 E EGN_Mt071002 20080227	4e-23	LOC_Os09g12730.2|12009.m059953|protein	RNA binding protein, putative, expressed	1e-22		58.12.9	58.12.9	48
1.1.4.4	0_15904	RTPQ1_3_H11_A032	gb|ABB73028.1|	mannose-6-phosphatase [Phanerochaete chrysosporium]	6e-47	P97445|CAC1A_MOUSE	Voltage-dependent P/Q-type calcium channel subunit alpha-1A - Mus musculus (Mouse)	0.95	Q281W3|Q281W3_PHACH	Mannose-6-phosphatase - Phanerochaete chrysosporium (White-rot fungus) (Sporotrichum pruinosum)	4e-47	UniRef100_Q281W3	Mannose-6-phosphatase n=1 Tax=Phanerochaete chrysosporium RepID=Q281W3_PHACH	5e-47	AT1G03400.1	2-oxoglutarate-dependent dioxygenase, putative	1.6	IMGA|AC139526_21.4	High mobility group proteins HMG-I and HMG-Y; Linker histone, N-terminal chr04_pseudomolecule_IMGAG_V2 38977710-38980464 F EGN_Mt071002 20080227	0.84	LOC_Os02g19450.1|12002.m07188|protein	heat shock protein HSP101, putative, expressed	0.15		58.12.13	58.12.13	48
1.1.4.5	0_15504	RTPQ1_14_G12_A032	gb|AAR06293.1|	adenylosuccinate lyase [Nicotiana tabacum]	2e-39	P44797|PUR8_HAEIN	Adenylosuccinate lyase - Haemophilus influenzae	5e-30	A5BMJ0|A5BMJ0_VITVI	Putative uncharacterized protein - Vitis vinifera (Grape)	4e-40	UniRef100_A5BMJ0	Putative uncharacterized protein n=1 Tax=Vitis vinifera RepID=A5BMJ0_VITVI	5e-40	AT5G57280.1	similar to SAM (and some other nucleotide) binding motif [Medicago truncatula] (GB:ABE83993.1); contains InterPro domain SAM (and some other nucleotide) binding motif; (InterPro:IPR000051); contains InterPro domain Methyltransferase type 11; (InterPro:IPR013216)	0.11	IMGA|AC157891_44.4	Fumarate lyase; Adenylosuccinate lyase chr07_pseudomolecule_IMGAG_V2 21846464-21841025 E EGN_Mt071002 20080227	6e-36	LOC_Os03g19930.1|12003.m07406|protein	adenylosuccinate lyase, putative, expressed	1e-35		58.24.1	58.24.1	48
1.1.4.6	0_15508	RTPQ1_15_B08_A032				Q9C615|SYP24_ARATH	Putative syntaxin-24 - Arabidopsis thaliana (Mouse-ear cress)	5e-05	A9P0D8|A9P0D8_PICSI	Putative uncharacterized protein - Picea sitchensis (Sitka spruce)	8e-65	UniRef100_A9P0D8	Putative uncharacterized protein n=1 Tax=Picea sitchensis RepID=A9P0D8_PICSI	1e-64	AT1G53090.2	SPA4 (SPA1-RELATED 4); signal transducer	0.029	IMGA|CU326393_25.4	Harpin-induced 1 chr05_pseudomolecule_IMGAG_V2 26475062-26476080 F EGN_Mt071002 20080227	4e-28	LOC_Os04g58090.1|12004.m10691|protein	NHL25, putative, expressed	3e-24		58.24.5	58.24.5	48
1.1.4.7	0_15512	RTPQ1_15_E07_A032				Q9BR11|ZSWM1_HUMAN	Zinc finger SWIM domain-containing protein 1 - Homo sapiens (Human)	3.2	A6R3B2|A6R3B2_AJECN	Predicted protein - Ajellomyces capsulata (strain NAm1 / WU24) (Darling's disease fungus) (Histoplasma capsulatum)	8.7				AT3G21060.1	transducin family protein / WD-40 repeat family protein	0.43	IMGA|AC140913_27.4	AAA ATPase, central region chr05_pseudomolecule_IMGAG_V2 2214923-2220611 E EGN_Mt071002 20080227	1.2	LOC_Os12g01110.1|12012.m04115|protein	hypothetical protein	5.3	0_15512	58.24.9	58.24.9	48
1.1.4.8	0_15516	RTPQ1_16_A07_A032				P40954|CHI3_CANAL	Chitinase 3 precursor - Candida albicans (Yeast)	0.0008	Q4FX62|Q4FX62_LEIMA	Proteophosphoglycan 5 - Leishmania major strain Friedlin	0.0008	UniRef100_Q4FX62	Proteophosphoglycan 5 n=1 Tax=Leishmania major strain Friedlin RepID=Q4FX62_LEIMA	0.001	AT5G62020.1	AT-HSFB2A (Arabidopsis thaliana heat shock transcription factor B2A); DNA binding / transcription factor	1.7	IMGA|CU137640_12.3	Homeodomain-related chr03_pseudomolecule_IMGAG_V2 28686280-28693765 E EGN_Mt071002 20080227	0.006	LOC_Os05g40220.2|12005.m083755|protein	transposon protein, putative, CACTA, En/Spm sub-class, expressed	0.056		58.24.13	58.24.13	48
1.1.4.9	0_15707	RTPQ1_29_C01_A032				P05840|VNS1_BMDNV	Putative non-structural protein - Bombyx densonucleosis virus (BmDNV) (Silkworm densovirus)	0.93							AT3G58640.2	protein kinase family protein	2.2	IMGA|AC144538_48.4	Zinc finger, TAZ-type; Zinc finger, ZZ-type; Transcriptional coactivation; Zinc finger, FYVE/PHD-type chr04_pseudomolecule_IMGAG_V2 1147662-1159762 E EGN_Mt071002 20080227	0.99	LOC_Os03g42370.1|12003.m09294|protein	B3 DNA binding domain containing protein	3.7		59.12.1	59.12.1	48
1.1.5.1	0_14521	RTNACL1_34_F10_A029	gb|AAM28910.1|	TIR/X [Pinus taeda]	2e-70	Q9FHE9|P2A08_ARATH	Protein PHLOEM PROTEIN 2-LIKE A8 - Arabidopsis thaliana (Mouse-ear cress)	5e-08	Q8L8J4|Q8L8J4_PINTA	TIR/X - Pinus taeda (Loblolly pine)	1e-70	UniRef100_Q8L8J4	TIR/X (Fragment) n=1 Tax=Pinus taeda RepID=Q8L8J4_PINTA	2e-70	AT5G50900.1	armadillo/beta-catenin repeat family protein	0.5	IMGA|CR931741_39.4	TIR chr05_pseudomolecule_IMGAG_V2 12289833-12285191 E EGN_Mt071002 20080227	7e-14	LOC_Os07g37950.2|12007.m08044|protein	transmembrane receptor, putative, expressed	1e-09		55.12.1	55.12.1	48
1.1.5.10	0_14806	RTNIT1_17_C06_A029				A8GII0|RPPH_SERP5	RNA pyrophosphohydrolase - Serratia proteamaculans (strain 568)	6.7	Q8IDI7|Q8IDI7_PLAF7	Putative uncharacterized protein MAL13P1.258 - Plasmodium falciparum (isolate 3D7)	3.8	UniRef100_Q8IDI7	Putative uncharacterized protein MAL13P1.258 n=1 Tax=Plasmodium falciparum 3D7 RepID=Q8IDI7_PLAF7	4.8	AT4G03038.1	other RNA	0.48	IMGA|AC155803_35.5	hypothetical protein chr01_pseudomolecule_IMGAG_V2 27789089-27786827 H EGN_Mt071002 20080227	1.5	LOC_Os08g45110.1|12008.m08481|protein	dehydration-responsive element-binding protein 2D, putative, expressed	6.4		56.12.5	56.12.5	48
1.1.5.11	0_14810	RTNIT1_17_E06_A029				Q68DH5|LMBD2_HUMAN	LMBR1 domain-containing protein 2 - Homo sapiens (Human)	3.1							AT4G32410.1	CESA1 (CELLULASE SYNTHASE 1); transferase, transferring glycosyl groups	0.49	IMGA|AC202330_12.3	Mov34/MPN/PAD-1 chr06_pseudomolecule_IMGAG_V2 4367260-4374306 E EGN_Mt071002 20080227	4.4	LOC_Os07g01270.1|12007.m04608|protein	transposon protein, putative, unclassified	5		56.12.9	56.12.9	48
1.1.5.12	0_14813	RTNIT1_17_G05_A029				Q3UJC8|CE034_MOUSE	Uncharacterized protein C5orf34 homolog - Mus musculus (Mouse)	0.053	A4S7M0|A4S7M0_OSTLU	Predicted protein - Ostreococcus lucimarinus (strain CCE9901)	6e-19	UniRef100_A4S7M0	Predicted protein n=1 Tax=Ostreococcus lucimarinus CCE9901 RepID=A4S7M0_OSTLU	7e-19	AT5G13330.1	RAP2.6L (related to AP2 6L); DNA binding / transcription factor	1.6	IMGA|AC135233_14.4	2OG-Fe(II) oxygenase chr04_pseudomolecule_IMGAG_V2 3825323-3822889 E EGN_Mt071002 20080227	0.67	LOC_Os02g47470.2|12002.m09781|protein	cytochrome P450 90D2, putative, expressed	0.26		56.12.13	56.12.13	48
1.1.5.13	0_14961	RTNIT1_30_C01_A029	gb|EEF43629.1|	phosphoprotein phosphatase, putative [Ricinus communis]	2e-10	Q9NZW4|DSPP_HUMAN	Dentin sialophosphoprotein precursor [Contains: Dentin phosphoprotein - Homo sapiens (Human)	9e-05	A7PLG3|A7PLG3_VITVI	Chromosome chr7 scaffold_20, whole genome shotgun sequence - Vitis vinifera (Grape)	7e-09	UniRef100_A7PLG3	Chromosome chr7 scaffold_20, whole genome shotgun sequence n=1 Tax=Vitis vinifera RepID=A7PLG3_VITVI	9e-09	AT3G50110.1	phosphatase-related	3e-05	IMGA|CT573077_20.4	Tyrosine specific protein phosphatase and dual specificity protein phosphatase; C2 calcium/lipid-binding region, CaLB chr05_pseudomolecule_IMGAG_V2 5820477-5815487 E EGN_Mt071002 20080227	1e-05	LOC_Os12g21890.1|12012.m06033|protein	phosphoprotein phosphatase, putative, expressed	1e-09		56.24.1	56.24.1	48
1.1.5.14	0_14965	RTNIT1_30_E08_A029				Q5ZIH2|MON1A_CHICK	Vacuolar fusion protein MON1 homolog A - Gallus gallus (Chicken)	6.5	A7P6L1|A7P6L1_VITVI	Chromosome chr9 scaffold_7, whole genome shotgun sequence - Vitis vinifera (Grape)	1e-09	UniRef100_A7P6L1	Chromosome chr9 scaffold_7, whole genome shotgun sequence n=1 Tax=Vitis vinifera RepID=A7P6L1_VITVI	2e-09	AT3G10540.1	3-phosphoinositide-dependent protein kinase, putative	0.03	IMGA|AC137554_26.4	Ataxin-2, N-terminal; Like-Sm ribonucleoprotein-related, core chr02_pseudomolecule_IMGAG_V2 23065141-23059092 E EGN_Mt071002 20080227	0.005	LOC_Os02g27950.2|12002.m07939|protein	ataxin-2 N-terminal region family protein, expressed	0.12		56.24.5	56.24.5	48
1.1.5.15	0_14968	RTNIT1_31_A11_A029	gb|EEF49401.1|	Anthranilate N-benzoyltransferase protein, putative [Ricinus communis]	7e-22	O23917|HCBT2_DIACA	Anthranilate N-benzoyltransferase protein 2 - Dianthus caryophyllus (Carnation) (Clove pink)	1e-16	A9REC4|A9REC4_PHYPA	Predicted protein - Physcomitrella patens subsp. patens	4e-30	UniRef100_A9REC4	Predicted protein n=1 Tax=Physcomitrella patens subsp. patens RepID=A9REC4_PHYPA	5e-30	AT5G52450.1	MATE efflux protein-related	0.39	IMGA|CT954252_19.4	Transferase chr03_pseudomolecule_IMGAG_V2 27968891-27965606 E EGN_Mt071002 20080227	1e-22	LOC_Os11g31090.1|12011.m07014|protein	transferase, putative, expressed	3e-18		56.24.9	56.24.9	48
1.1.5.16	2_5930	RTNIT1_31_C07_A029				P57273|PTA_BUCAI	Phosphate acetyltransferase - Buchnera aphidicola subsp. Acyrthosiphon pisum (Acyrthosiphon pisum symbiotic bacterium)	8.1	A7PE35|A7PE35_VITVI	Chromosome chr11 scaffold_13, whole genome shotgun sequence - Vitis vinifera (Grape)	3e-14	UniRef100_A7PE35	Chromosome chr11 scaffold_13, whole genome shotgun sequence n=1 Tax=Vitis vinifera RepID=A7PE35_VITVI	3e-14	AT3G07530.1	similar to ATCPSF73-II (CLEAVAGE AND POLYADENYLATION SPECIFICITY FACTOR 73 KDA SUBUNIT-II), catalytic [Arabidopsis thaliana] (TAIR:AT2G01730.1); similar to expressed protein [Oryza sativa (japonica cultivar-group)] (GB:ABF94914.1); contains domain CLEAVAGE AND POLYADENYLATION SPECIFICITY FACTOR (PTHR11203); contains domain UNCHARACTERIZED (PTHR11203:SF2); contains domain Metallo-hydrolase/oxidore…	0.14	IMGA|AC202469_19.3	hypothetical protein chr04_pseudomolecule_IMGAG_V2 11992171-11993405 H EGN_Mt071002 20080227	9e-05	LOC_Os05g28300.1|12005.m07116|protein	expressed protein	0.0001		56.24.13	56.24.13	48
1.1.5.17	0_15141	RTPHOS1_16_G02_A029	gb|EEF36632.1|	transcription factor, putative [Ricinus communis]	1e-24	Q96502|COL2_ARATH	Zinc finger protein CONSTANS-LIKE 2 - Arabidopsis thaliana (Mouse-ear cress)	1e-09	A9NVJ1|A9NVJ1_PICSI	Putative uncharacterized protein - Picea sitchensis (Sitka spruce)	3e-23	UniRef100_A9NVJ1	Putative uncharacterized protein n=1 Tax=Picea sitchensis RepID=A9NVJ1_PICSI	4e-23	AT3G54140.1	proton-dependent oligopeptide transport (POT) family protein	0.023	IMGA|AC165430_21.5	Zinc finger, B-box chr02_pseudomolecule_IMGAG_V2 21408588-21409675 E EGN_Mt071002 20080227	1e-24	LOC_Os08g08120.4|12008.m26597|protein	transcription factor/ zinc ion binding protein, putative, expressed	4e-18		57.12.1	57.12.1	48
1.1.5.18	0_15145	RTPHOS1_16_H07_A029	gb|EEF50130.1|	Transaldolase, putative [Ricinus communis]	7e-29	Q118F4|TAL_TRIEI	Transaldolase - Trichodesmium erythraeum (strain IMS101)	2e-07	A9T3H9|A9T3H9_PHYPA	Predicted protein - Physcomitrella patens subsp. patens	2e-28	UniRef100_A9T3H9	Predicted protein n=1 Tax=Physcomitrella patens subsp. patens RepID=A9T3H9_PHYPA	2e-28	AT5G13420.1	transaldolase, putative	0.085	IMGA|AC167329_7.4	Transaldolase subfamily - 3prime partial chr07_pseudomolecule_IMGAG_V2 781195-775955 F EGN_Mt071002 20080227	3e-31	LOC_Os01g70170.1|12001.m13065|protein	transaldolase 2, putative, expressed	6e-27		57.12.5	57.12.5	48
1.1.5.19	2_6899	RTPHOS1_17_B06_A029	gb|EEF34532.1|	nitrate transporter, putative [Ricinus communis]	5e-53	P46032|PTR2_ARATH	Peptide transporter PTR2 - Arabidopsis thaliana (Mouse-ear cress)	2e-25	A7Q7S3|A7Q7S3_VITVI	Chromosome chr18 scaffold_61, whole genome shotgun sequence - Vitis vinifera (Grape)	3e-52	UniRef100_A7Q7S3	Chromosome chr18 scaffold_61, whole genome shotgun sequence n=1 Tax=Vitis vinifera RepID=A7Q7S3_VITVI	3e-52	AT1G33440.1	proton-dependent oligopeptide transport (POT) family protein	0.13	IMGA|AC140551_23.5	TGF-beta receptor, type I/II extracellular region; ABC transporter related chr02_pseudomolecule_IMGAG_V2 57206-54942 E EGN_Mt071002 20080227	7e-54	LOC_Os11g12740.1|12011.m05466|protein	peptide transporter PTR2, putative, expressed	3e-51		57.12.9	57.12.9	48
1.1.5.2	1_5830	RTNACL1_34_G11_A029				Q6B8V3|RK3_GRATL	Chloroplast 50S ribosomal protein L3 - Gracilaria tenuistipitata var. liui (Red alga)	3.1	A9NQ66|A9NQ66_PICSI	Putative uncharacterized protein - Picea sitchensis (Sitka spruce)	3e-48	UniRef100_A9NQ66	Putative uncharacterized protein n=1 Tax=Picea sitchensis RepID=A9NQ66_PICSI	4e-48	AT1G56580.1	similar to unknown protein [Arabidopsis thaliana] (TAIR:AT1G09310.1); similar to Os12g0563600 [Oryza sativa (japonica cultivar-group)] (GB:NP_001067038.1); similar to Os11g0683600 [Oryza sativa (japonica cultivar-group)] (GB:NP_001068462.1); similar to hypothetical protein [Oryza sativa (japonica cultivar-group)] (GB:BAC15899.1); contains InterPro domain Protein of unknown function DUF538; (Inter…	0.007	IMGA|AC186678_14.4	Protein of unknown function DUF538 chr07_pseudomolecule_IMGAG_V2 17400627-17402971 F EGN_Mt071002 20080227	0.004	LOC_Os07g02870.1|12007.m04758|protein	conserved hypothetical protein	1e-29		55.12.5	55.12.5	48
1.1.5.20	0_15151	RTPHOS1_17_D04_A029				P35298|PRM2_MACNE	Protamine-2 - Macaca nemestrina (Pig-tailed macaque)	0.62	B0DZL4|B0DZL4_LACBS	Predicted protein - Laccaria bicolor (strain S238N-H82) (Bicoloured deceiver) (Laccaria laccata var. bicolor)	2e-10	UniRef100_B0DZL4	Predicted protein n=1 Tax=Laccaria bicolor S238N-H82 RepID=B0DZL4_LACBS	3e-10	AT5G02370.1	kinesin motor protein-related	1.9	IMGA|AC146774_49.4	Alkaline phosphatase; Prefoldin; TPR/MLP1/MLP2-like chr02_pseudomolecule_IMGAG_V2 15960675-15978005 E EGN_Mt071002 20080227	0.68	LOC_Os02g04750.1|12002.m05823|protein	cycloartenol synthase, putative, expressed	0.6		57.12.13	57.12.13	48
1.1.5.21	0_15314	RTPHOS1_26_C06_A029				Q7SI59|CWC25_NEUCR	Pre-mRNA-splicing factor cwc-25 - Neurospora crassa	0.24	A8NCD5|A8NCD5_COPC7	Predicted protein - Coprinopsis cinerea (strain Okayama-7 / 130 / FGSC 9003) (Inky cap fungus) (Hormographiella aspergillata)	7e-11	UniRef100_A8NCD5	Predicted protein n=1 Tax=Coprinopsis cinerea okayama7#130 RepID=A8NCD5_COPC7	8e-11	AT4G16745.1	exostosin family protein	1.3	IMGA|AC174368_18.5	cAMP response element binding (CREB) protein chr04_pseudomolecule_IMGAG_V2 29133852-29137345 F EGN_Mt071002 20080227	0.39	LOC_Os07g32260.1|12007.m07491|protein	retrotransposon protein, putative, unclassified	0.15		57.24.1	57.24.1	48
1.1.5.22	0_15318	RTPHOS1_26_E02_A029				Q3K8H1|PYRF_PSEPF	Orotidine 5'-phosphate decarboxylase - Pseudomonas fluorescens (strain PfO-1)	0.1	Q8GIS7|Q8GIS7_SYNP7	Putative uncharacterized protein SEA0045 - Synechococcus sp. (strain PCC 7942) (Anacystis nidulans R2)	0.091	UniRef100_Q5N1K7	Putative uncharacterized protein n=2 Tax=Synechococcus elongatus RepID=Q5N1K7_SYNP6	0.11	AT1G05920.1	DNA binding	5.8	IMGA|AC146683_51.4	Down-regulated in metastasis chr03_pseudomolecule_IMGAG_V2 23161039-23141784 E EGN_Mt071002 20080227	0.2	LOC_Os01g18080.1|12001.m08350|protein	tyrosine-protein phosphatase non-receptor type 23, putative, expressed	0.17		57.24.5	57.24.5	48
1.1.5.23	0_15322	RTPHOS1_26_F09_A029				P13447|LAT52_SOLLC	Anther-specific protein LAT52 precursor - Solanum lycopersicum (Tomato) (Lycopersicon esculentum)	5.9	A9NYX9|A9NYX9_PICSI	Putative uncharacterized protein - Picea sitchensis (Sitka spruce)	2e-18	UniRef100_A9NYX9	Putative uncharacterized protein n=1 Tax=Picea sitchensis RepID=A9NYX9_PICSI	2e-18	AT1G16370.1	transporter-related	0.19	IMGA|AC151523_2.4	Pollen Ole e 1 allergen and extensin chr07_pseudomolecule_IMGAG_V2 2803282-2800688 H EGN_Mt071002 20080227	1e-05	LOC_Os10g22590.1|12010.m05266|protein	pollen-specific protein C13 precursor, putative, expressed	0.44		57.24.9	57.24.9	48
1.1.5.24	0_15326	RTPHOS1_26_G08_A029	ref|XP_567862.1|	ATP-dependent protein binding protein [Cryptococcus neoformans var. neoformans JEC21] ref|XP_772718.1| hypothetical protein CNBK0920 [Cryptococcus neoformans var. neoformans B-3501A] gb|EAL18071.1| hypothetical protein CNBK0920 [Cryptococcus neoformans var. neoformans B-3501A] gb|AAW46345.1| ATP-dependent protein binding protein, putative [Cryptococcus neoformans var. neoformans JEC21]	1e-102	P19848|UBIQ_COPCO	Ubiquitin - Coprinus congregatus (Inky cap fungus)	6e-36	Q96TW1|Q96TW1_PLEOS	Putative ubiquitin - Pleurotus ostreatus (Oyster mushroom) (White-rot fungus)	1e-103	UniRef100_Q96TW1	Putative ubiquitin (Fragment) n=1 Tax=Pleurotus ostreatus RepID=Q96TW1_PLEOS	1e-103	AT4G02890.3	UBQ14 (ubiquitin 14); protein binding	8e-12	IMGA|AC174295_8.5	Ubiquitin chr01_pseudomolecule_IMGAG_V2 3659731-3658782 F EGN_Mt071002 20080227	0.048	LOC_Os06g46770.3|12006.m091761|protein	polyubiquitin containing 7 ubiquitin monomers, putative, expressed	1e-103		57.24.13	57.24.13	48
1.1.5.3	0_14526	RTNACL1_35_A01_A029				P91907|GPA15_CAEEL	Guanine nucleotide-binding protein alpha-15 subunit - Caenorhabditis elegans	2.6	A9TGP1|A9TGP1_PHYPA	Predicted protein - Physcomitrella patens subsp. patens	1e-19	UniRef100_A9TGP1	Predicted protein n=1 Tax=Physcomitrella patens subsp. patens RepID=A9TGP1_PHYPA	1e-19	AT4G05553.1	zinc knuckle (CCHC-type) family protein	0.53	IMGA|AC151520_46.4	D123 chr02_pseudomolecule_IMGAG_V2 13060373-13059638 H EGN_Mt071002 20080227	2.8	LOC_Os01g22110.1|12001.m08693|protein	retrotransposon protein, putative, unclassified	0.86		55.12.9	55.12.9	48
1.1.5.4	0_14528	RTNACL1_35_C07_A029	gb|EEF33948.1|	2-oxoglutarate dehydrogenase, putative [Ricinus communis]	5e-48	Q6P6Z8|ODO1_XENLA	2-oxoglutarate dehydrogenase E1 component, mitochondrial precursor - Xenopus laevis (African clawed frog)	4e-22	Q6Z3X5|Q6Z3X5_ORYSJ	Putative 2-oxoglutarate dehydrogenase, E1 subunit - Oryza sativa subsp. japonica (Rice)	9e-48	UniRef100_Q6Z3X5	Putative 2-oxoglutarate dehydrogenase, E1 subunit (Os07g0695800 protein) n=1 Tax=Oryza sativa Japonica Group RepID=Q6Z3X5_ORYSJ	1e-47	AT3G55410.1	2-oxoglutarate dehydrogenase E1 component, putative / oxoglutarate decarboxylase, putative / alpha-ketoglutaric dehydrogenase, putative	0.12	IMGA|AC146750_18.4	2-oxoglutarate dehydrogenase, E1 component chr00_pseudomolecule_IMGAG_V2 2103999-2098113 F EGN_Mt071002 20080227	7e-48	LOC_Os07g49520.1|12007.m09160|protein	2-oxoglutarate dehydrogenase E1 component, mitochondrial precursor, putative, expressed	2e-49		55.12.13	55.12.13	48
1.1.5.5	0_14648	RTNACL1_59_G11_A029	ref|XP_001873195.1|	elongase of fatty acids, ELO [Laccaria bicolor S238N-H82] gb|EDR14987.1| elongase of fatty acids, ELO [Laccaria bicolor S238N-H82]	3e-30	Q9UTF7|ELOH_SCHPO	Putative elongation of fatty acids protein - Schizosaccharomyces pombe (Fission yeast)	8e-23	B0CPT7|B0CPT7_LACBS	Elongase of fatty acids, ELO - Laccaria bicolor (strain S238N-H82) (Bicoloured deceiver) (Laccaria laccata var. bicolor)	2e-30	UniRef100_B0CPT7	Elongase of fatty acids, ELO n=1 Tax=Laccaria bicolor S238N-H82 RepID=B0CPT7_LACBS	2e-30	AT3G49080.1	ribosomal protein S9 family protein	0.43	IMGA|AC150244_41.4	GNS1/SUR4 membrane protein chr07_pseudomolecule_IMGAG_V2 30925389-30924521 E EGN_Mt071002 20080227	0.002	LOC_Os06g45560.1|12006.m09084|protein	retrotransposon protein, putative, LINE subclass	0.84		55.24.1	55.24.1	48
1.1.5.6	0_14650	RTNACL1_59_H10_A029	gb|AAX51843.1|	glutamate decarboxylase [Paxillus involutus]	5e-98	Q04792|DCE_YEAST	Glutamate decarboxylase - Saccharomyces cerevisiae (Baker's yeast)	1e-48	Q4G2J1|Q4G2J1_PAXIN	Glutamate decarboxylase - Paxillus involutus (Naked brimcap)	3e-98	UniRef100_Q4G2J1	Glutamate decarboxylase n=1 Tax=Paxillus involutus RepID=Q4G2J1_PAXIN	4e-98	AT3G17760.1	glutamate decarboxylase, putative	1.7	IMGA|AC149209_39.4	Pyridoxal-dependent decarboxylase chr05_pseudomolecule_IMGAG_V2 27122302-27116974 E EGN_Mt071002 20080227	5e-47	LOC_Os08g36320.3|12008.m26511|protein	glutamate decarboxylase, putative, expressed	1e-48		55.24.5	55.24.5	48
1.1.5.7	2_8242	RTNACL1_60_B08_A029	ref|NP_001059981.1|	monosaccharide transporter 3, putative	2e-31	Q94AZ2|STP13_ARATH	Sugar transport protein 13 - Arabidopsis thaliana (Mouse-ear cress)	1e-29	A9NVI3|A9NVI3_PICSI	Putative uncharacterized protein - Picea sitchensis (Sitka spruce)	5e-37	UniRef100_A9NVI3	Putative uncharacterized protein n=1 Tax=Picea sitchensis RepID=A9NVI3_PICSI	7e-37	AT3G62580.1	similar to late embryogenesis abundant domain-containing protein / LEA domain-containing protein [Arabidopsis thaliana] (TAIR:AT1G72100.1); similar to Os12g0557400 [Oryza sativa (japonica cultivar-group)] (GB:NP_001067006.1); similar to Os11g0673100 [Oryza sativa (japonica cultivar-group)] (GB:NP_001068440.1); similar to hypothetical protein MtrDRAFT_AC152921g2v1 [Medicago truncatula] (GB:ABE7808…	0.034	IMGA|AC145222_6.4	General substrate transporter chr05_pseudomolecule_IMGAG_V2 484232-480718 E EGN_Mt071002 20080227	3e-30	LOC_Os07g37320.1|12007.m07982|protein	sugar carrier protein C, putative, expressed	2e-33		55.24.9	55.24.9	48
1.1.5.8	0_14654	RTNACL1_60_D11_A029				O13433|PLC1_CANAL	1-phosphatidylinositol-4,5-bisphosphate phosphodiesterase 1 - Candida albicans (Yeast)	5.5	Q029R8|Q029R8_SOLUE	Sugar transferase - Solibacter usitatus (strain Ellin6076)	2.4	UniRef100_Q029R8	Sugar transferase n=1 Tax=Solibacter usitatus Ellin6076 RepID=Q029R8_SOLUE	3	AT5G28460.1	pentatricopeptide (PPR) repeat-containing protein	0.43	IMGA|AC140023_7.5	Mevalonate and galactokinase chr04_pseudomolecule_IMGAG_V2 36056431-36064852 F EGN_Mt071002 20080227	4.8	LOC_Os09g17480.1|12009.m05007|protein	conserved hypothetical protein	9.3		55.24.13	55.24.13	48
1.1.5.9	0_14802	RTNIT1_17_B01_A029	gb|EEF37139.1|	Importin alpha-2 subunit, putative [Ricinus communis]	3e-34	Q9FYP9|IMA2_ORYSJ	Importin subunit alpha-2 - Oryza sativa subsp. japonica (Rice)	6e-33	A9TA26|A9TA26_PHYPA	Predicted protein - Physcomitrella patens subsp. patens	1e-38	UniRef100_A9TA26	Predicted protein n=1 Tax=Physcomitrella patens subsp. patens RepID=A9TA26_PHYPA	1e-38	AT5G03070.1	binding	0.002	IMGA|AC157376_2.4	Importin alpha-like protein, beta-binding region chr07_pseudomolecule_IMGAG_V2 31612814-31607818 E EGN_Mt071002 20080227	0.007	LOC_Os01g06470.1|12001.m07277|protein	importin alpha-2 subunit, putative, expressed	1e-33		56.12.1	56.12.1	48
1.1.6.1	0_13414	RTMG1_10_E04_A029	emb|CAI12835.1|	ornithine aminotransferase [Agaricus bisporus] emb|CAI12842.1| ornithine aminotransferase [Agaricus bisporus]	2e-78	Q9P7L5|OAT_SCHPO	Probable ornithine aminotransferase - Schizosaccharomyces pombe (Fission yeast)	2e-64	Q2Z0F8|Q2Z0F8_AGABI	Ornithine aminotransferase - Agaricus bisporus (Common mushroom)	1e-78	UniRef100_Q2Z0F8	Ornithine aminotransferase n=1 Tax=Agaricus bisporus RepID=Q2Z0F8_AGABI	2e-78	AT5G43940.1	ADH2 (ALCOHOL DEHYDROGENASE 2); formaldehyde dehydrogenase (glutathione)	1.7	IMGA|AC202494_28.3	Peptidase S1 and S6, chymotrypsin/Hap; Aminotransferase class-III chr04_pseudomolecule_IMGAG_V2 32532443-32528969 F EGN_Mt071002 20080227	1e-13	LOC_Os03g44150.1|12003.m09454|protein	ornithine aminotransferase, putative, expressed	4e-50		52.12.1	52.12.1	48
1.1.6.10	0_13877	RTMNUT1_10_D09_A029	ref|XP_570261.1|	elongation factor 3 [Cryptococcus neoformans var. neoformans JEC21] ref|XP_775665.1| hypothetical protein CNBD3940 [Cryptococcus neoformans var. neoformans B-3501A] gb|AAK26245.1| elongation factor 3 [Cryptococcus neoformans var. neoformans] gb|EAL21018.1| hypothetical protein CNBD3940 [Cryptococcus neoformans var. neoformans B-3501A] gb|AAW42954.1| elongation factor 3 [Cryptococcus neoformans va…	1e-75	P25997|EF3_CANAL	Elongation factor 3 - Candida albicans (Yeast)	3e-56	A8PA44|A8PA44_COPC7	Putative uncharacterized protein - Coprinopsis cinerea (strain Okayama-7 / 130 / FGSC 9003) (Inky cap fungus) (Hormographiella aspergillata)	3e-82	UniRef100_A8PA44	Putative uncharacterized protein n=1 Tax=Coprinopsis cinerea okayama7#130 RepID=A8PA44_COPC7	4e-82	AT5G37130.1	similar to tetratricopeptide repeat (TPR)-containing protein [Arabidopsis thaliana] (TAIR:AT5G17270.1); similar to Os07g0455100 [Oryza sativa (japonica cultivar-group)] (GB:NP_001059558.1); similar to tetratricopeptide repeat (TPR)-containing protein-like protein [Oryza sativa (japonica cultivar-group)] (GB:BAC65407.1); contains InterPro domain Tetratricopeptide region; (InterPro:IPR013026); cont…	0.44	IMGA|AC136504_40.5	AAA ATPase chr08_pseudomolecule_IMGAG_V2 17863208-17860744 F EGN_Mt071002 20080227	7e-15	LOC_Os02g58020.1|12002.m10823|protein	protein GCN20, putative, expressed	6e-16		53.12.5	53.12.5	48
1.1.6.11	0_13881	RTMNUT1_10_F05_A029	ref|NP_180580.1|	LAC3 (laccase 3); laccase [Arabidopsis thaliana] sp|Q56YT0.2|LAC3_ARATH RecName: Full=Laccase-3; AltName: Full=Benzenediol:oxygen oxidoreductase 3; AltName: Full=Urishiol oxidase 3; AltName: Full=Diphenol oxidase 3; Flags: Precursor gb|AAC16927.1| putative laccase [Arabidopsis thaliana] gb|AAM14916.1| putative laccase [Arabidopsis thaliana]	9e-45	Q56YT0|LAC3_ARATH	Laccase-3 precursor - Arabidopsis thaliana (Mouse-ear cress)	5e-46	Q9ZQW5|Q9ZQW5_POPTR	Laccase - Populus trichocarpa (Western balsam poplar) (Populus balsamifera subsp. trichocarpa)	9e-45	UniRef100_Q56YT0	Laccase-3 n=1 Tax=Arabidopsis thaliana RepID=LAC3_ARATH	7e-45	AT5G05390.1	LAC12 (laccase 12); copper ion binding / oxidoreductase	7e-06	IMGA|CT009652_16.4	Copper-resistance protein CopA chr05_pseudomolecule_IMGAG_V2 25085339-25082229 E EGN_Mt071002 20080227	2e-45	LOC_Os01g44330.1|12001.m10689|protein	L-ascorbate oxidase precursor, putative, expressed	3e-44		53.12.9	53.12.9	48
1.1.6.12	0_13885	RTMNUT1_10_G05_A029	gb|ABN08471.1|	Haem peroxidase, plant/fungal/bacterial [Medicago truncatula]	5e-64	Q9SS67|PER28_ARATH	Peroxidase 28 precursor - Arabidopsis thaliana (Mouse-ear cress)	4e-61	A2Q4C1|A2Q4C1_MEDTR	Haem peroxidase, plant/fungal/bacterial - Medicago truncatula (Barrel medic)	3e-64	UniRef100_A2Q4C1	Haem peroxidase, plant/fungal/bacterial n=1 Tax=Medicago truncatula RepID=A2Q4C1_MEDTR	4e-64	AT4G11290.1	peroxidase, putative	0.028	IMGA|AC157472_43.4	Haem peroxidase, plant/fungal/bacterial chr07_pseudomolecule_IMGAG_V2 22953756-22955875 H EGN_Mt071002 20080227	2e-66	LOC_Os06g46799.1|12006.m09205|protein	peroxidase 39 precursor, putative, expressed	4e-60		53.12.13	53.12.13	48
1.1.6.13	0_14055	RTMNUT1_23_D06_A029	gb|EEF39523.1|	kinesin, putative [Ricinus communis]	2e-17	Q07970|ATK1_ARATH	Kinesin-1 - Arabidopsis thaliana (Mouse-ear cress)	6e-18	A7P105|A7P105_VITVI	Chromosome chr19 scaffold_4, whole genome shotgun sequence - Vitis vinifera (Grape)	1e-19	UniRef100_A7P105	Chromosome chr19 scaffold_4, whole genome shotgun sequence n=1 Tax=Vitis vinifera RepID=A7P105_VITVI	2e-19	AT2G22610.1	kinesin motor protein-related	0.0004	IMGA|AC169075_21.5	Kinesin, motor region chr02_pseudomolecule_IMGAG_V2 2564728-2558458 E EGN_Mt071002 20080227	3e-20	LOC_Os04g53760.2|12004.m10268|protein	kinesin-1, putative, expressed	4e-18		53.24.1	53.24.1	48
1.1.6.14	0_14059	RTMNUT1_23_G04_A029	sp|O22644.1|RL23A_FRIAG	60S ribosomal protein L23A , RecName	5e-46	O22644|RL23A_FRIAG	60S ribosomal protein L23A - Fritillaria agrestis (Stinkbells)	3e-47	A9NTI1|A9NTI1_PICSI	Putative uncharacterized protein - Picea sitchensis (Sitka spruce)	9e-53	UniRef100_A9NTI1	Putative uncharacterized protein n=1 Tax=Picea sitchensis RepID=A9NTI1_PICSI	1e-52	AT2G39460.1	ATRPL23A (RIBOSOMAL PROTEIN L23A); RNA binding / structural constituent of ribosome	0.11	IMGA|AC139707_4.4	Ribosomal L23 protein; Ribosomal protein L23, N-terminal chr02_pseudomolecule_IMGAG_V2 26998789-27001116 F EGN_Mt071002 20080227	3e-47	LOC_Os01g24690.3|12001.m43006|protein	60S ribosomal protein L23A, putative, expressed	2e-46		53.24.5	53.24.5	48
1.1.6.15	0_14063	RTMNUT1_24_A12_A029				P27625|RPC1_PLAFA	DNA-directed RNA polymerase III subunit RPC1 - Plasmodium falciparum	8							AT5G45720.1	ATP binding / DNA-directed DNA polymerase/ nucleoside-triphosphatase/ nucleotide binding	0.23	IMGA|AC169126_4.4	S-adenosylmethionine decarboxylase chr02_pseudomolecule_IMGAG_V2 4760335-4761755 E EGN_Mt071002 20080227	3.7					53.24.9	53.24.9	48
1.1.6.16	0_14067	RTMNUT1_24_B12_A029				Q8N3K9|CMYA5_HUMAN	Cardiomyopathy-associated protein 5 - Homo sapiens (Human)	2.2	Q9CEX1|Q9CEX1_LACLA	Putative uncharacterized protein yrgH - Lactococcus lactis subsp. lactis (Streptococcus lactis)	0.19	UniRef100_Q9CEX1	Putative uncharacterized protein yrgH n=1 Tax=Lactococcus lactis subsp. lactis RepID=Q9CEX1_LACLA	0.25	AT3G61830.1	ARF18 (AUXIN RESPONSE FACTOR 18); transcription factor	0.12	IMGA|CU326393_27.4	hypothetical protein chr05_pseudomolecule_IMGAG_V2 26463814-26466410 E EGN_Mt071002 20080227	2.4					53.24.13	53.24.13	48
1.1.6.17	0_14217	RTMNUT1_38_B05_A029	gb|EEF46947.1|	Ubiquitin-protein ligase BRE1A, putative [Ricinus communis]	3e-10	Q1D1I0|EFTS_MYXXD	Elongation factor Ts - Myxococcus xanthus (strain DK 1622)	0.92	A7P5V2|A7P5V2_VITVI	Chromosome chr4 scaffold_6, whole genome shotgun sequence - Vitis vinifera (Grape)	3e-11	UniRef100_A7P5V2	Chromosome chr4 scaffold_6, whole genome shotgun sequence n=1 Tax=Vitis vinifera RepID=A7P5V2_VITVI	4e-11	AT1G20720.1	helicase-related	0.11	IMGA|AC182579_40.5	intracellular protein transport protein USO1-related , related chr07_pseudomolecule_IMGAG_V2 32432337-32436038 H EGN_Mt071002 20080227	0.61	LOC_Os02g15980.1|12002.m06841|protein	expressed protein	0.01		54.12.1	54.12.1	48
1.1.6.18	0_14220	RTMNUT1_38_D05_A029	sp|Q01200|PRIA_LENED	Protein priA precursor emb|CAA43289.1| priA [Lentinula edodes]	3e-26	Q01200|PRIA_LENED	Protein priA precursor - Lentinula edodes (Shiitake mushroom) (Lentinus edodes)	2e-27	B0DCR0|B0DCR0_LACBS	Predicted protein - Laccaria bicolor (strain S238N-H82) (Bicoloured deceiver) (Laccaria laccata var. bicolor)	2e-20	UniRef100_Q01200	Protein priA n=2 Tax=Lentinula edodes RepID=PRIA_LENED	2e-26	AT5G67460.1	glycosyl hydrolase family protein 17	1.6	IMGA|AC155893_33.4	Stigma-specific protein Stig1 chr07_pseudomolecule_IMGAG_V2 15397689-15398177 H EGN_Mt071002 20080227	0.69	LOC_Os05g18940.1|12005.m06298|protein	stig1, putative	0.35		54.12.5	54.12.5	48
1.1.6.19	0_14224	RTMNUT1_38_E11_A029	gb|EEF52469.1|	nitrate transporter, putative [Ricinus communis]	2e-67	P46032|PTR2_ARATH	Peptide transporter PTR2 - Arabidopsis thaliana (Mouse-ear cress)	2e-55	A7NTP2|A7NTP2_VITVI	Chromosome chr18 scaffold_1, whole genome shotgun sequence - Vitis vinifera (Grape)	6e-73	UniRef100_A7NTP2	Chromosome chr18 scaffold_1, whole genome shotgun sequence n=1 Tax=Vitis vinifera RepID=A7NTP2_VITVI	8e-73	AT2G02040.1	ATPTR2-B (NITRATE TRANSPORTER 1); transporter	0.033	IMGA|CT573508_32.5	Cyclin-like F-box chr05_pseudomolecule_IMGAG_V2 24222547-24223100 E EGN_Mt071002 20080227	4.6	LOC_Os10g40600.1|12010.m06828|protein	peptide transporter PTR2, putative, expressed	8e-60		54.12.9	54.12.9	48
1.1.6.2	0_13417	RTMG1_10_H03_A029				Q08326|MSS4_RAT	Guanine nucleotide exchange factor MSS4 - Rattus norvegicus (Rat)	0.065	Q5KNZ7|Q5KNZ7_CRYNE	Putative uncharacterized protein - Cryptococcus neoformans (Filobasidiella neoformans)	2e-08	UniRef100_Q5KNZ7	Putative uncharacterized protein n=1 Tax=Filobasidiella neoformans RepID=Q5KNZ7_CRYNE	3e-08	AT1G14070.1	FUT7 (Fucosyltransferase 7); fucosyltransferase/ transferase, transferring glycosyl groups	0.46	IMGA|AY508218_35.5	Peptidase aspartic, active site; Retrotransposon gag protein; Retrovirus capsid, C-terminal chr08_pseudomolecule_IMGAG_V2 11265622-11272271 E EGN_Mt071002 20080227	0.62	LOC_Os05g13860.1|12005.m05799|protein	expressed protein	0.41		52.12.5	52.12.5	48
1.1.6.20	0_14228	RTMNUT1_39_A03_A029	ref|ZP_01727696.1|	uroporphyrinogen-III synthase [Cyanothece sp. CCY0110] gb|EAZ92828.1| uroporphyrinogen-III synthase [Cyanothece sp. CCY0110]	4e-20	P08640|MUC1_YEAST	Mucin-like protein 1 precursor - Saccharomyces cerevisiae (Baker's yeast)	0.019	A7PWL3|A7PWL3_VITVI	Chromosome chr8 scaffold_34, whole genome shotgun sequence - Vitis vinifera (Grape)	1e-55	UniRef100_A7PWL3	Chromosome chr8 scaffold_34, whole genome shotgun sequence n=1 Tax=Vitis vinifera RepID=A7PWL3_VITVI	2e-55	AT2G33720.1	transcription factor	0.13	IMGA|AC202519_4.4	hypothetical protein chr04_pseudomolecule_IMGAG_V2 13420866-13420483 I EGN_Mt071002 20080227	1.5	LOC_Os05g31010.1|12005.m07336|protein	hypothetical protein	1e-07		54.12.13	54.12.13	48
1.1.6.21	0_14371	RTNACL1_12_B10_A029							B0E376|B0E376_LACBS	Predicted protein - Laccaria bicolor (strain S238N-H82) (Bicoloured deceiver) (Laccaria laccata var. bicolor)	1.4	UniRef100_B0E376	Predicted protein (Fragment) n=1 Tax=Laccaria bicolor S238N-H82 RepID=B0E376_LACBS	1.8	AT5G54630.1	zinc finger protein-related	0.11	IMGA|AC148397_44.4	hypothetical protein chr01_pseudomolecule_IMGAG_V2 27122360-27123028 H EGN_Mt071002 20080227	6.2	LOC_Os08g01090.2|12008.m26543|protein	B3 DNA binding domain containing protein, expressed	0.49		54.24.1	54.24.1	48
1.1.6.22	0_14375	RTNACL1_12_C10_A029	ref|XP_002271979.1|	ankyrin repeat family protein [Vitis vinifera], predicted similar to	4e-57	Q54HW1|PSD10_DICDI	26S proteasome non-ATPase regulatory subunit 10 - Dictyostelium discoideum (Slime mold)	3e-22	A9NN39|A9NN39_PICSI	Putative uncharacterized protein - Picea sitchensis (Sitka spruce)	2e-93	UniRef100_A9NN39	Putative uncharacterized protein n=1 Tax=Picea sitchensis RepID=A9NN39_PICSI	2e-93	AT2G03430.1	ankyrin repeat family protein	7.1	IMGA|CR962131_38.5	Ankyrin chr05_pseudomolecule_IMGAG_V2 17576062-17570692 E EGN_Mt071002 20080227	2e-59	LOC_Os03g55110.1|12003.m10427|protein	26S proteasome non-ATPase regulatory subunit 10, putative, expressed	7e-54		54.24.5	54.24.5	48
1.1.6.23	0_14379	RTNACL1_12_D07_A029				P32547|VS09_ROTP6	Glycoprotein VP7 - Porcine rotavirus C (strain TFR-41) (PoRV-C)	1.2	A1YKG7|A1YKG7_BRASY	Protein kinase - Brachypodium sylvaticum (False brome)	2.6	UniRef100_A1YKG7	Protein kinase n=1 Tax=Brachypodium sylvaticum RepID=A1YKG7_BRASY	3.1	AT4G39480.1	CYP96A9 (cytochrome P450, family 96, subfamily A, polypeptide 9); oxygen binding	0.95	IMGA|AC146744_30.4	hypothetical protein chr03_pseudomolecule_IMGAG_V2 6610006-6611806 E EGN_Mt071002 20080227	0.067	LOC_Os06g05050.1|12006.m05234|protein	OsWAK61 - OsWAK receptor-like protein kinase, expressed	4.8		54.24.9	54.24.9	48
1.1.6.24	2_9630	RTNACL1_12_E10_A029	gb|EEF51508.1|	ATP-dependent clp protease, putative [Ricinus communis]	9e-45	Q9TM05|CLPC_CYACA	ATP-dependent Clp protease ATP-binding subunit clpA homolog - Cyanidium caldarium	2e-11	A9P0H8|A9P0H8_PICSI	Putative uncharacterized protein - Picea sitchensis (Sitka spruce)	3e-65	UniRef100_A9P0H8	Putative uncharacterized protein n=1 Tax=Picea sitchensis RepID=A9P0H8_PICSI	3e-65	AT5G37750.1	heat shock protein binding / unfolded protein binding	0.49	IMGA|CT963108_41.5	Clp, N terminal chr05_pseudomolecule_IMGAG_V2 3146520-3143236 F EGN_Mt071002 20080227	3e-44	LOC_Os03g14280.1|12003.m06870|protein	ATP-dependent Clp protease ATP-binding subunit clpA, putative, expressed	7e-45		54.24.13	54.24.13	48
1.1.6.3	0_13421	RTMG1_11_A12_A029	ref|XP_002419928.1|	cell division cycle protein, putative [Candida dubliniensis CD36] emb|CAX42143.1| cell division cycle protein, putative [Candida dubliniensis CD36]	1e-07	Q2YDG3|CD123_BOVIN	Cell division cycle protein 123 homolog - Bos taurus (Bovine)	3e-06	Q5AFX2|Q5AFX2_CANAL	Putative uncharacterized protein CDC123 - Candida albicans (Yeast)	4e-09	UniRef100_Q5AFX2	Cell division cycle protein 123 n=1 Tax=Candida albicans RepID=CD123_CANAL	4e-09	AT1G68560.1	ATXYL1/XYL1 (ALPHA-XYLOSIDASE 1); alpha-N-arabinofuranosidase/ hydrolase, hydrolyzing O-glycosyl compounds / xylan 1,4-beta-xylosidase	0.024	IMGA|CT963080_24.4	D123 chr03_pseudomolecule_IMGAG_V2 1392863-1395358 F EGN_Mt071002 20080227	2e-06	LOC_Os09g06370.1|12009.m03907|protein	retrotransposon, putative, centromere-specific	1.1		52.12.9	52.12.9	48
1.1.6.4	0_13425	RTMG1_11_B07_A029	emb|CAB75748.1|	pectate lyase-like protein [Arabidopsis thaliana]	5e-34	Q9FM66|PEL21_ARATH	Putative pectate lyase 21 precursor - Arabidopsis thaliana (Mouse-ear cress)	0.012	A9PIC9|A9PIC9_POPTR	Putative uncharacterized protein - Populus trichocarpa (Western balsam poplar) (Populus balsamifera subsp. trichocarpa)	1e-38	UniRef100_A9PIC9	Putative uncharacterized protein n=1 Tax=Populus trichocarpa RepID=A9PIC9_POPTR	2e-38	AT3G55140.2	pectate lyase family protein	2e-12	IMGA|AC136286_5.4	Pectolytic enzyme, Pectin lyase fold chr05_pseudomolecule_IMGAG_V2 15806099-15808300 E EGN_Mt071002 20080227	0.005	LOC_Os01g36620.1|12001.m09957|protein	pectate lyase 4 precursor, putative, expressed	6e-31		52.12.13	52.12.13	48
1.1.6.5	0_13603	RTMG1_24_D10_A029	dbj|BAH19533.1|	AT4G08310 [Arabidopsis thaliana]	1e-22	P97779|HMMR_RAT	Hyaluronan-mediated motility receptor - Rattus norvegicus (Rat)	0.0008	Q2R2Z3|Q2R2Z3_ORYSJ	Expressed protein - Oryza sativa subsp. japonica (Rice)	9e-31	UniRef100_Q2R2Z3	Expressed protein (Putative uncharacterized protein) (Os11g0544600 protein) n=1 Tax=Oryza sativa Japonica Group RepID=Q2R2Z3_ORYSJ	1e-30	AT5G18410.2	KLK (KLUNKER)	0.42	IMGA|CT573507_3.5	Pre-mRNA processing ribonucleoprotein, binding region; NOP5, N-terminal; NOSIC chr05_pseudomolecule_IMGAG_V2 2433157-2429576 E EGN_Mt071002 20080227	0.002	LOC_Os11g34190.1|12011.m07277|protein	expressed protein	2e-32		52.24.1	52.24.1	48
1.1.6.6	0_13607	RTMG1_24_F07_A029	ref|NP_001044428.1|	vacuole membrane protein 1, putative	2e-11	P36876|2ABA_RAT	Serine/threonine-protein phosphatase 2A 55 kDa regulatory subunit B alpha isoform - Rattus norvegicus (Rat)	3.6	A9P2I1|A9P2I1_PICSI	Putative uncharacterized protein - Picea sitchensis (Sitka spruce)	8e-33	UniRef100_A9P2I1	Putative uncharacterized protein n=1 Tax=Picea sitchensis RepID=A9P2I1_PICSI	1e-32	AT3G12810.1	PIE1 (PHOTOPERIOD-INDEPENDENT EARLY FLOWERING 1); ATP binding / DNA binding / helicase	0.077	IMGA|AC145222_15.4	Transmembrane protein 49. , related chr05_pseudomolecule_IMGAG_V2 509016-503370 E EGN_Mt071002 20080227	2e-12	LOC_Os01g57066.1|12001.m42516|protein	transmembrane protein 49, putative, expressed	3e-13		52.24.5	52.24.5	48
1.1.6.7	0_13611	RTMG1_25_C03_A029				Q99MT8|MRGRH_MOUSE	Mas-related G-protein coupled receptor member H - Mus musculus (Mouse)	3	A7R011|A7R011_VITVI	Chromosome undetermined scaffold_295, whole genome shotgun sequence - Vitis vinifera (Grape)	0.022	UniRef100_A7R011	Chromosome undetermined scaffold_295, whole genome shotgun sequence n=1 Tax=Vitis vinifera RepID=A7R011_VITVI	0.028	AT5G46510.1	disease resistance protein (TIR-NBS-LRR class), putative	0.36	IMGA|CR931742_14.5	Disease resistance protein chr05_pseudomolecule_IMGAG_V2 35244940-35248710 E EGN_Mt071002 20080227	0.013	LOC_Os07g33730.2|12007.m29197|protein	NB-ARC domain containing protein, expressed	1.7		52.24.9	52.24.9	48
1.1.6.8	0_13615	RTMG1_25_E04_A029	ref|NP_498111.2|	ATP synthase subunit family member (atp-2) [Caenorhabditis elegans] sp|P46561.2|ATPB_CAEEL RecName: Full=ATP synthase subunit beta, mitochondrial; Flags: Precursor gb|AAA19068.2| Atp synthase subunit protein 2 [Caenorhabditis elegans]	6e-90	P46561|ATPB_CAEEL	ATP synthase subunit beta, mitochondrial precursor - Caenorhabditis elegans	4e-91	A8XZB9|A8XZB9_CAEBR	ATP synthase subunit beta - Caenorhabditis briggsae	7e-91	UniRef100_A8XZB9	ATP synthase subunit beta n=1 Tax=Caenorhabditis briggsae RepID=A8XZB9_CAEBR	9e-91	AT5G08670.1	ATP synthase beta chain 1, mitochondrial	2e-15	IMGA|AC160516_73.4	H+-transporting two-sector ATPase, alpha/beta subunit, central region; H+-transporting two-sector ATPase, delta/epsilon subunit chr07_pseudomolecule_IMGAG_V2 4790082-4792689 E EGN_Mt071002 20080227	2e-74	LOC_Os05g47980.1|12005.m08870|protein	ATP synthase beta chain, mitochondrial precursor, putative, expressed	4e-81		52.24.13	52.24.13	48
1.1.6.9	0_13873	RTMNUT1_10_C10_A029	ref|XP_571389.1|	pre-mRNA splicing factor [Cryptococcus neoformans var. neoformans JEC21] ref|XP_774891.1| hypothetical protein CNBF0560 [Cryptococcus neoformans var. neoformans B-3501A] gb|EAL20244.1| hypothetical protein CNBF0560 [Cryptococcus neoformans var. neoformans B-3501A] gb|AAW44082.1| pre-mRNA splicing factor, putative [Cryptococcus neoformans var. neoformans JEC21]	6e-59	Q9VUV9|U520_DROME	Putative U5 small nuclear ribonucleoprotein 200 kDa helicase - Drosophila melanogaster (Fruit fly)	4e-46	B0E0U3|B0E0U3_LACBS	Predicted protein - Laccaria bicolor (strain S238N-H82) (Bicoloured deceiver) (Laccaria laccata var. bicolor)	2e-85	UniRef100_B0E0U3	Predicted protein n=1 Tax=Laccaria bicolor S238N-H82 RepID=B0E0U3_LACBS	3e-85	AT5G02180.1	amino acid transporter family protein	0.47	IMGA|AC174366_25.4	Helicase, C-terminal; Sec63 chr04_pseudomolecule_IMGAG_V2 15954460-15964414 E EGN_Mt071002 20080227	7e-43	LOC_Os02g01740.1|12002.m05524|protein	U5 small nuclear ribonucleoprotein 200 kDa helicase, putative, expressed	3e-38		53.12.1	53.12.1	48
1.1.7.1	0_12639	RTHG1_17_B01_A029	gb|EEF46207.1|	red protein, putative [Ricinus communis]	3e-31	Q149N8|SHPRH_HUMAN	E3 ubiquitin-protein ligase SHPRH - Homo sapiens (Human)	2.9	A9NXF6|A9NXF6_PICSI	Putative uncharacterized protein - Picea sitchensis (Sitka spruce)	3e-82	UniRef100_A9NXF6	Putative uncharacterized protein n=1 Tax=Picea sitchensis RepID=A9NXF6_PICSI	4e-82	AT2G20310.1	similar to unknown protein [Arabidopsis thaliana] (TAIR:AT4G28690.1); similar to Os10g0466000 [Oryza sativa (japonica cultivar-group)] (GB:NP_001064801.1); similar to unknown protein [Oryza sativa (japonica cultivar-group)] (GB:AAK27810.1)	0.088	IMGA|AC154036_25.4	Protein kinase chr04_pseudomolecule_IMGAG_V2 31732540-31736856 E EGN_Mt071002 20080227	0.91	LOC_Os12g04940.1|12012.m04487|protein	expressed protein	6e-27		49.12.1	49.12.1	48
1.1.7.10	0_12972	RTK1_15_F05_A029				Q8IUC6|TCAM1_HUMAN	TIR domain-containing adapter molecule 1 - Homo sapiens (Human)	0.003	A8P4E6|A8P4E6_COPC7	Putative uncharacterized protein - Coprinopsis cinerea (strain Okayama-7 / 130 / FGSC 9003) (Inky cap fungus) (Hormographiella aspergillata)	5e-06	UniRef100_A8P4E6	Putative uncharacterized protein n=1 Tax=Coprinopsis cinerea okayama7#130 RepID=A8P4E6_COPC7	6e-06	AT5G18410.2	KLK (KLUNKER)	0.44	IMGA|AC174295_37.5	Peptidyl-prolyl cis-trans isomerase, cyclophilin type chr01_pseudomolecule_IMGAG_V2 3742915-3747153 E EGN_Mt071002 20080227	0.018	LOC_Os03g36070.1|12003.m08733|protein	retrotransposon protein, putative, unclassified	4e-05		50.12.5	50.12.5	48
1.1.7.11	0_12975	RTK1_15_G06_A029				Q9JXK5|PUR4_NEIMB	Phosphoribosylformylglycinamidine synthase - Neisseria meningitidis serogroup B	1.1				UniRef100_B3LXB1	GF16870 n=1 Tax=Drosophila ananassae RepID=B3LXB1_DROAN	6.8	AT1G77500.1	similar to unknown protein [Arabidopsis thaliana] (TAIR:AT1G21740.1); similar to hypothetical protein [Oryza sativa (japonica cultivar-group)] (GB:AAV24778.1); contains InterPro domain Protein of unknown function DUF632; (InterPro:IPR006867); contains InterPro domain Protein of unknown function DUF630; (InterPro:IPR006868)	0.51	IMGA|AC174341_10.5	TIR; Ribosomal protein S19e chr08_pseudomolecule_IMGAG_V2 5332190-5326345 E EGN_Mt071002 20080227	2.1	LOC_Os05g01320.1|12005.m04672|protein	expressed protein	9.1		50.12.9	50.12.9	48
1.1.7.12	0_12977	RTK1_16_C08_A029				A6LA92|SYFA_PARD8	Phenylalanyl-tRNA synthetase alpha chain - Parabacteroides distasonis (strain ATCC 8503 / DSM 20701 / NCTC 11152)	2.1	Q7V1L8|Q7V1L8_PROMP	Putative acetazolamide conferring resistance protein Zam - Prochlorococcus marinus subsp. pastoris (strain CCMP 1378 / MED4)	0.24	UniRef100_Q7V1L8	Putative acetazolamide conferring resistance protein Zam n=1 Tax=Prochlorococcus marinus subsp. pastoris str. CCMP1986 RepID=Q7V1L8_PROMP	0.3	AT4G17150.1	similar to unknown protein [Arabidopsis thaliana] (TAIR:AT4G14290.1); similar to unknown protein [Arabidopsis thaliana] (TAIR:AT3G23540.1); similar to expressed protein [Oryza sativa (japonica cultivar-group)] (GB:ABF96061.1); similar to Os06g0609700 [Oryza sativa (japonica cultivar-group)] (GB:NP_001058047.1); contains InterPro domain Esterase/lipase/thioesterase; (InterPro:IPR000379)	0.53	IMGA|AC126792_12.4	Protein kinase PKN/PRK1, effector chr05_pseudomolecule_IMGAG_V2 1085332-1089778 E EGN_Mt071002 20080227	0.26	LOC_Os08g35650.1|12008.m07554|protein	hypothetical protein	1.2		50.12.13	50.12.13	48
1.1.7.13	0_13100	RTK1_26_F06_A029	gb|EEF45074.1|	cmp-2-keto-3-deoctulosonate (cmp-kdo) cytidyltransferase, putative [Ricinus communis]	5e-92	Q8RFA8|KDSB_FUSNN	3-deoxy-manno-octulosonate cytidylyltransferase - Fusobacterium nucleatum subsp. nucleatum	3e-34	A9NQZ3|A9NQZ3_PICSI	Putative uncharacterized protein - Picea sitchensis (Sitka spruce)	1e-106	UniRef100_A9NQZ3	Putative uncharacterized protein n=1 Tax=Picea sitchensis RepID=A9NQZ3_PICSI	1e-106	AT1G53000.1	cytidylyltransferase family	2e-06	IMGA|AC183923_27.4	Cyclic peptide transporter chr02_pseudomolecule_IMGAG_V2 5695883-5690185 H EGN_Mt071002 20080227	1.6	LOC_Os05g48750.1|12005.m08946|protein	3-deoxy-manno-octulosonate cytidylyltransferase, putative, expressed	1e-87		50.24.1	50.24.1	48
1.1.7.14	0_13102	RTK1_26_G08_A029	gb|EEF48147.1|	Protein-tyrosine phosphatase mitochondrial 1, mitochondrial precursor, putative [Ricinus communis]	1e-29	Q66GT5|PTPM1_MOUSE	Protein-tyrosine phosphatase mitochondrial 1, mitochondrial precursor - Mus musculus (Mouse)	2e-08	A9NUV5|A9NUV5_PICSI	Putative uncharacterized protein - Picea sitchensis (Sitka spruce)	1e-54	UniRef100_A9NUV5	Putative uncharacterized protein n=1 Tax=Picea sitchensis RepID=A9NUV5_PICSI	1e-54	AT2G37760.4	oxidoreductase	0.033	IMGA|AC162439_7.4	Dual specificity protein phosphatase chr04_pseudomolecule_IMGAG_V2 36494667-36492073 E EGN_Mt071002 20080227	1e-30	LOC_Os01g53710.2|12001.m97539|protein	protein-tyrosine phosphatase mitochondrial 1, mitochondrial precursor, putative, expressed	2e-28		50.24.5	50.24.5	48
1.1.7.15	0_13104	RTK1_27_B03_A029	gb|AAL05942.1|	early embryogenesis aquaglyceroporin [Pinus taeda]	7e-69	Q40746|NIP11_ORYSJ	Aquaporin NIP1-1 - Oryza sativa subsp. japonica (Rice)	1e-58	A9P2J2|A9P2J2_PICSI	Putative uncharacterized protein - Picea sitchensis (Sitka spruce)	8e-84	UniRef100_A9P2J2	Putative uncharacterized protein n=1 Tax=Picea sitchensis RepID=A9P2J2_PICSI	1e-83	AT3G02600.5	LPP3 (LIPID PHOSPHATE PHOSPHATASE 3)	0.13	IMGA|AC140547_21.4	Major intrinsic protein chr02_pseudomolecule_IMGAG_V2 5942781-5939725 E EGN_Mt071002 20080227	2e-55	LOC_Os02g13870.1|12002.m06633|protein	aquaporin NIP1.2, putative, expressed	3e-59		50.24.9	50.24.9	48
1.1.7.16	0_13106	RTK1_27_C08_A029	ref|XP_001821503.1|	hypothetical protein [Aspergillus oryzae RIB40] ref|XP_002385607.1| conserved hypothetical protein [Aspergillus flavus NRRL3357] dbj|BAE59501.1| unnamed protein product [Aspergillus oryzae] gb|EED44708.1| conserved hypothetical protein [Aspergillus flavus NRRL3357]	1e-11	A4FV98|F119B_BOVIN	Protein FAM119B - Bos taurus (Bovine)	1e-12	A8X0H8|A8X0H8_CAEBR	Putative uncharacterized protein - Caenorhabditis briggsae	7e-13	UniRef100_UPI000034F57F	Expressed protein n=1 Tax=Arabidopsis thaliana RepID=UPI000034F57F	9e-13	AT2G18680.1	similar to unknown protein [Arabidopsis thaliana] (TAIR:AT2G18690.1); similar to Os08g0107100 [Oryza sativa (japonica cultivar-group)] (GB:NP_001060795.1); similar to conserved hypothetical protein [Medicago truncatula] (GB:ABE90086.1)	0.52	IMGA|AC138580_15.4	tumor-related protein, , identical chr06_pseudomolecule_IMGAG_V2 11916976-11913498 E EGN_Mt071002 20080227	1e-10	LOC_Os02g57330.1|12002.m10755|protein	tumor-related protein, putative, expressed	4e-11		50.24.13	50.24.13	48
1.1.7.17	2_5749	RTK1_39_C06_A029				Q48RA2|PNP_STRPM	Polyribonucleotide nucleotidyltransferase - Streptococcus pyogenes serotype M28	1.3	Q7SAQ7|Q7SAQ7_NEUCR	Predicted protein - Neurospora crassa	6e-65	UniRef100_Q7SAQ7	Predicted protein n=1 Tax=Neurospora crassa RepID=Q7SAQ7_NEUCR	7e-65	AT3G50310.1	MAPKKK20 (Mitogen-activated protein kinase kinase kinase 20); kinase	0.036	IMGA|AC137832_51.5	Cyclin-like F-box chr06_pseudomolecule_IMGAG_V2 976993-976013 H EGN_Mt071002 20080227	0.36	LOC_Os01g01150.3|12001.m150455|protein	nucleic acid binding protein, putative, expressed	2.7		51.12.1	51.12.1	48
1.1.7.18	0_13234	RTK1_39_D07_A029	gb|EEF33432.1|	zinc finger protein, putative [Ricinus communis]	3e-33	P40602|APG_ARATH	Anter-specific proline-rich protein APG precursor - Arabidopsis thaliana (Mouse-ear cress)	4e-22	A9P0U2|A9P0U2_PICSI	Putative uncharacterized protein - Picea sitchensis (Sitka spruce)	7e-36	UniRef100_A9P0U2	Putative uncharacterized protein n=1 Tax=Picea sitchensis RepID=A9P0U2_PICSI	8e-36	AT4G25350.1	SHB1 (SHORT HYPOCOTYL UNDER BLUE1)	0.53	IMGA|AC144729_35.4	Lipolytic enzyme, G-D-S-L chr05_pseudomolecule_IMGAG_V2 29465632-29467214 H EGN_Mt071002 20080227	1e-33	LOC_Os02g09620.1|12002.m06259|protein	anther-specific proline-rich protein APG, putative, expressed	9e-30		51.12.5	51.12.5	48
1.1.7.19	1_2315	RTK1_39_F10_A029				O35551|RABE1_MOUSE	Rab GTPase-binding effector protein 1 - Mus musculus (Mouse)	2.5	Q5ZF88|Q5ZF88_PLAMJ	Putative uncharacterized protein - Plantago major (Common plantain)	0.002	UniRef100_Q5ZF88	Putative uncharacterized protein (Fragment) n=1 Tax=Plantago major RepID=Q5ZF88_PLAMJ	0.002	AT5G51430.1	conserved oligomeric Golgi complex component-related / COG complex component-related	2	IMGA|AC149040_7.5	hypothetical protein chr07_pseudomolecule_IMGAG_V2 6066139-6062161 E EGN_Mt071002 20080227	0.008	LOC_Os01g58194.1|12001.m11963|protein	protein disulfide isomerase, putative, expressed	0.026		51.12.9	51.12.9	48
1.1.7.2	0_12642	RTHG1_17_E07_A029	gb|AAY42522.1|	lanatoside 15'-O-acetylesterase [Digitalis lanata]	2e-32	Q7Y1X1|EST_HEVBR	Esterase precursor - Hevea brasiliensis (Para rubber tree)	2e-24	A9P2E5|A9P2E5_PICSI	Putative uncharacterized protein - Picea sitchensis (Sitka spruce)	1e-71	UniRef100_A9P2E5	Putative uncharacterized protein n=1 Tax=Picea sitchensis RepID=A9P2E5_PICSI	2e-71	AT1G28660.1	lipase, putative	5e-07	IMGA|AC137602_1.5	Lipolytic enzyme, G-D-S-L chr07_pseudomolecule_IMGAG_V2 32396117-32398216 F EGN_Mt071002 20080227	3e-35	LOC_Os06g06520.1|12006.m05377|protein	esterase precursor, putative, expressed	8e-34		49.12.5	49.12.5	48
1.1.7.20	0_13238	RTK1_40_A02_A029				Q6CKF0|PTPA2_KLULA	Serine/threonine-protein phosphatase 2A activator 2 - Kluyveromyces lactis (Yeast) (Candida sphaerica)	6	B0NCI2|B0NCI2_EUBSP	Putative uncharacterized protein - Clostridium scindens ATCC 35704	5.8	UniRef100_B0NCI2	Putative uncharacterized protein n=1 Tax=Clostridium scindens ATCC 35704 RepID=B0NCI2_EUBSP	6.9	AT1G31130.1	similar to unknown protein [Arabidopsis thaliana] (TAIR:AT5G44860.1); similar to conserved hypothetical protein [Medicago truncatula] (GB:ABE90086.1); contains domain gb def: Hypothetical protein AT4g16850 (PTHR22597:SF10); contains domain FAMILY NOT NAMED (PTHR22597)	0.24	IMGA|AC124959_33.5	TIR; Disease resistance protein; Tumor Necrosis Factor chr04_pseudomolecule_IMGAG_V2 5790423-5785187 H EGN_Mt071002 20080227	2.8	LOC_Os11g29920.1|12011.m06901|protein	NB-ARC domain containing protein, expressed	0.43		51.12.13	51.12.13	48
1.1.7.21	0_13368	RTK1_65_G06_A029	ref|XP_001876254.1|	aspartic peptidase A1 [Laccaria bicolor S238N-H82] gb|EDR13756.1| aspartic peptidase A1 [Laccaria bicolor S238N-H82]	9e-21	Q8BQB6|F154B_MOUSE	Protein FAM154B - Mus musculus (Mouse)	4	B0CVJ7|B0CVJ7_LACBS	Aspartic peptidase A1 - Laccaria bicolor (strain S238N-H82) (Bicoloured deceiver) (Laccaria laccata var. bicolor)	5e-21	UniRef100_B0CVJ7	Aspartic peptidase A1 n=1 Tax=Laccaria bicolor S238N-H82 RepID=B0CVJ7_LACBS	7e-21	AT1G61250.1	SC3 (SECRETORY CARRIER 3); carrier	0.13	IMGA|AC155897_41.5	hypothetical protein chr01_pseudomolecule_IMGAG_V2 20469320-20475215 E EGN_Mt071002 20080227	3.4	LOC_Os10g07970.1|12010.m04140|protein	anthocyanidin 5,3-O-glucosyltransferase, putative, expressed	1.3		51.24.1	51.24.1	48
1.1.7.22	0_13370	RTK1_66_A10_A029				Q09455|COL39_CAEEL	Cuticle collagen 39 precursor - Caenorhabditis elegans	0.01	A8WSY7|A8WSY7_CAEBR	CBR-COL-39 protein - Caenorhabditis briggsae	0.043	UniRef100_UPI0000EBDE88	PREDICTED: similar to choriogenin Hminor n=1 Tax=Bos taurus RepID=UPI0000EBDE88	0.0002	AT3G22430.1	similar to Os03g0159200 [Oryza sativa (japonica cultivar-group)] (GB:NP_001049028.1); similar to XS domain containing protein, expressed [Oryza sativa (japonica cultivar-group)] (GB:ABF94087.1); similar to Hypothetical protein [Oryza sativa (japonica cultivar-group)] (GB:AAN06846.1)	1.5	IMGA|AC158502_18.4	Ribonuclease H chr07_pseudomolecule_IMGAG_V2 24949367-24954556 H EGN_Mt071002 20080227	0.36	LOC_Os07g36630.1|12007.m07914|protein	CSLF8 - cellulose synthase-like family F; beta1,3;1,4 glucan synthase, expressed	0.67		51.24.5	51.24.5	48
1.1.7.23	0_13372	RTK1_66_B08_A029				P53682|CDPK1_ORYSJ	Calcium-dependent protein kinase isoform 1 - Oryza sativa subsp. japonica (Rice)	3.5							AT5G45020.1	similar to unknown protein [Arabidopsis thaliana] (TAIR:AT4G19880.1); similar to Glutathione S-transferase, C-terminal-like [Medicago truncatula] (GB:ABC75353.1); contains InterPro domain Thioredoxin-like fold; (InterPro:IPR012336); contains InterPro domain Glutathione S-transferase, C-terminal-like; (InterPro:IPR010987); contains InterPro domain Glutathione S-transferase, C-terminal; (InterPro:I…	0.34	IMGA|AC150440_19.4	2-oxo acid dehydrogenase, lipoyl-binding site chr07_pseudomolecule_IMGAG_V2 18612097-18623288 E EGN_Mt071002 20080227	5.6	LOC_Os10g39420.1|12010.m06711|protein	calcium-dependent protein kinase, isoform 1, putative, expressed	0.94		51.24.9	51.24.9	48
1.1.7.24	2_8209	RTK1_66_E10_A029	gb|AAS09825.1|	heat shock cognate protein 70 [Thellungiella halophila]	1e-123	P09189|HSP7C_PETHY	Heat shock cognate 70 kDa protein - Petunia hybrida (Petunia)	1e-123	Q6QUX5|Q6QUX5_THEHA	Heat shock cognate protein 70 - Thellungiella halophila (Salt cress)	1e-123	UniRef100_Q6QUX5	Heat shock cognate protein 70 n=1 Tax=Thellungiella halophila RepID=Q6QUX5_THEHA	1e-123	AT5G02500.1	HSC70-1 (heat shock cognate 70 kDa protein 1); ATP binding	3e-08	IMGA|AC150776_9.5	Heat shock protein Hsp70 chr07_pseudomolecule_IMGAG_V2 26364256-26367390 E EGN_Mt071002 20080227	1e-122	LOC_Os11g47760.6|12011.m080070|protein	heat shock cognate 70 kDa protein 2, putative, expressed	1e-123		51.24.13	51.24.13	48
1.1.7.3	2_6320	RTHG1_17_F09_A029				Q9GM70|ST17A_RABIT	Serine/threonine-protein kinase 17A - Oryctolagus cuniculus (Rabbit)	0.35	A9NLD3|A9NLD3_PICSI	Putative uncharacterized protein - Picea sitchensis (Sitka spruce)	3e-78	UniRef100_A9NLD3	Putative uncharacterized protein n=1 Tax=Picea sitchensis RepID=A9NLD3_PICSI	4e-78	AT4G29750.1	similar to unknown protein [Arabidopsis thaliana] (TAIR:AT3G23070.1); similar to Protein of unknown function UPF0044 [Medicago truncatula] (GB:ABE83057.1); similar to Os09g0363100 [Oryza sativa (japonica cultivar-group)] (GB:NP_001062990.1); contains InterPro domain CRS1/YhbY; (InterPro:IPR001890)	0.14	IMGA|CR940305_20.4	Response regulator receiver; CCT chr03_pseudomolecule_IMGAG_V2 33708162-33704336 E EGN_Mt071002 20080227	5.4	LOC_Os08g08190.1|12008.m04954|protein	expressed protein	3e-15		49.12.9	49.12.9	48
1.1.7.4	0_12649	RTHG1_17_H06_A029	gb|ABD03943.1|	urate oxidase [Pinus taeda]	3e-63	P53763|URIC_PHAVU	Uricase-2 - Phaseolus vulgaris (Kidney bean) (French bean)	3e-37	A2SXR6|A2SXR6_PINTA	Uricase - Pinus taeda (Loblolly pine)	2e-63	UniRef100_A2SXR6	Uricase n=1 Tax=Pinus taeda RepID=A2SXR6_PINTA	2e-63	AT5G53140.1	protein phosphatase 2C, putative / PP2C, putative	0.52	IMGA|AC144563_2.4	Pectinesterase; Pectinesterase inhibitor - 5prime partial chr07_pseudomolecule_IMGAG_V2 29070756-29072285 E EGN_Mt071002 20080227	3.7	LOC_Os01g64520.2|12001.m97562|protein	uricase, putative, expressed	3e-34		49.12.13	49.12.13	48
1.1.7.5	1_4975	RTHG1_27_B01_A029	gb|ABO61349.1|	defensin [Pinus sylvestris]	1e-35	P84963|DEF1_TRIKH	Defensin Tk-AMP-D1 - Triticum kiharae (Wheat)	7e-12	A4L7R8|A4L7R8_PINSY	Defensin - Pinus sylvestris (Scots pine)	1e-35	UniRef100_A4L7R8	Defensin n=1 Tax=Pinus sylvestris RepID=A4L7R8_PINSY	1e-35	AT1G50430.2	DWF5 (DWARF 5)	0.076	IMGA|AC174355_10.4	Gamma Purothionin chr08_pseudomolecule_IMGAG_V2 17045547-17046055 H EGN_Mt071002 20080227	1e-14	LOC_Os02g41904.1|12002.m100664|protein	low-molecular-weight cysteine-rich protein LCR69 precursor, putative, expressed	3e-14		49.24.1	49.24.1	48
1.1.7.6	0_12814	RTHG1_27_D02_A029	gb|AAD25300.1|AF088276_1	NADPH oxidase; gp91; phox homolog [Lycopersicon esculentum]	6e-11	Q948U0|RBOHA_SOLTU	Respiratory burst oxidase homolog protein A - Solanum tuberosum (Potato)	4e-12	A7QNH0|A7QNH0_VITVI	Chromosome chr2 scaffold_132, whole genome shotgun sequence - Vitis vinifera (Grape)	2e-11	UniRef100_A7QNH0	Chromosome chr2 scaffold_132, whole genome shotgun sequence n=1 Tax=Vitis vinifera RepID=A7QNH0_VITVI	2e-11	AT1G19230.1	respiratory burst oxidase protein E (RbohE) / NADPH oxidase	0.12	IMGA|AC169182_26.5	Calcium-binding EF-hand; Ferric reductase-like transmembrane component chr07_pseudomolecule_IMGAG_V2 12410795-12404952 E EGN_Mt071002 20080227	3e-12	LOC_Os01g53294.1|12001.m11497|protein	NADPH oxidase, putative, expressed	3e-11		49.24.5	49.24.5	48
1.1.7.7	0_12818	RTHG1_27_E01_A029				Q54K81|TALB_DICDI	Talin-B - Dictyostelium discoideum (Slime mold)	0.17	Q8X0I0|Q8X0I0_NEUCR	Related to regulator of deoxyribodipyrimidine photo-lyase PHR1 - Neurospora crassa	0.8	UniRef100_B4W5L0	Putative uncharacterized protein n=1 Tax=Brevundimonas sp. BAL3 RepID=B4W5L0_9CAUL	0.21	AT4G04110.1	Toll-Interleukin-Resistance (TIR) domain-containing protein	1.7	IMGA|AC152053_3.5	ERK3/4 MAP kinase chr04_pseudomolecule_IMGAG_V2 30109656-30110964 E EGN_Mt071002 20080227	2.1	LOC_Os05g05860.1|12005.m05113|protein	DNA-directed RNA polymerase II largest subunit, putative, expressed	0.38		49.24.9	49.24.9	48
1.1.7.8	0_12822	RTHG1_27_F03_A029				Q3T0M2|SFXN4_BOVIN	Sideroflexin-4 - Bos taurus (Bovine)	3.5							AT3G46800.1	DC1 domain-containing protein	0.037	IMGA|AC140104_11.5	hypothetical protein chr04_pseudomolecule_IMGAG_V2 38125558-38135860 E EGN_Mt071002 20080227	3.7					49.24.13	49.24.13	48
1.1.7.9	0_12969	RTK1_15_D05_A029	gb|AAC39118.1|	high-affinity peptide transporter [Caenorhabditis elegans]	8e-18	Q17758|OPT1_CAEEL	Oligopeptide transporter 1 - Caenorhabditis elegans	4e-19	A9SDW4|A9SDW4_PHYPA	Predicted protein - Physcomitrella patens subsp. patens	1e-23	UniRef100_A9SDW4	Predicted protein n=1 Tax=Physcomitrella patens subsp. patens RepID=A9SDW4_PHYPA	2e-23	AT3G07525.2	autophagocytosis-associated family protein	0.53	IMGA|AC203224_18.4	TGF-beta receptor, type I/II extracellular region chr04_pseudomolecule_IMGAG_V2 4199818-4202169 E EGN_Mt071002 20080227	2e-08	LOC_Os06g49220.1|12006.m09446|protein	peptide transporter PTR2, putative, expressed	1e-08		50.12.1	50.12.1	48
1.1.8.1	0_11620	RTDK1_20_G05_A029	ref|XP_002160531.1|	ADP-ribosyl cyclase, partial [Hydra magnipapillata], predicted similar to	5e-07	Q10588|BST1_HUMAN	ADP-ribosyl cyclase 2 precursor - Homo sapiens (Human)	0.004	A7WM84|A7WM84_STRPU	ADP-ribosyl cyclase isoform 1 - Strongylocentrotus purpuratus (Purple sea urchin)	0.011	UniRef100_UPI0000F2D7B5	PREDICTED: similar to Bone marrow stromal cell antigen 1 n=1 Tax=Monodelphis domestica RepID=UPI0000F2D7B5	4e-05	AT4G35560.1	similar to transducin family protein / WD-40 repeat family protein [Arabidopsis thaliana] (TAIR:AT5G05570.1); similar to Os07g0693700 [Oryza sativa (japonica cultivar-group)] (GB:NP_001060732.1); similar to hypothetical protein [Oryza sativa (japonica cultivar-group)] (GB:BAC75571.1); contains InterPro domain Cytochrome cd1-nitrite reductase-like, C-terminal haem d1; (InterPro:IPR011048); contain…	0.42	IMGA|AC136679_10.4	transcription factor (exp=0; wgp=0; cg=0; closed=0; pub=0; rf_stat, related chr01_pseudomolecule_IMGAG_V2 12038798-12037433 E EGN_Mt071002 20080227	0.7	LOC_Os01g22336.1|12001.m08715|protein	peroxidase 1 precursor, putative, expressed	3		46.12.1	46.12.1	48
1.1.8.10	0_11984	RTFE1_18_C06_A029	ref|NP_001149835.1|	sarcosine oxidase [Zea mays] gb|ACG36939.1| sarcosine oxidase [Zea mays]	3e-11	Q9SJA7|SOX_ARATH	Probable sarcosine oxidase - Arabidopsis thaliana (Mouse-ear cress)	1e-11	A9NVP0|A9NVP0_PICSI	Putative uncharacterized protein - Picea sitchensis (Sitka spruce)	9e-20	UniRef100_A9NVP0	Putative uncharacterized protein n=1 Tax=Picea sitchensis RepID=A9NVP0_PICSI	1e-19	AT4G13370.1	similar to unknown protein [Arabidopsis thaliana] (TAIR:AT1G08760.1); similar to Os12g0120000 [Oryza sativa (japonica cultivar-group)] (GB:NP_001066016.1); similar to unknown protein [Oryza sativa (japonica cultivar-group)] (GB:BAD44860.1); similar to Os11g0120200 [Oryza sativa (japonica cultivar-group)] (GB:NP_001065607.1); contains InterPro domain Nucleic acid-binding, OB-fold; (InterPro:IPR008…	1.1	IMGA|CR936368_32.5	NAD-binding site chr03_pseudomolecule_IMGAG_V2 30819852-30818680 E EGN_Mt071002 20080227	2e-09	LOC_Os12g35890.1|12012.m07382|protein	sarcosine oxidase, putative, expressed	3e-11		47.12.5	47.12.5	48
1.1.8.11	0_11988	RTFE1_18_D08_A029	dbj|BAH20260.1|	AT4G38510 [Arabidopsis thaliana]	2e-72	Q40079|VATB2_HORVU	Vacuolar ATP synthase subunit B 2 - Hordeum vulgare (Barley)	1e-73	A9U1T3|A9U1T3_PHYPA	Predicted protein - Physcomitrella patens subsp. patens	5e-74	UniRef100_A9U1T3	Predicted protein n=1 Tax=Physcomitrella patens subsp. patens RepID=A9U1T3_PHYPA	7e-74	AT1G76030.1	(VACUOLAR ATP SYNTHASE SUBUNIT B1); hydrogen ion transporting ATP synthase, rotational mechanism	2e-06	IMGA|AC162276_25.4	ATPase FliI/YscN chr07_pseudomolecule_IMGAG_V2 19182696-19188090 F EGN_Mt071002 20080227	2e-74	LOC_Os01g51380.2|12001.m150697|protein	vacuolar ATP synthase subunit B isoform 1, putative, expressed	8e-74		47.12.9	47.12.9	48
1.1.8.12	0_11992	RTFE1_18_G06_A029				Q5WU67|NHAA_LEGPL	Na(+)/H(+) antiporter nhaA - Legionella pneumophila (strain Lens)	1.5	Q6BZF1|Q6BZF1_DEBHA	Similar to CA0284|IPF14657 Candida albicans IPF14657 unknown function - Debaryomyces hansenii (Yeast) (Torulaspora hansenii)	1.3	UniRef100_Q6BZF1	Similar to CA0284|IPF14657 Candida albicans IPF14657 unknown function n=1 Tax=Debaryomyces hansenii RepID=Q6BZF1_DEBHA	1.6	AT3G45130.1	LAS1 (Lanosterol synthase 1); catalytic/ lyase	0.084	IMGA|CT963130_34.5	hypothetical protein chr03_pseudomolecule_IMGAG_V2 7609805-7609587 L EGN_Mt071002 20080227	3.2	LOC_Os06g50190.1|12006.m09543|protein	retrotransposon protein, putative, unclassified	4.5		47.12.13	47.12.13	48
1.1.8.13	1_4909	RTFE1_46_C11_A029	gb|ABA97086.1|	armadillo/beta-catenin repeat family protein, putative, expressed [Oryza sativa (japonica cultivar-group)] gb|EAY82760.1| hypothetical protein OsI_37966 [Oryza sativa Indica Group] gb|EAZ20155.1| hypothetical protein OsJ_35755 [Oryza sativa Japonica Group]	6e-13	Q9LM76|PUB44_ARATH	U-box domain-containing protein 44 - Arabidopsis thaliana (Mouse-ear cress)	1e-13	A7NYE0|A7NYE0_VITVI	Chromosome chr6 scaffold_3, whole genome shotgun sequence - Vitis vinifera (Grape)	2e-28	UniRef100_A7NYE0	Chromosome chr6 scaffold_3, whole genome shotgun sequence n=1 Tax=Vitis vinifera RepID=A7NYE0_VITVI	2e-28	AT1G67020.1	unknown protein	0.034	IMGA|AC144389_1.5	U box; Armadillo-like helical chr07_pseudomolecule_IMGAG_V2 32128112-32133929 E EGN_Mt071002 20080227	0.0002	LOC_Os12g17900.1|12012.m05746|protein	ubiquitin-protein ligase, putative, expressed	8e-15		47.24.1	47.24.1	48
1.1.8.14	0_12143	RTFE1_46_E05_A029				P54569|YQKF_BACSU	Uncharacterized oxidoreductase yqkF - Bacillus subtilis	2.5	Q3IDI7|Q3IDI7_PSEHT	Putative hemoglobin-like oxygen-binding protein - Pseudoalteromonas haloplanktis (strain TAC 125)	4.2	UniRef100_UPI0000164CEF	hypothetical protein DR_1554 n=1 Tax=Deinococcus radiodurans R1 RepID=UPI0000164CEF	0.17	AT3G25727.1	similar to unknown protein [Arabidopsis thaliana] (TAIR:AT2G02520.1); contains domain REVERSE TRANSCRIPTASES (PTHR19446); contains domain SUBFAMILY NOT NAMED (PTHR19446:SF21)	0.51	IMGA|AC144430_47.4	BRCT; NLI interacting factor chr00_pseudomolecule_IMGAG_V2 8922661-8919627 H EGN_Mt071002 20080227	0.72	LOC_Os12g03500.2|12012.m073753|protein	expressed protein	0.64		47.24.5	47.24.5	48
1.1.8.15	0_12147	RTFE1_46_G08_A029	ref|NP_197125.2|	HEAT repeat-containing protein [Arabidopsis thaliana] gb|AAL47427.1| AT5g16210/T21H19_130 [Arabidopsis thaliana]	1e-47	Q68VQ4|PRIM_RICTY	DNA primase - Rickettsia typhi	2	Q9LF07|Q9LF07_ARATH	Putative uncharacterized protein T21H19_130 - Arabidopsis thaliana (Mouse-ear cress)	7e-48	UniRef100_Q9LF07	Putative uncharacterized protein T21H19_130 n=1 Tax=Arabidopsis thaliana RepID=Q9LF07_ARATH	9e-48	AT5G49920.1	octicosapeptide/Phox/Bem1p (PB1) domain-containing protein	8.2	IMGA|AC169125_36.4	Lissencephaly type-1-like homology motif; Eukaryotic DNA topoisomerases I, dispensable insert chr07_pseudomolecule_IMGAG_V2 20464559-20475754 E EGN_Mt071002 20080227	9e-44	LOC_Os01g33060.1|12001.m09623|protein	HEAT repeat family protein, expressed	4e-46		47.24.9	47.24.9	48
1.1.8.16	0_12149	RTFE1_47_B01_A029	gb|AAQ24872.1|	monosaccharide transporter 6 [Oryza sativa Japonica Group]	1e-123	Q41144|STC_RICCO	Sugar carrier protein C - Ricinus communis (Castor bean)	1e-120	A9NVI3|A9NVI3_PICSI	Putative uncharacterized protein - Picea sitchensis (Sitka spruce)	1e-153	UniRef100_A9NVI3	Putative uncharacterized protein n=1 Tax=Picea sitchensis RepID=A9NVI3_PICSI	1e-153	AT5G23270.1	STP11 (SUGAR TRANSPORTER 11); carbohydrate transporter/ sugar porter	7e-13	IMGA|AC160925_42.4	General substrate transporter chr01_pseudomolecule_IMGAG_V2 9875619-9877412 H EGN_Mt071002 20080227	1e-117	LOC_Os07g37320.1|12007.m07982|protein	sugar carrier protein C, putative, expressed	1e-125		47.24.13	47.24.13	48
1.1.8.17	0_12293	RTFEPL1_20_G07_A029				O15078|CE290_HUMAN	Centrosomal protein of 290 kDa - Homo sapiens (Human)	0.041	A9SY78|A9SY78_PHYPA	Predicted protein - Physcomitrella patens subsp. patens	4e-35	UniRef100_A9SY78	Predicted protein n=1 Tax=Physcomitrella patens subsp. patens RepID=A9SY78_PHYPA	5e-35	AT5G01760.1	VHS domain-containing protein / GAT domain-containing protein	1	IMGA|AC151949_15.4	hypothetical protein chr08_pseudomolecule_IMGAG_V2 489595-490951 H EGN_Mt071002 20080227	2e-26	LOC_Os04g15800.1|12004.m06762|protein	expressed protein	9e-32		48.12.1	48.12.1	48
1.1.8.18	0_12297	RTFEPL1_21_A05_A029	gb|ACG31566.1|	cytoplasm protein [Zea mays]	2e-54	Q3TDX8|NB5R4_MOUSE	Cytochrome b5 reductase 4 - Mus musculus (Mouse)	3e-27	A7Q260|A7Q260_VITVI	Chromosome chr13 scaffold_45, whole genome shotgun sequence - Vitis vinifera (Grape)	4e-55	UniRef100_A7Q260	Chromosome chr13 scaffold_45, whole genome shotgun sequence n=1 Tax=Vitis vinifera RepID=A7Q260_VITVI	5e-55	AT5G09680.2	heme binding / transition metal ion binding	8e-12	IMGA|AC146568_24.4	Zinc finger, C2H2-type; Fatty acid desaturase/sphingolipid desaturase chr00_pseudomolecule_IMGAG_V2 16718589-16706960 E EGN_Mt071002 20080227	2e-11	LOC_Os07g12830.2|12007.m29108|protein	cytoplasm protein, putative, expressed	2e-54		48.12.5	48.12.5	48
1.1.8.19	0_12301	RTFEPL1_21_B11_A029				Q61727|I10R1_MOUSE	Interleukin-10 receptor alpha chain precursor - Mus musculus (Mouse)	1	A9P2E7|A9P2E7_PICSI	Putative uncharacterized protein - Picea sitchensis (Sitka spruce)	2e-50	UniRef100_A9P2E7	Putative uncharacterized protein n=1 Tax=Picea sitchensis RepID=A9P2E7_PICSI	3e-50	AT5G15800.1	SEP1 (SEPALLATA1); DNA binding / transcription factor	2.2	IMGA|AC202585_15.3	IS10 transposase, related chr08_pseudomolecule_IMGAG_V2 23486911-23486137 E EGN_Mt071002 20080227	4e-08	LOC_Os02g50940.1|12002.m10128|protein	expressed protein	3e-06		48.12.9	48.12.9	48
1.1.8.2	0_11624	RTDK1_21_A07_A029	gb|AAT09427.1|	class II chitinase [Picea abies]	1e-121	P24626|CHI1_ORYSJ	Basic endochitinase 1 precursor - Oryza sativa subsp. japonica (Rice)	1e-88	A9NXF9|A9NXF9_PICSI	Putative uncharacterized protein - Picea sitchensis (Sitka spruce)	1e-122	UniRef100_A9NXF9	Putative uncharacterized protein n=1 Tax=Picea sitchensis RepID=A9NXF9_PICSI	1e-122	AT4G01700.1	chitinase, putative	5e-07	IMGA|CT025534_17.4	Glycoside hydrolase, family 19; Chitin-binding, type 1 chr03_pseudomolecule_IMGAG_V2 32708700-32707178 F EGN_Mt071002 20080227	9e-89	LOC_Os06g51050.1|12006.m09628|protein	basic endochitinase 1 precursor, putative, expressed	3e-89		46.12.5	46.12.5	48
1.1.8.20	0_12305	RTFEPL1_21_F04_A029	ref|XP_001880011.1|	cysteine and glycine-rich protein [Laccaria bicolor S238N-H82] gb|EDR09662.1| cysteine and glycine-rich protein [Laccaria bicolor S238N-H82]	7e-33	Q6Q6R5|CRIP3_HUMAN	Cysteine-rich protein 3 - Homo sapiens (Human)	2e-15	B0D7J3|B0D7J3_LACBS	Cysteine and glycine-rich protein - Laccaria bicolor (strain S238N-H82) (Bicoloured deceiver) (Laccaria laccata var. bicolor)	5e-33	UniRef100_B0D7J3	Cysteine and glycine-rich protein n=1 Tax=Laccaria bicolor S238N-H82 RepID=B0D7J3_LACBS	6e-33	AT1G15490.1	hydrolase, alpha/beta fold family protein	0.49	IMGA|AC174278_26.4	LIM, zinc-binding; Bacterial enterotoxin chr08_pseudomolecule_IMGAG_V2 23337292-23338855 E EGN_Mt071002 20080227	2e-05	LOC_Os06g13030.2|12006.m32250|protein	LIM domain containing protein, expressed	1e-07		48.12.13	48.12.13	48
1.1.8.21	0_12471	RTFEPL1_31_G01_A029	ref|XP_569149.1|	RAN protein binding protein [Cryptococcus neoformans var. neoformans JEC21] ref|XP_777119.1| hypothetical protein CNBB3510 [Cryptococcus neoformans var. neoformans B-3501A] gb|EAL22472.1| hypothetical protein CNBB3510 [Cryptococcus neoformans var. neoformans B-3501A] gb|AAW41842.1| RAN protein binding protein, putative [Cryptococcus neoformans var. neoformans JEC21]	1e-13	P32831|NGR1_YEAST	Negative growth regulatory protein NGR1 - Saccharomyces cerevisiae (Baker's yeast)	0.002	A8NC17|A8NC17_COPC7	Putative uncharacterized protein - Coprinopsis cinerea (strain Okayama-7 / 130 / FGSC 9003) (Inky cap fungus) (Hormographiella aspergillata)	2e-42	UniRef100_A8NC17	Putative uncharacterized protein n=1 Tax=Coprinopsis cinerea okayama7#130 RepID=A8NC17_COPC7	3e-42	AT2G47500.1	microtubule motor	0.43	IMGA|AC122728_50.4	Polyadenylate binding protein, human types 1, 2, 3, 4 chr03_pseudomolecule_IMGAG_V2 29868052-29861846 E EGN_Mt071002 20080227	0.029	LOC_Os03g07800.1|12003.m06292|protein	RNA-binding post-transcriptional regulator csx1, putative, expressed	0.007		48.24.1	48.24.1	48
1.1.8.22	0_12475	RTFEPL1_31_H12_A029	dbj|BAD90814.1|	thaumatin-like protein [Cryptomeria japonica]	1e-67	P28493|PR5_ARATH	Pathogenesis-related protein 5 precursor - Arabidopsis thaliana (Mouse-ear cress)	6e-61	Q5DWG1|Q5DWG1_CRYJA	Thaumatin-like protein - Cryptomeria japonica (Japanese cedar)	8e-68	UniRef100_Q5DWG1	Thaumatin-like protein n=1 Tax=Cryptomeria japonica RepID=Q5DWG1_CRYJA	1e-67	AT1G75030.1	ATLP-3 (Arabidopsis thaumatin-like protein 3)	0.11	IMGA|AC149634_9.4	Thaumatin, pathogenesis-related chr01_pseudomolecule_IMGAG_V2 8826067-8823958 E EGN_Mt071002 20080227	1e-59	LOC_Os09g36580.1|12009.m06607|protein	pathogenesis-related protein 5 precursor, putative, expressed	9e-57		48.24.5	48.24.5	48
1.1.8.23	0_12479	RTFEPL1_32_A09_A029	ref|XP_570314.1|	protein-vacuolar targeting protein [Cryptococcus neoformans var. neoformans JEC21] sp|Q5KJ15.1|MON1_CRYNE RecName: Full=Vacuolar fusion protein MON1 gb|AAW43007.1| protein-vacuolar targeting protein, putative [Cryptococcus neoformans var. neoformans JEC21]	3e-31	Q5KJ15|MON1_CRYNE	Vacuolar fusion protein MON1 - Cryptococcus neoformans (Filobasidiella neoformans)	2e-32	A8NRP4|A8NRP4_COPC7	Putative uncharacterized protein - Coprinopsis cinerea (strain Okayama-7 / 130 / FGSC 9003) (Inky cap fungus) (Hormographiella aspergillata)	1e-44	UniRef100_A8NRP4	Putative uncharacterized protein n=1 Tax=Coprinopsis cinerea okayama7#130 RepID=A8NRP4_COPC7	1e-44	AT3G56850.1	AREB3 (ABA-RESPONSIVE ELEMENT BINDING PROTEIN 3); DNA binding / transcription factor/ transcriptional activator	1.5	IMGA|AC138171_45.4	Yeast 73.5kDa hypothetical-related protein chr02_pseudomolecule_IMGAG_V2 25811048-25816984 E EGN_Mt071002 20080227	4e-11	LOC_Os01g74460.2|12001.m150860|protein	MON1 homolog A, putative, expressed	1e-09		48.24.9	48.24.9	48
1.1.8.24	0_12483	RTFEPL1_32_B09_A029	gb|ACG28988.1|	TMS membrane protein/tumor differentially expressed protein containing protein [Zea mays]	4e-11	Q54UF8|SERIC_DICDI	Probable serine incorporator - Dictyostelium discoideum (Slime mold)	6e-05	A7PES8|A7PES8_VITVI	Chromosome chr11 scaffold_13, whole genome shotgun sequence - Vitis vinifera (Grape)	1e-13	UniRef100_A7PES8	Chromosome chr11 scaffold_13, whole genome shotgun sequence n=1 Tax=Vitis vinifera RepID=A7PES8_VITVI	1e-13	AT2G33205.1	TMS membrane family protein / tumour differentially expressed (TDE) family protein	0.0001	IMGA|AC145449_3.4	TMS membrane protein/tumour differentially expressed protein chr04_pseudomolecule_IMGAG_V2 37246642-37253865 E EGN_Mt071002 20080227	4e-13	LOC_Os01g08460.1|12001.m07471|protein	TMS membrane protein/tumour differentially expressed protein containing protein, expressed	1e-13		48.24.13	48.24.13	48
1.1.8.3	0_11628	RTDK1_21_E01_A029				Q9NYI0|PSD3_HUMAN	PH and SEC7 domain-containing protein 3 - Homo sapiens (Human)	3.7							AT2G28290.3	SYD (SPLAYED)	0.03	IMGA|AC146723_24.4	Tetratricopeptide-like helical chr08_pseudomolecule_IMGAG_V2 14137934-14139787 H EGN_Mt071002 20080227	3.2	LOC_Os11g26900.1|12011.m06609|protein	expressed protein	8.2		46.12.9	46.12.9	48
1.1.8.4	0_11632	RTDK1_21_H06_A029	gb|ACF06570.1|	annexin P35 [Elaeis guineensis]	2e-61	Q9LX08|ANXD6_ARATH	Annexin D6 - Arabidopsis thaliana (Mouse-ear cress)	1e-56	A9NNL2|A9NNL2_PICSI	Putative uncharacterized protein - Picea sitchensis (Sitka spruce)	8e-75	UniRef100_A9NNL2	Putative uncharacterized protein n=1 Tax=Picea sitchensis RepID=A9NNL2_PICSI	1e-74	AT5G37860.1	copper-binding family protein	0.11	IMGA|AC169181_1.4	Annexin, type plant chr05_pseudomolecule_IMGAG_V2 21331836-21329314 F EGN_Mt071002 20080227	2e-54	LOC_Os06g11800.1|12006.m05897|protein	annexin-like protein RJ4, putative, expressed	2e-60		46.12.13	46.12.13	48
1.1.8.5	2_8412	RTFE1_3_C03_A029	ref|NP_190741.1|	saposin B domain-containing protein [Arabidopsis thaliana] emb|CAB63159.1| putative protein [Arabidopsis thaliana] gb|AAM67054.1| unknown [Arabidopsis thaliana] gb|AAM78109.1| AT3g51730/T18N14_110 [Arabidopsis thaliana] gb|AAN28760.1| At3g51730/T18N14_110 [Arabidopsis thaliana]	1e-31	P07602|SAP_HUMAN	Proactivator polypeptide precursor [Contains: Saposin-A - Homo sapiens (Human)	7e-16	A9NUE1|A9NUE1_PICSI	Putative uncharacterized protein - Picea sitchensis (Sitka spruce)	1e-162	UniRef100_A9NUE1	Putative uncharacterized protein n=1 Tax=Picea sitchensis RepID=A9NUE1_PICSI	1e-162	AT5G37600.1	ATGSR1 (Arabidopsis thaliana glutamine synthase clone R1); glutamate-ammonia ligase	0.15	IMGA|AC166315_8.4	Peptidase A1, pepsin chr07_pseudomolecule_IMGAG_V2 28592920-28597297 E EGN_Mt071002 20080227	0.0001	LOC_Os01g07250.1|12001.m07351|protein	saposin-like type B, region 1 family protein, expressed	5e-32		46.24.1	46.24.1	48
1.1.8.6	1_4422	RTFE1_7_G06_A029				Q6S9E0|TTP_SHEEP	Tristetraproline - Ovis aries (Sheep)	0.0002	A9NU06|A9NU06_PICSI	Putative uncharacterized protein - Picea sitchensis (Sitka spruce)	1e-127	UniRef100_A9NU06	Putative uncharacterized protein n=1 Tax=Picea sitchensis RepID=A9NU06_PICSI	1e-126	AT5G06770.1	KH domain-containing protein / zinc finger (CCCH type) family protein	2e-07	IMGA|AC186676_16.5	Zinc finger, CCCH-type; KH, type 1 chr07_pseudomolecule_IMGAG_V2 21713976-21709975 F EGN_Mt071002 20080227	1e-53	LOC_Os02g10080.1|12002.m06305|protein	zinc finger C-x8-C-x5-C-x3-H type family protein, expressed	5e-55		46.24.5	46.24.5	48
1.1.8.7	0_12184	RTFE1_9_B07_A029	gb|AAO33316.1|AF226874_1	mucoidy inhibitor A [Pseudomonas aeruginosa]	1e-12	O44400|F37C4_CAEEL	Protein F37C4.5 - Caenorhabditis elegans	2e-09	B0D9H0|B0D9H0_LACBS	Predicted protein - Laccaria bicolor (strain S238N-H82) (Bicoloured deceiver) (Laccaria laccata var. bicolor)	1e-18	UniRef100_B0D9H0	Predicted protein n=1 Tax=Laccaria bicolor S238N-H82 RepID=B0D9H0_LACBS	2e-18	AT3G45940.1	alpha-xylosidase, putative	0.41	IMGA|AC157505_42.5	Envelope glycoprotein GP120 chr02_pseudomolecule_IMGAG_V2 1967034-1966275 H EGN_Mt071002 20080227	1.2	LOC_Os07g42400.2|12007.m29004|protein	transposon protein, putative, unclassified, expressed	1.3		46.24.9	46.24.9	48
1.1.8.8	0_12187	RTFE1_9_C06_A029	gb|EEF35901.1|	uridylate kinase plant, putative [Ricinus communis]	5e-52	O04905|UMPK_ARATH	Uridylate kinase - Arabidopsis thaliana (Mouse-ear cress)	7e-50	Q9SE48|Q9SE48_ORYSA	UMP/CMP kinase a - Oryza sativa (Rice)	4e-51	UniRef100_B3TLW2	Uridylate kinase n=1 Tax=Elaeis guineensis RepID=B3TLW2_ELAGV	3e-51	AT5G26667.3	uridylate kinase	5e-16	IMGA|AC185525_12.5	UMP-CMP kinase chr08_pseudomolecule_IMGAG_V2 2001340-2008012 F EGN_Mt071002 20080227	3e-51	LOC_Os07g43170.3|12007.m08545|protein	UMP-CMP kinase family protein, expressed	1e-52		46.24.13	46.24.13	48
1.1.8.9	0_11980	RTFE1_18_B01_A029	gb|EEF40398.1|	set domain protein, putative [Ricinus communis]	2e-66	Q8W595|SUVR4_ARATH	Histone-lysine N-methyltransferase SUVR4 - Arabidopsis thaliana (Mouse-ear cress)	2e-59	A7Q823|A7Q823_VITVI	Chromosome undetermined scaffold_62, whole genome shotgun sequence - Vitis vinifera (Grape)	8e-71	UniRef100_A7Q823	Chromosome undetermined scaffold_62, whole genome shotgun sequence n=1 Tax=Vitis vinifera RepID=A7Q823_VITVI	1e-70	AT3G04380.2	SUVR4	0.023	IMGA|AC137701_40.4	Pre-SET; Histone H3-K9 methyltransferase chr01_pseudomolecule_IMGAG_V2 17003189-17007872 E EGN_Mt071002 20080227	2e-67	LOC_Os02g40770.2|12002.m100281|protein	pre-SET motif family protein, expressed	9e-61		47.12.1	47.12.1	48
1.1.9.1	0_10569	RTCA1_21_A04_A029							A7P6M7|A7P6M7_VITVI	Chromosome chr9 scaffold_7, whole genome shotgun sequence - Vitis vinifera (Grape)	0.001	UniRef100_A7P6M7	Chromosome chr9 scaffold_7, whole genome shotgun sequence n=1 Tax=Vitis vinifera RepID=A7P6M7_VITVI	0.001	AT5G13770.1	pentatricopeptide (PPR) repeat-containing protein	4.7	IMGA|AC124609_27.5	hypothetical protein chr02_pseudomolecule_IMGAG_V2 11137631-11138756 H EGN_Mt071002 20080227	2e-05	LOC_Os02g51950.1|12002.m10226|protein	expressed protein	0.006		43.12.1	43.12.1	48
1.1.9.10	0_11400	RTCU1_5_E03_A029	gb|EEF31360.1|	Transitional endoplasmic reticulum ATPase, putative [Ricinus communis]	3e-53	Q9ZPR1|CD48B_ARATH	Cell division control protein 48 homolog B - Arabidopsis thaliana (Mouse-ear cress)	1e-49	A9NVV9|A9NVV9_PICSI	Putative uncharacterized protein - Picea sitchensis (Sitka spruce)	4e-75	UniRef100_A9NVV9	Putative uncharacterized protein n=1 Tax=Picea sitchensis RepID=A9NVV9_PICSI	6e-75	AT2G03670.1	CDC48B; ATPase	8e-06	IMGA|AC183371_8.5	AAA ATPase, central region chr07_pseudomolecule_IMGAG_V2 24032561-24039221 E EGN_Mt071002 20080227	6e-52	LOC_Os04g42110.1|12004.m09184|protein	cell division control protein 48 homolog B, putative, expressed	1e-44		44.12.5	44.12.5	48
1.1.9.11	2_9083	RTCU1_5_G11_A029	ref|NP_191771.1|	tRNA synthetase class II (G, H, P and S) family protein [Arabidopsis thaliana] ref|NP_850736.1| tRNA synthetase class II (G, H, P and S) family protein [Arabidopsis thaliana] emb|CAB71872.1| multifunctional aminoacyl-tRNA ligase-like protein [Arabidopsis thaliana] gb|AAL24294.1| multifunctional aminoacyl-tRNA ligase-like protein [Arabidopsis thaliana] gb|AAM91120.1| multifunctional aminoacyl-tRNA…	7e-40	O60155|YHY6_SCHPO	Putative prolyl-tRNA synthetase C19C7.06 - Schizosaccharomyces pombe (Fission yeast)	8e-18	Q9M1R2|Q9M1R2_ARATH	Multifunctional aminoacyl-tRNA ligase-like protein - Arabidopsis thaliana (Mouse-ear cress)	4e-40	UniRef100_Q9M1R2	Multifunctional aminoacyl-tRNA ligase-like protein n=1 Tax=Arabidopsis thaliana RepID=Q9M1R2_ARATH	5e-40	AT4G16390.1	chloroplastic RNA-binding protein P67, putative	0.029	IMGA|AC137702_24.5	Prolyl-tRNA synthetase, class IIa chr03_pseudomolecule_IMGAG_V2 14008050-14004768 H EGN_Mt071002 20080227	5e-37	LOC_Os12g25710.4|12012.m073824|protein	bifunctional aminoacyl-tRNA synthetase, putative, expressed	5e-41		44.12.9	44.12.9	48
1.1.9.12	0_11408	RTCU1_5_H04_A029	ref|XP_001227463.1|	dienelactone hydrolase [Chaetomium globosum CBS 148.51] gb|EAQ85522.1| dienelactone hydrolase [Chaetomium globosum CBS 148.51]	1e-48	P39721|YAE9_YEAST	Uncharacterized protein YAL049C - Saccharomyces cerevisiae (Baker's yeast)	3e-18	B2AQC6|B2AQC6_PODAN	Predicted CDS Pa_4_4600 - Podospora anserina	2e-49	UniRef100_UPI000023D077	hypothetical protein FG02231.1 n=1 Tax=Gibberella zeae PH-1 RepID=UPI000023D077	4e-61	AT5G54490.1	PBP1 (PINOID-BINDING PROTEIN 1); calcium ion binding	0.077	IMGA|AC124960_77.4	Dienelactone hydrolase chr02_pseudomolecule_IMGAG_V2 4582202-4585790 E EGN_Mt071002 20080227	7e-11	LOC_Os05g33100.1|12005.m07542|protein	endo-1,3;1,4-beta-D-glucanase precursor, putative, expressed	3e-13	0_11408	44.12.13	44.12.13	48
1.1.9.13	0_11139	RTCU1_21_E02_A029				Q7TN75|PEG10_MOUSE	Retrotransposon-derived protein PEG10 - Mus musculus (Mouse)	0.56	Q69X85|Q69X85_ORYSJ	Putative syntaxin-related protein Nt-syr1 - Oryza sativa subsp. japonica (Rice)	9.9	UniRef100_UPI0000D7A442	paternally expressed 10 isoform RF1/RF2 n=1 Tax=Mus musculus RepID=UPI0000D7A442	7.3	AT5G25260.1	similar to unknown protein [Arabidopsis thaliana] (TAIR:AT5G25250.1); similar to unknown protein [Arabidopsis thaliana] (TAIR:AT5G64870.1); similar to IMP dehydrogenase/GMP reductase [Medicago truncatula] (GB:ABE86648.1); similar to 80C09_16 [Brassica rapa subsp. pekinensis] (GB:AAZ41827.1); similar to nodulin [Glycine max] (GB:AAC72337.1); contains domain FLOTILLIN-RELATED (PTHR13806); contains …	0.1	IMGA|AC175090_30.4	Syntaxin/epimorphin family chr04_pseudomolecule_IMGAG_V2 24958553-24957627 H EGN_Mt071002 20080227	0.38	LOC_Os06g39050.1|12006.m08443|protein	syntaxin 125, putative, expressed	0.25		44.24.1	44.24.1	48
1.1.9.14	0_11143	RTCU1_21_E12_A029				Q9D9W0|CU056_MOUSE	Uncharacterized protein C21orf56 homolog - Mus musculus (Mouse)	0.23	B0E258|B0E258_LACBS	Predicted protein - Laccaria bicolor (strain S238N-H82) (Bicoloured deceiver) (Laccaria laccata var. bicolor)	0.0007	UniRef100_B0E258	Predicted protein n=1 Tax=Laccaria bicolor S238N-H82 RepID=B0E258_LACBS	0.0009	AT4G26180.1	mitochondrial substrate carrier family protein	0.082	IMGA|AC149600_26.4	Pathogenesis-related transcriptional factor and ERF chr05_pseudomolecule_IMGAG_V2 26242892-26241169 F EGN_Mt071002 20080227	0.27	LOC_Os11g43404.6|12011.m080054|protein	expressed protein	0.13		44.24.5	44.24.5	48
1.1.9.15	0_11147	RTCU1_21_G09_A029	ref|NP_197229.1|	tetratricopeptide repeat (TPR)-containing protein [Arabidopsis thaliana] dbj|BAB10514.1| unnamed protein product [Arabidopsis thaliana]	2e-12	A7HFW0|TIG_ANADF	Trigger factor - Anaeromyxobacter sp. (strain Fw109-5)	5.1	Q9FFI4|Q9FFI4_ARATH	Similarity to unknown protein - Arabidopsis thaliana (Mouse-ear cress)	1e-12	UniRef100_Q9FFI4	Similarity to unknown protein n=1 Tax=Arabidopsis thaliana RepID=Q9FFI4_ARATH	1e-12	AT5G05590.1	PAI2 (PHOSPHORIBOSYLANTHRANILATE ISOMERASE 2); phosphoribosylanthranilate isomerase	0.36	IMGA|AC148487_11.4	H1flk, identical chr01_pseudomolecule_IMGAG_V2 18458950-18463414 E EGN_Mt071002 20080227	3.5	LOC_Os07g27180.1|12007.m06993|protein	TPR Domain containing protein, expressed	8e-14		44.24.9	44.24.9	48
1.1.9.16	0_11151	RTCU1_22_B01_A029	ref|NP_567055.1|	glycoside hydrolase family 28 protein / polygalacturonase (pectinase) family protein [Arabidopsis thaliana]	5e-27	O02771|SMN_CANFA	Survival motor neuron protein - Canis familiaris (Dog)	3.4	Q9SVZ3|Q9SVZ3_ARATH	Putative uncharacterized protein F15B8.20 - Arabidopsis thaliana (Mouse-ear cress)	3e-27	UniRef100_UPI000016372B	glycoside hydrolase family 28 protein / polygalacturonase (pectinase) family protein n=1 Tax=Arabidopsis thaliana RepID=UPI000016372B	4e-27	AT1G49100.1	leucine-rich repeat protein kinase, putative	0.38	IMGA|AC141114_41.4	Virulence factor, pectin lyase fold chr07_pseudomolecule_IMGAG_V2 22038648-22041305 E EGN_Mt071002 20080227	6e-30	LOC_Os09g31270.1|12009.m06241|protein	polygalacturonase, putative, expressed	5e-28		44.24.13	44.24.13	48
1.1.9.17	0_11313	RTCU1_32_H11_A029	emb|CAC08564.1|	wound-induced GSK-3-like protein [Medicago sativa subsp. x varia]	1e-30	Q40518|MSK1_TOBAC	Shaggy-related protein kinase NtK-1 - Nicotiana tabacum (Common tobacco)	3e-23	Q9FSG4|Q9FSG4_MEDSA	Wound-induced GSK-3-like protein - Medicago sativa (Alfalfa)	6e-31	UniRef100_Q9FSG4	Wound-induced GSK-3-like protein (Fragment) n=1 Tax=Medicago sativa RepID=Q9FSG4_MEDSA	7e-31	AT1G09840.6	shaggy-related protein kinase kappa / ASK-kappa (ASK10)	7e-05	IMGA|AC147011_19.4	Protein kinase chr00_pseudomolecule_IMGAG_V2 5379444-5375561 E EGN_Mt071002 20080227	3e-24	LOC_Os01g14860.4|12001.m43459|protein	glycogen synthase kinase-3 homolog MsK-3, putative, expressed	3e-24		45.12.1	45.12.1	48
1.1.9.18	0_11317	RTCU1_33_A10_A029				Q8C5N3|NCM_MOUSE	Nucampholin homolog - Mus musculus (Mouse)	0.58	Q8JIN6|Q8JIN6_ORYLA	Transformer-2b - Oryzias latipes (Medaka fish) (Japanese ricefish)	0.066	UniRef100_Q8JIN6	Transformer-2b n=1 Tax=Oryzias latipes RepID=Q8JIN6_ORYLA	0.083	AT4G33350.1	chloroplast inner membrane import protein Tic22, putative	1.9	IMGA|AC174345_29.4	hypothetical protein chr00_pseudomolecule_IMGAG_V2 3047721-3047876 L EGN_Mt071002 20080227	0.83	LOC_Os12g14000.1|12012.m05371|protein	ligA, putative	0.73		45.12.5	45.12.5	48
1.1.9.19	0_11321	RTCU1_33_B05_A029				Q78WZ7|RPA43_MOUSE	DNA-directed RNA polymerase I subunit RPA43 - Mus musculus (Mouse)	7.1	Q01WX2|Q01WX2_SOLUE	Putative uncharacterized protein - Solibacter usitatus (strain Ellin6076)	0.24	UniRef100_Q01WX2	Putative uncharacterized protein n=1 Tax=Solibacter usitatus Ellin6076 RepID=Q01WX2_SOLUE	0.29	AT3G19910.1	zinc finger (C3HC4-type RING finger) family protein	0.29	IMGA|AC171535_27.5	Lipase, active site - both ends partial chr04_pseudomolecule_IMGAG_V2 33826450-33824738 E EGN_Mt071002 20080227	0.22	LOC_Os10g09460.1|12010.m04290|protein	retrotransposon protein, putative, Ty3-gypsy subclass	1.5		45.12.9	45.12.9	48
1.1.9.2	0_10573	RTCA1_21_B05_A029	gb|ACG35981.1|	tyrosine specific protein phosphatase family protein [Zea mays]	4e-36	Q9ZVN4|Y1500_ARATH	Probable tyrosine-protein phosphatase At1g05000 - Arabidopsis thaliana (Mouse-ear cress)	8e-35	A7PX96|A7PX96_VITVI	Chromosome chr12 scaffold_36, whole genome shotgun sequence - Vitis vinifera (Grape)	2e-36	UniRef100_B4F9A8	Putative uncharacterized protein n=1 Tax=Zea mays RepID=B4F9A8_MAIZE	3e-36	AT3G13300.2	VCS (VARICOSE); nucleotide binding	0.42	IMGA|CR931731_23.4	Tyrosine specific protein phosphatase and dual specificity protein phosphatase; Putative tyrosine phosphatase chr05_pseudomolecule_IMGAG_V2 30473094-30476884 F EGN_Mt071002 20080227	1e-39	LOC_Os09g05020.2|12009.m22044|protein	tyrosine specific protein phosphatase family protein, putative, expressed	3e-37		43.12.5	43.12.5	48
1.1.9.20	0_11325	RTCU1_33_C05_A029				Q9QJ16|VIE2_HHV6Z	Immediate-early protein 2 - Human herpesvirus 6B (strain Z29) (HHV-6 variant B) (Human B lymphotropic virus)	0.021	Q2BE57|Q2BE57_9BACI	Adhesion protein Adp - Bacillus sp. NRRL B-14911	0.12	UniRef100_Q2BE57	Adhesion protein Adp n=1 Tax=Bacillus sp. NRRL B-14911 RepID=Q2BE57_9BACI	0.15	AT4G26480.1	KH domain-containing protein	0.083	IMGA|CU302336_6.4	bystin, related chr05_pseudomolecule_IMGAG_V2 10361593-10358787 E EGN_Mt071002 20080227	0.62	LOC_Os07g40550.2|12007.m079736|protein	transposon protein, putative, unclassified, expressed	0.18		45.12.13	45.12.13	48
1.1.9.21	0_11448	RTDK1_10_H10_A029	ref|NP_974926.1|	TraB protein-related [Arabidopsis thaliana] dbj|BAB11051.1| unnamed protein product [Arabidopsis thaliana]	6e-18	Q58760|Y1365_METJA	Uncharacterized protein MJ1365 - Methanocaldococcus jannaschii (Methanococcus jannaschii)	0.024	A9SWK6|A9SWK6_PHYPA	Predicted protein - Physcomitrella patens subsp. patens	8e-29	UniRef100_A9SWK6	Predicted protein n=1 Tax=Physcomitrella patens subsp. patens RepID=A9SWK6_PHYPA	1e-28	AT5G45140.1	NRPC2 (nuclear RNA polymerase C 2); DNA binding / DNA-directed RNA polymerase	0.47	IMGA|AC146864_38.4	hypothetical protein chr06_pseudomolecule_IMGAG_V2 9630569-9632847 H EGN_Mt071002 20080227	0.012	LOC_Os05g42010.1|12005.m08375|protein	traB family protein, putative, expressed	0.005		45.24.1	45.24.1	48
1.1.9.22	0_11452	RTDK1_11_A05_A029													AT5G05210.2	nucleolar matrix protein-related	0.12	IMGA|AC146330_15.5	Homeodomain-related chr02_pseudomolecule_IMGAG_V2 23503830-23502004 H EGN_Mt071002 20080227	6.3	LOC_Os02g50760.2|12002.m33862|protein	chaperone protein dnaJ 16, putative, expressed	2.2		45.24.5	45.24.5	48
1.1.9.23	0_11456	RTDK1_11_D11_A029	gb|ACJ71245.1|	catalase 2 [Vigna unguiculata]	1e-43	P32290|CATA_PHAAU	Catalase - Phaseolus aureus (Mung bean) (Vigna radiata)	6e-45	A9NV82|A9NV82_PICSI	Catalase - Picea sitchensis (Sitka spruce)	8e-47	UniRef100_A9NV82	Catalase n=1 Tax=Picea sitchensis RepID=A9NV82_PICSI	1e-46	AT1G20630.1	CAT1 (CATALASE 1); catalase	2e-10	IMGA|AC147011_15.4	Zinc finger, CCCH-type; Zinc finger, U1-type chr00_pseudomolecule_IMGAG_V2 5374298-5373759 H EGN_Mt071002 20080227	0.44	LOC_Os06g51150.2|12006.m32203|protein	catalase isozyme B, putative, expressed	5e-45		45.24.9	45.24.9	48
1.1.9.24	0_11460	RTDK1_11_F04_A029	dbj|BAD30766.1|	HEN1 [Oryza sativa Japonica Group], putative	8e-15	Q568P9|CA059_DANRE	UPF0486 protein C1orf59 homolog - Danio rerio (Zebrafish) (Brachydanio rerio)	9e-09	Q69U43|Q69U43_ORYSJ	Putative HEN1 - Oryza sativa subsp. japonica (Rice)	5e-15	UniRef100_Q69U43	Putative HEN1 (Putative uncharacterized protein) n=1 Tax=Oryza sativa Japonica Group RepID=Q69U43_ORYSJ	6e-15	AT4G20910.1	HEN1 (HUA ENHANCER 1)	0.0005	IMGA|AC139852_32.4	Alpha/beta hydrolase chr07_pseudomolecule_IMGAG_V2 6679201-6676604 H EGN_Mt071002 20080227	2.2	LOC_Os07g06970.1|12007.m05157|protein	HEN1, putative, expressed	1e-16		45.24.13	45.24.13	48
1.1.9.3	0_10577	RTCA1_21_E04_A029	gb|AAF04147.1|	ubiquitin precursor [Hevea brasiliensis]	3e-17	P69326|UBIQ_WHEAT	Ubiquitin - Triticum aestivum (Wheat)	1e-17	Q9SNZ1|Q9SNZ1_HEVBR	Ubiquitin - Hevea brasiliensis (Para rubber tree)	2e-17	UniRef100_Q9SNZ1	Ubiquitin n=1 Tax=Hevea brasiliensis RepID=Q9SNZ1_HEVBR	2e-17	AT2G47110.1	UBQ6 (ubiquitin 6); protein binding	8e-27	IMGA|AC174295_8.5	Ubiquitin chr01_pseudomolecule_IMGAG_V2 3659731-3658782 F EGN_Mt071002 20080227	3.7	LOC_Os09g39500.1|12009.m06888|protein	ubiquitin fusion protein, putative, expressed	2e-18		43.12.9	43.12.9	48
1.1.9.4	0_10581	RTCA1_21_G12_A029	ref|XP_002178697.1|	fumarate reductase flavoprotein [Phaeodactylum tricornutum CCAP 1055/1] gb|EEC49395.1| fumarate reductase flavoprotein [Phaeodactylum tricornutum CCAP 1055/1]	3e-35	O13755|FRDS_SCHPO	Putative fumarate reductase - Schizosaccharomyces pombe (Fission yeast)	1e-25	A4S5P5|A4S5P5_OSTLU	Predicted protein - Ostreococcus lucimarinus (strain CCE9901)	1e-34	UniRef100_A4S5P5	Predicted protein (Fragment) n=1 Tax=Ostreococcus lucimarinus CCE9901 RepID=A4S5P5_OSTLU	2e-34	AT3G60240.4	EIF4G (EUKARYOTIC TRANSLATION INITIATION FACTOR 4G)	0.13	IMGA|AC159962_19.4	H+-transporting two-sector ATPase, alpha/beta subunit, central region; Rhodopsin-like GPCR superfamily; Blue (type 1) copper domain; Pyridine nucleotide-disulphide oxidoreductase, class I; Fumarate reductase/succinate dehydrogenase flavoprotein, C-termina chr06_pseudomolecule_IMGAG_V2 2469986-2464546 H EGN_Mt071002 20080227	6e-05	LOC_Os02g04170.3|12002.m100090|protein	L-aspartate oxidase 1, putative, expressed	1e-06		43.12.13	43.12.13	48
1.1.9.5	1_781	RTCNT1_19_G07_A029	ref|NP_001152033.1|	activator of 90 kDa heat shock protein ATPase [Zea mays] gb|ACG45464.1| activator of 90 kDa heat shock protein ATPase [Zea mays]	4e-10	Q9C141|DMAW2_CLAPU	Tryptophan dimethylallyltransferase 2 - Claviceps purpurea (Ergot fungus) (Sphacelia purpurea)	9.5	A9NUD8|A9NUD8_PICSI	Putative uncharacterized protein - Picea sitchensis (Sitka spruce)	2e-11	UniRef100_A9NUD8	Putative uncharacterized protein n=1 Tax=Picea sitchensis RepID=A9NUD8_PICSI	2e-11	AT3G62590.1	lipase class 3 family protein	0.028	IMGA|AC146567_36.4	hypothetical protein chr04_pseudomolecule_IMGAG_V2 24128430-24129348 E EGN_Mt071002 20080227	2.2	LOC_Os08g36150.1|12008.m07604|protein	activator of 90 kDa heat shock protein ATPase homolog 1, putative, expressed	1e-11		43.24.1	43.24.1	48
1.1.9.6	1_5641	RTCNT1_30_D01_A029				Q9FMB0|GL19_ARATH	Putative germin-like protein subfamily 1 member 9 precursor - Arabidopsis thaliana (Mouse-ear cress)	5e-24	A7QTE2|A7QTE2_VITVI	Chromosome undetermined scaffold_167, whole genome shotgun sequence - Vitis vinifera (Grape)	4e-26	UniRef100_A7QTE2	Chromosome undetermined scaffold_167, whole genome shotgun sequence n=2 Tax=Vitis vinifera RepID=A7QTE2_VITVI	5e-26	AT5G03540.1	(EXOCYST SUBUNIT EXO70 FAMILY PROTEIN A1); protein binding	0.029	IMGA|AC148406_41.5	11-S plant seed storage protein chr01_pseudomolecule_IMGAG_V2 19711627-19713169 F EGN_Mt071002 20080227	4e-22	LOC_Os03g59010.1|12003.m10802|protein	germin-like protein subfamily T member 1 precursor, putative, expressed	6e-23		43.24.5	43.24.5	48
[truncated: 25,947 more rows]

## Sheet: 3B-Plate 69 + Buffer Blanks
Gene ID	Clone_Name
3.1.1.9	BUFFER ONLY
3.2.1.11	BUFFER ONLY
3.3.1.11	BUFFER ONLY
3.4.1.11	BUFFER ONLY
3.1.1.12	BUFFER ONLY
[truncated: 643 more rows]

## Sheet: 3C-251 Duplicates Not Analyzed
Gene ID	Clone_Name
[truncated: 251 more rows]
