# Supplementary material for: Microarray analysis and scale-free gene networks identify candidate regulators in drought-stressed roots of loblolly pine (P. taeda L.)
Source: BMC Genomics. 2011 May 24;12:264. doi: 10.1186/1471-2164-12-264 (PMC3123330; doi:10.1186/1471-2164-12-264)
Supplement: Additional file 7 — Expression Results for differentially expressed genes (DEGs) identified after interrogation of PtGen2. This Excel file contains three separate sheets that list the normalized log2 mean ratios for differentially expressed genes exhibiting at least a 1.5-fold difference obtained after pair wise comparisons for each of the three water availability treatments (drought stressed (DS), well-watered (WW), and drought recovered (DR). Note that each table can be sorted by either fold-increase or fold-decrease expression to coincide with results and discussion sections. 7A (DS versus WW) 2445 DEGs with at least 1.5 fold expression difference identified in the DS versus well-WW comparison. 7B (DR versus WW) 76 DEGs with at least 1.5 fold expression difference identified in the DR versus WW comparison. 7C (DS versus DR) 1918 DEGs with at least a 1.5-fold expression difference identified in the DS versus DR comparison. All three tables show Gene ID = the physical address of the spot on the array (metarow, metacolumn, row, column), UniScript = FUNGEN contig ID, Clone_Name = cDNA clone ID, Fold ↑, and Fold ↓values are displayed as normalized log2 mean ratios. All BlastX results are ordered by database name abbreviation followed by accession (BlastX), description (ID), and E-value (Exp). NCBI = NCBI non-redundant, SP = SwissProt. [file 1471-2164-12-264-S7.XLS]

## Sheet: 7A DSvWW 1.5-fold
Gene ID	UniScript	CLONE_NAME	Fold↑	Fold↓	NCBINR Accession	NCBI NR BlastX	NCBI NR E-value	3' UPSP Accession	3' SP BlastX	3' SP E-value
10.2.21.6	2_3931	FLD1_38_F11_A029	12.1312	0.0824323	ref|XP_002275386.1|	class IV chitinase [Vitis vinifera], predicted	9e-60	P29022|CHIA_MAIZE	Endochitinase A precursor - Zea mays (Maize)	1e-50
11.2.16.23	2_10347	RTDS2_21_E01_A021	11.8432	0.0844365	gb|AAT45001.1|	metallothionein [Xerophyta humilis]	2e-13	Q42377|EC2_ARATH	EC protein homolog 2 - Arabidopsis thaliana (Mouse-ear cress)	9e-14
6.4.17.7	2_4042	RTDR1_7_D12_A015	9.32499	0.107239	gb|AAU87300.1|	LEA [Pinus halepensis]	3e-18
1.3.16.12	2_5201	RTDS1_15_G09_A015	9.19801	0.108719	gb|ACA51879.1|	dehydrin 2 [Pinus elliottii]	3e-34
4.1.22.8	2_8298	FLD1_46_D04_A029	9.10641	0.109813	gb|AAM28916.1|	NBS/LRR [Pinus taeda]	1e-42	Q9SZA7|DRL29_ARATH	Probable disease resistance protein At4g33300 - Arabidopsis thaliana (Mouse-ear cress)	1e-26
6.2.23.16	0_3730	FLD1_17_E11_A029	8.49781	0.117677	gb|AAU87300.1|	LEA [Pinus halepensis]	1e-26
10.4.6.8	0_13476	RTMG1_16_E11_A029	8.43177	0.118599
5.4.9.1	0_10499	RTCA1_16_E10_A029	8.18659	0.122151	gb|ABZ01360.1|	cytochrome p450 [Pinus radiata] gb|ABZ01361.1| cytochrome p450 [Pinus radiata]	2e-41	O04773|C75A6_CAMME	Flavonoid 3',5'-hydroxylase - Campanula medium (Canterbury bells)	4e-15
6.2.23.18	0_3603	FLD1_24_E07_A029	7.98611	0.125217
2.4.16.12	2_5467	RTDS1_14_H08_A015	7.80922	0.128054	gb|ACA51879.1|	dehydrin 2 [Pinus elliottii]	4e-49	P31168|COR47_ARATH	Dehydrin COR47 - Arabidopsis thaliana (Mouse-ear cress)	2e-06
3.1.16.14	0_6867	RTDS2_4_G01_A021	7.73657	0.129256	ref|NP_567273.1|	CLS (CARDIOLIPIN SYNTHASE); cardiolipin synthase/ phosphatidyltransferase [Arabidopsis thaliana] gb|AAL24147.1| putative phosphatidylglycerotransferase [Arabidopsis thaliana] gb|AAM14208.1| putative phosphatidylglycerotransferase [Arabidopsis thaliana]	2e-08
8.3.7.17	2_7163	RTK1_31_E10_A029	6.82095	0.146607	sp|Q50EK4.1|C75A1_PINTA	Cytochrome P450 750A1, RecName	1e-111	P24465|C71A1_PERAE	Cytochrome P450 71A1 - Persea americana (Avocado)	2e-66
12.3.21.7	2_655	FLD1_32_G12_A029	6.76292	0.147865	gb|AAU87300.1|	LEA [Pinus halepensis]	4e-27
1.2.16.21	0_6914	RTDS2_26_G08_A021	6.68982	0.149481	emb|CAC84486.1|	nodulin like-protein [Pinus pinaster], putative	1e-44
9.4.16.11	0_7420	RTDS1_10_C05_A015	6.42887	0.155548
7.2.16.22	2_2140	RTDS2_23_G07_A021	6.37957	0.15675
6.4.16.18	2_1208	RTDS2_10_G03_A021	6.31121	0.158448	sp|Q50EK4.1|C75A1_PINTA	Cytochrome P450 750A1, RecName	1e-114	O04773|C75A6_CAMME	Flavonoid 3',5'-hydroxylase - Campanula medium (Canterbury bells)	2e-66
5.4.21.16	2_1103	HEAT1_1_C10_A029	6.18896	0.161578	ref|NP_196006.1|	MLS (MALATE SYNTHASE); malate synthase [Arabidopsis thaliana] gb|AAK25836.1|AF360126_1 putative malate synthase [Arabidopsis thaliana] emb|CAB85506.1| malate synthase-like protein [Arabidopsis thaliana] dbj|BAB08612.1| malate synthase-like protein [Arabidopsis thaliana] gb|AAK93704.1| putative malate synthase [Arabidopsis thaliana]	1e-102	P08216|MASY_CUCSA	Malate synthase, glyoxysomal - Cucumis sativus (Cucumber)	1e-102
8.3.2.21	0_18236	STRS1_38_G05_A034	6.05544	0.165141
7.2.9.10	0_10911	RTCNT2_4_E02_A029	6.04754	0.165356	ref|NP_001149377.1|	dihydroflavonol-4-reductase [Zea mays] gb|ACG35207.1| dihydroflavonol-4-reductase [Zea mays]	3e-31	P51109|DFRA_MEDSA	Dihydroflavonol-4-reductase - Medicago sativa (Alfalfa)	3e-11
3.4.16.12	2_4820	RTDS1_14_C10_A015	6.04289	0.165484	sp|Q50EK4.1|C75A1_PINTA	Cytochrome P450 750A1, RecName	4e-69	Q9LTL8|C71BO_ARATH	Cytochrome P450 71B24 - Arabidopsis thaliana (Mouse-ear cress)	1e-42
9.2.15.7	2_6643	RTDS3_21_H10_A022	5.98318	0.167135
3.1.11.9	0_8943	COLD1_59_B10_A029	5.93662	0.168446	gb|AAX68990.1|	LEA protein [Pinus taeda], putative	6e-45	P46518|LEA14_GOSHI	Late embryogenesis abundant protein Lea14-A - Gossypium hirsutum (Upland cotton) (Gossypium mexicanum)	1e-30
10.2.16.5	2_2593	RTDS1_1_B01_A015	5.92461	0.168788	gb|ABO61348.1|	defensin [Pinus sylvestris]	2e-35	P84963|DEF1_TRIKH	Defensin Tk-AMP-D1 - Triticum kiharae (Wheat)	1e-11
3.2.1.7	0_18714	STRS1_64_E02_A034	5.91	0.169205
11.1.17.15	0_7819	RTDR2_2_E03_A021	5.81343	0.172015	gb|EEF29785.1|	two-component system sensor histidine kinase/response regulator, putative [Ricinus communis]	2e-17	Q9ZWS9|ARR3_ARATH	Two-component response regulator ARR3 - Arabidopsis thaliana (Mouse-ear cress)	2e-17
10.3.16.6	2_3115	RTDS1_1_C03_A015	5.79346	0.172608	gb|AAG02215.1|AF291667_1	class III peroxidase PSYP1 [Pinus sylvestris]	8e-29
12.4.15.10	2_2680	RTDS3_28_E05_A022	5.65139	0.176948	gb|ABO61348.1|	defensin [Pinus sylvestris]	2e-33	P84963|DEF1_TRIKH	Defensin Tk-AMP-D1 - Triticum kiharae (Wheat)	7e-12
11.3.5.23	0_15179	RTPHOS1_18_F11_A029	5.54995	0.180182	gb|ACB56927.1|	glycosyltransferase UGT95A1 [Hieracium pilosella]	4e-43	Q9ZSK5|ZOG_PHALU	Zeatin O-glucosyltransferase - Phaseolus lunatus (Lima bean) (Phaseolus limensis)	3e-42
3.3.21.2	2_623	FLD1_25_H07_A029	5.40449	0.185032	ref|NP_001045400.1|	Probable calcium-binding protein CML10	9e-31	Q8RZB5|CML10_ORYSJ	Probable calcium-binding protein CML10 - Oryza sativa subsp. japonica (Rice)	5e-32
7.4.16.13	0_7045	RTDS2_1_F12_A021	5.26749	0.189844	gb|ABK23726.1	unknown [Picea sitchensis]	1e-58
3.3.17.21	2_3241	RTDR3_7_E06_A022	5.264	0.18997
12.4.15.5	0_6732	RTDS3_16_A05_A022	5.10085	0.196046	gb|AAM28914.1|	TIR/P-loop/LRR [Pinus taeda]	1e-14	P23799|ESAG8_TRYBB	Putative adenylate cyclase regulatory protein - Trypanosoma brucei brucei	4e-12
11.3.15.3	2_1877	RTDS3_2_E08_A022	5.08842	0.196525	ref|NP_001051706.1|	cinnamoyl-CoA reductase, putative	8e-63	P51110|DFRA_VITVI	Dihydroflavonol-4-reductase - Vitis vinifera (Grape)	3e-25
8.2.9.4	0_10465	RTCA1_14_D10_A029	5.04226	0.198324	gb|EEF41896.1|	heat-shock protein, putative [Ricinus communis]	5e-10	P02520|HSP12_SOYBN	Class I heat shock protein - Glycine max (Soybean)	2e-10
6.4.23.15	0_3729	FLD1_17_E08_A029	5.03395	0.198651				Q12626|EXG_PICAN	Glucan 1,3-beta-glucosidase precursor - Pichia angusta (Yeast) (Hansenula polymorpha)	6e-24
1.1.22.15	0_2880	FLD1_63_C08_A029	4.90909	0.203704	gb|ABO61348.1|	defensin [Pinus sylvestris]	2e-38	P20346|P322_SOLTU	Probable protease inhibitor P322 precursor - Solanum tuberosum (Potato)	1e-11
4.2.20.12	2_9744	NDL1_35_C04_A029	4.89041	0.204482	gb|AAC33732.1|	PR-4 type protein [Vitis vinifera]	7e-33	P43082|HEVL_ARATH	Hevein-like protein precursor - Arabidopsis thaliana (Mouse-ear cress)	5e-31
1.2.15.3	0_6738	RTDS3_15_F04_A022	4.8895	0.20452				O49564|CRK27_ARATH	Cysteine-rich receptor-like protein kinase 27 precursor - Arabidopsis thaliana (Mouse-ear cress)	5e-08
12.4.16.11	0_7164	RTDS1_8_C12_A015	4.81472	0.207697
2.1.16.14	1_706	RTDS2_5_D01_A021	4.81247	0.207794
2.1.8.7	2_7880	RTDS3_11_E09_A022	4.77673	0.209348	gb|ABC69274.2|	DnaJ protein [Camellia sinensis], putative	5e-31	Q9SAG8|DNAJ8_ARATH	Chaperone protein dnaJ 8, chloroplast precursor - Arabidopsis thaliana (Mouse-ear cress)	4e-27
3.4.16.24	2_194	RTDS2_26_B11_A021	4.74303	0.210836	gb|AAM28916.1|	NBS/LRR [Pinus taeda]	1e-45	Q9SZA7|DRL29_ARATH	Probable disease resistance protein At4g33300 - Arabidopsis thaliana (Mouse-ear cress)	5e-28
6.3.10.24	0_10757	RTCA1_3_F03_A029	4.74189	0.210886	sp|Q50EK4.1|C75A1_PINTA	Cytochrome P450 750A1, RecName	3e-49	Q9STK7|C71AQ_ARATH	Cytochrome P450 71A26 - Arabidopsis thaliana (Mouse-ear cress)	8e-24
8.3.16.19	2_10074	RTDS2_9_G03_A021	4.71827	0.211942	gb|EEF43138.1|	RNA binding protein, putative [Ricinus communis]	8e-16
2.3.13.10	2_2359	RTS1_11_H03_A029	4.6759	0.213863	sp|Q50EK4.1|C75A1_PINTA	Cytochrome P450 750A1, RecName	2e-92	P24465|C71A1_PERAE	Cytochrome P450 71A1 - Persea americana (Avocado)	2e-52
10.3.16.24	2_8808	RTDS2_22_D02_A021	4.66252	0.214476				Q42799|C93A2_SOYBN	Cytochrome P450 93A2 - Glycine max (Soybean)	1e-39
8.4.3.18	0_17040	STRR1_50_F02_A033	4.65323	0.214904	gb|ABF39004.1|	phenylcoumaran benzylic ether reductase	0
3.2.10.21	0_10787	RTCA1_6_B09_A029	4.65175	0.214973
3.2.20.18	2_2342	NDL1_55_E10_A029	4.64552	0.215261
12.4.22.8	2_1397	FLD1_42_D04_A029	4.62466	0.216232	dbj|BAD88616.1|	phosphoenolpyruvate carboxykinase [Zoysia japonica]	1e-110	Q9XFA2|PEPC2_UROPA	Phosphoenolpyruvate carboxykinase [ATP] 2 - Urochloa panicoides (Panic liverseed grass)	1e-108
7.3.15.5	2_3989	RTDS3_23_B09_A022	4.57247	0.2187	gb|ACA04888.1|	WRKY transcription factor 1 [Picea abies]	1e-07
10.4.19.12	2_895	RTBOR1_8_E08_A029	4.50851	0.221803
5.2.16.20	2_3410	RTDS2_11_D10_A021	4.49343	0.222547	ref|NP_849426.1|	CRK6 (CYSTEINE-RICH RLK 6); kinase [Arabidopsis thaliana] dbj|BAC43097.1| putative receptor-like protein kinase 5 RLK5 [Arabidopsis thaliana]	1e-09	O65468|CRK8_ARATH	Cysteine-rich receptor-like protein kinase 8 precursor - Arabidopsis thaliana (Mouse-ear cress)	9e-11
3.3.17.20	0_7835	RTDR2_20_B05_A021	4.46398	0.224015
5.3.22.3	0_3313	FLD1_39_B12_A029	4.45063	0.224687	gb|ABO61349.1|	defensin [Pinus sylvestris]	9e-32	P84963|DEF1_TRIKH	Defensin Tk-AMP-D1 - Triticum kiharae (Wheat)	2e-11
12.1.17.19	2_3445	RTDR2_12_F09_A021	4.40074	0.227235	gb|ABK22613.1|	unknown [Picea sitchensis]	6e-23
9.3.5.5	2_6468	RTNACL1_38_F11_A029	4.38967	0.227807	gb|ABO61348.1|	defensin [Pinus sylvestris]	7e-31	P82781|LCR71_ARATH	Putative low-molecular-weight cysteine-rich protein LCR71 - Arabidopsis thaliana (Mouse-ear cress)	1e-05
3.1.10.17	2_9828	RTBOR1_26_C11_A029	4.38463	0.228069	gb|EEF51887.1|	protein-l-isoaspartate O-methyltransferase, putative [Ricinus communis]	1e-23	Q42539|PIMT_ARATH	Protein-L-isoaspartate O-methyltransferase - Arabidopsis thaliana (Mouse-ear cress)	6e-23
6.2.16.19	2_10021	RTDS2_10_G08_A021	4.3793	0.228347	gb|ABS58627.1|	dehydrin 4 [Picea abies]	4e-06
2.1.8.5	0_11825	RTDS2_8_G01_A021	4.30621	0.232223	gb|ABR18051.1|	unknown [Picea sitchensis]	0
1.4.15.12	2_214	RTFE1_6_G04_A029	4.27901	0.233699	gb|ABF39004.1|	phenylcoumaran benzylic ether reductase [Pinus strobus]	4e-92	P52579|IFRH_TOBAC	Isoflavone reductase homolog A622 - Nicotiana tabacum (Common tobacco)	3e-67
5.2.7.13	0_13059	RTK1_23_C10_A029	4.23742	0.235993	gb|AAM28916.1|	NBS/LRR [Pinus taeda]	3e-36	Q9FW44|ADR1_ARATH	Disease resistance protein ADR1 - Arabidopsis thaliana (Mouse-ear cress)	9e-22
5.2.4.18	0_16157	RTS1_20_A09_A029	4.23179	0.236307
4.3.16.13	2_1036	RTDS2_4_B07_A021	4.21345	0.237335	gb|ABF39004.1|	phenylcoumaran benzylic ether reductase [Pinus strobus]	1e-126	P52579|IFRH_TOBAC	Isoflavone reductase homolog A622 - Nicotiana tabacum (Common tobacco)	2e-86
5.3.15.5	2_3967	RTDS3_24_D05_A022	4.20858	0.23761
2.4.17.19	0_7828	RTDR2_20_E10_A021	4.07374	0.245475
5.2.13.6	2_9776	RTS1_3_C11_A029	4.07121	0.245627
9.4.21.14	2_5057	GEO1_18_D11_A029	4.05207	0.246787	gb|AAG23841.1|AF302808_1	metallothionein-like protein [Sesamum indicum] gb|AAR88997.1| seed-specific metallothionein-like protein [Sesamum indicum]	5e-11	Q42377|EC2_ARATH	EC protein homolog 2 - Arabidopsis thaliana (Mouse-ear cress)	6e-10
3.3.20.7	2_4089	NDL1_27_C05_A029	4.0435	0.247311
10.4.16.14	2_5056	RTDS1_17_H09_A015	4.01401	0.249127	pdb|1ZXU|A	Chain A, X-Ray Structure Of Protein From Arabidopsis Thaliana At5g01750 pdb|2Q4M|A Chain A, Ensemble Refinement Of The Crystal Structure Of Protein From Arabidopsis Thaliana At5g01750	3e-29	Q9LZX1|Y5175_ARATH	Uncharacterized protein At5g01750 - Arabidopsis thaliana (Mouse-ear cress)	3e-32
9.2.7.11	0_12879	RTHG1_32_B02_A029	4.00977	0.249391	gb|ABA92061.1|	ABC1 family protein, expressed [Oryza sativa (japonica cultivar-group)] dbj|BAG90282.1| unnamed protein product [Oryza sativa Japonica Group]	1e-80	Q8RWG1|Y4139_ARATH	Uncharacterized aarF domain-containing protein kinase At4g31390, chloroplast precursor - Arabidopsis thaliana (Mouse-ear cress)	4e-76
12.3.9.7	0_10594	RTCA1_22_H10_A029	4.00709	0.249558	sp|Q50EK4.1|C75A1_PINTA	Cytochrome P450 750A1, RecName	6e-54	P37120|C75A2_SOLME	Flavonoid 3',5'-hydroxylase - Solanum melongena (Eggplant) (Aubergine)	2e-27
10.4.6.11	0_13661	RTMG1_27_H11_A029	3.99268	0.250458
11.3.5.24	0_15183	RTPHOS1_18_G12_A029	3.96727	0.252063	gb|ACS92459.1|	IFRD domain-containing protein [Leptosphaeria maculans 'brassicae' group]	8e-09
3.4.16.8	0_7188	RTDS1_6_F01_A015	3.91956	0.255131
3.3.8.7	2_7597	RTDS1_10_B03_A015	3.91346	0.255528	ref|NP_001047544.1|	elicitor-responsive gene-3, putative	6e-49	Q0JBH9|ERG3_ORYSJ	Elicitor-responsive protein 3 - Oryza sativa subsp. japonica (Rice)	2e-46
2.2.16.6	2_2212	RTDS1_6_G08_A015	3.87286	0.258207
12.4.5.6	2_7778	RTNACL1_35_G02_A029	3.84459	0.260106	ref|NP_001150376.1|	enzyme of the cupin superfamily [Zea mays] gb|ACG38850.1| enzyme of the cupin superfamily [Zea mays]	6e-36
9.3.15.3	0_6570	RTDS3_3_G08_A022	3.83579	0.260703	gb|ACG41808.1|	transaminase/ transferase, transferring nitrogenous groups [Zea mays]	1e-88	O67781|AAT_AQUAE	Aspartate aminotransferase - Aquifex aeolicus	1e-20
3.4.23.11	2_1423	FLD1_12_F06_A029	3.75459	0.26634	gb|EEF51827.1|	malate synthase, putative [Ricinus communis]	2e-78	P17815|MASY_RICCO	Malate synthase, glyoxysomal - Ricinus communis (Castor bean)	9e-80
2.1.15.8	0_6618	RTDS3_27_B06_A022	3.75331	0.266431	gb|AAY78890.1|	CC-NBS-LRR resistance-like protein [Pinus lambertiana]	4e-69	Q9LVT1|DRL39_ARATH	Putative disease resistance protein At5g47280 - Arabidopsis thaliana (Mouse-ear cress)	9e-28
1.1.7.5	1_4975	RTHG1_27_B01_A029	3.75145	0.266564	gb|ABO61349.1|	defensin [Pinus sylvestris]	1e-35	P84963|DEF1_TRIKH	Defensin Tk-AMP-D1 - Triticum kiharae (Wheat)	7e-12
2.2.21.4	2_5197	FLD1_28_H01_A029	3.74605	0.266948	ref|NP_001043981.1|	plasma membrane associated protein-like	5e-40
5.4.16.5	2_8560	RTDS1_4_B06_A015	3.74575	0.266969	sp|Q9ZSK5.1|ZOG_PHALU	Zeatin O-glucosyltransferase, RecName	2e-30	Q9ZSK5|ZOG_PHALU	Zeatin O-glucosyltransferase - Phaseolus lunatus (Lima bean) (Phaseolus limensis)	1e-31
10.2.6.5	0_13462	RTMG1_14_D11_A029	3.74384	0.267105	gb|ABQ53641.1|	AWPM19-like protein [Cucumis melo]	4e-06
11.2.2.7	0_17551	STRR1_78_F06_A033	3.72227	0.268653	gb|EEF31898.1|	aldose-1-epimerase, putative [Ricinus communis]	1e-37	Q8K157|GALM_MOUSE	Aldose 1-epimerase - Mus musculus (Mouse)	3e-21
10.3.16.11	2_259	RTDS1_9_D10_A015	3.71619	0.269093
2.1.16.9	2_5215	RTDS1_14_D01_A015	3.71071	0.26949	gb|ABO61349.1|	defensin [Pinus sylvestris]	6e-35	P48599|IF4E1_ORYSJ	Eukaryotic translation initiation factor 4E-1 - Oryza sativa subsp. japonica (Rice)	4e-21
11.2.17.21	2_4420	RTDR3_2_D08_A022	3.67946	0.271779
6.3.16.8	1_4637	RTDS1_3_H07_A015	3.64567	0.274298	gb|ABS58627.1|	dehydrin 4 [Picea abies]	3e-06
2.2.9.7	2_6982	RTCNT1_8_B10_A029	3.60476	0.277411	dbj|BAD93486.1|	pollen allergen CJP38 [Cryptomeria japonica]	3e-84	P49237|E13B_MAIZE	Glucan endo-1,3-beta-glucosidase, acidic isoform precursor - Zea mays (Maize)	5e-63
7.3.13.14	2_1964	RTWW1_4_G12_A015	3.59783	0.277946	ref|NP_196824.1|	ABA-responsive protein-like	1e-70	Q9LYV6|GEML5_ARATH	GEM-like protein 5 - Arabidopsis thaliana (Mouse-ear cress)	1e-58
10.1.16.14	0_7301	RTDS1_17_G06_A015	3.55815	0.281045	gb|EER29387.1|	protein phosphatase methylesterase, putative [Coccidioides posadasii C735 delta SOWgp]	1e-29	Q4IQC1|PPME1_GIBZE	Protein phosphatase methylesterase 1 - Gibberella zeae (Fusarium graminearum)	2e-31
4.4.12.20	2_5819	RTWW3_24_D10_A022	3.54841	0.281817	sp|Q50EK4.1|C75A1_PINTA	Cytochrome P450 750A1, RecName	4e-88	Q9STL2|C71AL_ARATH	Cytochrome P450 71A21 - Arabidopsis thaliana (Mouse-ear cress)	3e-55
12.1.5.12	0_14999	RTNIT1_9_B01_A029	3.54407	0.282162
11.4.11.13	0_9002	COLD1_63_C09_A029	3.5261	0.2836
10.4.16.10	0_7145	RTDS1_9_C05_A015	3.50315	0.285458
10.2.15.4	1_4021	RTDS3_3_C01_A022	3.49109	0.286443	ref|NP_001047214.1|	non-cell-autonomous protein pathway2; plasmodesmal receptor, putative	3e-36	Q66HG4|GALM_RAT	Aldose 1-epimerase - Rattus norvegicus (Rat)	2e-24
8.4.16.10	0_7412	RTDS1_10_E12_A015	3.4667	0.288459	gb|ABA54786.1|	ABA-responsive LEA-like protein [Picea glauca] gb|ABA54787.1| ABA-responsive LEA-like protein [Picea glauca]	7e-31
1.1.3.19	0_17139	STRR1_57_A10_A033	3.42333	0.292113	gb|ABY66958.1|	class IV chitinase [Vitis pseudoreticulata]	2e-13	P42820|CHIP_BETVU	Acidic endochitinase SP2 precursor - Beta vulgaris (Sugar beet)	9e-12
11.4.5.5	1_6299	RTNACL1_36_D10_A029	3.41224	0.293063	gb|AAM61216.1|	glutamine cyclotransferase precursor-like protein [Arabidopsis thaliana]	5e-65
5.1.16.22	2_3557	RTDS2_24_H05_A021	3.37349	0.296429
11.1.11.1	0_8472	COLD1_26_B01_A029	3.37165	0.29659	sp|Q50EK4.1|C75A1_PINTA	Cytochrome P450 750A1, RecName	2e-76	Q9SD85|F3PH_ARATH	Flavonoid 3'-monooxygenase - Arabidopsis thaliana (Mouse-ear cress)	3e-49
5.1.15.8	2_3966	RTDS3_24_G07_A022	3.34095	0.299316
8.3.18.12	2_2955	RTCNT1_48_D12_A029	3.31687	0.301489	gb|EEF36951.1|	Thioredoxin, putative [Ricinus communis]	2e-57	O64654|TRXL1_ARATH	Thioredoxin-like 1 - Arabidopsis thaliana (Mouse-ear cress)	3e-57
4.2.16.10	1_1263	RTDS1_13_D04_A015	3.31445	0.301709	gb|AAU95082.1|	anthocyanidin reductase [Ginkgo biloba]	4e-54	Q9SEV0|BAN_ARATH	Leucoanthocyanidin reductase - Arabidopsis thaliana (Mouse-ear cress)	1e-37
10.3.6.20	0_14106	RTMNUT1_27_B03_A029	3.29962	0.303065	ref|NP_001082929.1|	protein kinase N1 [Danio rerio] gb|AAI39564.1| Zgc:162290 protein [Danio rerio]	3e-66	Q16513|PKN2_HUMAN	Serine/threonine-protein kinase N2 - Homo sapiens (Human)	2e-66
4.4.11.1	0_8580	COLD1_32_C10_A029	3.27972	0.304904	dbj|BAC67018.1|	cytosolic 6-phosphogluconate dehydrogenase [Selaginella remotifolia]	5e-23	O84066|6PGD_CHLTR	6-phosphogluconate dehydrogenase, decarboxylating - Chlamydia trachomatis	2e-14
8.3.9.12	0_10905	RTCNT2_4_D02_A029	3.24033	0.30861	gb|EEF40529.1|	lipid binding protein, putative [Ricinus communis]	1e-30	Q43767|NLT41_HORVU	Non-specific lipid-transfer protein 4.1 precursor - Hordeum vulgare (Barley)	3e-06
3.4.4.18	0_16190	RTS1_22_G11_A029	3.22293	0.310277
4.2.3.15	0_16899	STRR1_39_H02_A033	3.2219	0.310375	sp|Q50EK4.1|C75A1_PINTA	Cytochrome P450 750A1, RecName	1e-31	O49340|C71AC_ARATH	Cytochrome P450 71A12 - Arabidopsis thaliana (Mouse-ear cress)	3e-15
8.1.15.6	0_6679	RTDS3_22_D05_A022	3.20029	0.312472	gb|EEF42457.1|	UDP-glucosyltransferase, putative [Ricinus communis]	9e-55	Q9ZQ95|FOGT1_ARATH	Flavonol-3-O-glycoside-7-O-glucosyltransferase 1 - Arabidopsis thaliana (Mouse-ear cress)	4e-40
9.3.15.7	0_6688	RTDS3_21_H11_A022	3.19395	0.313092
4.4.22.2	2_2723	FLD1_39_E12_A029	3.17663	0.314799	emb|CAC81812.1|	chitinase [Musa acuminata], putative	1e-101	P51613|CHIB_VITVI	Basic endochitinase precursor - Vitis vinifera (Grape)	6e-97
7.4.10.3	0_9540	NDL2_3_B03_A029	3.16025	0.31643
2.3.23.23	2_4517	FLD1_34_D08_A029	3.1587	0.316586	gb|ABO61349.1|	defensin [Pinus sylvestris]	2e-41	Q43413|DEF1_CAPAN	Defensin J1-1 precursor - Capsicum annuum (Bell pepper)	2e-12
8.4.21.9	2_1165	FLD1_68_C03_A029	3.14162	0.318307	gb|AAU87300.1|	LEA [Pinus halepensis]	4e-27
9.4.13.9	1_1248	RTS1_9_B04_A029	3.13517	0.318962	gb|EEF51570.1|	aldo-keto reductase, putative [Ricinus communis]	3e-69	P26690|6DCS_SOYBN	NAD(P)H-dependent 6'-deoxychalcone synthase - Glycine max (Soybean)	2e-57
6.3.15.5	0_6664	RTDS3_23_F01_A022	3.13277	0.319206
1.4.2.13	0_17978	STRS1_23_F05_A034	3.13168	0.319318
7.3.21.1	2_4433	FLD1_12_A06_A029	3.12774	0.319719	gb|AAC33732.1|	PR-4 type protein [Vitis vinifera]	3e-28	P28814|BARW_HORVU	Barwin - Hordeum vulgare (Barley)	6e-27
10.3.12.20	0_4298	RTWW3_20_D07_A022	3.12463	0.320038
12.3.16.9	2_3519	RTDS1_7_H08_A015	3.1192	0.320595
12.3.16.24	1_5373	RTDS2_21_C02_A021	3.11073	0.321468	ref|NP_177740.1|	AMY2 (ALPHA-AMYLASE-LIKE 2); alpha-amylase/ calcium ion binding / catalytic/ cation binding [Arabidopsis thaliana] gb|AAM61434.1| alpha-amylase, putative [Arabidopsis thaliana] dbj|BAD94995.1| alpha-amylase like protein [Arabidopsis thaliana] gb|ABF58978.1| At1g76130 [Arabidopsis thaliana]	7e-24
5.3.13.9	2_2062	RTS1_10_G08_A029	3.09976	0.322606	gb|AAZ04239.1|	ferritin [Avicennia marina]	2e-79	Q948P6|FRI3_SOYBN	Ferritin-3, chloroplast precursor - Glycine max (Soybean)	2e-79
2.4.9.8	2_5863	RTCNT1_17_B08_A029	3.09192	0.323423
9.3.15.16	2_4841	RTFE1_7_H10_A029	3.08798	0.323837	ref|NP_196824.1|	GRAM domain-containing protein / ABA-responsive protein-related [Arabidopsis thaliana] sp|Q9LYV6.1|GEML5_ARATH RecName: Full=GEM-like protein 5 emb|CAB86627.1| ABA-responsive protein-like [Arabidopsis thaliana] gb|AAR20771.1| At5g13200 [Arabidopsis thaliana] gb|AAS92344.1| At5g13200 [Arabidopsis thaliana] dbj|BAF01140.1| ABA-responsive protein - like [Arabidopsis thaliana]	1e-58	Q9LYV6|GEML5_ARATH	GEM-like protein 5 - Arabidopsis thaliana (Mouse-ear cress)	6e-60
3.2.20.16	2_2624	NDL1_44_B11_A029	3.08479	0.324172
12.1.15.1	2_1800	RTDS3_1_D04_A022	3.06699	0.326052	ref|NP_001043981.1|	plasma membrane associated protein-like	1e-42
3.4.15.8	2_8992	RTDS3_26_C12_A022	3.0649	0.326275	dbj|BAF44533.1|	class IV chitinase [Nicotiana tabacum]	3e-47	P29022|CHIA_MAIZE	Endochitinase A precursor - Zea mays (Maize)	1e-38
6.1.13.7	2_2397	RTS1_3_A04_A029	3.05686	0.327133	gb|AAQ84890.1|	PR-5 thaumatin-like protein [Pseudotsuga menziesii]	1e-108	P81295|PRR3_JUNAS	Pathogenesis-related protein precursor - Juniperus ashei (Ozark white cedar)	1e-71
6.1.16.7	1_6466	RTDS1_3_F04_A015	3.02955	0.330082	gb|AAB07493.1|	water deficit inducible protein LP3	1e-19	Q08655|ASR1_SOLLC	Abscisic stress-ripening protein 1 - Solanum lycopersicum (Tomato) (Lycopersicon esculentum)	1e-14
8.2.11.5	0_8695	COLD1_43_G10_A029	3.02257	0.330845	ref|NP_001107634.1|	early drought induced protein [Zea mays] gb|ABY71210.1| early drought induced protein [Zea mays] gb|ACG26762.1| hydrophobic protein LTI6B [Zea mays] gb|ACG33537.1| hydrophobic protein LTI6B [Zea mays]	9e-17	Q0DKW8|LTI6B_ORYSJ	Hydrophobic protein LTI6B - Oryza sativa subsp. japonica (Rice)	4e-16
10.2.21.4	2_925	FLD1_1_G12_A029	2.99392	0.334011	gb|AAX92705.1|	metallothionein-like protein class II [Picea abies]	2e-06
4.2.6.19	2_5957	RTMNUT1_36_B06_A029	2.98307	0.335225				Q12700|EXG_DEBOC	Glucan 1,3-beta-glucosidase precursor - Debaryomyces occidentalis (Yeast) (Schwanniomyces occidentalis)	1e-33
9.3.16.16	0_7284	RTDS1_18_G11_A015	2.9784	0.33575
12.1.5.24	1_1882	RTPHOS1_18_A05_A029	2.97592	0.336031	gb|EEF51570.1|	aldo-keto reductase, putative [Ricinus communis]	4e-68	P26690|6DCS_SOYBN	NAD(P)H-dependent 6'-deoxychalcone synthase - Glycine max (Soybean)	4e-56
8.3.23.16	2_6994	FLD1_16_D06_A029	2.97326	0.336331	sp|Q50EK4.1|C75A1_PINTA	Cytochrome P450 750A1, RecName	3e-95	P24465|C71A1_PERAE	Cytochrome P450 71A1 - Persea americana (Avocado)	6e-55
11.1.15.4	2_1998	RTDS3_2_F03_A022	2.97062	0.33663
7.2.15.10	2_841	RTFE1_3_D12_A029	2.96208	0.3376
11.4.15.5	1_5394	RTDS3_16_F10_A022	2.96194	0.337617
6.1.18.9	2_3430	RTCNT1_49_C08_A029	2.95618	0.338275	gb|EEF40529.1|	lipid binding protein, putative [Ricinus communis]	1e-30
1.1.15.11	2_876	RTFE1_6_F04_A029	2.95457	0.338458	ref|NP_001044998.1|	MtN3, putative	2e-42
11.3.20.2	2_4410	NDL1_10_F02_A029	2.95346	0.338586	dbj|BAF47752.1|	multi antimicrobial extrusion family protein [Nicotiana tabacum]	2e-60	Q9LYT3|TT12_ARATH	Protein TRANSPARENT TESTA 12 - Arabidopsis thaliana (Mouse-ear cress)	1e-41
8.2.16.16	1_5314	RTDS2_1_E02_A021	2.95258	0.338687	gb|AAD46404.1|AF096248_1	ethylene-responsive RNA helicase [Lycopersicon esculentum]	2e-18	Q5QMN3|RH20_ORYSJ	DEAD-box ATP-dependent RNA helicase 20 - Oryza sativa subsp. japonica (Rice)	9e-18
3.4.10.24	0_10800	RTCA1_7_B01_A029	2.92987	0.341313	sp|Q50EK4.1|C75A1_PINTA	Cytochrome P450 750A1, RecName	8e-10
12.4.16.18	0_6838	RTDS2_6_H01_A021	2.92555	0.341816	ref|XP_710815.1|	potential fungal zinc cluster transcription factor [Candida albicans SC5314] ref|XP_710804.1| potential fungal zinc cluster transcription factor [Candida albicans SC5314] gb|EAK91556.1| potential fungal zinc cluster transcription factor [Candida albicans SC5314] gb|EAK91567.1| potential fungal zinc cluster transcription factor [Candida albicans SC5314]	5e-48	P19541|YP133_YEAST	Uncharacterized transcriptional regulatory protein YPL133C - Saccharomyces cerevisiae (Baker's yeast)	7e-43
11.1.17.3	2_4744	RTDK1_1_A01_A029	2.92186	0.342248	gb|ACL27841.1|	dehydrin 9 [Pinus banksiana]	5e-50	P42759|ERD10_ARATH	Dehydrin ERD10 - Arabidopsis thaliana (Mouse-ear cress)	1e-05
7.1.3.18	0_17051	STRR1_52_C11_A033	2.91807	0.342692	dbj|BAD93486.1|	pollen allergen CJP38 [Cryptomeria japonica]	4e-61	P49237|E13B_MAIZE	Glucan endo-1,3-beta-glucosidase, acidic isoform precursor - Zea mays (Maize)	2e-52
8.2.16.8	0_7246	RTDS1_2_H07_A015	2.91762	0.342745
11.1.16.9	0_7162	RTDS1_8_D11_A015	2.91716	0.342799	ref|XP_002312552.1|	early light-inducible protein [Populus trichocarpa] gb|EEE89919.1| early light-inducible protein [Populus trichocarpa]	1e-30	P11432|ELI_PEA	Early light-induced protein, chloroplast precursor - Pisum sativum (Garden pea)	3e-28
7.1.16.1	2_3828	RTDR3_12_B12_A022	2.91517	0.343034	gb|ACL27821.1|	dehydrin 1 [Pinus ponderosa]	5e-11
2.2.8.19	0_12286	RTFEPL1_20_C03_A029	2.91462	0.343098	sp|Q50EK4.1|C75A1_PINTA	Cytochrome P450 750A1, RecName	1e-49	P37120|C75A2_SOLME	Flavonoid 3',5'-hydroxylase - Solanum melongena (Eggplant) (Aubergine)	3e-27
2.2.19.24	1_4079	RTCNT1_29_G07_A029	2.90245	0.344537	dbj|BAD93486.1|	pollen allergen CJP38 [Cryptomeria japonica]	7e-43	P49237|E13B_MAIZE	Glucan endo-1,3-beta-glucosidase, acidic isoform precursor - Zea mays (Maize)	6e-39
11.4.3.23	0_17168	STRR1_58_H02_A033	2.89462	0.345468	ref|XP_958280.1|	dihydroxy-acid dehydratase [Neurospora crassa OR74A] gb|EAA29044.1| dihydroxy-acid dehydratase [Neurospora crassa OR74A] emb|CAD70774.1| probable dihydroxy-acid dehydratase [Neurospora crassa]	1e-67	P39522|ILV3_YEAST	Dihydroxy-acid dehydratase, mitochondrial precursor - Saccharomyces cerevisiae (Baker's yeast)	3e-61
5.4.20.20	1_1045	NDL1_54_E11_A029	2.89016	0.346002				P29022|CHIA_MAIZE	Endochitinase A precursor - Zea mays (Maize)	1e-54
5.2.11.19	0_9237	HEAT1_11_F10_A029	2.88396	0.346745	gb|AAP03088.1|	class Ia chitinase [Galega orientalis]	9e-22	P21226|CHI2_PEA	Endochitinase A2 precursor - Pisum sativum (Garden pea)	1e-22
7.3.22.22	0_2509	GEO1_6_D12_A029	2.8778	0.347488
1.2.4.13	1_3884	RTS1_13_C05_A029	2.85214	0.350614	gb|ACQ42253.1|	SnRK2 calcium sensor [Nicotiana plumbaginifolia]	7e-38
11.1.20.2	2_369	NDL1_10_E12_A029	2.85196	0.350636
5.3.23.3	0_3971	COLD1_4_G11_A029	2.85123	0.350726	gb|ACL27825.1|	dehydrin 2 [Pinus ponderosa]	4e-38	P42759|ERD10_ARATH	Dehydrin ERD10 - Arabidopsis thaliana (Mouse-ear cress)	6e-09
9.3.13.21	2_8744	RTWW2_1_G02_A021	2.84203	0.351861				Q9D7N9|APMAP_MOUSE	Adipocyte plasma membrane-associated protein - Mus musculus (Mouse)	1e-22
6.2.2.20	0_18106	STRS1_30_E05_A034	2.83054	0.35329
5.2.16.6	2_6848	RTDS1_4_C04_A015	2.81741	0.354936	gb|ACJ15472.1|	galactinol synthase [Brassica napus]	3e-37
6.3.16.24	0_6965	RTDS2_24_G01_A021	2.81438	0.355317
2.4.18.20	0_266	RTCNT1_75_D05_A029	2.81228	0.355584
8.1.9.12	2_5756	RTCNT2_4_C06_A029	2.80998	0.355874	gb|ABD32437.1|	General substrate transporter [Medicago truncatula]	5e-96	Q9C757|INT2_ARATH	Probable inositol transporter 2 - Arabidopsis thaliana (Mouse-ear cress)	1e-96
1.4.10.16	2_8065	RTBOR1_17_H11_A029	2.77596	0.360235	gb|EAX04582.1|	hCG1999844 [Homo sapiens]	3e-07	Q8MP30|Y2666_DICDI	Uncharacterized histidine-rich protein DDB0167791 precursor - Dictyostelium discoideum (Slime mold)	5e-10
9.1.15.16	2_2570	RTFE1_7_H07_A029	2.77092	0.360891	gb|EEF49245.1|	heat shock protein, putative [Ricinus communis]	8e-98	P26413|HSP70_SOYBN	Heat shock 70 kDa protein - Glycine max (Soybean)	3e-96
7.4.15.1	0_6552	RTDS3_4_H01_A022	2.76729	0.361365
1.4.14.4	2_6720	RTK1_4_B11_A029	2.75344	0.363182
9.4.21.15	2_131	GEO1_18_E11_A029	2.73619	0.365472	ref|XP_002530754.1|	prephenate dehydrogenase family protein	0
9.2.9.16	0_11033	RTCU1_15_A03_A029	2.73608	0.365486	gb|ACJ15472.1|	galactinol synthase [Brassica napus]	1e-50	O15488|GLYG2_HUMAN	Glycogenin-2 - Homo sapiens (Human)	3e-06
9.4.23.23	2_3911	FLD1_30_C10_A029	2.73183	0.366055	emb|CAC82983.1|	BEL1-like protein [Gnetum gnemon], putative	5e-37	Q9SJ56|BLH1_ARATH	BEL1-like homeodomain protein 1 - Arabidopsis thaliana (Mouse-ear cress)	2e-12
6.2.21.14	2_4669	GEO1_20_C03_A029	2.7313	0.366125	gb|AAF70460.1|AF240445_1	polyubiquitin [Populus tremula x Populus tremuloides]	5e-51	P08565|UBIQ_TRYCR	Ubiquitin - Trypanosoma cruzi	5e-25
4.4.11.20	0_9259	HEAT1_12_G06_A029	2.73025	0.366267
10.2.16.7	2_1316	RTDS1_1_C12_A015	2.72527	0.366936	sp|Q9SLP4.1|CHIT1_TULBA	Chitinase 1, RecName	3e-61	Q9SLP4|CHIT1_TULBA	Chitinase 1 precursor - Tulipa bakeri (Tulip)	2e-62
4.4.20.21	2_1386	NDL1_63_E04_A029	2.72421	0.367079
7.2.16.7	2_4960	RTDS1_3_B12_A015	2.71256	0.368656	gb|ABA18653.1|	glutamate decarboxylase [Pinus pinaster]	4e-84	P54767|DCE_SOLLC	Glutamate decarboxylase - Solanum lycopersicum (Tomato) (Lycopersicon esculentum)	6e-82
9.1.15.7	2_4179	RTDS3_21_H06_A022	2.71107	0.368858	gb|EEF33296.1|	lupus la ribonucleoprotein, putative [Ricinus communis]	7e-21
7.4.16.8	2_6462	RTDS1_3_C12_A015	2.70797	0.36928	ref|NP_001149176.1|	transparent testa 12 protein [Zea mays] gb|ACG34462.1| transparent testa 12 protein [Zea mays]	9e-87	Q9LYT3|TT12_ARATH	Protein TRANSPARENT TESTA 12 - Arabidopsis thaliana (Mouse-ear cress)	6e-49
12.4.3.1	0_16725	STRR1_2_G11_A033	2.70722	0.369382
9.3.15.22	0_6182	RTHG1_1_G09_A029	2.70523	0.369655	gb|EEF47854.1|	zinc finger protein, putative [Ricinus communis]	1e-47	P40602|APG_ARATH	Anter-specific proline-rich protein APG precursor - Arabidopsis thaliana (Mouse-ear cress)	6e-20
3.1.8.8	2_4006	RTDS1_13_A07_A015	2.70224	0.370063	gb|EEF40529.1|	lipid binding protein, putative [Ricinus communis]	1e-30	Q43767|NLT41_HORVU	Non-specific lipid-transfer protein 4.1 precursor - Hordeum vulgare (Barley)	2e-06
2.3.17.17	0_7832	RTDR2_20_B12_A021	2.7015	0.370165
7.4.23.21	2_9364	FLD1_31_B06_A029	2.69762	0.370697
3.1.16.1	2_4184	RTDR3_17_D07_A022	2.68748	0.372096	gb|EEF42612.1|	sugar transporter, putative [Ricinus communis]	8e-49	Q9C757|INT2_ARATH	Probable inositol transporter 2 - Arabidopsis thaliana (Mouse-ear cress)	2e-48
7.4.15.4	2_3385	RTDS3_9_C04_A022	2.68535	0.372391	gb|ABA18653.1|	glutamate decarboxylase [Pinus pinaster]	1e-137	Q07346|DCE_PETHY	Glutamate decarboxylase - Petunia hybrida (Petunia)	1e-132
4.4.16.8	0_7200	RTDS1_5_G11_A015	2.68139	0.372941
11.4.15.4	2_9602	RTDS3_2_G04_A022	2.66688	0.374971	gb|EEF42457.1|	UDP-glucosyltransferase, putative [Ricinus communis]	7e-47	Q9ZSK5|ZOG_PHALU	Zeatin O-glucosyltransferase - Phaseolus lunatus (Lima bean) (Phaseolus limensis)	1e-42
3.1.18.2	2_4223	RTCNT1_36_A11_A029	2.65759	0.37628	dbj|BAD93486.1|	pollen allergen CJP38 [Cryptomeria japonica]	4e-89	P49237|E13B_MAIZE	Glucan endo-1,3-beta-glucosidase, acidic isoform precursor - Zea mays (Maize)	7e-59
11.3.14.18	0_5628	RTNACL1_7_C04_A029	2.65463	0.3767	ref|YP_001832350.1|	rhodanese domain-containing protein [Beijerinckia indica subsp. indica ATCC 9039] gb|ACB94861.1| Rhodanese domain protein [Beijerinckia indica subsp. indica ATCC 9039]	3e-10	P31142|THTM_ECOLI	3-mercaptopyruvate sulfurtransferase - Escherichia coli (strain K12)	2e-07
3.2.21.6	2_3291	FLD1_50_F03_A029	2.65318	0.376906	gb|ABN09775.1|	General substrate transporter [Medicago truncatula]	9e-13	Q8VZR6|INT1_ARATH	Probable inositol transporter 1 - Arabidopsis thaliana (Mouse-ear cress)	1e-11
1.3.23.23	0_3409	FLD1_35_A01_A029	2.65295	0.376939	gb|AAL05612.1|AF289477_1	ammonium transporter 1-1 [Oryza sativa]	4e-95	P58905|AMT11_SOLLC	Ammonium transporter 1 member 1 - Solanum lycopersicum (Tomato) (Lycopersicon esculentum)	4e-96
4.3.8.18	0_12252	RTFEPL1_18_A08_A029	2.64993	0.377368	sp|Q50EK4.1|C75A1_PINTA	Cytochrome P450 750A1, RecName	2e-77	P24465|C71A1_PERAE	Cytochrome P450 71A1 - Persea americana (Avocado)	2e-49
5.4.23.1	0_3977	COLD1_4_E07_A029	2.64927	0.377463	gb|ACH61000.1|	rare cold inducible protein [Pseudotsuga macrocarpa]	2e-12	Q8H5T6|LTI6A_ORYSJ	Hydrophobic protein LTI6A - Oryza sativa subsp. japonica (Rice)	5e-12
6.1.19.8	0_1310	RTBOR1_2_F12_A029	2.64008	0.378776	emb|CAB93666.1|	dehydrin [Pinus sylvestris]	4e-22
2.3.15.5	2_3267	RTDS3_26_D12_A022	2.61835	0.38192
6.2.16.24	0_6964	RTDS2_24_F11_A021	2.61694	0.382126	gb|ACQ42253.1|	SnRK2 calcium sensor [Nicotiana plumbaginifolia]	8e-32
10.2.11.12	0_8854	COLD1_53_B10_A029	2.61628	0.382222	gb|ABO61349.1|	defensin [Pinus sylvestris]	5e-30	P84963|DEF1_TRIKH	Defensin Tk-AMP-D1 - Triticum kiharae (Wheat)	1e-11
1.3.16.10	0_7341	RTDS1_15_B07_A015	2.61012	0.383124
7.2.5.4	2_9989	RTNACL1_17_G08_A029	2.59652	0.385131	dbj|BAD93486.1|	pollen allergen CJP38 [Cryptomeria japonica]	7e-88	P23546|E13E_TOBAC	Glucan endo-1,3-beta-glucosidase, basic vacuolar isoform GGIB50 precursor - Nicotiana tabacum (Common tobacco)	1e-54
8.2.13.16	0_4900	RTWW1_4_D07_A015	2.59364	0.385559
9.3.16.18	0_6808	RTDS2_8_H02_A021	2.59028	0.386059	gb|AAX92683.1|	aquaporin [Picea abies], probable	7e-33	Q9ZV07|PIP26_ARATH	Probable aquaporin PIP2-6 - Arabidopsis thaliana (Mouse-ear cress)	1e-28
3.1.13.22	0_4519	RTWW2_5_F03_A021	2.5896	0.386161
9.4.16.9	2_6297	RTDS1_9_F06_A015	2.58316	0.387122	gb|ACL27838.1|	dehydrin 9 [Pinus nigra]	7e-12
6.1.19.24	2_3774	RTCNT1_27_F09_A029	2.5817	0.387341	gb|ABA54144.1|	homeobox-leucine zipper-like protein [Picea glauca]	6e-23	Q02283|HAT5_ARATH	Homeobox-leucine zipper protein HAT5 - Arabidopsis thaliana (Mouse-ear cress)	1e-18
8.4.23.24	0_3471	FLD1_31_A05_A029	2.57955	0.387664	gb|AAS83984.1|	class IV chitinase A [Pinus monticola]	5e-91	P29022|CHIA_MAIZE	Endochitinase A precursor - Zea mays (Maize)	1e-48
9.2.3.14	0_16823	STRR1_35_D05_A033	2.5794	0.387687	sp|Q50EK4.1|C75A1_PINTA	Cytochrome P450 750A1, RecName	2e-88	Q9SD85|F3PH_ARATH	Flavonoid 3'-monooxygenase - Arabidopsis thaliana (Mouse-ear cress)	1e-49
6.3.23.9	2_6592	FLD1_10_C02_A029	2.57808	0.387886
2.4.4.3	0_15888	RTPQ1_3_D07_A032	2.56764	0.389463
6.1.19.10	1_6378	RTCNT1_2_G02_A029	2.56418	0.389988	dbj|BAD93486.1|	pollen allergen CJP38 [Cryptomeria japonica]	3e-62	P49237|E13B_MAIZE	Glucan endo-1,3-beta-glucosidase, acidic isoform precursor - Zea mays (Maize)	4e-50
10.2.8.12	0_11857	RTFE1_11_G03_A029	2.56338	0.39011	gb|EEF40529.1|	lipid binding protein, putative [Ricinus communis]	1e-29
10.1.19.6	2_455	RTAL1_8_H12_A029	2.56256	0.390235	dbj|BAD93486.1|	pollen allergen CJP38 [Cryptomeria japonica]	2e-80	P07979|GUB_NICPL	Lichenase precursor - Nicotiana plumbaginifolia (Leadwort-leaved tobacco)	3e-52
8.3.14.21	2_1864	RTNIT1_6_F12_A029	2.56106	0.390463
2.2.3.13	0_16936	STRR1_40_G02_A033	2.56066	0.390525
9.1.15.5	2_4291	RTDS3_21_F08_A022	2.55698	0.391086
11.1.4.6	0_15941	RTPQ1_5_A04_A032	2.55675	0.391122	gb|EEF35558.1|	Gibberellin-regulated protein 2 precursor, putative [Ricinus communis]	2e-20	P46688|GASA2_ARATH	Gibberellin-regulated protein 2 precursor - Arabidopsis thaliana (Mouse-ear cress)	6e-19
6.1.15.1	2_6261	RTDS3_9_C09_A022	2.54813	0.392444	gb|ABO61349.1|	defensin [Pinus sylvestris]	1e-32	P82781|LCR71_ARATH	Putative low-molecular-weight cysteine-rich protein LCR71 - Arabidopsis thaliana (Mouse-ear cress)	8e-11
5.4.16.16	2_10372	RTDS2_4_B03_A021	2.54622	0.392739	ref|NP_001151119.1|	PH domain containing protein [Zea mays] gb|ACN30797.1| unknown [Zea mays]	3e-07
4.3.14.5	2_4751	RTK1_8_D05_A029	2.54078	0.393579	dbj|BAD93486.1|	pollen allergen CJP38 [Cryptomeria japonica]	4e-82	P49237|E13B_MAIZE	Glucan endo-1,3-beta-glucosidase, acidic isoform precursor - Zea mays (Maize)	3e-57
10.1.2.4	0_17382	STRR1_68_G02_A033	2.53423	0.394597
12.1.2.10	0_18640	STRS1_5_C06_A034	2.53338	0.394729
10.1.15.8	2_2261	RTDS3_21_E10_A022	2.52377	0.396232	gb|AAG01894.2|	phosphoenolpyruvate carboxykinase [Lycopersicon esculentum]	1e-34	Q9T074|PEPCK_ARATH	Phosphoenolpyruvate carboxykinase [ATP] - Arabidopsis thaliana (Mouse-ear cress)	2e-32
7.3.6.17	0_14134	RTMNUT1_33_C11_A029	2.52016	0.3968
12.3.20.2	0_1567	NDL1_9_G11_A029	2.51634	0.397403
7.2.19.13	2_453	RTCNT1_9_G03_A029	2.5153	0.397567	sp|Q50EK4.1|C75A1_PINTA	Cytochrome P450 750A1, RecName	1e-76	Q9LTL8|C71BO_ARATH	Cytochrome P450 71B24 - Arabidopsis thaliana (Mouse-ear cress)	2e-50
5.4.16.21	0_6960	RTDS2_24_H01_A021	2.51015	0.398383	gb|EEQ32312.1|	transcription initiation factor TFIID subunit 14 [Microsporum canis CBS 113480]	2e-24	O94436|TAF14_SCHPO	Transcription initiation factor TFIID subunit 14 - Schizosaccharomyces pombe (Fission yeast)	2e-16
12.2.4.24	0_16239	RTS1_27_B12_A029	2.51007	0.398395	ref|NP_587689.2|	membrane transporter [Schizosaccharomyces pombe] sp|O74901.1|YCS1_SCHPO RecName: Full=Uncharacterized protein CC613.01 emb|CAA21239.2| membrane transporter [Schizosaccharomyces pombe]	5e-07	O74901|YCS1_SCHPO	Uncharacterized protein CC613.01 - Schizosaccharomyces pombe (Fission yeast)	3e-08
3.4.16.11	2_1548	RTDS1_14_C01_A015	2.50684	0.398908	gb|ABO61349.1|	defensin [Pinus sylvestris]	1e-33	P84963|DEF1_TRIKH	Defensin Tk-AMP-D1 - Triticum kiharae (Wheat)	4e-12
2.1.16.7	2_3593	RTDS1_6_H09_A015	2.50095	0.399849	gb|AAS83984.1|	class IV chitinase A [Pinus monticola]	1e-114	P29022|CHIA_MAIZE	Endochitinase A precursor - Zea mays (Maize)	1e-61
8.2.7.12	2_6432	RTK1_4_D06_A029	2.49584	0.400667	gb|ACB11496.1|	catalase [Pinus sylvestris]	1e-143	P30567|CATA2_GOSHI	Catalase isozyme 2 - Gossypium hirsutum (Upland cotton) (Gossypium mexicanum)	1e-124
2.3.19.21	2_615	RTCNT1_29_E03_A029	2.4912	0.401414	gb|AAC53443.1|	sex determining protein [Mus musculus musculus] gb|AAC53444.1| sex determining protein [Mus musculus musculus]	4e-14	Q05738|SRY_MOUSE	Sex-determining region Y protein - Mus musculus (Mouse)	2e-13
7.2.12.9	1_2649	RTWW3_4_F08_A022	2.48893	0.401779	gb|ACH60242.1|	hypothetical water stress-induced protein [Pseudotsuga menziesii] gb|ACH60243.1| hypothetical water stress-induced protein [Pseudotsuga menziesii] gb|ACH60245.1| hypothetical water stress-induced protein [Pseudotsuga menziesii] gb|ACH60246.1| hypothetical water stress-induced protein [Pseudotsuga menziesii] gb|ACH60247.1| hypothetical water stress-induced protein [Pseudotsuga menziesii] gb|ACH602…	5e-16
2.1.16.10	2_1498	RTDS1_14_D10_A015	2.48696	0.402097	gb|AAB02692.1|	LP3-1	1e-19	P37219|ASR2_SOLLC	Abscisic stress-ripening protein 2 - Solanum lycopersicum (Tomato) (Lycopersicon esculentum)	4e-10
6.1.23.23	2_1625	FLD1_31_G09_A029	2.4791	0.403372	gb|ABQ14359.1|	thaumatin-like protein [Pinus taeda]	1e-85	P33679|ZEAM_MAIZE	Zeamatin precursor - Zea mays (Maize)	1e-67
1.4.17.15	0_7954	RTDR2_11_H04_A021	2.47181	0.404561	ref|XP_002485611.1|	60S ribosomal protein L3 [Talaromyces stipitatus ATCC 10500] gb|EED15658.1| 60S ribosomal protein L3 [Talaromyces stipitatus ATCC 10500]	3e-75	Q8NKF4|RL3_ASPFU	60S ribosomal protein L3 - Aspergillus fumigatus (Sartorya fumigata)	5e-69
6.1.1.3	0_18476	STRS1_51_B11_A034	2.46813	0.405165	ref|XP_001849227.1|	fibrinogen and fibronectin [Culex quinquefasciatus] gb|EDS29869.1| fibrinogen and fibronectin [Culex quinquefasciatus]	1e-11	Q62563|SRY_MUSSP	Sex-determining region Y protein - Mus spretus (Western wild mouse)	4e-11
10.1.21.2	2_3286	COLD1_8_A03_A029	2.46528	0.405634
9.4.18.12	2_9913	RTCNT1_47_G04_A029	2.46111	0.406321	ref|NP_001152088.1|	ABA-responsive protein [Zea mays] gb|ACG45729.1| ABA-responsive protein [Zea mays]	4e-70	Q9LYV6|GEML5_ARATH	GEM-like protein 5 - Arabidopsis thaliana (Mouse-ear cress)	2e-71
1.3.15.15	2_4674	RTFEPL1_3_B06_A029	2.46003	0.406499	gb|ABA54796.1|	ABA-responsive LEA-like protein [Picea mariana]	4e-25
10.3.15.2	2_3239	RTDS3_2_H10_A022	2.44884	0.408357	gb|AAA33985.1|	late embryongenesis abundant protein [Glycine max] prf||1905420A late embryogenesis abundant protein	1e-11	P13934|LEA76_BRANA	Late embryogenesis abundant protein 76 - Brassica napus (Rape)	4e-09
8.3.22.19	1_1665	FLD1_66_G07_A029	2.44765	0.408555	ref|NP_566745.1|	ABC1 family protein [Arabidopsis thaliana] gb|AAK95302.1|AF410316_1 AT3g24190/MUJ8_17 [Arabidopsis thaliana] dbj|BAB01360.1| unnamed protein product [Arabidopsis thaliana] gb|AAM47311.1| AT3g24190/MUJ8_17 [Arabidopsis thaliana]	2e-06
9.4.20.8	2_6099	NDL1_21_F10_A029	2.44611	0.408812
7.4.20.21	0_1664	NDL1_61_F04_A029	2.44275	0.409375	gb|ACH91370.1|	lipoxygenase LOX-3 [Prunus persica]	6e-68	P38415|LOXA_SOLLC	Lipoxygenase A - Solanum lycopersicum (Tomato) (Lycopersicon esculentum)	9e-67
1.4.13.6	2_4186	RTS1_5_F10_A029	2.43773	0.410217
7.3.6.8	0_13519	RTMG1_19_G01_A029	2.43532	0.410624
1.2.20.13	2_8914	NDL1_44_G12_A029	2.43319	0.410984	gb|AAF73132.1|AF149017_1	homogentisate 1,2-dioxygenase [Lycopersicon esculentum]	1e-143	Q9ZRA2|HGD_ARATH	Homogentisate 1,2-dioxygenase - Arabidopsis thaliana (Mouse-ear cress)	1e-142
9.1.16.18	0_6809	RTDS2_8_G02_A021	2.43017	0.411494
9.3.15.1	0_6575	RTDS3_3_E01_A022	2.42088	0.413073	gb|ACF06507.1|	aldose 1-epimerase-like protein [Elaeis guineensis]	3e-38	Q66HG4|GALM_RAT	Aldose 1-epimerase - Rattus norvegicus (Rat)	4e-21
10.4.20.10	0_2055	NDL1_30_G06_A029	2.41777	0.413604	gb|ACJ15472.1|	galactinol synthase [Brassica napus]	1e-39
12.1.17.14	0_7843	RTDR2_1_E02_A021	2.40797	0.415287
7.4.23.17	2_8102	FLD1_24_A06_A029	2.39688	0.41721	gb|EEF51177.1|	glutathione peroxidase, putative [Ricinus communis]	1e-77	Q06652|GPX4_CITSI	Probable phospholipid hydroperoxide glutathione peroxidase - Citrus sinensis (Sweet orange)	4e-75
10.4.18.22	0_187	RTCU1_1_G03_A029	2.39407	0.417699
1.4.22.8	2_55	FLD1_47_H07_A029	2.39335	0.417824
4.3.7.18	0_13200	RTK1_36_B05_A029	2.38957	0.418486	gb|EEF41438.1|	poly [ADP-ribose] polymerase, putative [Ricinus communis]	8e-19	Q7EYV7|PARP1_ORYSJ	Poly [ADP-ribose] polymerase 1 - Oryza sativa subsp. japonica (Rice)	1e-18
11.1.21.15	2_5905	GEO1_16_H07_A029	2.38808	0.418747	gb|ACM89789.1|	cytochrome P450 monooxygenase CYP736B [Vitis arizonica x Vitis rupestris] gb|ACN89832.1| cytochrome P450 monooxygenase CYP736B [Vitis arizonica x Vitis rupestris]	6e-60	P24465|C71A1_PERAE	Cytochrome P450 71A1 - Persea americana (Avocado)	8e-55
12.3.16.22	1_6158	RTDS2_21_A05_A021	2.38756	0.418838	ref|NP_001051706.1|	cinnamoyl-CoA reductase, putative	2e-39	P51103|DFRA_CALCH	Dihydroflavonol-4-reductase - Callistephus chinensis (China aster)	1e-11
4.3.16.11	2_2575	RTDS1_13_F01_A015	2.38745	0.418856	gb|AAB02692.1|	LP3-1	6e-22	P37220|ASR3_SOLLC	Abscisic stress-ripening protein 3 - Solanum lycopersicum (Tomato) (Lycopersicon esculentum)	9e-16
10.1.19.5	1_5503	RTAL1_8_H05_A029	2.3855	0.4192
6.2.4.12	0_15644	RTPQ1_24_F07_A032	2.3752	0.421017	dbj|BAD93486.1|	pollen allergen CJP38 [Cryptomeria japonica]	1e-72	P49237|E13B_MAIZE	Glucan endo-1,3-beta-glucosidase, acidic isoform precursor - Zea mays (Maize)	4e-50
7.2.14.23	2_8801	RTNIT1_7_B08_A029	2.37356	0.421308	emb|CAB77245.1|	seed imbibition protein [Persea americana], putative	5e-37	Q84VX0|Y5740_ARATH	Uncharacterized glycosyltransferase At1g55740 - Arabidopsis thaliana (Mouse-ear cress)	3e-25
6.3.15.2	0_6542	RTDS3_9_E09_A022	2.37236	0.421521
4.3.14.11	1_5944	RTMNUT1_6_G11_A029	2.3669	0.422494	dbj|BAD93486.1|	pollen allergen CJP38 [Cryptomeria japonica]	5e-85	P23535|E13B_PHAVU	Glucan endo-1,3-beta-glucosidase, basic isoform precursor - Phaseolus vulgaris (Kidney bean) (French bean)	2e-58
5.1.9.2	0_10500	RTCA1_16_F06_A029	2.36478	0.422872
1.2.21.4	2_3159	FLD1_31_E03_A029	2.35825	0.424043	gb|EEF43824.1|	proline synthetase associated protein, putative [Ricinus communis]	1e-76	O94903|PROSC_HUMAN	Proline synthetase co-transcribed bacterial homolog protein - Homo sapiens (Human)	4e-45
8.1.16.9	0_7418	RTDS1_10_D06_A015	2.35348	0.424902
10.2.16.14	0_7300	RTDS1_17_G07_A015	2.34971	0.425585
12.4.16.9	0_7170	RTDS1_7_H09_A015	2.34907	0.425701
7.3.17.7	2_3019	RTDR1_6_D08_A015	2.34089	0.427189	ref|XP_001694723.1|	4-hydroxyphenylpyruvate dioxygenase [Chlamydomonas reinhardtii] emb|CAD24031.1| p-hydroxyphenylpyruvate dioxigenase [Chlamydomonas reinhardtii] gb|EDP02307.1| 4-hydroxyphenylpyruvate dioxygenase [Chlamydomonas reinhardtii]	7e-85	P93836|HPPD_ARATH	4-hydroxyphenylpyruvate dioxygenase - Arabidopsis thaliana (Mouse-ear cress)	2e-82
3.2.8.7	2_6459	RTDS1_8_H10_A015	2.3342	0.428412	gb|ABJ09421.1|	DRE-binding protein DREB1 [Aloe vera], putative	9e-32	Q8H1E4|RAP24_ARATH	Ethylene-responsive transcription factor RELATED TO APETALA2 4 - Arabidopsis thaliana (Mouse-ear cress)	2e-28
4.2.15.11	2_5048	RTFE1_5_D04_A029	2.33237	0.428748	gb|AAB99745.1|	HSP70 [Triticum aestivum]	1e-125	P26413|HSP70_SOYBN	Heat shock 70 kDa protein - Glycine max (Soybean)	1e-124
4.4.19.13	2_1972	RTCNT1_11_G03_A029	2.33207	0.428803	emb|CAA55893.1|	imbibition protein [Brassica oleracea], putative	1e-127	Q84VX0|Y5740_ARATH	Uncharacterized glycosyltransferase At1g55740 - Arabidopsis thaliana (Mouse-ear cress)	1e-109
9.1.16.15	2_1595	RTDS1_18_E06_A015	2.33046	0.429101	sp|Q62565.2|SRY_MUSSI	Sex-determining region Y protein, RecName	2e-08	Q62565|SRY_MUSSI	Sex-determining region Y protein - Mus spicilegus (Steppe mouse)	1e-09
10.3.15.24	2_8859	RTHG1_1_D10_A029	2.32903	0.429362	dbj|BAD93486.1|	pollen allergen CJP38 [Cryptomeria japonica]	3e-90	P07979|GUB_NICPL	Lichenase precursor - Nicotiana plumbaginifolia (Leadwort-leaved tobacco)	2e-67
9.4.10.4	0_9514	NDL2_1_F05_A029	2.32373	0.430343	dbj|BAF00253.1|	arginyl-tRNA synthetase [Arabidopsis thaliana]	3e-87	Q9VXN4|SYRC_DROME	Probable arginyl-tRNA synthetase, cytoplasmic - Drosophila melanogaster (Fruit fly)	2e-48
10.3.2.1	0_17372	STRR1_68_C06_A033	2.31871	0.431274
3.1.2.1	0_17481	STRR1_74_A01_A033	2.30467	0.433902	gb|ACN55075.1|	chitinase Ib [Chimonanthus praecox]	1e-82	P24626|CHI1_ORYSJ	Basic endochitinase 1 precursor - Oryza sativa subsp. japonica (Rice)	4e-82
9.3.4.15	0_15795	RTPQ1_34_C06_A032	2.30165	0.434471
6.3.20.9	2_6590	NDL1_33_C08_A029	2.30071	0.434648	gb|ACO57100.1|	dehydrin [Pinus halepensis]	1e-21
2.4.18.21		RTCU1_6_E04_A029	2.29788	0.435183	dbj|BAD93486.1|	pollen allergen CJP38 [Cryptomeria japonica]	3e-72
6.4.6.6	0_13538	RTMG1_20_B01_A029	2.29761	0.435235
10.3.20.3	2_4355	NDL1_11_E03_A029	2.29675	0.435399
3.1.22.10	1_3294	FLD1_53_D02_A029	2.29653	0.43544	dbj|BAD06575.1|	LEDI-5c protein [Lithospermum erythrorhizon]	1e-62	Q9XG54|OPR1_SOLLC	12-oxophytodienoate reductase 1 - Solanum lycopersicum (Tomato) (Lycopersicon esculentum)	3e-61
3.1.10.2	0_9592	NDL2_6_A11_A029	2.29647	0.435451	gb|ACJ15472.1|	galactinol synthase [Brassica napus]	2e-80	O15488|GLYG2_HUMAN	Glycogenin-2 - Homo sapiens (Human)	7e-07
12.2.21.7	2_181	FLD1_32_F05_A029	2.29227	0.436249	emb|CAA71494.1|	peroxidase [Spinacia oleracea]	7e-59	Q43387|PER71_ARATH	Peroxidase 71 precursor - Arabidopsis thaliana (Mouse-ear cress)	2e-56
4.1.23.15	2_4117	FLD1_18_E05_A029	2.29059	0.436569
5.2.18.6	2_3595	RTCNT1_42_E10_A029	2.28212	0.438188	gb|EEF45226.1|	Stem-specific protein TSJT1, putative [Ricinus communis]	1e-66	P24805|TSJT1_TOBAC	Stem-specific protein TSJT1 - Nicotiana tabacum (Common tobacco)	6e-16
5.3.4.2	0_15433	RTPHOS1_32_F10_A029	2.27983	0.43863
11.3.23.7	0_3894	COLD1_7_F11_A029	2.27956	0.438682	gb|ACJ15472.1|	galactinol synthase [Brassica napus]	2e-78	O15488|GLYG2_HUMAN	Glycogenin-2 - Homo sapiens (Human)	4e-06
4.2.19.14	2_2330	RTCNT1_11_G11_A029	2.27845	0.438895	gb|EEF44329.1|	Beta-amylase, putative [Ricinus communis]	9e-64	P10538|AMYB_SOYBN	Beta-amylase - Glycine max (Soybean)	7e-35
11.4.14.19	1_1210	RTNACL1_7_D05_A029	2.27049	0.440434	dbj|BAD77932.1|	class IV chitinase [Cryptomeria japonica]	1e-74	P29022|CHIA_MAIZE	Endochitinase A precursor - Zea mays (Maize)	1e-57
1.1.17.20	2_950	RTDR3_1_E06_A022	2.26991	0.440545	emb|CAH10209.1|	Cell Division Protein AAA ATPase family [Triticum aestivum] emb|CAJ15430.1| unnamed protein product [Triticum aestivum]	2e-42	Q9CZP5|BCS1_MOUSE	Mitochondrial chaperone BCS1 - Mus musculus (Mouse)	3e-10
3.4.21.21	2_4162	NDL1_7_F01_A029	2.26607	0.441293
2.1.7.22	0_13359	RTK1_55_G08_A029	2.26458	0.441584
11.1.2.22	0_18197	STRS1_36_C12_A034	2.25011	0.444423	ref|NP_001044842.1|	nematode-resistance protein, putative	1e-20
8.3.15.5	2_684	RTDS3_22_C04_A022	2.24721	0.444997	ref|XP_001764398.1|	CLL4A clavata1-like receptor S/T protein kinase protein [Physcomitrella patens subsp. patens] gb|EDQ70665.1| CLL4A clavata1-like receptor S/T protein kinase protein [Physcomitrella patens subsp. patens]	5e-44	Q9LYN8|EXS_ARATH	Leucine-rich repeat receptor protein kinase EXS precursor - Arabidopsis thaliana (Mouse-ear cress)	7e-44
3.4.3.15	0_16930	STRR1_40_F02_A033	2.24674	0.445089
12.2.23.24	1_2345	FLD1_28_E07_A029	2.24572	0.445291	gb|AAD18030.1|	Tsi1-interacting protein TSIP1 [Nicotiana tabacum]	3e-38
10.1.15.3	2_762	RTDS3_3_A05_A022	2.24544	0.445347	gb|EEF44329.1|	Beta-amylase, putative [Ricinus communis]	2e-88	P10538|AMYB_SOYBN	Beta-amylase - Glycine max (Soybean)	3e-52
7.4.22.9	2_630	FLD1_50_G11_A029	2.24243	0.445945	gb|ABR15470.1|	sucrose synthase [Pinus taeda]	1e-50	Q41608|SUS1_TULGE	Sucrose synthase 1 - Tulipa gesneriana (Tulip)	5e-42
11.2.16.1	0_7431	RTDR3_9_F05_A022	2.24206	0.446018	dbj|BAA77783.1|	beta 1,3-glucanase [Oryza sativa] dbj|BAB85418.1| putative beta-1,3-glucanase precursor [Oryza sativa Japonica Group] gb|EAY77171.1| hypothetical protein OsI_05141 [Oryza sativa Indica Group] dbj|BAG97001.1| unnamed protein product [Oryza sativa Japonica Group] gb|EEE63911.1| hypothetical protein OsJ_18736 [Oryza sativa Japonica Group]	5e-20	P49237|E13B_MAIZE	Glucan endo-1,3-beta-glucosidase, acidic isoform precursor - Zea mays (Maize)	5e-20
7.3.1.9	0_18837	STRS1_71_C12_A034	2.23456	0.447515	dbj|BAD61807.1|	MAP kinase activating protein-like [Oryza sativa Japonica Group] gb|EAZ38342.1| hypothetical protein OsJ_22717 [Oryza sativa Japonica Group]	1e-06
6.4.20.10	2_2587	NDL1_33_F12_A029	2.23374	0.447679	sp|P49087.1|VATA_MAIZE	V-type proton ATPase catalytic subunit A, RecName	1e-128	P49087|VATA_MAIZE	Vacuolar ATP synthase catalytic subunit A - Zea mays (Maize)	1e-130
11.1.15.5	1_5303	RTDS3_16_E08_A022	2.23256	0.447915	ref|NP_178207.1|	J8; heat shock protein binding / unfolded protein binding [Arabidopsis thaliana] sp|Q9SAG8.1|DNAJ8_ARATH RecName: Full=Chaperone protein dnaJ 8, chloroplastic; Short=AtJ8; Short=AtDjC8; Flags: Precursor gb|AAF14680.1|AC011713_28 Strong similarity to gb|AF099906 J8 gene from Arabidopsis thaliana and contains PF|00226 DnaJ domain. ESTs gb|T46318, gb|Z27035, gb|T76034, gb|AA394916 and gb|AI995985 co…	5e-16	Q9SAG8|DNAJ8_ARATH	Chaperone protein dnaJ 8, chloroplast precursor - Arabidopsis thaliana (Mouse-ear cress)	3e-17
3.4.5.10	0_14782	RTNIT1_15_F09_A029	2.23207	0.448014
7.1.9.1	0_10467	RTCA1_14_E10_A029	2.22894	0.448643
2.4.11.11	0_8967	COLD1_60_H06_A029	2.22886	0.448661	gb|EEF47681.1|	UDP-glucosyltransferase, putative [Ricinus communis]	5e-23	Q9ZQ94|COGT3_ARATH	Cytokinin-O-glucosyltransferase 3 - Arabidopsis thaliana (Mouse-ear cress)	1e-13
3.2.16.18	1_244	RTDS2_12_B05_A021	2.22707	0.449019	ref|NP_173153.1|	SOUL heme-binding family protein [Arabidopsis thaliana] gb|AAD50021.1|AC007651_16 Similar to SOUL Protein [Arabidopsis thaliana] gb|AAM64525.1| SOUL-like protein [Arabidopsis thaliana] gb|ABD43013.1| At1g17100 [Arabidopsis thaliana]	1e-13
10.3.13.8	1_4578	RTS1_1_B08_A029	2.22573	0.449291	gb|ABD33010.1|	Fumarylacetoacetase [Medicago truncatula]	1e-113	A5PKH3|FAAA_BOVIN	Fumarylacetoacetase - Bos taurus (Bovine)	7e-88
3.2.13.13	2_1846	RTWW1_7_H12_A015	2.22557	0.449322	gb|EEF52184.1|	Phosphoenolpyruvate carboxykinase [ATP], putative [Ricinus communis]	1e-123	P42066|PEPCK_CUCSA	Phosphoenolpyruvate carboxykinase [ATP] - Cucumis sativus (Cucumber)	1e-121
7.2.2.1	0_17423	STRR1_70_G02_A033	2.22509	0.44942	dbj|BAF56241.1|	cytochrome P450 enzyme [Pisum sativum]	2e-75	Q94IW5|C90D2_ORYSJ	Cytochrome P450 90D2 - Oryza sativa subsp. japonica (Rice)	6e-67
5.4.21.6	2_5115	FLD1_47_F05_A029	2.22383	0.449675	emb|CAC27143.1|	NADPH-cytochrome P450 reductase [Picea abies]	5e-66	P37116|NCPR_PHAAU	NADPH--cytochrome P450 reductase - Phaseolus aureus (Mung bean) (Vigna radiata)	5e-56
8.3.11.14	2_10036	FLD1_38_F12_A029	2.21366	0.451741	ref|NP_001064461.1|	Glucan 1,3-beta-glucosidase precursor,Putative	4e-93	Q7Z9L3|EXG_ASPOR	Glucan 1,3-beta-glucosidase precursor - Aspergillus oryzae	5e-28
4.2.2.7	0_17917	STRS1_1_H01_A034	2.21341	0.451791
3.4.17.17	2_1473	RTDR2_19_G08_A021	2.21124	0.452235	gb|ABB78087.1|	(E)-4-hydroxy-3-methyl-but-2-enyl diphosphate synthase [Ginkgo biloba]	7e-89	Q6MD85|ISPG_PARUW	4-hydroxy-3-methylbut-2-en-1-yl diphosphate synthase - Protochlamydia amoebophila (strain UWE25)	5e-49
8.2.16.10	0_7414	RTDS1_10_E07_A015	2.20949	0.452592
5.4.13.6	2_9904	RTS1_3_D05_A029	2.20794	0.45291
4.4.23.1	2_1418	COLD1_5_B09_A029	2.20666	0.453174
10.1.16.22	0_7014	RTDS2_21_H07_A021	2.2025	0.454029	ref|NP_176250.1|	AtGolS4 (Arabidopsis thaliana galactinol synthase 4); transferase, transferring glycosyl groups / transferase, transferring hexosyl groups gb|AAB71970.1| nearly identical to rice water stress induced protein gp|D26537|537404 [Arabidopsis thaliana] gb|AAY56403.1| At1g60470 [Arabidopsis thaliana]	9e-42
10.1.21.4	2_1436	FLD1_1_C12_A029	2.19814	0.454929	gb|AAB01550.1|	late embryogenesis abundant protein [Picea glauca] gb|ABA54795.1| late embryogenesis abundant protein [Picea glauca] gb|ABA54813.1| late embryogenesis abundant protein [Picea mariana]	1e-26
4.1.7.7	2_9067	RTHG1_25_C11_A029	2.1965	0.455269	sp|Q01200|PRIA_LENED	Protein priA precursor emb|CAA43289.1| priA [Lentinula edodes]	5e-24	Q01200|PRIA_LENED	Protein priA precursor - Lentinula edodes (Shiitake mushroom) (Lentinus edodes)	3e-25
8.3.21.13	0_2598	GEO1_18_G03_A029	2.19523	0.455533	dbj|BAH19938.1|	AT3G20810 [Arabidopsis thaliana]	1e-30	Q497B8|JMJD5_RAT	JmjC domain-containing protein 5 - Rattus norvegicus (Rat)	1e-19
4.3.15.3	0_6772	RTDS3_12_E05_A022	2.19304	0.455989
6.2.16.6	1_1167	RTDS1_3_E08_A015	2.19222	0.456159
12.1.2.24	2_6227	STRS1_36_B06_A034	2.19029	0.45656
1.4.4.8	0_15519	RTPQ1_16_C11_A032	2.18749	0.457146
2.2.12.8	0_4585	RTWW2_22_G10_A021	2.18305	0.458076	gb|ACL27836.1|	dehydrin 7 [Pinus ponderosa]	6e-24
10.1.9.9	0_10862	RTCNT2_1_H08_A029	2.18288	0.458111	gb|ACJ15472.1|	galactinol synthase [Brassica napus]	2e-82	O15488|GLYG2_HUMAN	Glycogenin-2 - Homo sapiens (Human)	7e-07
3.4.8.8	2_8553	RTDS2_8_A01_A021	2.17621	0.459515
9.1.16.17	2_5154	RTDS2_8_F06_A021	2.1743	0.459919	ref|NP_566406.1|	universal stress protein (USP) family protein [Arabidopsis thaliana]	8e-16
3.4.9.17	0_11286	RTCU1_30_A12_A029	2.17306	0.46018	ref|YP_641564.1|	short-chain dehydrogenase/reductase SDR [Mycobacterium sp. MCS] ref|YP_940472.1| short-chain dehydrogenase/reductase SDR [Mycobacterium sp. KMS] ref|YP_001073041.1| short-chain dehydrogenase/reductase SDR [Mycobacterium sp. JLS] gb|ABG10508.1| short-chain dehydrogenase/reductase SDR [Mycobacterium sp. MCS] gb|ABL93682.1| short-chain dehydrogenase/reductase SDR [Mycobacterium sp. KMS] gb|ABO00551.…	3e-10	Q9NKW1|MFEA_DICDI	Peroxisomal multifunctional enzyme A - Dictyostelium discoideum (Slime mold)	5e-09
11.4.15.1	0_6592	RTDS3_2_C06_A022	2.16924	0.46099
4.2.12.4	2_7484	RTWW2_14_D08_A021	2.16914	0.461012	sp|Q50EK4.1|C75A1_PINTA	Cytochrome P450 750A1, RecName	5e-51	O48923|C71DA_SOYBN	Cytochrome P450 71D10 - Glycine max (Soybean)	7e-28
5.3.16.4	2_9516	RTDR3_15_E10_A022	2.16748	0.461366	dbj|BAD93486.1|	pollen allergen CJP38 [Cryptomeria japonica]	2e-68	P49237|E13B_MAIZE	Glucan endo-1,3-beta-glucosidase, acidic isoform precursor - Zea mays (Maize)	6e-52
9.4.8.4	0_11521	RTDK1_15_B04_A029	2.16734	0.461395	emb|CAA89837.3|	NADPH-cytochrome P450 reductase [Pseudotsuga menziesii]	1e-133	P37116|NCPR_PHAAU	NADPH--cytochrome P450 reductase - Phaseolus aureus (Mung bean) (Vigna radiata)	1e-121
11.2.21.11	2_3164	FLD1_62_B04_A029	2.16429	0.462046
7.4.16.18	2_10194	RTDS2_10_C05_A021	2.16271	0.462383	ref|NP_001152010.1|	blue copper protein [Zea mays] gb|ACG45379.1| blue copper protein precursor [Zea mays]	3e-24	Q41001|BCP_PEA	Blue copper protein precursor - Pisum sativum (Garden pea)	1e-19
4.3.7.3	0_12604	RTHG1_14_G07_A029	2.16144	0.462654	ref|NP_501862.1|	GABA TransAminase family member (gta-1) [Caenorhabditis elegans] sp|Q21217.1|GABT_CAEEL RecName: Full=Probable 4-aminobutyrate aminotransferase, mitochondrial; AltName: Full=Gamma-amino-N-butyrate transaminase; Short=GABA transaminase; AltName: Full=GABA aminotransferase; Short=GABA-AT; AltName: Full=L-AIBAT; AltName: Full=(S)-3-amino-2-methylpropionate transaminase; Flags: Precursor emb|CAA93517…	4e-13	Q21217|GABT_CAEEL	Probable 4-aminobutyrate aminotransferase, mitochondrial precursor - Caenorhabditis elegans	2e-14
4.1.3.13	0_16890	STRR1_39_E02_A033	2.15795	0.463402	ref|XP_001275499.1|	lectin family integral membrane protein, putative [Aspergillus clavatus NRRL 1] gb|EAW14073.1| lectin family integral membrane protein, putative [Aspergillus clavatus NRRL 1]	1e-34	Q12907|LMAN2_HUMAN	Vesicular integral-membrane protein VIP36 precursor - Homo sapiens (Human)	5e-07
8.3.16.21	2_9621	RTDS2_23_A09_A021	2.15316	0.464433	dbj|BAD15330.1|	squalene epoxidase [Panax ginseng]	7e-36	O48651|ERG1_PANGI	Squalene monooxygenase - Panax ginseng (Korean ginseng)	2e-36
2.4.16.8	0_7181	RTDS1_7_C12_A015	2.15277	0.464518	gb|EEF41281.1|	Pectate lyase precursor, putative [Ricinus communis]	4e-39	Q9SVQ6|PEL14_ARATH	Putative pectate lyase 14 precursor - Arabidopsis thaliana (Mouse-ear cress)	4e-40
10.2.9.1	0_10426	RTCA1_11_D12_A029	2.15148	0.464796
5.2.15.16	2_3127	RTFEPL1_1_C11_A029	2.15097	0.464906	gb|ABR15470.1|	sucrose synthase [Pinus taeda]	8e-88	Q41608|SUS1_TULGE	Sucrose synthase 1 - Tulipa gesneriana (Tulip)	6e-78
4.2.4.22	0_16350	RTS1_32_F02_A029	2.14923	0.465284
12.4.1.12	2_8986	STRS1_67_D09_A034	2.14504	0.466191	ref|NP_172669.2|	fumarylacetoacetase, putative [Arabidopsis thaliana] gb|AAM16166.1| At1g12050/F12F1_8 [Arabidopsis thaliana]	1e-122	P25093|FAAA_RAT	Fumarylacetoacetase - Rattus norvegicus (Rat)	1e-110
10.2.10.22	2_6603	RTBOR1_31_B08_A029	2.14322	0.466588	gb|ABU92565.1|	vacuolar H+-pyrophosphatase [Zygophyllum xanthoxylum]	1e-116	P31414|AVP1_ARATH	Pyrophosphate-energized vacuolar membrane proton pump 1 - Arabidopsis thaliana (Mouse-ear cress)	1e-116
12.3.16.19	2_9108	RTDS2_7_A09_A021	2.14241	0.466764	ref|NP_001062848.1|	rab3-GAP regulatory domain-like	3e-17
6.1.16.14	0_6903	RTDS2_2_F02_A021	2.14177	0.466903
1.4.21.5	2_25	FLD1_55_D02_A029	2.14089	0.467096	emb|CAC81812.1|	chitinase [Musa acuminata], putative	1e-106	P24626|CHI1_ORYSJ	Basic endochitinase 1 precursor - Oryza sativa subsp. japonica (Rice)	1e-99
6.2.16.21	0_6978	RTDS2_24_C12_A021	2.13232	0.468972	gb|AAM28916.1|	NBS/LRR [Pinus taeda]	6e-53	Q9SZA7|DRL29_ARATH	Probable disease resistance protein At4g33300 - Arabidopsis thaliana (Mouse-ear cress)	4e-28
12.2.9.6	0_10589	RTCA1_22_E03_A029	2.13153	0.469146
3.3.19.11	2_6861	RTCNT1_5_B06_A029	2.12318	0.470991	gb|ABC69274.2|	DnaJ protein [Camellia sinensis], putative	1e-30	Q9SAG8|DNAJ8_ARATH	Chaperone protein dnaJ 8, chloroplast precursor - Arabidopsis thaliana (Mouse-ear cress)	3e-27
2.3.16.6	0_7184	RTDS1_6_G11_A015	2.12123	0.471425
6.1.2.23	2_6852	STRS1_42_B01_A034	2.12106	0.471462	dbj|BAD03003.1|	blue copper binding protein [Oryza sativa Japonica Group], putative	2e-28	Q41001|BCP_PEA	Blue copper protein precursor - Pisum sativum (Garden pea)	9e-28
2.4.15.24	2_4858	RTHG1_5_G04_A029	2.11989	0.471722
1.2.16.5	2_4675	RTDS1_7_D12_A015	2.11886	0.471952	gb|AAB03388.1|	water deficit inducible protein LP3-3 [Pinus taeda]	2e-14	Q08655|ASR1_SOLLC	Abscisic stress-ripening protein 1 - Solanum lycopersicum (Tomato) (Lycopersicon esculentum)	2e-08
1.3.2.4	0_17525	STRR1_76_E04_A033	2.11848	0.472035	dbj|BAD93486.1|	pollen allergen CJP38 [Cryptomeria japonica]	3e-65	P49237|E13B_MAIZE	Glucan endo-1,3-beta-glucosidase, acidic isoform precursor - Zea mays (Maize)	7e-48
11.2.22.2	2_956	FLD1_35_H02_A029	2.1163	0.472523				Q12725|EXG_YARLI	Glucan 1,3-beta-glucosidase precursor - Yarrowia lipolytica (Candida lipolytica)	5e-17
8.1.23.17	2_1899	FLD1_23_D04_A029	2.11133	0.473635	gb|ABR15470.1|	sucrose synthase [Pinus taeda]	3e-88	Q41608|SUS1_TULGE	Sucrose synthase 1 - Tulipa gesneriana (Tulip)	9e-76
8.1.15.3	0_6557	RTDS3_4_C11_A022	2.1099	0.473956
12.2.15.4	0_6708	RTDS3_1_H08_A022	2.10774	0.474442	gb|AAB96829.1|	water deficit stress inducible protein LP3-2 [Pinus taeda]	4e-11
1.4.21.7	2_5323	FLD1_56_D07_A029	2.10679	0.474656	gb|AAF12810.1|AF197342_1	pathogenesis-related protein [Picea glauca], intracellular , putative	3e-66	Q05736|PR1_ASPOF	Pathogenesis-related protein 1 - Asparagus officinalis (Garden asparagus)	4e-24
10.2.23.20	2_724	FLD1_22_D11_A029	2.10618	0.474792	gb|AAM28916.1|	NBS/LRR [Pinus taeda]	3e-39	Q9FW44|ADR1_ARATH	Disease resistance protein ADR1 - Arabidopsis thaliana (Mouse-ear cress)	3e-24
11.4.18.23	2_113	RTCU1_1_D09_A029	2.10611	0.474808	gb|ABC69274.2|	DnaJ protein [Camellia sinensis], putative	1e-27	Q9SAG8|DNAJ8_ARATH	Chaperone protein dnaJ 8, chloroplast precursor - Arabidopsis thaliana (Mouse-ear cress)	3e-25
9.4.15.21	2_4625	RTHG1_1_F09_A029	2.10274	0.475571	gb|ABY28389.1|	calcium-dependent protein kinase 1 [Datura metel]	1e-19	Q9M9V8|CDPKA_ARATH	Calcium-dependent protein kinase 10 - Arabidopsis thaliana (Mouse-ear cress)	7e-20
1.2.20.12	0_1973	NDL1_37_A07_A029	2.10159	0.47583	gb|EEF48937.1|	Magnesium-chelatase subunit chlD, chloroplast precursor, putative [Ricinus communis]	2e-14	O24133|CHLD_TOBAC	Magnesium-chelatase subunit chlD, chloroplast precursor - Nicotiana tabacum (Common tobacco)	4e-15
4.3.8.2	0_11584	RTDK1_18_D05_A029	2.09847	0.476537
2.3.6.6	0_13593	RTMG1_23_F08_A029	2.09371	0.477622	gb|ABW81204.1|	alcohol acyl transferase [Citrus sinensis]	5e-14	Q9M6F0|T5AT_TAXCU	Taxadien-5-alpha-ol O-acetyltransferase - Taxus cuspidata (Japanese yew)	2e-13
6.2.15.1	0_6544	RTDS3_9_C10_A022	2.09255	0.477885	dbj|BAF36563.1|	NAC domain protein [Cymbidium hybrid cultivar]	1e-06
8.4.1.7	0_18623	STRS1_59_A03_A034	2.09195	0.478023	ref|XP_002312967.1|	amino acid permease [Populus trichocarpa] gb|EEE86922.1| amino acid permease [Populus trichocarpa]	2e-91
6.2.16.23	0_6967	RTDS2_24_F06_A021	2.09177	0.478064	ref|XP_847932.1|	protein kinase [Leishmania major strain Friedlin] gb|AAZ09724.1| protein kinase, putative [Leishmania major strain Friedlin]	7e-12	O08648|M3K4_MOUSE	Mitogen-activated protein kinase kinase kinase 4 - Mus musculus (Mouse)	2e-08
9.2.21.14	0_2606	GEO1_18_C11_A029	2.08939	0.478609	dbj|BAF95185.1|	cyclic nucleotide gated channel [Malus x domestica]	1e-46	Q9LD37|CNG20_ARATH	Probable cyclic nucleotide-gated ion channel 20, chloroplast precursor - Arabidopsis thaliana (Mouse-ear cress)	4e-40
2.3.4.22	2_8037	STRR1_1_B12_A033	2.08924	0.478644	dbj|BAD93486.1|	pollen allergen CJP38 [Cryptomeria japonica]	9e-75	P23433|E13D_TOBAC	Glucan endo-1,3-beta-glucosidase precursor - Nicotiana tabacum (Common tobacco)	4e-55
6.2.23.9	0_3864	FLD1_10_C01_A029	2.08916	0.478661
6.4.20.19	2_8074	NDL1_53_G10_A029	2.08853	0.478806	ref|NP_566527.1|	phosphatidic acid phosphatase-related / PAP2-related [Arabidopsis thaliana] dbj|BAB02313.1| unnamed protein product [Arabidopsis thaliana] gb|AAM63365.1| unknown [Arabidopsis thaliana]	1e-79
10.1.23.15	2_2029	FLD1_14_G10_A029	2.08657	0.479256
10.3.18.2	0_865	RTCNT1_31_H03_A029	2.08394	0.47986
6.4.5.10	0_14739	RTNIT1_13_F04_A029	2.08287	0.480106
8.3.3.9	0_16649	STRR1_25_D10_A033	2.08231	0.480237	gb|EEF48763.1|	ccaat-binding transcription factor, putative [Ricinus communis]	2e-50	Q8LCG7|NFYC2_ARATH	Nuclear transcription factor Y subunit C-2 - Arabidopsis thaliana (Mouse-ear cress)	1e-43
3.1.15.5	2_5748	RTDS3_25_E09_A022	2.07979	0.480818	gb|EEF37937.1|	Peroxidase 25 precursor, putative [Ricinus communis]	2e-49	O80822|PER25_ARATH	Peroxidase 25 precursor - Arabidopsis thaliana (Mouse-ear cress)	3e-45
6.4.16.15	0_6896	RTDS2_2_H08_A021	2.07947	0.480892
6.3.15.6	2_1110	RTDS3_23_H03_A022	2.07828	0.481167	gb|ABA64550.1|	expansin-like protein precursor [Lycopersicon esculentum]	2e-74	Q9SVE5|EXLA2_ARATH	Expansin-like A2 precursor - Arabidopsis thaliana (Mouse-ear cress)	9e-61
3.3.7.8	0_12794	RTHG1_26_B09_A029	2.07585	0.48173	ref|XP_001940866.1|	glutamate decarboxylase [Pyrenophora tritici-repentis Pt-1C-BFP] gb|EDU43585.1| glutamate decarboxylase [Pyrenophora tritici-repentis Pt-1C-BFP]	6e-51	Q07346|DCE_PETHY	Glutamate decarboxylase - Petunia hybrida (Petunia)	9e-14
8.2.17.20	2_2409	RTDR2_16_D03_A021	2.07459	0.482022	gb|ABL97965.1|	nuclear transport factor 2 [Brassica rapa], putative	5e-56	Q9C7F5|NTF2_ARATH	Nuclear transport factor 2 - Arabidopsis thaliana (Mouse-ear cress)	8e-57
2.2.7.5	0_12797	RTHG1_26_C05_A029	2.07456	0.482031				Q5RCP3|LSM8_PONAB	U6 snRNA-associated Sm-like protein LSm8 - Pongo abelii (Sumatran orangutan)	3e-06
2.1.11.2	0_8606	COLD1_34_B02_A029	2.07452	0.482038
1.2.17.19	0_7589	RTDR3_1_D12_A022	2.07218	0.482585	gb|AAY78890.1|	CC-NBS-LRR resistance-like protein [Pinus lambertiana]	7e-12
8.3.20.17	2_4813	NDL1_48_A11_A029	2.07012	0.483064	ref|NP_180654.1|	ASP1 (ASPARTATE AMINOTRANSFERASE 1); L-aspartate:2-oxoglutarate aminotransferase [Arabidopsis thaliana] ref|NP_001118421.1| ASP1 (ASPARTATE AMINOTRANSFERASE 1); L-aspartate:2-oxoglutarate aminotransferase [Arabidopsis thaliana] sp|P46643.1|AAT1_ARATH RecName: Full=Aspartate aminotransferase, mitochondrial; AltName: Full=Transaminase A; Flags: Precursor gb|AAA79369.1| aspartate aminotransferase gb…	3e-43	P46643|AAT1_ARATH	Aspartate aminotransferase, mitochondrial precursor - Arabidopsis thaliana (Mouse-ear cress)	2e-44
4.2.12.15	2_5919	RTWW3_16_A12_A022	2.07007	0.483076	ref|NP_001044285.1|	RING zinc finger protein-like	2e-12	Q9SLC4|ATL2K_ARATH	RING-H2 finger protein ATL2K - Arabidopsis thaliana (Mouse-ear cress)	1e-11
10.4.7.22	0_13268	RTK1_43_A08_A029	2.06983	0.48313	gb|EEF51177.1|	glutathione peroxidase, putative [Ricinus communis]	3e-51	Q9LEF0|GPX4_MESCR	Probable phospholipid hydroperoxide glutathione peroxidase - Mesembryanthemum crystallinum (Common ice plant)	1e-50
1.4.16.7	2_3068	RTDS1_7_G01_A015	2.0685	0.483442
11.3.7.14	2_7280	RTK1_17_H12_A029	2.06807	0.483543	dbj|BAG09380.1|	peroxisomal 3-ketoacyl-CoA thiolase precursor [Glycine max]	1e-108	Q56WD9|THIK2_ARATH	3-ketoacyl-CoA thiolase 2, peroxisomal precursor - Arabidopsis thaliana (Mouse-ear cress)	1e-106
8.2.22.4	1_4745	FLD1_37_F11_A029	2.06344	0.484628
8.4.16.5	1_6485	RTDS1_2_E09_A015	2.06323	0.484676	gb|AAD02511.1|	cell wall invertase Incw1; beta-fructosidase [Zea mays]	4e-14	P49174|INVA_MAIZE	Beta-fructofuranosidase, cell wall isozyme precursor - Zea mays (Maize)	2e-15
7.2.6.2	0_13798	RTMG1_4_H09_A029	2.06197	0.484974	gb|AAM77665.1|AF523071_1	chitinase KBchit5-3-1 [Leucaena leucocephala]	1e-89	P21226|CHI2_PEA	Endochitinase A2 precursor - Pisum sativum (Garden pea)	4e-89
12.4.15.8	2_8715	RTDS3_16_D09_A022	2.06041	0.48534	ref|NP_001051179.1|	roteinase inhibitor, putative	1e-08
2.3.17.8	2_5761	RTDR1_10_F03_A015	2.05945	0.485566	ref|XP_002375776.1|	alpha-1,2-mannosyltransferase (Alg9), putative [Aspergillus flavus NRRL3357] gb|EED54504.1| alpha-1,2-mannosyltransferase (Alg9), putative [Aspergillus flavus NRRL3357]	3e-28	Q9P7Q9|YFV5_SCHPO	Putative glycosyltransferase C1834.05 precursor - Schizosaccharomyces pombe (Fission yeast)	6e-25
2.1.20.11	2_8917	NDL1_36_E06_A029	2.05797	0.485916	gb|EEF49245.1|	heat shock protein, putative [Ricinus communis]	2e-91	P26413|HSP70_SOYBN	Heat shock 70 kDa protein - Glycine max (Soybean)	8e-90
11.4.8.7	0_11661	RTDK1_23_E10_A029	2.05511	0.486593
6.1.6.10	0_13727	RTMG1_30_H12_A029	2.05484	0.486656	gb|AAM49597.2|	chitinase [Leucaena leucocephala]	3e-93	P21226|CHI2_PEA	Endochitinase A2 precursor - Pisum sativum (Garden pea)	5e-93
9.3.11.16	0_9047	FLD1_22_A04_A029	2.05448	0.486742	gb|AAY78890.1|	CC-NBS-LRR resistance-like protein [Pinus lambertiana]	4e-83	Q9SZA7|DRL29_ARATH	Probable disease resistance protein At4g33300 - Arabidopsis thaliana (Mouse-ear cress)	1e-48
5.4.15.4	0_6781	RTDS3_11_H08_A022	2.05215	0.487293	gb|AAO74897.1|	Na+/myo-inositol symporter [Mesembryanthemum crystallinum], putative	4e-07	Q8VZR6|INT1_ARATH	Probable inositol transporter 1 - Arabidopsis thaliana (Mouse-ear cress)	4e-08
10.4.6.12	0_13665	RTMG1_28_A12_A029	2.05157	0.487432
5.4.21.1	2_3195	FLD1_18_F06_A029	2.04673	0.488585	gb|EEF41797.1|	fumarylacetoacetate hydrolase, putative [Ricinus communis]	5e-84	P25093|FAAA_RAT	Fumarylacetoacetase - Rattus norvegicus (Rat)	2e-77
9.3.16.7	2_6638	RTDS1_2_B04_A015	2.04573	0.488823
8.1.6.18	0_14122	RTMNUT1_28_D12_A029	2.04474	0.489061
2.2.16.10	2_6517	RTDS1_14_D11_A015	2.0447	0.489069	gb|EEF32905.1|	lipid binding protein, putative [Ricinus communis]	8e-21
9.4.14.1	2_9410	RTHG1_7_F08_A029	2.04172	0.489783	ref|NP_001152339.1|	pleckstrin homology domain-containing protein 1 [Zea mays] gb|ACG47112.1| pleckstrin homology domain-containing protein 1 [Zea mays] gb|ACR38446.1| unknown [Zea mays]	1e-57	Q9ST43|PH1_ARATH	Pleckstrin homology domain-containing protein 1 - Arabidopsis thaliana (Mouse-ear cress)	5e-52
1.1.20.11	2_878	NDL1_36_H03_A029	2.03681	0.490963	ref|NP_001057176.1|	annexin, putative	4e-69	Q9SYT0|ANXD1_ARATH	Annexin D1 - Arabidopsis thaliana (Mouse-ear cress)	2e-62
9.3.15.14	2_9523	RTFE1_7_G11_A029	2.03427	0.491578	pdb|1ZXU|A	Chain A, X-Ray Structure Of Protein From Arabidopsis Thaliana At5g01750 pdb|2Q4M|A Chain A, Ensemble Refinement Of The Crystal Structure Of Protein From Arabidopsis Thaliana At5g01750	3e-45	Q9LZX1|Y5175_ARATH	Uncharacterized protein At5g01750 - Arabidopsis thaliana (Mouse-ear cress)	5e-49
8.1.19.17	2_3587	RTCNT1_16_F11_A029	2.03258	0.491986	gb|EEF35901.1|	uridylate kinase plant, putative [Ricinus communis]	4e-57	O04905|UMPK_ARATH	Uridylate kinase - Arabidopsis thaliana (Mouse-ear cress)	2e-55
4.1.22.10	2_5612	FLD1_52_G02_A029	2.03245	0.492018
7.3.22.8	2_8612	FLD1_44_H12_A029	2.03241	0.492028
7.1.16.23	0_6985	RTDS2_24_A06_A021	2.02823	0.49304	gb|EEF37704.1|	NADH dehydrogenase, putative [Ricinus communis]	7e-55	O43090|NDH2_SCHPO	Probable NADH-ubiquinone oxidoreductase C947.15c, mitochondrial precursor - Schizosaccharomyces pombe (Fission yeast)	5e-10
6.2.16.10	2_3646	RTDS1_12_C03_A015	2.0278	0.493145	gb|AAC05147.1|	21 kD protein precursor [Pinus radiata]	5e-21	P17407|21KD_DAUCA	21 kDa protein precursor - Daucus carota (Carrot)	6e-17
3.2.17.16	2_9224	RTDR2_9_F02_A021	2.02766	0.49318	gb|EEF49486.1|	clathrin binding protein, putative [Ricinus communis]	4e-55	Q6WKZ7|NOSTN_MOUSE	Nostrin - Mus musculus (Mouse)	3e-07
5.1.22.7	2_1257	FLD1_45_G06_A029	2.02755	0.493207	dbj|BAF46012.1|	class I chitinase [Chamaecyparis formosensis], putative	7e-49	P21226|CHI2_PEA	Endochitinase A2 precursor - Pisum sativum (Garden pea)	8e-42
7.4.15.7	0_6668	RTDS3_23_C12_A022	2.02742	0.493238	ref|NP_200131.2|	nodulin MtN3 family protein [Arabidopsis thaliana] gb|AAQ62417.1| At5g53190 [Arabidopsis thaliana] dbj|BAD44103.1| MtN3 protein-like [Arabidopsis thaliana]	5e-34
8.4.4.16	0_15815	RTPQ1_35_B12_A032	2.02561	0.493679
9.3.22.2	0_3367	FLD1_37_A02_A029	2.02526	0.493763	gb|AAM28916.1|	NBS/LRR [Pinus taeda]	1e-105	Q9SZA7|DRL29_ARATH	Probable disease resistance protein At4g33300 - Arabidopsis thaliana (Mouse-ear cress)	5e-42
9.4.15.23	0_6178	RTHG1_1_H07_A029	2.02342	0.494214
4.4.6.19	0_14185	RTMNUT1_36_B11_A029	2.02282	0.49436	gb|AAK98794.1|	cement protein RIM36 [Rhipicephalus appendiculatus], putative	1e-05
5.3.15.20	2_423	RTFEPL1_6_F05_A029	2.0213	0.494731
5.1.23.23	1_4083	FLD1_32_E04_A029	2.0202	0.495001	gb|ACF23034.1|	ST225 [Thellungiella halophila]	2e-12
2.3.11.4	0_8616	COLD1_34_F06_A029	2.01874	0.495358	gb|EEF36951.1|	Thioredoxin, putative [Ricinus communis]	1e-55	O64654|TRXL1_ARATH	Thioredoxin-like 1 - Arabidopsis thaliana (Mouse-ear cress)	3e-56
2.3.2.23	0_18344	STRS1_45_B11_A034	2.01838	0.495447
1.2.16.7	0_7174	RTDS1_7_F09_A015	2.01836	0.495451	emb|CAG87019.2|	DEHA2D09262p [Debaryomyces hansenii]	1e-58	P47734|FADH_METMR	S-(hydroxymethyl)glutathione dehydrogenase - Methylobacter marinus	2e-16
2.2.8.6	2_9441	RTDS2_26_C03_A021	2.01758	0.495644	gb|EEF49240.1|	Chaperone protein dnaJ 8, chloroplast precursor, putative [Ricinus communis]	1e-29	Q9SAG8|DNAJ8_ARATH	Chaperone protein dnaJ 8, chloroplast precursor - Arabidopsis thaliana (Mouse-ear cress)	2e-27
5.1.15.5	0_6658	RTDS3_24_C12_A022	2.01526	0.496213	ref|NP_001046620.1|	Zinc finger CCCH domain-containing protein 15	1e-28	Q67ER4|R113A_BOVIN	RING finger protein 113A - Bos taurus (Bovine)	6e-20
2.3.15.7	0_6621	RTDS3_26_H09_A022	2.01401	0.496521
6.3.17.21	2_6545	RTDR3_5_C12_A022	2.0114	0.497165	gb|EEF43004.1|	tfiif-alpha, putative [Ricinus communis]	9e-32	Q54WV4|T2FA_DICDI	General transcription factor IIF subunit 1 - Dictyostelium discoideum (Slime mold)	5e-07
8.1.13.7	2_280	RTS1_2_B11_A029	2.0109	0.49729
6.4.14.22	2_6814	RTNIT1_7_E05_A029	2.00997	0.497519
8.2.7.11	0_12892	RTHG1_32_H06_A029	2.00963	0.497605	gb|ACH60077.1|	polcalcin [Pseudotsuga menziesii] gb|ACH60078.1| polcalcin [Pseudotsuga menziesii] gb|ACH60079.1| polcalcin [Pseudotsuga menziesii] gb|ACH60080.1| polcalcin [Pseudotsuga menziesii] gb|ACH60083.1| polcalcin [Pseudotsuga menziesii] gb|ACH60084.1| polcalcin [Pseudotsuga menziesii] gb|ACH60086.1| polcalcin [Pseudotsuga menziesii] gb|ACH60087.1| polcalcin [Pseudotsuga menziesii] gb|ACH60089.1| polcalc…	7e-15	Q9FYK2|CML25_ARATH	Probable calcium-binding protein CML25 - Arabidopsis thaliana (Mouse-ear cress)	4e-14
7.2.3.2	0_17589	STRR1_7_F10_A033	2.00885	0.497798	gb|AAM77665.1|AF523071_1	chitinase KBchit5-3-1 [Leucaena leucocephala]	3e-99	P51613|CHIB_VITVI	Basic endochitinase precursor - Vitis vinifera (Grape)	4e-98
2.2.3.19	0_17125	STRR1_56_D07_A033	2.00814	0.497973
2.4.15.5	2_6152	RTDS3_26_F10_A022	2.00329	0.499179	gb|AAY28423.1|	Dof domain zinc finger DNA-binding protein [Picea abies]	6e-34	Q93ZL5|DOF52_ARATH	Dof zinc finger protein DOF5.2 - Arabidopsis thaliana (Mouse-ear cress)	2e-18
11.2.19.7	2_9440	RTAL1_8_G04_A029	2.00248	0.499382	gb|ACF06534.1|	ubiquitin-conjugating enzyme [Elaeis guineensis]	7e-73	P35135|UBC4_SOLLC	Ubiquitin-conjugating enzyme E2-17 kDa - Solanum lycopersicum (Tomato) (Lycopersicon esculentum)	4e-70
3.2.16.14	0_6864	RTDS2_4_G11_A021	2.00216	0.49946
6.4.9.19	0_11252	RTCU1_27_F05_A029	1.99984	0.50004	dbj|BAF31905.1|	9-cis-epoxycarotenoid dioxygenase [Cryptomeria japonica], putative	6e-31	O49675|CCD4_ARATH	Probable carotenoid cleavage dioxygenase 4, chloroplast precursor - Arabidopsis thaliana (Mouse-ear cress)	1e-21
3.3.16.12	2_1060	RTDS1_14_C09_A015	1.99983	0.500042	dbj|BAD93486.1|	pollen allergen CJP38 [Cryptomeria japonica]	4e-76	P07979|GUB_NICPL	Lichenase precursor - Nicotiana plumbaginifolia (Leadwort-leaved tobacco)	8e-52
9.4.22.18	0_2839	FLD1_65_H06_A029	1.99937	0.500158	ref|NP_001042809.1|	MtN21, putative	6e-12	Q6J163|5NG4_PINTA	Auxin-induced protein 5NG4 - Pinus taeda (Loblolly pine)	3e-07
3.1.16.9	2_3461	RTDS1_13_G07_A015	1.9961	0.500977
4.2.17.22	2_10439	RTDR3_6_H04_A022	1.99459	0.501355
3.3.19.15	2_3357	RTCNT1_12_E10_A029	1.99231	0.50193	gb|ACF06527.1|	secretory carrier membrane protein [Elaeis guineensis]	8e-77	Q9ZTX0|SCAM_PEA	Secretory carrier-associated membrane protein - Pisum sativum (Garden pea)	1e-71
6.2.5.10	0_14737	RTNIT1_13_E10_A029	1.98844	0.502907
11.1.10.24	0_10332	RTBOR1_30_G12_A029	1.9872	0.503222
4.3.20.1	0_2255	NDL1_15_B11_A029	1.98489	0.503807	ref|NP_001042809.1|	MtN21, putative	4e-59	Q6J163|5NG4_PINTA	Auxin-induced protein 5NG4 - Pinus taeda (Loblolly pine)	9e-48
7.2.16.23	2_8048	RTDS2_24_B04_A021	1.98302	0.504282	ref|XP_002263159.1|	TGA-type basic leucine zipper protein TGA2.1 [Vitis vinifera], predicted similar to	3e-29	Q41558|HBP1C_WHEAT	Transcription factor HBP-1b(c1) - Triticum aestivum (Wheat)	5e-29
6.2.4.18	0_16141	RTS1_18_H11_A029	1.97745	0.505703	sp|Q50EK4.1|C75A1_PINTA	Cytochrome P450 750A1, RecName	1e-88	Q9SD85|F3PH_ARATH	Flavonoid 3'-monooxygenase - Arabidopsis thaliana (Mouse-ear cress)	1e-47
9.4.16.20	2_5923	RTDS2_9_B09_A021	1.97562	0.50617
7.2.11.13	2_7721	FLD1_69_A06_A029	1.97424	0.506524	gb|EEF51074.1|	NAD dependent epimerase/dehydratase, putative [Ricinus communis]	6e-90	Q9SYM5|RHM1_ARATH	Probable rhamnose biosynthetic enzyme 1 - Arabidopsis thaliana (Mouse-ear cress)	2e-85
6.4.3.8	0_16501	STRR1_18_A03_A033	1.97349	0.506716
10.1.9.17	0_11182	RTCU1_23_F05_A029	1.97258	0.506951	emb|CAA10492.1|	Thaumatin-like protein [Pseudotsuga menziesii]	9e-58	P81295|PRR3_JUNAS	Pathogenesis-related protein precursor - Juniperus ashei (Ozark white cedar)	2e-49
9.4.23.22	2_2249	FLD1_30_B10_A029	1.97243	0.506988	gb|AAD22104.1|	B12D protein [Ipomoea batatas]	1e-24
3.2.3.24	0_17306	STRR1_64_E01_A033	1.97137	0.507262
11.2.3.23	0_17166	STRR1_58_G02_A033	1.97107	0.507339	gb|EEF34973.1|	Endosomal P24A protein precursor, putative [Ricinus communis]	9e-91	Q55FP0|PHG1A_DICDI	Putative phagocytic receptor 1a precursor - Dictyostelium discoideum (Slime mold)	5e-64
10.3.10.21	0_10338	RTBOR1_31_A12_A029	1.96891	0.507894
3.1.15.7	2_142	RTDS3_26_A05_A022	1.96853	0.507994
2.3.23.24	2_9545	FLD1_34_F02_A029	1.9684	0.508026
12.2.8.6	0_11641	RTDK1_22_D07_A029	1.96735	0.508297	gb|ACP51156.1|	acetyl-CoA carboxylase beta subunit [Pinus taeda] gb|ACP51659.1| acetyl-CoA carboxylase beta subunit [Pinus attenuata]	4e-95	P52769|ACCD_PINTH	Acetyl-coenzyme A carboxylase carboxyl transferase subunit beta - Pinus thunbergii (Green pine) (Japanese black pine)	3e-95
6.1.3.7	0_16494	STRR1_17_E07_A033	1.96462	0.509004	emb|CAA10492.1|	Thaumatin-like protein [Pseudotsuga menziesii]	3e-14	P13867|IAAT_MAIZE	Alpha-amylase/trypsin inhibitor - Zea mays (Maize)	3e-14
9.1.18.3	2_1275	RTCNT1_32_F02_A029	1.96313	0.50939	gb|ACL27838.1|	dehydrin 9 [Pinus nigra]	4e-41
1.4.16.12	0_7334	RTDS1_15_H04_A015	1.96191	0.509708	ref|XP_002382058.1|	nicotinamide mononucleotide adenylyl transferase [Aspergillus flavus NRRL3357] gb|EED48642.1| nicotinamide mononucleotide adenylyl transferase [Aspergillus flavus NRRL3357]	1e-52	P53204|NMA2_YEAST	Nicotinamide-nucleotide adenylyltransferase 2 - Saccharomyces cerevisiae (Baker's yeast)	1e-48
11.4.2.12	0_18811	STRS1_6_D04_A034	1.96002	0.510198
9.1.23.2	2_10151	COLD1_2_F10_A029	1.95789	0.510754	gb|EEF28092.1|	Angio-associated migratory cell protein, putative [Ricinus communis]	6e-37	Q7YR70|AAMP_CANFA	Angio-associated migratory cell protein - Canis familiaris (Dog)	7e-17
8.2.22.2	2_117	FLD1_37_D10_A029	1.95635	0.511155	gb|AAT76902.1|	asparagine synthase-related protein [Elaeis guineensis]	4e-71	P24805|TSJT1_TOBAC	Stem-specific protein TSJT1 - Nicotiana tabacum (Common tobacco)	2e-27
7.3.5.23	0_15236	RTPHOS1_21_G10_A029	1.95325	0.511968
7.3.7.17	0_13165	RTK1_32_E08_A029	1.9528	0.512085
2.1.15.3	0_6751	RTDS3_13_G06_A022	1.95262	0.512133	gb|AAR11300.1|	lectin-like receptor kinase 7;3 [Medicago truncatula]	6e-06
2.3.9.6	2_8196	RTCNT1_6_A06_A029	1.9526	0.512137	gb|EEF48763.1|	ccaat-binding transcription factor, putative [Ricinus communis]	2e-44	Q8LCG7|NFYC2_ARATH	Nuclear transcription factor Y subunit C-2 - Arabidopsis thaliana (Mouse-ear cress)	1e-41
4.1.11.23	0_9420	HEAT1_23_G05_A029	1.95196	0.512306
10.1.16.16	2_8077	RTDS1_18_B04_A015	1.94985	0.51286
6.4.15.2	2_6371	RTDS3_9_E12_A022	1.94738	0.513511	dbj|BAF43700.1|	protein phosphatase 2C [Nicotiana tabacum]	7e-21	P49598|PP2C4_ARATH	Protein phosphatase 2C - Arabidopsis thaliana (Mouse-ear cress)	6e-20
11.3.21.15	2_1543	GEO1_17_A12_A029	1.94713	0.513577	gb|ACJ15472.1|	galactinol synthase [Brassica napus]	7e-66
3.1.19.24	2_4917	RTCNT1_29_C08_A029	1.94224	0.514868
4.1.15.23	2_9514	RTHG1_4_G03_A029	1.94158	0.515045	gb|AAB80806.1|	MADS box transcription factor PrMADS9 [Pinus radiata], putative	2e-78	O64645|SOC1_ARATH	MADS-box protein SOC1 - Arabidopsis thaliana (Mouse-ear cress)	4e-24
5.2.14.12	2_4428	RTMNUT1_6_E06_A029	1.94055	0.515318	dbj|BAB92455.1|	membrane protein CH1-like [Oryza sativa Japonica Group] dbj|BAG93197.1| unnamed protein product [Oryza sativa Japonica Group] dbj|BAH00590.1| unnamed protein product [Oryza sativa Japonica Group] gb|EEE55756.1| hypothetical protein OsJ_04271 [Oryza sativa Japonica Group]	9e-36
6.2.13.18	2_4439	RTWW1_17_H03_A015	1.94016	0.515423	dbj|BAD03003.1|	blue copper binding protein [Oryza sativa Japonica Group], putative	4e-16	P80728|MAVI_CUCPE	Mavicyanin - Cucurbita pepo (Vegetable marrow) (Summer squash)	9e-11
8.3.1.11	0_18830	STRS1_70_H11_A034	1.93935	0.515637	gb|ABR15470.1|	sucrose synthase [Pinus taeda]	1e-156	Q42652|SUSY_BETVU	Sucrose synthase - Beta vulgaris (Sugar beet)	1e-129
1.2.17.20	2_2605	RTDR3_1_E10_A022	1.93781	0.516045
10.3.23.12	2_3924	FLD1_8_C05_A029	1.93763	0.516096	pdb|1SQD|A	Chain A, Structural Basis For Inhibitor Selectivity Revealed By Crystal Structures Of Plant And Mammalian 4- Hydroxyphenylpyruvate Dioxygenases pdb|1TFZ|A Chain A, Structural Basis For Herbicidal Inhibitor Selectivity Revealed By Comparison Of Crystal Structures Of Plant And Mammalian 4-Hydroxyphenylpyruvate Dioxygenases pdb|1TG5|A Chain A, Crystal Structures Of Plant 4-Hydroxyphenylpyruvate Diox…	2e-92	P93836|HPPD_ARATH	4-hydroxyphenylpyruvate dioxygenase - Arabidopsis thaliana (Mouse-ear cress)	9e-94
8.3.10.20	0_10200	RTBOR1_22_H02_A029	1.93736	0.516165
8.2.15.7	2_5955	RTDS3_22_F05_A022	1.93433	0.516974	emb|CAA10492.1|	Thaumatin-like protein [Pseudotsuga menziesii]	7e-27	O80327|TLP1_PYRPY	Thaumatin-like protein 1 precursor - Pyrus pyrifolia (Japanese pear) (Pyrus serotina)	2e-22
8.3.3.21	0_17223	STRR1_60_D04_A033	1.93331	0.517249	gb|AAQ84890.1|	PR-5 thaumatin-like protein [Pseudotsuga menziesii]	7e-76	P81295|PRR3_JUNAS	Pathogenesis-related protein precursor - Juniperus ashei (Ozark white cedar)	2e-62
5.2.22.5	2_8740	FLD1_45_E03_A029	1.92871	0.51848	ref|NP_001047027.1|	beta-1,3-glucanase precursor, putative	2e-36	Q8L868|E1311_ARATH	Putative glucan endo-1,3-beta-glucosidase 11 precursor - Arabidopsis thaliana (Mouse-ear cress)	8e-34
6.4.21.6	2_3247	FLD1_46_C05_A029	1.92807	0.518654	ref|NP_001044482.1|	phytocyanin protein-like	8e-24	Q9SK27|ENL1_ARATH	Early nodulin-like protein 1 precursor - Arabidopsis thaliana (Mouse-ear cress)	4e-20
7.2.16.21	0_6991	RTDS2_23_E06_A021	1.92583	0.519257
1.2.19.22	2_8167	RTCNT1_29_H11_A029	1.92195	0.520305	ref|NP_175479.1|	ERF3 (ETHYLENE RESPONSIVE ELEMENT BINDING FACTOR 3); DNA binding / protein binding / transcription factor/ transcription repressor [Arabidopsis thaliana] sp|O80339.1|ERF82_ARATH RecName: Full=Ethylene-responsive transcription factor 3; Short=AtERF3; AltName: Full=Ethylene-responsive element-binding factor 3; Short=EREBP-3 gb|AAF87871.1|AC012561_4 ethylene responsive element binding factor 3 [Arab…	8e-16	O80339|ERF82_ARATH	Ethylene-responsive transcription factor 3 - Arabidopsis thaliana (Mouse-ear cress)	4e-17
3.4.22.8	2_2219	FLD1_46_G07_A029	1.92032	0.520746
5.3.13.2	2_1306	RTPHOS1_6_E01_A029	1.91927	0.521032	gb|AAW59292.1|	cell-wall protein [Pinus taeda], putative	6e-07
4.1.16.11	2_8095	RTDS1_13_D11_A015	1.91905	0.521092	gb|ACL27838.1|	dehydrin 9 [Pinus nigra]	3e-49
7.4.21.18	2_8824	HEAT1_5_H12_A029	1.91872	0.521181	gb|AAQ17050.1|	class IV chitinase Chia4-Pa1 [Picea abies]	4e-90	P29022|CHIA_MAIZE	Endochitinase A precursor - Zea mays (Maize)	1e-58
3.3.13.3	0_5359	RTPHOS1_7_C08_A029	1.91862	0.521207	gb|ACJ15472.1|	galactinol synthase [Brassica napus]	1e-44
1.1.16.10	0_7343	RTDS1_15_B01_A015	1.91817	0.521329	gb|AAK26659.1|AF343317_1	DNA binding protein [Schizophyllum commune], putative	2e-33	Q04832|HEXP_LEIMA	DNA-binding protein HEXBP - Leishmania major	6e-26
4.1.22.20	2_268	GEO1_1_C04_A029	1.91795	0.521389
5.4.16.23	1_1512	RTDS2_25_A08_A021	1.91786	0.521415	gb|ACH63236.1|	glutathione peroxidase [Rheum australe]	6e-70	Q9LEF0|GPX4_MESCR	Probable phospholipid hydroperoxide glutathione peroxidase - Mesembryanthemum crystallinum (Common ice plant)	1e-68
5.2.22.3	1_6342	FLD1_39_B11_A029	1.91344	0.52262	gb|ABQ14359.1|	thaumatin-like protein [Pinus taeda]	4e-90	P50700|OSL3_ARATH	Osmotin-like protein OSM34 precursor - Arabidopsis thaliana (Mouse-ear cress)	5e-72
4.1.5.6	2_9057	RTNACL1_44_A12_A029	1.91134	0.523194
12.1.15.11	0_6602	RTDS3_28_E07_A022	1.91109	0.523261	ref|XP_001216154.1|	general stress protein 39 [Aspergillus terreus NIH2624] gb|EAU31795.1| general stress protein 39 [Aspergillus terreus NIH2624]	5e-50	P40397|YHXC_BACSU	Uncharacterized oxidoreductase yhxC - Bacillus subtilis	1e-41
5.2.18.11	2_9236	RTCNT1_50_C10_A029	1.91042	0.523444
4.3.9.8	0_10728	RTCA1_31_E08_A029	1.90931	0.52375
9.3.5.16	0_14865	RTNIT1_20_H10_A029	1.90898	0.523841	gb|AAF62404.1|AF212184_1	cell death associated protein [Nicotiana tabacum]	1e-11
11.3.17.21	2_3275	RTDR3_2_E02_A022	1.90879	0.523892	ref|NP_568178.1|	proline-rich family protein [Arabidopsis thaliana] dbj|BAB11160.1| unnamed protein product [Arabidopsis thaliana] gb|AAK93626.1| unknown protein [Arabidopsis thaliana] gb|AAM14118.1| unknown protein [Arabidopsis thaliana]	7e-40
1.3.5.8	1_5009	RTNACL1_60_F03_A029	1.90537	0.524831
7.1.17.24	1_3374	RTDR3_5_B04_A022	1.9041	0.525184
12.1.15.3	0_6712	RTDS3_1_G06_A022	1.90152	0.525896	ref|XP_002486491.1|	monooxygenase, putative [Talaromyces stipitatus ATCC 10500] gb|EED14253.1| monooxygenase, putative [Talaromyces stipitatus ATCC 10500]	2e-75	Q9HFE4|FMO1_SCHPO	Thiol-specific monooxygenase - Schizosaccharomyces pombe (Fission yeast)	1e-15
7.4.16.5	2_4867	RTDS1_3_A03_A015	1.90088	0.526073	gb|AAQ72349.1|	Rho GDP dissociation inhibitor 2 [Oryza sativa (japonica cultivar-group)]	2e-61	Q9SFC6|GDIR_ARATH	Rho GDP-dissociation inhibitor 1 - Arabidopsis thaliana (Mouse-ear cress)	2e-57
4.1.8.11	0_11943	RTFE1_16_A05_A029	1.90041	0.526202	gb|EEF49240.1|	Chaperone protein dnaJ 8, chloroplast precursor, putative [Ricinus communis]	7e-06
4.3.3.12	0_16733	STRR1_30_C03_A033	1.89993	0.526334	gb|EEF48763.1|	ccaat-binding transcription factor, putative [Ricinus communis]	2e-37	Q9SMP0|NFYC1_ARATH	Nuclear transcription factor Y subunit C-1 - Arabidopsis thaliana (Mouse-ear cress)	1e-33
12.2.1.6	0_18560	STRS1_55_E12_A034	1.8967	0.527233
6.3.6.5	0_13522	RTMG1_19_G09_A029	1.89651	0.527285	gb|ABD28725.1|	Embryo-specific 3 [Medicago truncatula]	4e-37
1.1.16.6	0_7179	RTDS1_7_E05_A015	1.89269	0.528348
5.4.8.22	0_12420	RTFEPL1_28_G05_A029	1.89194	0.528557
7.2.23.22	2_5532	FLD1_31_B09_A029	1.89181	0.528595	gb|AAG02215.1|AF291667_1	class III peroxidase PSYP1 [Pinus sylvestris]	1e-104	Q96520|PER12_ARATH	Peroxidase 12 precursor - Arabidopsis thaliana (Mouse-ear cress)	8e-83
10.4.20.8	2_7016	NDL1_20_H01_A029	1.89154	0.528669
11.1.5.12	0_15014	RTNIT1_9_G06_A029	1.8886	0.529493
4.1.19.13	0_1203	RTCNT1_11_F05_A029	1.88638	0.530115	ref|XP_001014441.2|	ribosomal protein S2 containing protein [Tetrahymena thermophila] gb|EAR94196.2| ribosomal protein S2 containing protein [Tetrahymena thermophila SB210]	3e-76	P38980|RSSA_TRIGR	40S ribosomal protein SA - Tripneustes gratilla (Hawaian sea urchin)	4e-60
11.3.15.14	2_9992	RTFE1_7_C01_A029	1.88369	0.530872
3.4.22.12	2_407	FLD1_53_G12_A029	1.88333	0.530973	dbj|BAH10638.1|	4-hydroxyphenylpyruvate dioxygenase [Hevea brasiliensis]	1e-67	O23920|HPPD_DAUCA	4-hydroxyphenylpyruvate dioxygenase - Daucus carota (Carrot)	1e-67
4.4.19.14	2_4946	RTCNT1_11_H05_A029	1.88046	0.531785	gb|ACA04886.1|	acid phosphatase [Picea abies]	4e-88	P27061|PPA1_SOLLC	Acid phosphatase 1 precursor - Solanum lycopersicum (Tomato) (Lycopersicon esculentum)	7e-60
5.2.2.10	0_17733	STRS1_10_F04_A034	1.8772	0.532708	dbj|BAD93486.1|	pollen allergen CJP38 [Cryptomeria japonica]	3e-88	P07979|GUB_NICPL	Lichenase precursor - Nicotiana plumbaginifolia (Leadwort-leaved tobacco)	2e-59
10.2.18.20	0_353	RTCNT1_62_E01_A029	1.87416	0.533574	emb|CAA89837.3|	NADPH-cytochrome P450 reductase [Pseudotsuga menziesii]	3e-45	Q05001|NCPR_CATRO	NADPH--cytochrome P450 reductase - Catharanthus roseus (Madagascar periwinkle) (Vinca rosea)	6e-37
1.2.23.7	1_6424	FLD1_6_E07_A029	1.87373	0.533694	gb|ACJ15472.1|	galactinol synthase [Brassica napus]	4e-40
3.4.23.14	2_527	FLD1_19_A05_A029	1.87325	0.533831	gb|AAS83984.1|	class IV chitinase A [Pinus monticola]	1e-125	P29022|CHIA_MAIZE	Endochitinase A precursor - Zea mays (Maize)	3e-70
4.1.15.5	1_217	RTDS3_24_H06_A022	1.87233	0.534094	gb|EEF40529.1|	lipid binding protein, putative [Ricinus communis]	1e-30	Q43767|NLT41_HORVU	Non-specific lipid-transfer protein 4.1 precursor - Hordeum vulgare (Barley)	5e-07
2.1.8.8	2_7269	RTDS3_24_E04_A022	1.8722	0.53413	gb|AAG28503.1|AF196966_1	hexokinase [Citrus sinensis]	1e-123	Q9SQ76|HXK2_SOLTU	Hexokinase-2 - Solanum tuberosum (Potato)	1e-120
8.4.22.19	2_2001	FLD1_66_G09_A029	1.87094	0.534491	gb|ACP43363.1|	class IV chitinase [Pseudotsuga menziesii]	1e-99	P29022|CHIA_MAIZE	Endochitinase A precursor - Zea mays (Maize)	2e-66
11.1.20.21	0_1711	NDL1_58_F08_A029	1.86927	0.534968	emb|CAC42081.1|	polyamine oxidase [Hordeum vulgare subsp. vulgare] emb|CAC42119.1| flavin containing polyamine oxidase [Hordeum vulgare subsp. vulgare]	4e-35	O64411|PAO_MAIZE	Polyamine oxidase precursor - Zea mays (Maize)	1e-32
8.1.21.2	2_601	FLD1_10_A08_A029	1.86865	0.535147	dbj|BAC99788.1|	WD-40 repeat protein-like [Oryza sativa Japonica Group] gb|EAZ41606.1| hypothetical protein OsJ_26138 [Oryza sativa Japonica Group]	3e-36
4.2.16.12	2_6237	RTDS1_13_F09_A015	1.86815	0.535289
7.3.12.20	0_4265	RTWW3_22_E06_A022	1.86707	0.5356	gb|AAF91322.1|AF244888_1	receptor-like protein kinase 1 [Glycine max]	3e-23	Q9SYQ8|CLV1_ARATH	Receptor protein kinase CLAVATA1 precursor - Arabidopsis thaliana (Mouse-ear cress)	1e-14
5.3.14.5	2_4031	RTK1_7_H10_A029	1.86644	0.535779	sp|Q50EK4.1|C75A1_PINTA	Cytochrome P450 750A1, RecName	2e-57	O81973|C93A3_SOYBN	Cytochrome P450 93A3 - Glycine max (Soybean)	2e-34
4.3.14.10	1_1365	RTMNUT1_6_F11_A029	1.86577	0.535971
7.1.23.6	2_5250	FLD1_1_G06_A029	1.8656	0.536019	ref|NP_001064461.1|	Glucan 1,3-beta-glucosidase precursor, Putative	8e-74	Q12725|EXG_YARLI	Glucan 1,3-beta-glucosidase precursor - Yarrowia lipolytica (Candida lipolytica)	7e-21
12.4.8.12	0_11834	RTFE1_10_D02_A029	1.8649	0.536223	gb|EEF50571.1|	UDP-glucosyltransferase, putative [Ricinus communis]	2e-16	Q9M156|HQGT_ARATH	Probable hydroquinone glucosyltransferase - Arabidopsis thaliana (Mouse-ear cress)	1e-10
9.1.12.4	2_1433	RTWW2_11_C11_A021	1.86433	0.536385
12.2.6.4	0_13390	RTK1_68_C07_A029	1.86098	0.53735	ref|NP_189342.1|	TSO2 (TSO meaning 'ugly' in Chinese); oxidoreductase/ ribonucleoside-diphosphate reductase/ transition metal ion binding [Arabidopsis thaliana] sp|Q9LSD0.1|RIR2C_ARATH RecName: Full=Ribonucleoside-diphosphate reductase small chain C; AltName: Full=Ribonucleotide reductase small subunit C; AltName: Full=Ribonucleoside-diphosphate reductase TSO2 subunit dbj|BAB01087.1| ribonucleotide reductase [Ara…	4e-70	Q9LSD0|RIR2C_ARATH	Ribonucleoside-diphosphate reductase small chain C - Arabidopsis thaliana (Mouse-ear cress)	3e-71
12.3.16.21	0_7039	RTDS2_20_G01_A021	1.86068	0.537438
9.4.23.9	2_3744	FLD1_8_D10_A029	1.85986	0.537676	gb|ACB11496.1|	catalase [Pinus sylvestris]	1e-110	O24339|CATA_SOLAP	Catalase - Soldanella alpina (Alpine snowbell)	2e-94
12.2.16.16	0_7322	RTDS1_16_G02_A015	1.85953	0.537772
11.2.15.5	2_5210	RTDS3_16_E10_A022	1.85919	0.537867	gb|ACF06491.1|	endo-1,3;1,4-beta-D-glucanase [Elaeis guineensis]	5e-66	Q9ZT66|E134_MAIZE	Endo-1,3;1,4-beta-D-glucanase precursor - Zea mays (Maize)	9e-25
8.3.15.16	0_6385	RTFE1_8_B12_A029	1.85881	0.53798	gb|EEF52780.1|	nucleoredoxin, putative [Ricinus communis]	1e-54	Q6GM16|NXN_XENLA	Nucleoredoxin - Xenopus laevis (African clawed frog)	1e-10
12.4.3.5	0_16402	STRR1_12_F04_A033	1.85571	0.538877	gb|EEF50620.1|	atpob1, putative [Ricinus communis]	8e-71
4.3.17.14	0_7745	RTDR2_8_E05_A021	1.8514	0.540131
8.4.15.4	0_6553	RTDS3_4_G03_A022	1.85089	0.540282
4.2.21.3	2_384	FLD1_23_C05_A029	1.8502	0.540483	dbj|BAD95031.1|	3-ketoacyl-CoA thiolase [Arabidopsis thaliana]	1e-100	Q56WD9|THIK2_ARATH	3-ketoacyl-CoA thiolase 2, peroxisomal precursor - Arabidopsis thaliana (Mouse-ear cress)	1e-101
6.4.21.5	2_2334	FLD1_45_G11_A029	1.84739	0.541304	ref|NP_001051012.1|	eukaryotic peptide chain release factor subunit 1-3 (eRF1-3)	1e-27	P35614|ERF1Z_ARATH	Eukaryotic peptide chain release factor subunit 1-3 - Arabidopsis thaliana (Mouse-ear cress)	2e-28
11.1.5.18	0_14993	RTNIT1_32_G07_A029	1.84441	0.542179	ref|XP_002412265.1|	clathrin adaptor complex, small subunit [Ixodes scapularis] gb|EEC14998.1| clathrin adaptor complex, small subunit [Ixodes scapularis]	7e-57	P62744|AP2S1_RAT	AP-2 complex subunit sigma-1 - Rattus norvegicus (Rat)	6e-58
11.3.10.22	0_10327	RTBOR1_30_E12_A029	1.84392	0.542323	ref|NP_187456.1|	SCPL27 (serine carboxypeptidase-like 27); serine-type carboxypeptidase [Arabidopsis thaliana] sp|Q9SFB5.1|SCP27_ARATH RecName: Full=Serine carboxypeptidase-like 27; Flags: Precursor gb|AAF21209.1|AC013483_33 putative serine carboxypeptidase II [Arabidopsis thaliana] gb|AAT71955.1| At3g07990 [Arabidopsis thaliana] gb|AAU95440.1| At3g07990 [Arabidopsis thaliana]	3e-48	Q9SFB5|SCP27_ARATH	Serine carboxypeptidase-like 27 precursor - Arabidopsis thaliana (Mouse-ear cress)	2e-49
7.3.15.1	0_6551	RTDS3_4_G12_A022	1.84171	0.542974	gb|AAC49686.1|	isocitrate lyase	8e-72	P49296|ACEA_CUCSA	Isocitrate lyase - Cucumis sativus (Cucumber)	7e-54
2.2.4.16	0_16033	RTS1_13_B05_A029	1.84056	0.543313	gb|AAM62421.1|AF515795_1	Drm3 [Pisum sativum]	1e-06
4.1.23.4	0_3955	COLD1_5_D12_A029	1.84029	0.543392
8.4.21.11	2_4115	GEO1_1_B09_A029	1.83969	0.543571	gb|EEF38385.1|	transcription regulator, putative [Ricinus communis]	3e-38
10.1.18.6	2_1876	RTCNT1_38_F03_A029	1.83769	0.544161	gb|AAB02692.1|	LP3-1	8e-31	P37219|ASR2_SOLLC	Abscisic stress-ripening protein 2 - Solanum lycopersicum (Tomato) (Lycopersicon esculentum)	2e-15
8.1.14.10	2_2816	RTMNUT1_5_B09_A029	1.83743	0.544238	gb|AAK50814.1|AF363286_1	aluminium induced protein [Avicennia marina]	6e-67	P24805|TSJT1_TOBAC	Stem-specific protein TSJT1 - Nicotiana tabacum (Common tobacco)	1e-23
2.3.22.23	2_5092	GEO1_10_D05_A029	1.83684	0.544414				Q42600|C84A1_ARATH	Cytochrome P450 84A1 - Arabidopsis thaliana (Mouse-ear cress)	5e-45
1.1.10.19	2_6443	RTBOR1_28_H03_A029	1.83613	0.544623
7.2.10.20	0_10213	RTBOR1_23_H11_A029	1.83403	0.545249
12.2.1.2	0_18369	STRS1_46_D04_A034	1.83395	0.545271	gb|AAQ84890.1|	PR-5 thaumatin-like protein [Pseudotsuga menziesii]	1e-84	P81295|PRR3_JUNAS	Pathogenesis-related protein precursor - Juniperus ashei (Ozark white cedar)	2e-72
2.1.11.8	0_8792	COLD1_49_G04_A029	1.83387	0.545295	dbj|BAD03003.1|	blue copper binding protein [Oryza sativa Japonica Group], putative	1e-12	Q9SK27|ENL1_ARATH	Early nodulin-like protein 1 precursor - Arabidopsis thaliana (Mouse-ear cress)	1e-07
6.1.19.7	0_1313	RTBOR1_2_E12_A029	1.83166	0.545954
10.1.13.7	0_5245	RTS1_1_B02_A029	1.83113	0.54611	gb|AAB58314.1|	Cpm7 [Craterostigma plantagineum]	2e-33	P81391|MYB05_ANTMA	Myb-related protein 305 - Antirrhinum majus (Garden snapdragon)	1e-28
9.4.15.11	1_231	RTFE1_2_C02_A029	1.831	0.546149
1.2.7.18	2_8876	RTK1_39_E01_A029	1.82699	0.547349
6.3.6.23	0_14310	RTMNUT1_44_G11_A029	1.82681	0.547401	sp|Q9SEK3.1|HXK1_SPIOL	Hexokinase-1, RecName	3e-17	Q9SEK3|HXK1_SPIOL	Hexokinase-1 - Spinacia oleracea (Spinach)	1e-18
2.3.17.15	1_5093	RTDR2_11_C07_A021	1.82673	0.547426
5.3.15.7	2_6257	RTDS3_24_G02_A022	1.82516	0.547896	ref|XP_002275693.1|	cinnamoyl-CoA reductase family [Vitis vinifera], predicted similar to	8e-45	P51110|DFRA_VITVI	Dihydroflavonol-4-reductase - Vitis vinifera (Grape)	2e-20
9.2.21.10	2_1909	FLD1_66_H06_A029	1.82499	0.547947	gb|AAC32123.1|	ATAF1-like protein [Picea mariana]	2e-15
3.2.16.16	2_1035	RTDS2_5_B03_A021	1.82459	0.548067	ref|NP_001049882.1|	universal stress protein family protein, expressed	6e-10
4.4.14.14	0_5681	RTNACL1_4_F09_A029	1.82266	0.548649
9.1.16.14	2_3066	RTDS1_18_D06_A015	1.82152	0.548991
4.4.16.16	0_6869	RTDS2_4_F01_A021	1.821	0.54915	gb|AAF40446.1|AC004809_4	auxin-independent growth promoter (axi 1) gene product from Nicotiana tabacum gb|X80301. ESTs gb|T88041, gb|AA394631 and gb|AA720157 come from this gene [Arabidopsis, Similar to	8e-28	Q8W486|Y1491_ARATH	DUF246 domain-containing protein At1g04910 - Arabidopsis thaliana (Mouse-ear cress)	6e-29
9.2.10.21	0_10351	RTBOR1_31_G09_A029	1.82075	0.549223
10.2.13.9	2_4655	RTS1_8_B06_A029	1.8203	0.549359	gb|EEF47022.1|	Glucan endo-1,3-beta-glucosidase precursor, putative [Ricinus communis]	3e-32	Q6NKW9|E138_ARATH	Putative glucan endo-1,3-beta-glucosidase 8 precursor - Arabidopsis thaliana (Mouse-ear cress)	2e-31
6.3.7.11	0_12918	RTK1_10_E08_A029	1.8187	0.549843
12.4.23.19	0_3657	FLD1_21_B04_A029	1.81859	0.549877	dbj|BAB16427.1|	NtEIG-E80 [Nicotiana tabacum]	3e-30
4.2.22.5	1_1864	FLD1_46_B03_A029	1.81833	0.549955	ref|XP_002316635.1|	NAC domain protein, IPR003441 [Populus trichocarpa] gb|EEE97247.1| NAC domain protein, IPR003441 [Populus trichocarpa]	9e-11	Q9ZNU2|NAC18_ARATH	NAC domain-containing protein 18 - Arabidopsis thaliana (Mouse-ear cress)	3e-11
1.1.17.11	2_8925	RTDR2_1_A03_A021	1.81827	0.549972	gb|ACJ37787.1|	dehydrin 9 protein [Pinus sylvestris] gb|ACJ37797.1| dehydrin 9 protein [Pinus sylvestris]	1e-31	P31168|COR47_ARATH	Dehydrin COR47 - Arabidopsis thaliana (Mouse-ear cress)	4e-09
8.3.5.6	0_14577	RTNACL1_39_F11_A029	1.81574	0.550739	ref|NP_564750.1|	CW14 [Arabidopsis thaliana] gb|AAF79756.1|AC009317_15 T30E16.22 [Arabidopsis thaliana] dbj|BAA87958.1| CW14 [Arabidopsis thaliana] gb|AAO42254.1| unknown protein [Arabidopsis thaliana] gb|AAO63923.1| unknown protein [Arabidopsis thaliana]	5e-11
10.1.23.17	0_3644	FLD1_21_H12_A029	1.81536	0.550854	gb|EEF31156.1|	Major pollen allergen Ory s 1 precursor, putative [Ricinus communis]	9e-67	Q850K7|EXLB1_ORYSJ	Expansin-like B1 precursor - Oryza sativa subsp. japonica (Rice)	1e-58
4.2.20.17	0_1755	NDL1_54_F11_A029	1.81506	0.550945	gb|EEF47075.1|	1-aminocyclopropane-1-carboxylate oxidase, putative [Ricinus communis]	2e-32	P07920|ACCO2_SOLLC	1-aminocyclopropane-1-carboxylate oxidase 2 - Solanum lycopersicum (Tomato) (Lycopersicon esculentum)	2e-18
7.1.16.7	2_1288	RTDS1_3_B06_A015	1.81494	0.550981	dbj|BAG12299.1|	protein phosphatase 2C [Physcomitrella patens]	3e-43	P49598|PP2C4_ARATH	Protein phosphatase 2C - Arabidopsis thaliana (Mouse-ear cress)	3e-41
4.4.15.23	2_1378	RTHG1_4_G08_A029	1.81395	0.551284	gb|EEF39215.1|	GTP-dependent nucleic acid-binding protein engD, putative [Ricinus communis]	1e-70	Q9NTK5|OLA1_HUMAN	Obg-like ATPase 1 - Homo sapiens (Human)	7e-48
5.2.22.24	2_1072	GEO1_8_A11_A029	1.8138	0.551329	gb|ABR15470.1|	sucrose synthase [Pinus taeda]	1e-114	O24301|SUS2_PEA	Sucrose synthase 2 - Pisum sativum (Garden pea)	2e-96
11.1.1.12	0_18777	STRS1_68_A06_A034	1.81192	0.551901	gb|EEF38632.1|	UDP-glucosyltransferase, putative [Ricinus communis]	2e-36	P0C7P7|Y1567_ARATH	Probable UDP-glucosyl transferase At1g05670 - Arabidopsis thaliana (Mouse-ear cress)	4e-35
11.3.16.19	2_464	RTDS2_7_F06_A021	1.81119	0.552122	gb|AAF27916.1|AF220199_1	26S proteasome regulatory subunit 8 [Pinus taeda]	1e-102	P34124|PRS8_DICDI	26S protease regulatory subunit 8 - Dictyostelium discoideum (Slime mold)	1e-89
7.1.23.11	0_2716	FLD1_9_H01_A029	1.81075	0.552258	gb|AAW59260.1|	water-stress inducible protein 3 [Pinus taeda] gb|AAW59261.1| water-stress inducible protein 3 [Pinus taeda] gb|AAW59264.1| water-stress inducible protein 3 [Pinus taeda] gb|AAW59265.1| water-stress inducible protein 3 [Pinus taeda] gb|AAW59266.1| water-stress inducible protein 3 [Pinus taeda] gb|AAW59267.1| water-stress inducible protein 3 [Pinus taeda] gb|AAW59268.1| water-stress inducible prot…	1e-19	P37220|ASR3_SOLLC	Abscisic stress-ripening protein 3 - Solanum lycopersicum (Tomato) (Lycopersicon esculentum)	4e-08
1.4.8.16	2_8910	RTFE1_47_C11_A029	1.80987	0.552527
8.1.23.8	0_3683	FLD1_1_E08_A029	1.80949	0.552643
5.4.22.4	2_4136	FLD1_39_C12_A029	1.80878	0.552859	dbj|BAE71196.1|	hydroxymethylglutaryl-CoA lyase [Trifolium pratense], putative	9e-86	P35915|HMGCL_CHICK	Hydroxymethylglutaryl-CoA lyase - Gallus gallus (Chicken)	3e-67
4.2.10.7	1_3211	RTAL1_14_C02_A029	1.80805	0.553082	gb|AAL05885.1|AF416677_1	endochitinase [Musa acuminata]	4e-82	P19171|CHIB_ARATH	Basic endochitinase B precursor - Arabidopsis thaliana (Mouse-ear cress)	4e-80
3.1.17.17	2_3813	RTDR2_19_G01_A021	1.80775	0.553174	gb|ABA18653.1|	glutamate decarboxylase [Pinus pinaster]	2e-49	Q07346|DCE_PETHY	Glutamate decarboxylase - Petunia hybrida (Petunia)	1e-48
11.2.11.15	0_9008	COLD1_63_E05_A029	1.80732	0.553306
6.4.1.1	0_18472	STRS1_51_B01_A034	1.80717	0.553352	gb|EEF33546.1|	oligopeptide transporter, putative [Ricinus communis]	1e-20	Q9FNL7|PTR3A_ARATH	Peptide transporter PTR3-A - Arabidopsis thaliana (Mouse-ear cress)	5e-18
12.1.15.5	2_3034	RTDS3_15_H09_A022	1.80658	0.553532	gb|EEF34353.1|	catalytic, putative [Ricinus communis]	3e-62
12.2.15.21	2_8121	RTFEPL1_8_C10_A029	1.80624	0.553637	ref|NP_001050802.1|	vesicle transport protein, putative	4e-64	Q9SJL6|MEM11_ARATH	Membrin-11 - Arabidopsis thaliana (Mouse-ear cress)	2e-58
3.3.21.7	2_2275	FLD1_51_E07_A029	1.80591	0.553739	dbj|BAD90813.1|	thaumatin-like protein [Cryptomeria japonica]	3e-96	P33679|ZEAM_MAIZE	Zeamatin precursor - Zea mays (Maize)	1e-74
4.4.15.4	0_6769	RTDS3_12_H03_A022	1.80523	0.553944	gb|EEF52184.1|	Phosphoenolpyruvate carboxykinase [ATP], putative [Ricinus communis]	1e-107	P42066|PEPCK_CUCSA	Phosphoenolpyruvate carboxykinase [ATP] - Cucumis sativus (Cucumber)	1e-103
10.4.13.6	2_904	RTS1_1_A12_A029	1.80413	0.554283	gb|AAF64176.1|AF242493_1	phenylcoumaran benzylic ether reductase homolog TH1 [Tsuga heterophylla]	4e-65	P52579|IFRH_TOBAC	Isoflavone reductase homolog A622 - Nicotiana tabacum (Common tobacco)	7e-48
10.4.16.20	0_6812	RTDS2_8_F03_A021	1.80377	0.554394
2.1.2.14	0_17965	STRS1_22_F04_A034	1.80122	0.55518
4.3.16.17	2_2932	RTDS2_11_E10_A021	1.80116	0.555199
4.2.7.6	0_12772	RTHG1_25_A09_A029	1.80103	0.555237	ref|NP_001149603.1|	copper ion binding protein [Zea mays] gb|ACG36033.1| copper ion binding protein [Zea mays] gb|ACR37952.1| unknown [Zea mays]	9e-11	Q41001|BCP_PEA	Blue copper protein precursor - Pisum sativum (Garden pea)	8e-11
6.4.13.1	2_2413	RTPHOS1_5_G12_A029	1.80061	0.555366
7.4.15.5	2_1291	RTDS3_23_B10_A022	1.7995	0.555709
4.1.1.5	0_18689	STRS1_62_D09_A034	1.79508	0.557079	dbj|BAD02547.1|	class I chitinase [Cryptomeria japonica], putative	5e-23	Q39799|CHI1_GOSHI	Endochitinase 1 precursor - Gossypium hirsutum (Upland cotton) (Gossypium mexicanum)	1e-23
5.4.16.11	1_4159	RTDS1_13_A06_A015	1.79001	0.558655
6.4.3.5	0_16490	STRR1_17_C06_A033	1.7888	0.559034	ref|NP_001148550.1|	nucleoside diphosphate kinase [Zea mays] gb|ACF82930.1| unknown [Zea mays] gb|ACG31999.1| nucleoside diphosphate kinase [Zea mays]	8e-36	Q59636|NDK_PSEAE	Nucleoside diphosphate kinase - Pseudomonas aeruginosa	4e-20
3.3.15.2	2_5451	RTDS3_13_B02_A022	1.78782	0.559341				Q42799|C93A2_SOYBN	Cytochrome P450 93A2 - Glycine max (Soybean)	9e-47
5.4.9.2	0_10503	RTCA1_16_G04_A029	1.78728	0.559508	ref|NP_001152338.1|	auxin response factor 1 [Zea mays] gb|ACG47111.1| auxin response factor 1 [Zea mays]	3e-36	Q6YVY0|ARFG_ORYSJ	Auxin response factor 7 - Oryza sativa subsp. japonica (Rice)	2e-37
11.3.21.9	2_1573	FLD1_60_F01_A029	1.78611	0.559875	ref|NP_001151620.1|	dolichyl-diphosphooligosaccharide--protein glycosyltransferase 67 kDasubunit [Zea mays] gb|ACG43541.1| dolichyl-diphosphooligosaccharide--protein glycosyltransferase 67 kDasubunit precursor [Zea mays]	4e-66	Q9GMB0|RPN1_PIG	Dolichyl-diphosphooligosaccharide--protein glycosyltransferase subunit 1 precursor - Sus scrofa (Pig)	6e-11
3.1.14.7	2_243	RTMNUT1_1_C02_A029	1.78586	0.559953
12.4.2.12	0_18650	STRS1_5_F11_A034	1.78555	0.56005				P0C7P7|Y1567_ARATH	Probable UDP-glucosyl transferase At1g05670 - Arabidopsis thaliana (Mouse-ear cress)	2e-40
5.1.17.24	2_7531	RTDR3_6_E09_A022	1.78435	0.56043	emb|CAD92858.1|	peroxidase [Picea abies]	1e-106	Q96520|PER12_ARATH	Peroxidase 12 precursor - Arabidopsis thaliana (Mouse-ear cress)	4e-82
6.3.15.3	2_8960	RTDS3_9_G01_A022	1.78419	0.560479
11.2.10.20	0_10157	RTBOR1_20_C02_A029	1.78377	0.56061	ref|XP_002276011.1|	protein kinase, putative [Vitis vinifera], predicted similar to	3e-59	P15792|KPK1_PHAVU	Protein kinase PVPK-1 - Phaseolus vulgaris (Kidney bean) (French bean)	1e-58
5.2.4.19	0_16160	RTS1_20_C08_A029	1.78327	0.560767	gb|EEF43256.1|	tfiih, polypeptide, putative [Ricinus communis]	4e-60	P60027|TF2H4_PANTR	General transcription factor IIH subunit 4 - Pan troglodytes (Chimpanzee)	4e-31
7.3.15.10	0_6485	RTFE1_3_E02_A029	1.78193	0.561191
3.1.19.21	2_7035	RTCNT1_28_H05_A029	1.78177	0.561239	gb|ABH02845.1|	MYB transcription factor MYB93 [Glycine max]	9e-08
10.1.22.16	2_1571	FLD1_56_F04_A029	1.78176	0.561244	gb|ABR15470.1|	sucrose synthase [Pinus taeda]	6e-90	Q41608|SUS1_TULGE	Sucrose synthase 1 - Tulipa gesneriana (Tulip)	4e-79
1.1.13.21	1_4981	RTWW2_7_D11_A021	1.77976	0.561875	gb|AAB02692.1|	LP3-1	9e-32	P37219|ASR2_SOLLC	Abscisic stress-ripening protein 2 - Solanum lycopersicum (Tomato) (Lycopersicon esculentum)	2e-12
5.1.19.4	0_1427	RTAL1_6_D02_A029	1.77868	0.562215
3.1.19.6	0_1289	RTBOR1_5_C08_A029	1.77712	0.562708	ref|XP_963907.1|	riboflavin synthase alpha chain [Neurospora crassa OR74A] gb|EAA34671.1| riboflavin synthase alpha chain [Neurospora crassa OR74A]	1e-47	P38145|RISA_YEAST	Riboflavin synthase alpha chain - Saccharomyces cerevisiae (Baker's yeast)	9e-39
10.1.7.24	2_9185	RTK1_43_C09_A029	1.77708	0.56272	ref|NP_180873.1|	PKT3 (PEROXISOMAL 3-KETOACYL-COA THIOLASE 3); acetyl-CoA C-acyltransferase [Arabidopsis thaliana] sp|Q56WD9.2|THIK2_ARATH RecName: Full=3-ketoacyl-CoA thiolase 2, peroxisomal; AltName: Full=Beta-ketothiolase 2; AltName: Full=Acetyl-CoA acyltransferase 2; AltName: Full=Peroxisomal 3-oxoacyl-CoA thiolase 2; AltName: Full=Peroxisome defective protein 1; Flags: Precursor gb|AAG42910.1|AF327529_1 puta…	1e-156	Q56WD9|THIK2_ARATH	3-ketoacyl-CoA thiolase 2, peroxisomal precursor - Arabidopsis thaliana (Mouse-ear cress)	1e-157
9.2.2.4	0_17397	STRR1_69_H07_A033	1.7765	0.562905	sp|O65055|RL13A_PICMA	60S ribosomal protein L13a gb|AAC32117.1| probable 60s ribosomal protein L13a [Picea mariana]	1e-65	O65055|RL13A_PICMA	60S ribosomal protein L13a - Picea mariana (Black spruce)	9e-67
10.1.1.2	0_18398	STRS1_47_G02_A034	1.77592	0.563089
10.3.23.1	0_4032	COLD1_2_A10_A029	1.77565	0.563176	gb|EEF40124.1|	ubiquitin-protein ligase, putative [Ricinus communis]	6e-53	Q9C7R6|PUB17_ARATH	U-box domain-containing protein 17 - Arabidopsis thaliana (Mouse-ear cress)	4e-46
8.3.17.23	2_8778	RTDR3_4_D09_A022	1.77411	0.563664				P49216|RS26_ORYSJ	40S ribosomal protein S26 - Oryza sativa subsp. japonica (Rice)	8e-27
10.3.19.9	0_1234	RTBOR1_7_G11_A029	1.77346	0.563871	gb|EEF52302.1|	transcription initiation factor, putative [Ricinus communis]	7e-20
3.4.9.8	0_10745	RTCA1_32_F08_A029	1.77294	0.564036	gb|AAF64181.1|AF242498_1	phenylcoumaran benzylic ether reductase homolog TH6 [Tsuga heterophylla]	2e-12	P52578|IFRH_SOLTU	Isoflavone reductase homolog - Solanum tuberosum (Potato)	1e-09
8.2.10.13	0_10378	RTBOR1_9_B07_A029	1.77155	0.564476	dbj|BAE48658.1|	Cinnamyl alcohol dehydrogenase [Prunus mume]	1e-110	P51110|DFRA_VITVI	Dihydroflavonol-4-reductase - Vitis vinifera (Grape)	4e-47
2.1.8.9	0_11965	RTFE1_17_A02_A029	1.77149	0.564497
3.1.16.23	2_3015	RTDS2_25_H04_A021	1.77075	0.564731	gb|ACN12965.1|	R2R3-MYB transcription factor MYB22 [Pinus taeda]	6e-99	Q9SZP1|MYB4_ARATH	Transcription repressor MYB4 - Arabidopsis thaliana (Mouse-ear cress)	1e-26
12.1.18.20	2_9392	RTCNT1_61_B09_A029	1.76905	0.565275	gb|AAA73964.1|	alpha-galactosidase	1e-124	P14749|AGAL_CYATE	Alpha-galactosidase precursor - Cyamopsis tetragonoloba (Guar) (Cluster bean)	1e-123
5.4.11.13	2_6555	FLD1_71_G08_A029	1.76837	0.565492	ref|NP_172871.1|	glucose-methanol-choline (GMC) oxidoreductase family protein [Arabidopsis thaliana] gb|AAD39305.1|AC007576_28 Similar to mandelonitrile lyase [Arabidopsis thaliana]	2e-63	Q9S746|HTH_ARATH	Protein HOTHEAD precursor - Arabidopsis thaliana (Mouse-ear cress)	2e-56
5.3.16.11	0_7377	RTDS1_13_A05_A015	1.76796	0.565623
4.4.16.10	2_2283	RTDS1_13_D07_A015	1.76772	0.5657	emb|CAC80389.2|	glyceraldehyde-3-phosphate dehydrogenase [Marchantia polymorpha]	2e-13	P25857|G3PB_ARATH	Glyceraldehyde-3-phosphate dehydrogenase B, chloroplast precursor - Arabidopsis thaliana (Mouse-ear cress)	2e-14
8.1.18.18	2_561	RTCNT1_63_B12_A029	1.76726	0.565847	sp|Q50EK4.1|C75A1_PINTA	Cytochrome P450 750A1, RecName	7e-75	O23976|C76B1_HELTU	7-ethoxycoumarin O-deethylase - Helianthus tuberosus (Jerusalem artichoke)	6e-50
10.1.22.9	0_3124	FLD1_48_H11_A029	1.76677	0.566004	gb|EEF49351.1|	aspartate kinase, putative [Ricinus communis]	1e-126	Q9LYU8|AK1_ARATH	Aspartokinase 1, chloroplast precursor - Arabidopsis thaliana (Mouse-ear cress)	1e-125
10.2.15.7	0_6697	RTDS3_21_E01_A022	1.76305	0.567198
2.1.17.13	0_7723	RTDR2_9_G10_A021	1.76222	0.567467	ref|XP_571616.1|	diacylglycerol cholinephosphotransferase [Cryptococcus neoformans var. neoformans JEC21] ref|XP_774851.1| hypothetical protein CNBF0160 [Cryptococcus neoformans var. neoformans B-3501A] gb|EAL20204.1| hypothetical protein CNBF0160 [Cryptococcus neoformans var. neoformans B-3501A] gb|AAW44309.1| diacylglycerol cholinephosphotransferase, putative [Cryptococcus neoformans var. neoformans JEC21]	5e-24	O13901|YF3A_SCHPO	Uncharacterized CDP-alcohol phosphatidyltransferase class-I family protein C22A12.10 - Schizosaccharomyces pombe (Fission yeast)	8e-06
3.2.23.9	2_5066	FLD1_12_B05_A029	1.76164	0.567652
12.4.10.6	0_10013	RTAL1_9_B02_A029	1.76108	0.567833
8.2.16.4	2_1010	RTDR3_12_B09_A022	1.76105	0.567844
10.2.15.2	2_290	RTDS3_2_H08_A022	1.75985	0.56823
8.3.22.14	2_9965	FLD1_57_G05_A029	1.75956	0.568323	gb|EEF33432.1|	zinc finger protein, putative [Ricinus communis]	4e-52	P40602|APG_ARATH	Anter-specific proline-rich protein APG precursor - Arabidopsis thaliana (Mouse-ear cress)	3e-35
5.1.15.7	2_7609	RTDS3_24_F02_A022	1.75736	0.569034	emb|CAA54373.1|	chitinase, class V [Nicotiana tabacum]	6e-26	Q91Z98|CH3L4_MOUSE	Chitinase-3-like protein 4 precursor - Mus musculus (Mouse)	7e-09
9.2.22.10	0_3109	FLD1_49_F05_A029	1.75723	0.569077	gb|EEF49189.1|	eukaryotic translation initiation factor 3 subunit, putative [Ricinus communis]	4e-18
6.3.16.10	2_9537	RTDS1_12_C04_A015	1.75723	0.569078
8.2.21.23	2_5314	NDL1_4_D03_A029	1.75649	0.569318
11.1.10.3	0_9485	HEAT1_52_G02_A029	1.75479	0.569869
4.4.17.22	2_1281	RTDR3_7_A04_A022	1.75229	0.570682	gb|EEF43999.1|	DNA binding protein, putative [Ricinus communis]	2e-57
6.4.22.14	2_6426	FLD1_59_C01_A029	1.75123	0.571027	ref|XP_002320828.1|	ketopantoate hydroxymethyltransferase [Populus trichocarpa] gb|EEE99143.1| ketopantoate hydroxymethyltransferase [Populus trichocarpa]	3e-64	A1VBJ4|PANB_DESVV	3-methyl-2-oxobutanoate hydroxymethyltransferase - Desulfovibrio vulgaris subsp. vulgaris (strain DP4)	3e-35
2.2.15.1	2_6400	RTDS3_13_D12_A022	1.75073	0.57119	gb|EEF31953.1|	serine/threonine protein kinase, putative [Ricinus communis]	5e-93	P15792|KPK1_PHAVU	Protein kinase PVPK-1 - Phaseolus vulgaris (Kidney bean) (French bean)	7e-90
11.1.4.18	0_16065	RTS1_15_B01_A029	1.75057	0.571241
11.3.6.6	0_13451	RTMG1_12_F07_A029	1.74972	0.57152	gb|ABN08272.1|	Protein of unknown function DUF221 [Medicago truncatula]	7e-40	Q5T3F8|TM63B_HUMAN	Transmembrane protein 63B - Homo sapiens (Human)	7e-06
2.3.10.21	0_10803	RTCA1_7_D01_A029	1.74906	0.571735	ref|XP_572813.1|	MAP kinase [Cryptococcus neoformans var. neoformans JEC21] ref|XP_773993.1| hypothetical protein CNBH0400 [Cryptococcus neoformans var. neoformans B-3501A] gb|EAL19346.1| hypothetical protein CNBH0400 [Cryptococcus neoformans var. neoformans B-3501A] gb|AAW45506.1| MAP kinase, putative [Cryptococcus neoformans var. neoformans JEC21]	1e-36	Q00772|SLT2_YEAST	Mitogen-activated protein kinase SLT2/MPK1 - Saccharomyces cerevisiae (Baker's yeast)	2e-27
1.2.18.12	2_706	RTCNT1_53_C09_A029	1.7488	0.571822	gb|AAS83984.1|	class IV chitinase A [Pinus monticola]	1e-117	P29022|CHIA_MAIZE	Endochitinase A precursor - Zea mays (Maize)	2e-65
12.3.15.4	2_2256	RTDS3_2_A09_A022	1.74464	0.573186	gb|AAC24191.1|	E-alpha-bisabolene synthase [Abies grandis]	6e-93	O81086|TPSD1_ABIGR	Alpha-bisabolene synthase - Abies grandis (Grand fir)	4e-94
7.3.3.7	0_16481	STRR1_17_A05_A033	1.74398	0.573401	ref|NP_001064203.1|	Alcohol dehydrogenase 2, putative, expressed	1e-32	A1L4Y2|ADHL3_ARATH	Alcohol dehydrogenase-like 3 - Arabidopsis thaliana (Mouse-ear cress)	4e-31
5.3.4.14	0_15852	RTPQ1_36_H03_A032	1.74331	0.573622	gb|EEF36317.1|	hydrolase, acting on ester bonds, putative [Ricinus communis]	8e-22
10.3.22.6	2_3245	FLD1_43_C04_A029	1.74323	0.573648
7.2.14.2	2_10224	RTHG1_8_G01_A029	1.74	0.574712	ref|XP_002301067.1|	2-dehydro-3-deoxyphosphoheptonate aldolase/ 3-deoxy-d-arabino-heptulosonate 7-phosphate synthetase [Populus trichocarpa] gb|EEE80340.1| 2-dehydro-3-deoxyphosphoheptonate aldolase/ 3-deoxy-d-arabino-heptulosonate 7-phosphate synthetase [Populus trichocarpa]	1e-151	Q75W16|AROG_ORYSJ	Phospho-2-dehydro-3-deoxyheptonate aldolase 2, chloroplast precursor - Oryza sativa subsp. japonica (Rice)	1e-149
4.2.18.16	0_433	RTCNT1_58_G05_A029	1.73971	0.574808
7.2.15.5	2_9803	RTDS3_23_B07_A022	1.73872	0.575136	gb|ABA54793.1|	late embryogenesis abundant protein [Picea glauca]	5e-40
7.3.16.15	2_5238	RTDS2_2_C03_A021	1.73841	0.57524	dbj|BAD03006.1|	blue copper binding protein [Oryza sativa Japonica Group], putative	5e-22	Q41001|BCP_PEA	Blue copper protein precursor - Pisum sativum (Garden pea)	7e-18
7.3.23.19	2_2271	FLD1_24_C05_A029	1.73729	0.57561
8.2.13.3	2_1961	RTPHOS1_5_C12_A029	1.73609	0.576008	gb|EEF44269.1|	3-ketoacyl-CoA thiolase B, putative [Ricinus communis]	2e-89	Q56WD9|THIK2_ARATH	3-ketoacyl-CoA thiolase 2, peroxisomal precursor - Arabidopsis thaliana (Mouse-ear cress)	4e-89
11.3.14.1	0_6106	RTHG1_6_H02_A029	1.73518	0.576309
5.1.18.21	2_3671	RTCU1_3_H12_A029	1.73506	0.57635
9.4.14.22	2_7969	RTNIT1_6_E02_A029	1.73423	0.576624	gb|AAS57913.1|	70 kDa heat shock cognate protein 2 [Vigna radiata]	0	P26413|HSP70_SOYBN	Heat shock 70 kDa protein - Glycine max (Soybean)	0
6.2.16.2	2_7899	RTDR3_13_E04_A022	1.73413	0.57666	ref|NP_181682.1|	CKX1 (CYTOKININ OXIDASE/DEHYDROGENASE 1); cytokinin dehydrogenase [Arabidopsis thaliana] sp|O22213.1|CKX1_ARATH RecName: Full=Cytokinin dehydrogenase 1; AltName: Full=Cytokinin oxidase 1; Short=CKO 1; Short=AtCKX1; Flags: Precursor gb|AAB84333.1| putative cytokinin oxidase [Arabidopsis thaliana]	3e-12	O22213|CKX1_ARATH	Cytokinin dehydrogenase 1 precursor - Arabidopsis thaliana (Mouse-ear cress)	2e-13
8.3.5.22	0_15217	RTPHOS1_20_F12_A029	1.7311	0.577668
11.1.18.19	2_1458	RTCNT1_61_E12_A029	1.72911	0.578332
1.1.2.13	0_17975	STRS1_23_E05_A034	1.72785	0.578755
5.2.21.11	2_3884	GEO1_12_C04_A029	1.72741	0.578902	gb|ABB82547.1|	SF21D1 splice variant protein [Helianthus annuus]	6e-34	O23969|SF21_HELAN	Pollen-specific protein SF21 - Helianthus annuus (Common sunflower)	2e-22
11.4.16.17	2_1292	RTDS2_7_D04_A021	1.72626	0.579286
12.1.20.5	2_1133	NDL1_18_G01_A029	1.72602	0.579368	gb|AAS83984.1|	class IV chitinase A [Pinus monticola]	9e-22	Q06209|CHI4_BRANA	Basic endochitinase CHB4 precursor - Brassica napus (Rape)	1e-13
4.3.7.21	0_13326	RTK1_48_G11_A029	1.7245	0.579878
11.3.17.18	0_7940	RTDR2_13_C09_A021	1.72397	0.580056
10.4.12.15	0_4443	RTWW3_11_F12_A022	1.7237	0.580146
6.4.19.6	2_6704	RTBOR1_2_E11_A029	1.72274	0.58047
2.1.7.13	2_9805	RTK1_26_A07_A029	1.72235	0.580602	gb|ACN56441.1|	heat shock protein, small [Agaricus bisporus]	2e-39	P31673|HSP21_ORYSJ	17.4 kDa class I heat shock protein 1 - Oryza sativa subsp. japonica (Rice)	2e-15
1.3.16.9	2_1553	RTDS1_15_A03_A015	1.7222	0.580652	emb|CAC78985.1|	macrofage activating glycoprotein [Cryptococcus neoformans var. neoformans]	8e-06
4.2.16.9	0_7375	RTDS1_13_B12_A015	1.71898	0.581739	ref|XP_002480148.1|	O-methyltransferase, putative [Talaromyces stipitatus ATCC 10500] gb|EED19714.1| O-methyltransferase, putative [Talaromyces stipitatus ATCC 10500]	2e-93	P55790|OMTA_ASPFL	Sterigmatocystin 8-O-methyltransferase precursor - Aspergillus flavus	7e-22
3.4.5.24	0_15299	RTPHOS1_25_D10_A029	1.71709	0.58238	gb|ABL97972.1|	serine-rich protein [Brassica rapa]	2e-25
8.2.16.18	0_6798	RTDS2_9_D02_A021	1.71549	0.582923	gb|EEF43236.1|	Splicing factor 3B subunit, putative [Ricinus communis]	1e-74	Q13435|SF3B2_HUMAN	Splicing factor 3B subunit 2 - Homo sapiens (Human)	7e-55
11.3.3.6	2_7265	STRR1_13_F11_A033	1.71356	0.583581	gb|ACP43363.1|	class IV chitinase [Pseudotsuga menziesii]	1e-115	P29022|CHIA_MAIZE	Endochitinase A precursor - Zea mays (Maize)	4e-77
4.2.21.12	2_9218	GEO1_13_B12_A029	1.71273	0.583862	gb|AAL16015.1|AF420223_1	cell wall invertase [Carica papaya]	5e-16	Q56UD1|INV5_ORYSJ	Beta-fructofuranosidase, insoluble isoenzyme 5 - Oryza sativa subsp. japonica (Rice)	3e-17
4.2.3.13	0_16891	STRR1_39_F06_A033	1.71227	0.584019	gb|AAF43430.1|AF233447_1	rac 4 protein [Physcomitrella patens]	3e-14	Q40220|RAC2_LOTJA	Rac-like GTP-binding protein RAC2 precursor - Lotus japonicus	2e-14
1.2.16.6	2_1771	RTDS1_7_E12_A015	1.71158	0.584255	gb|EEF34669.1|	light-inducible protein atls1, putative [Ricinus communis]	9e-45	P91850|MIFH_BRUMA	Macrophage migration inhibitory factor homolog - Brugia malayi (Filarial nematode worm)	1e-19
12.2.10.3	0_9474	HEAT1_52_B05_A029	1.71147	0.584294	dbj|BAE43553.2|	lycopene beta cyclase [Taxodium distichum var. imbricarium], putative	1e-88	Q40424|LCYB_NARPS	Lycopene beta cyclase, chloroplast/chromoplast precursor - Narcissus pseudonarcissus (Daffodil)	8e-83
10.2.22.16	2_692	FLD1_56_F07_A029	1.70607	0.586142	gb|EEF35740.1|	ATP binding protein, putative [Ricinus communis]	4e-44	Q3EDL4|Y1154_ARATH	Putative serine/threonine-protein kinase At1g01540 - Arabidopsis thaliana (Mouse-ear cress)	4e-38
4.1.22.16	2_5813	FLD1_61_C03_A029	1.70477	0.58659	pdb|1QYC|A	Chain A, Crystal Structures Of Pinoresinol-Lariciresinol And Phenylcoumaran Benzylic Ether Reductases, And Their Relationship To Isoflavone Reductases pdb|1QYC|B Chain B, Crystal Structures Of Pinoresinol-Lariciresinol And Phenylcoumaran Benzylic Ether Reductases, And Their Relationship To Isoflavone Reductases gb|AAF64173.2|AF242490_1 phenylcoumaran benzylic ether reductase PT1 [Pinus taeda]	1e-131	P52578|IFRH_SOLTU	Isoflavone reductase homolog - Solanum tuberosum (Potato)	1e-82
12.1.16.5	0_7597	RTDR3_19_H01_A022	1.70356	0.587004
9.4.16.16	2_9636	RTDS1_18_H12_A015	1.70284	0.587254	gb|EEQ31767.1|	vip1 [Microsporum canis CBS 113480]	3e-16	P87216|VIPI_SCHPO	Protein vip1 - Schizosaccharomyces pombe (Fission yeast)	1e-09
9.1.16.10	2_291	RTDS1_9_F09_A015	1.70258	0.587345	ref|XP_002312552.1|	early light-inducible protein [Populus trichocarpa] gb|EEE89919.1| early light-inducible protein [Populus trichocarpa]	1e-39	P11432|ELI_PEA	Early light-induced protein, chloroplast precursor - Pisum sativum (Garden pea)	9e-37
9.1.15.3	0_6571	RTDS3_3_G01_A022	1.70207	0.587519
7.2.2.3	1_5197	STRR1_71_B09_A033	1.70188	0.587584	gb|AAT40029.1|	chitinase [Zea diploperennis]	5e-96	P25765|CHI2_ORYSJ	Basic endochitinase 2 precursor - Oryza sativa subsp. japonica (Rice)	6e-94
5.4.16.7	0_7218	RTDS1_4_E02_A015	1.70183	0.587602	ref|NP_196670.1|	serine-rich protein-related [Arabidopsis thaliana] emb|CAC03457.1| putative protein [Arabidopsis thaliana] gb|AAM64778.1| serine-rich protein [Arabidopsis thaliana] gb|AAO44074.1| At5g11090 [Arabidopsis thaliana] dbj|BAE99719.1| hypothetical protein [Arabidopsis thaliana]	2e-20
1.2.16.12	0_7335	RTDS1_15_G06_A015	1.70177	0.587625	dbj|BAE92295.1|	zinc-binding protein [Cryptomeria japonica], putative	3e-17
12.4.5.14	0_14820	RTNIT1_18_A12_A029	1.70176	0.587628	gb|EEF31909.1|	ARF GTPase activator, putative [Ricinus communis]	9e-41	O14065|YC31_SCHPO	Uncharacterized protein C962.01 - Schizosaccharomyces pombe (Fission yeast)	2e-10
3.4.16.19	2_957	RTDS2_12_E07_A021	1.70172	0.58764	gb|AAS66771.1|	PPase [Hevea brasiliensis]	1e-164	P31414|AVP1_ARATH	Pyrophosphate-energized vacuolar membrane proton pump 1 - Arabidopsis thaliana (Mouse-ear cress)	1e-162
11.4.10.22	0_10328	RTBOR1_30_F01_A029	1.70151	0.587715	ref|XP_002298395.1|	cinnamoyl CoA reductase-like protein [Populus trichocarpa] gb|EEE83200.1| cinnamoyl CoA reductase-like protein [Populus trichocarpa]	3e-36	P51104|DFRA_DIACA	Dihydroflavonol-4-reductase - Dianthus caryophyllus (Carnation) (Clove pink)	1e-26
7.1.22.24	2_3683	GEO1_6_G06_A029	1.70041	0.588093	gb|EEF42655.1|	Calcyclin-binding protein, putative [Ricinus communis]	2e-54	Q6AYK6|CYBP_RAT	Calcyclin-binding protein - Rattus norvegicus (Rat)	6e-16
4.1.7.22	0_13327	RTK1_48_H11_A029	1.7001	0.5882	gb|ACD39775.1|	seed imbibition protein 1 [Vitis vinifera]	6e-65	Q84VX0|Y5740_ARATH	Uncharacterized glycosyltransferase At1g55740 - Arabidopsis thaliana (Mouse-ear cress)	3e-48
8.2.17.7	0_8020	RTDR1_5_G08_A015	1.69947	0.588418
4.4.23.21	2_10069	FLD1_32_H08_A029	1.69822	0.588851	sp|P52777.1|PALY_PINTA	Phenylalanine ammonia-lyase, RecName	1e-131	P52777|PALY_PINTA	Phenylalanine ammonia-lyase - Pinus taeda (Loblolly pine)	1e-132
8.1.11.8	0_8705	COLD1_44_E12_A029	1.69791	0.58896	ref|NP_190296.1|	RNA recognition motif (RRM)-containing protein [Arabidopsis thaliana] sp|Q9SD61.1|C3H42_ARATH RecName: Full=Zinc finger CCCH domain-containing protein 42; Short=AtC3H42 emb|CAB61958.1| putative RNA binding protein [Arabidopsis thaliana] gb|AAO00832.1| putative RNA-binding protein [Arabidopsis thaliana] gb|AAQ56812.1| At3g47120 [Arabidopsis thaliana]	4e-48	Q8R0F5|RBMX2_MOUSE	RNA-binding motif protein, X-linked 2 - Mus musculus (Mouse)	6e-42
9.4.1.7	1_6337	STRS1_58_B11_A034	1.69786	0.588976	gb|AAQ84890.1|	PR-5 thaumatin-like protein [Pseudotsuga menziesii]	1e-113	P81295|PRR3_JUNAS	Pathogenesis-related protein precursor - Juniperus ashei (Ozark white cedar)	2e-73
7.3.16.9	0_7404	RTDS1_11_C02_A015	1.69753	0.589091	ref|XP_002146075.1|	xylitol dehydrogenase XdhB [Penicillium marneffei ATCC 18224] gb|EEA25528.1| xylitol dehydrogenase XdhB [Penicillium marneffei ATCC 18224]	1e-91	P36624|DHSO_SCHPO	Putative sorbitol dehydrogenase - Schizosaccharomyces pombe (Fission yeast)	8e-31
9.2.14.23	1_718	RTNIT1_6_E06_A029	1.6969	0.589308	gb|ABD32289.1|	tRNA-binding arm; t-snare [Medicago truncatula]	6e-33	P82094|TMF1_HUMAN	TATA element modulatory factor - Homo sapiens (Human)	6e-12
6.2.23.14	2_206	FLD1_17_D03_A029	1.69368	0.59043
12.3.15.3	0_6710	RTDS3_1_G12_A022	1.69032	0.591603
10.2.19.11	1_20	RTBOR1_8_B07_A029	1.68973	0.591811
9.1.19.7	0_1346	RTBOR1_1_D07_A029	1.6896	0.591856	gb|ABI34657.1|	bZIP transcription factor bZIP96 [Glycine max]	2e-27	Q41558|HBP1C_WHEAT	Transcription factor HBP-1b(c1) - Triticum aestivum (Wheat)	3e-27
6.3.3.22	2_6474	STRR1_62_B09_A033	1.68753	0.592581	sp|P52777.1|PALY_PINTA	Phenylalanine ammonia-lyase, RecName	1e-162	P52777|PALY_PINTA	Phenylalanine ammonia-lyase - Pinus taeda (Loblolly pine)	1e-163
8.3.19.20	0_1116	RTCNT1_17_C02_A029	1.68695	0.592786	pir||S32671	alanine-tRNA ligase (EC 6.1.1.7) - Arabidopsis thaliana (fragment)	1e-103	P36428|SYA_ARATH	Alanyl-tRNA synthetase, mitochondrial precursor - Arabidopsis thaliana (Mouse-ear cress)	1e-104
7.2.12.19	1_2647	RTWW3_22_C08_A022	1.68652	0.592938
9.4.16.19	2_7466	RTDS2_9_A06_A021	1.68425	0.593738	ref|NP_564316.1|	ATNUDX15 (ARABIDOPSIS THALIANA NUDIX HYDROLASE HOMOLOG 15); hydrolase [Arabidopsis thaliana] ref|NP_849725.2| ATNUDX15 (ARABIDOPSIS THALIANA NUDIX HYDROLASE HOMOLOG 15); hydrolase [Arabidopsis thaliana] ref|NP_001031104.1| ATNUDX15 (ARABIDOPSIS THALIANA NUDIX HYDROLASE HOMOLOG 15); hydrolase [Arabidopsis thaliana] dbj|BAF00412.1| hypothetical protein [Arabidopsis thaliana]	1e-63	Q8GYB1|NUD15_ARATH	Nudix hydrolase 15, mitochondrial precursor - Arabidopsis thaliana (Mouse-ear cress)	6e-65
9.4.22.19	2_3143	FLD1_66_A07_A029	1.68238	0.594396	gb|EEF35793.1|	coatomer delta subunit, putative [Ricinus communis]	2e-85	Q93Y22|COPD_ARATH	Coatomer subunit delta - Arabidopsis thaliana (Mouse-ear cress)	3e-78
1.2.4.24	0_16720	STRR1_2_E11_A033	1.682	0.594532	gb|ABB86253.1|	3'-5' exonuclease domain-containing protein-like [Solanum tuberosum]	1e-66
5.3.8.3	0_11572	RTDK1_17_H09_A029	1.68111	0.594844
2.3.17.21	2_6333	RTDR3_8_B09_A022	1.68051	0.595057	gb|EEF45479.1|	Beta-amylase, putative [Ricinus communis]	3e-30	P10537|AMYB_IPOBA	Beta-amylase - Ipomoea batatas (Sweet potato) (Batate)	2e-19
8.4.12.20	2_6279	RTWW3_21_G06_A022	1.67988	0.595281	sp|Q50EK4.1|C75A1_PINTA	Cytochrome P450 750A1, RecName	3e-51	O65786|C71B4_ARATH	Cytochrome P450 71B4 - Arabidopsis thaliana (Mouse-ear cress)	4e-30
5.1.15.1	2_4833	RTDS3_9_H06_A022	1.67796	0.595961	dbj|BAD25000.1|	kelch repeat-containing F-box-like [Oryza sativa Japonica Group] dbj|BAD25009.1| kelch repeat-containing F-box-like [Oryza sativa Japonica Group]	2e-26	Q9M8L2|FBK30_ARATH	F-box/Kelch-repeat protein At1g80440 - Arabidopsis thaliana (Mouse-ear cress)	8e-20
10.3.23.18	2_1922	FLD1_22_B12_A029	1.67766	0.596069	sp|Q50EK4.1|C75A1_PINTA	Cytochrome P450 750A1, RecName	1e-35	Q42716|C71A8_MENPI	Cytochrome P450 71A8 - Mentha piperita (Peppermint)	9e-08
11.1.7.23	0_13257	RTK1_42_A01_A029	1.67762	0.596084
11.2.17.3	2_10461	RTDK1_1_A02_A029	1.67669	0.596415
6.4.9.21	2_10066	RTDK1_6_H08_A029	1.67623	0.596577	gb|EEF38632.1|	UDP-glucosyltransferase, putative [Ricinus communis]	1e-60	Q9SK82|COGT2_ARATH	Cytokinin-O-glucosyltransferase 2 - Arabidopsis thaliana (Mouse-ear cress)	1e-48
8.3.7.10	2_9091	RTHG1_32_G04_A029	1.67565	0.596782	gb|ACG29139.1|	protein HOTHEAD precursor [Zea mays]	1e-38	Q9S746|HTH_ARATH	Protein HOTHEAD precursor - Arabidopsis thaliana (Mouse-ear cress)	5e-38
9.3.17.10	1_4446	RTDR1_13_G08_A015	1.67355	0.597532
7.2.17.21	0_7515	RTDR3_4_G04_A022	1.67202	0.59808
11.1.1.9	0_18765	STRS1_67_D11_A034	1.67189	0.598125	dbj|BAD93486.1|	pollen allergen CJP38 [Cryptomeria japonica]	1e-72	P49237|E13B_MAIZE	Glucan endo-1,3-beta-glucosidase, acidic isoform precursor - Zea mays (Maize)	3e-54
8.3.5.18	0_15043	RTPHOS1_11_D08_A029	1.67173	0.598183	emb|CAC40034.1|	P-type ATPase [Hordeum vulgare]	1e-77	O23087|ECA2_ARATH	Calcium-transporting ATPase 2, endoplasmic reticulum-type - Arabidopsis thaliana (Mouse-ear cress)	2e-74
10.3.9.16	2_8860	RTCU1_14_E01_A029	1.67123	0.598363
4.4.21.16	2_2324	HEAT1_1_F10_A029	1.6698	0.598874
2.3.8.7	0_11826	RTDS3_11_F09_A022	1.66972	0.598901	gb|AAM20595.1|	integral membrane protein, putative [Arabidopsis thaliana]	3e-48	Q9LYT3|TT12_ARATH	Protein TRANSPARENT TESTA 12 - Arabidopsis thaliana (Mouse-ear cress)	9e-32
5.1.8.20	2_9991	RTFEPL1_17_E10_A029	1.66726	0.599786	ref|XP_570356.1|	nuclear cohesin complex protein [Cryptococcus neoformans var. neoformans JEC21] ref|XP_775750.1| hypothetical protein CNBD4790 [Cryptococcus neoformans var. neoformans B-3501A] gb|EAL21103.1| hypothetical protein CNBD4790 [Cryptococcus neoformans var. neoformans B-3501A] gb|AAW43049.1| nuclear cohesin complex protein, putative [Cryptococcus neoformans var. neoformans JEC21]	9e-13
10.3.19.11	2_2810	RTBOR1_8_B08_A029	1.66536	0.600472
10.3.14.4	2_6988	RTHG1_7_E09_A029	1.66429	0.600858				Q9SK82|COGT2_ARATH	Cytokinin-O-glucosyltransferase 2 - Arabidopsis thaliana (Mouse-ear cress)	9e-40
7.2.15.23	2_1572	RTHG1_2_G08_A029	1.66367	0.601081	gb|ABV27483.1|	fasciclin-like arabinogalactan protein 12 [Gossypium hirsutum]	9e-17	Q9LZX4|FLA10_ARATH	Fasciclin-like arabinogalactan protein 10 precursor - Arabidopsis thaliana (Mouse-ear cress)	3e-16
8.1.22.9	2_10255	FLD1_50_A11_A029	1.66342	0.601172	gb|ACA04856.1|	mitogen-activated protein kinase [Picea abies], putative	3e-54	Q5ZCI1|MPK10_ORYSJ	Mitogen-activated protein kinase 10 - Oryza sativa subsp. japonica (Rice)	2e-44
9.3.7.17	2_7723	RTK1_30_E12_A029	1.6617	0.601794	gb|EEF44516.1|	protein binding protein, putative [Ricinus communis]	9e-17	Q6DIP3|RN126_XENTR	RING finger protein 126 - Xenopus tropicalis (Western clawed frog) (Silurana tropicalis)	7e-12
4.4.13.6	0_5179	RTS1_4_A12_A029	1.66069	0.60216	ref|NP_001051353.1|	serine protease, putative	1e-59	O65351|SUBL_ARATH	Subtilisin-like protease precursor - Arabidopsis thaliana (Mouse-ear cress)	3e-54
2.2.16.12	0_7347	RTDS1_14_G10_A015	1.66046	0.602244
11.3.15.8	1_1172	RTDS3_21_A05_A022	1.65995	0.602427
10.2.15.24	2_2653	RTHG1_1_D09_A029	1.65924	0.602685	gb|AAX84670.1|	ethylene response factor [Manihot esculenta]	3e-06
8.2.4.3	0_15393	RTPHOS1_30_E02_A029	1.65893	0.602798	gb|EEF50571.1|	UDP-glucosyltransferase, putative [Ricinus communis]	3e-39	Q43716|UFOG_PETHY	Anthocyanidin 3-O-glucosyltransferase - Petunia hybrida (Petunia)	7e-35
5.4.17.7	2_2766	RTDR1_8_C08_A015	1.65775	0.603227
11.4.3.21	0_17160	STRR1_58_C08_A033	1.65717	0.603439
1.1.17.18	2_2224	RTDR3_1_C06_A022	1.65699	0.603503	gb|EEF50108.1|	serine carboxypeptidase, putative [Ricinus communis]	7e-61	Q93Y09|SCP45_ARATH	Serine carboxypeptidase-like 45 precursor - Arabidopsis thaliana (Mouse-ear cress)	2e-60
5.2.16.8	0_7214	RTDS1_4_E11_A015	1.65682	0.603565	gb|ACD64271.1|	proton-dependent oligopeptide transport-like protein [Helianthus petiolaris] gb|ACD64272.1| proton-dependent oligopeptide transport-like protein [Helianthus petiolaris]	8e-10	Q05085|CHL1_ARATH	Nitrate/chlorate transporter - Arabidopsis thaliana (Mouse-ear cress)	1e-06
5.1.4.19	1_4609	RTS1_20_C01_A029	1.65659	0.60365	emb|CAB83285.1|	3-isopropylmalate dehydrogenase-like protein [Arabidopsis thaliana] dbj|BAB08389.1| 3-isopropylmalate dehydrogenase [Arabidopsis thaliana]	3e-59	Q945K7|IDH5_ARATH	Isocitrate dehydrogenase [NAD] catalytic subunit 5, mitochondrial precursor - Arabidopsis thaliana (Mouse-ear cress)	2e-60
7.3.16.23	0_6981	RTDS2_24_B06_A021	1.65545	0.604065
6.2.4.2	0_15417	RTPHOS1_31_G04_A029	1.65528	0.604126	ref|NP_001062125.1|	signal transducer and activator of transcription interacting protein, putative	1e-10
9.2.21.15	0_2603	GEO1_18_E06_A029	1.65522	0.604148	gb|EEF38499.1|	leukotriene A-4 hydrolase, putative [Ricinus communis]	6e-91	Q9H4A4|AMPB_HUMAN	Aminopeptidase B - Homo sapiens (Human)	2e-48
2.4.5.3	2_8035	RTNACL1_34_C09_A029	1.65461	0.604371	gb|EEF45226.1|	Stem-specific protein TSJT1, putative [Ricinus communis]	1e-62	P24805|TSJT1_TOBAC	Stem-specific protein TSJT1 - Nicotiana tabacum (Common tobacco)	5e-28
12.4.22.11	2_5405	FLD1_48_C05_A029	1.65451	0.604408	dbj|BAD90813.1|	thaumatin-like protein [Cryptomeria japonica]	3e-86	P33679|ZEAM_MAIZE	Zeamatin precursor - Zea mays (Maize)	2e-68
11.2.15.8	2_5419	RTDS3_21_A02_A022	1.6526	0.605106
3.4.21.13	2_3081	HEAT1_1_G08_A029	1.65145	0.605529	gb|EEF48476.1|	WD-repeat protein, putative [Ricinus communis]	9e-46	Q9Y7K5|YGI3_SCHPO	Uncharacterized WD repeat-containing protein C2A9.03 - Schizosaccharomyces pombe (Fission yeast)	1e-19
12.4.9.10	2_6186	RTCNT1_64_C05_A029	1.65137	0.605559	gb|ACC86142.1|	heat shock protein 17.5 [Malus x domestica]	4e-46	P27396|HSP11_DAUCA	17.8 kDa class I heat shock protein - Daucus carota (Carrot)	3e-44
8.3.15.3	2_7990	RTDS3_4_D11_A022	1.65088	0.605737	dbj|BAA19608.1|	cysteine proteinase inhibitor [Glycine max] dbj|BAA19610.1| cysteine proteinase inhibitor [Glycine max]	1e-31	Q8H0X6|CYT6_ARATH	Cysteine proteinase inhibitor 6 precursor - Arabidopsis thaliana (Mouse-ear cress)	5e-29
7.3.15.8	2_2192	RTDS3_23_D09_A022	1.64957	0.606219
6.1.1.12	1_5123	STRS1_72_D11_A034	1.64956	0.606222
4.3.5.22	0_15278	RTPHOS1_24_B01_A029	1.64929	0.606323	pdb|1QYC|A	Chain A, Crystal Structures Of Pinoresinol-Lariciresinol And Phenylcoumaran Benzylic Ether Reductases, And Their Relationship To Isoflavone Reductases pdb|1QYC|B Chain B, Crystal Structures Of Pinoresinol-Lariciresinol And Phenylcoumaran Benzylic Ether Reductases, And Their Relationship To Isoflavone Reductases gb|AAF64173.2|AF242490_1 phenylcoumaran benzylic ether reductase PT1 [Pinus taeda]	8e-24	P52580|IFRH_MAIZE	Isoflavone reductase homolog IRL - Zea mays (Maize)	3e-14
9.2.21.16	0_2601	GEO1_18_F02_A029	1.64906	0.606407	ref|NP_001062801.1|	chlorophyll a/b-binding protein, putative	3e-38	P27490|CB28_PEA	Chlorophyll a-b binding protein 8, chloroplast precursor - Pisum sativum (Garden pea)	6e-21
12.3.16.20	0_6832	RTDS2_7_C08_A021	1.64849	0.606617	gb|EEF37495.1|	hydrolase, putative [Ricinus communis]	3e-45	Q944L7|Y1480_ARATH	Uncharacterized protein At1g18480 - Arabidopsis thaliana (Mouse-ear cress)	5e-45
5.1.6.22	2_8099	RTNACL1_6_D09_A029	1.64611	0.607491	gb|ACH63236.1|	glutathione peroxidase [Rheum australe]	2e-73	Q9FXS3|GPX4_TOBAC	Probable phospholipid hydroperoxide glutathione peroxidase - Nicotiana tabacum (Common tobacco)	4e-73
5.2.17.8	2_4165	RTDR1_8_D12_A015	1.64577	0.607619	gb|ACG44263.1|	F-box domain containing protein [Zea mays]	1e-43	Q9FNK5|FB285_ARATH	F-box protein At5g46170 - Arabidopsis thaliana (Mouse-ear cress)	4e-43
9.1.12.2	0_4836	RTWW2_11_A03_A021	1.64575	0.607624	gb|AAL74327.1|AF353977_1	phenylalanine ammonia-lyase [Pinus sylvestris]	2e-73	P52777|PALY_PINTA	Phenylalanine ammonia-lyase - Pinus taeda (Loblolly pine)	1e-74
1.2.17.17	0_7595	RTDR3_1_A11_A022	1.64537	0.607767	ref|XP_002380236.1|	oxidoreductase, FAD-binding, putative [Aspergillus flavus NRRL3357] gb|EED49855.1| oxidoreductase, FAD-binding, putative [Aspergillus flavus NRRL3357]	3e-34
1.3.3.21	0_17325	STRR1_65_D06_A033	1.6443	0.608161	gb|EEF36442.1|	protein disulfide oxidoreductase, putative [Ricinus communis]	1e-42
11.2.16.19	2_4835	RTDS2_7_F05_A021	1.643	0.608644	emb|CAB56231.1|	betanidin-5-O-glucosyltransferase [Dorotheanthus bellidiformis]	2e-08	Q9M156|HQGT_ARATH	Probable hydroquinone glucosyltransferase - Arabidopsis thaliana (Mouse-ear cress)	1e-08
7.2.18.5	0_726	RTCNT1_40_G07_A029	1.64246	0.608844
12.2.21.5	2_1191	FLD1_31_H04_A029	1.64195	0.609032
9.4.15.1	0_6573	RTDS3_3_E08_A022	1.6419	0.609052
5.1.16.17	1_4727	RTDS2_11_A05_A021	1.64156	0.609178	ref|NP_564584.1|	protein kinase family protein [Arabidopsis thaliana] gb|AAD30630.1|AC006085_3 Similar to protein kinases [Arabidopsis thaliana] gb|AAG50535.1|AC079828_6 serine/threonine protein kinase, putative [Arabidopsis thaliana] dbj|BAF01247.1| putative serine/threonine protein kinase [Arabidopsis thaliana] gb|ABI93913.1| At1g51170 [Arabidopsis thaliana]	3e-32	Q9LSF1|OXI1_ARATH	Serine/threonine-protein kinase OXI1 - Arabidopsis thaliana (Mouse-ear cress)	3e-30
7.2.5.24	0_15239	RTPHOS1_22_A07_A029	1.64093	0.60941	gb|EEF43880.1|	multidrug resistance pump, putative [Ricinus communis]	8e-76	Q9LYT3|TT12_ARATH	Protein TRANSPARENT TESTA 12 - Arabidopsis thaliana (Mouse-ear cress)	9e-50
10.1.10.20	2_5815	RTBOR1_21_A03_A029	1.64066	0.60951
1.1.7.3	2_6320	RTHG1_17_F09_A029	1.63978	0.609838
10.4.10.23	0_10346	RTBOR1_31_D11_A029	1.63936	0.609996	ref|XP_568064.1|	cytoplasm protein [Cryptococcus neoformans var. neoformans JEC21] ref|XP_773543.1| hypothetical protein CNBI1570 [Cryptococcus neoformans var. neoformans B-3501A] gb|EAL18896.1| hypothetical protein CNBI1570 [Cryptococcus neoformans var. neoformans B-3501A] gb|AAW46547.1| cytoplasm protein, putative [Cryptococcus neoformans var. neoformans JEC21]	4e-30	O94347|YCB3_SCHPO	Uncharacterized protein C61.03 - Schizosaccharomyces pombe (Fission yeast)	1e-26
10.1.22.17	2_2641	FLD1_65_A05_A029	1.63917	0.610066	ref|NP_001146979.1|	pollen-specific protein C13 [Zea mays] gb|ACG24873.1| pollen-specific protein C13 precursor [Zea mays] gb|ACN27364.1| unknown [Zea mays]	6e-19	O49813|OLEE1_BETVE	Olee1-like protein precursor - Betula verrucosa (White birch) (Betula pendula)	7e-20
8.3.20.12	2_3558	NDL1_32_C10_A029	1.63886	0.610179				Q9FYB5|DNJ11_ARATH	Chaperone protein dnaJ 11, chloroplast precursor - Arabidopsis thaliana (Mouse-ear cress)	9e-17
10.4.18.2	2_4559	RTCNT1_31_H04_A029	1.63774	0.610599	dbj|BAG16521.1|	CONSTANS interacting protein 2b [Capsicum chinense], putative	8e-33	Q8LCG7|NFYC2_ARATH	Nuclear transcription factor Y subunit C-2 - Arabidopsis thaliana (Mouse-ear cress)	6e-29
6.4.12.6	0_4656	RTWW2_19_H12_A021	1.63755	0.610667
9.1.9.6	2_6714	RTCA1_25_D02_A029	1.63748	0.610694	emb|CAA75092.1|	3-deoxy-D-arabino-heptulosonate 7-phosphate synthase [Morinda citrifolia]	1e-141	P27608|AROF_TOBAC	Phospho-2-dehydro-3-deoxyheptonate aldolase 1, chloroplast precursor - Nicotiana tabacum (Common tobacco)	1e-139
1.3.19.19	2_1986	RTCNT1_21_D03_A029	1.6373	0.610763	gb|EEF33546.1|	oligopeptide transporter, putative [Ricinus communis]	2e-62	Q9FNL7|PTR3A_ARATH	Peptide transporter PTR3-A - Arabidopsis thaliana (Mouse-ear cress)	8e-62
9.2.6.5	0_13478	RTMG1_17_A04_A029	1.63715	0.610816
1.3.4.19	0_16220	RTS1_26_A10_A029	1.6366	0.611021	ref|NP_850566.1|	Aha1 domain-containing protein [Arabidopsis thaliana]	1e-18
10.2.15.16	2_5129	RTFE1_7_F09_A029	1.63641	0.611092	gb|ACN56441.1|	heat shock protein, small [Agaricus bisporus]	4e-40	O14368|HSP16_SCHPO	Heat shock protein 16 - Schizosaccharomyces pombe (Fission yeast)	4e-15
1.3.5.9	0_14804	RTNIT1_17_B12_A029	1.63608	0.611216	gb|EEF44770.1|	lactoylglutathione lyase, putative [Ricinus communis]	4e-57
6.4.15.13	2_3532	RTFE1_8_F04_A029	1.63589	0.611288	pdb|1QYC|A	Chain A, Crystal Structures Of Pinoresinol-Lariciresinol And Phenylcoumaran Benzylic Ether Reductases, And Their Relationship To Isoflavone Reductases pdb|1QYC|B Chain B, Crystal Structures Of Pinoresinol-Lariciresinol And Phenylcoumaran Benzylic Ether Reductases, And Their Relationship To Isoflavone Reductases gb|AAF64173.2|AF242490_1 phenylcoumaran benzylic ether reductase PT1 [Pinus taeda]	1e-102	P52578|IFRH_SOLTU	Isoflavone reductase homolog - Solanum tuberosum (Potato)	9e-65
6.2.22.9	2_3527	FLD1_51_C04_A029	1.63585	0.611303	gb|EEF35558.1|	Gibberellin-regulated protein 2 precursor, putative [Ricinus communis]	3e-23	P46688|GASA2_ARATH	Gibberellin-regulated protein 2 precursor - Arabidopsis thaliana (Mouse-ear cress)	3e-23
1.2.21.19	0_2320	HEAT1_8_H03_A029	1.63469	0.611738	gb|AAC13691.1|	poly-ubiquitin [Magnaporthe grisea]	2e-70	P61864|UBIQ_YEAST	Ubiquitin - Saccharomyces cerevisiae (Baker's yeast)	4e-36
10.3.4.2	0_15359	RTPHOS1_28_G11_A029	1.63365	0.612125
5.4.7.4	0_12593	RTHG1_14_B04_A029	1.63332	0.612251
7.1.16.24	0_6983	RTDS2_24_B12_A021	1.63326	0.612274				Q56XE8|HXK4_ARATH	Hexokinase-4 - Arabidopsis thaliana (Mouse-ear cress)	1e-05
12.2.19.13	0_304	RTCNT1_6_F12_A029	1.63234	0.612617	ref|NP_001152306.1|	glyoxysomal fatty acid beta-oxidation multifunctional protein MFP-a [Zea mays] gb|ACG46924.1| glyoxysomal fatty acid beta-oxidation multifunctional protein MFP-a [Zea mays]	6e-93	Q39659|MFPA_CUCSA	Glyoxysomal fatty acid beta-oxidation multifunctional protein MFP-a [Includes: Enoyl-CoA hydratase/3-2-trans-enoyl-CoA isomerase/3-hydroxybutyryl-CoA epimerase - Cucumis sativus (Cucumber)	2e-89
3.4.17.21	2_6359	RTDR3_7_E07_A022	1.63203	0.612732
5.3.23.12	2_3028	FLD1_11_C06_A029	1.63167	0.612869	dbj|BAD93486.1|	pollen allergen CJP38 [Cryptomeria japonica]	1e-81	P23433|E13D_TOBAC	Glucan endo-1,3-beta-glucosidase precursor - Nicotiana tabacum (Common tobacco)	9e-58
3.3.2.9	2_10500	STRS1_11_H12_A034	1.6315	0.612932	gb|EEF43424.1|	fad NAD binding oxidoreductases, putative [Ricinus communis]	1e-42	Q9T096|YIPL6_ARATH	Protein yippee-like At4g27745 - Arabidopsis thaliana (Mouse-ear cress)	3e-42
2.2.4.17	0_16200	RTS1_24_E07_A029	1.63113	0.613071
12.2.17.22	2_3443	RTDR3_2_A08_A022	1.63024	0.613406	ref|XP_750251.1|	sulfate transporter [Aspergillus fumigatus Af293] gb|EAL88213.1| sulfate transporter, putative [Aspergillus fumigatus Af293] gb|EDP55840.1| sulfate transporter, putative [Aspergillus fumigatus A1163]	7e-61	P23622|CYS14_NEUCR	Sulfate permease 2 - Neurospora crassa	1e-41
4.2.15.3	2_4863	RTDS3_12_D11_A022	1.63014	0.613445
1.1.16.21	2_9715	RTDS2_26_G04_A021	1.62784	0.61431	gb|ACD03223.1|	xyloglucan endotransglucosylase/hydrolase 13 [Actinidia deliciosa]	6e-65	Q8LDS2|XTH27_ARATH	Probable xyloglucan endotransglucosylase/hydrolase protein 27 precursor - Arabidopsis thaliana (Mouse-ear cress)	2e-65
11.3.15.4	0_6588	RTDS3_2_G03_A022	1.62773	0.614354
10.2.13.11	0_5111	RTS1_8_E09_A029	1.62771	0.614359
7.2.20.8	2_10023	NDL1_23_C10_A029	1.62634	0.614878	dbj|BAD52521.1|	ABC1 protein-like [Oryza sativa Japonica Group]	2e-41	Q0JLC5|PDR3_ORYSJ	Pleiotropic drug resistance protein 3 - Oryza sativa subsp. japonica (Rice)	9e-43
8.1.16.2	1_489	RTDR3_11_G01_A022	1.62547	0.615206
8.1.23.24	1_2528	FLD1_30_H09_A029	1.62478	0.615468
7.1.15.6	0_6669	RTDS3_23_B11_A022	1.62468	0.615504
10.1.16.15	2_1668	RTDS1_18_A03_A015	1.62358	0.615924	gb|EEF49504.1|	30S ribosomal protein S31, mitochondrial precursor, putative [Ricinus communis]	2e-12	P47909|RT31_ORYSJ	30S ribosomal protein S31, mitochondrial precursor - Oryza sativa subsp. japonica (Rice)	2e-09
11.1.16.3	2_5544	RTDR3_10_A03_A022	1.62337	0.616002
2.2.8.8	2_5779	RTDS3_24_G09_A022	1.62269	0.616262	gb|ACF23034.1|	ST225 [Thellungiella halophila]	3e-11
9.2.18.9	2_7763	RTCNT1_47_C10_A029	1.62108	0.616874	emb|CAD54618.1|	dehydrin [Pinus sylvestris]	1e-10
4.4.14.24	2_458	RTNIT1_8_E10_A029	1.62096	0.616918	gb|ABJ09421.1|	DRE-binding protein DREB1 [Aloe vera], putative	1e-33	Q9LM15|ERF58_ARATH	Ethylene-responsive transcription factor ERF058 - Arabidopsis thaliana (Mouse-ear cress)	4e-30
11.4.12.17	2_314	RTWW3_19_B09_A022	1.62081	0.616977
7.3.21.7	2_5192	FLD1_45_B05_A029	1.62072	0.617009	gb|AAC49455.1|	Pseudotzain	2e-93	P43297|RD21A_ARATH	Cysteine proteinase RD21a precursor - Arabidopsis thaliana (Mouse-ear cress)	2e-68
12.3.16.17	1_4810	RTDS2_6_E10_A021	1.62037	0.617144	gb|ACG35981.1|	tyrosine specific protein phosphatase family protein [Zea mays]	1e-61	Q9ZVN4|Y1500_ARATH	Probable tyrosine-protein phosphatase At1g05000 - Arabidopsis thaliana (Mouse-ear cress)	1e-61
8.2.2.7	0_17620	STRR1_81_G02_A033	1.62032	0.617163
6.4.6.14	0_13987	RTMNUT1_16_B11_A029	1.62011	0.61724	ref|NP_001058898.1|	ERD4 protein, putative	2e-72	Q09809|YAB9_SCHPO	Uncharacterized membrane protein C2G11.09 - Schizosaccharomyces pombe (Fission yeast)	5e-13
7.3.7.6	0_12730	RTHG1_22_H12_A029	1.61946	0.617492	ref|XP_002331947.1|	AP2/ERF domain-containing transcription factor [Populus trichocarpa] gb|EEF11855.1| AP2/ERF domain-containing transcription factor [Populus trichocarpa]	1e-21	O04681|PTI5_SOLLC	Pathogenesis-related genes transcriptional activator PTI5 - Solanum lycopersicum (Tomato) (Lycopersicon esculentum)	1e-22
10.4.7.23	0_13271	RTK1_43_C08_A029	1.6194	0.617512	gb|ACA04031.1|	galactinol synthase 2 [Populus trichocarpa x Populus deltoides]	3e-69	P13280|GLYG_RABIT	Glycogenin-1 - Oryctolagus cuniculus (Rabbit)	7e-07
7.3.22.19	0_2815	FLD1_67_C09_A029	1.61907	0.617639
2.1.19.14	0_1184	RTCNT1_12_H07_A029	1.61854	0.617842				Q00874|DR100_ARATH	DNA-damage-repair/toleration protein DRT100 precursor - Arabidopsis thaliana (Mouse-ear cress)	7e-18
6.3.9.21	0_11778	RTDK1_6_H05_A029	1.61827	0.617945
8.1.14.3	2_9944	RTHG1_8_D12_A029	1.61814	0.617993
3.3.16.19	2_3017	RTDS2_12_D06_A021	1.61718	0.61836	emb|CAD43058.1|	asparagine synthetase [Pinus sylvestris], putative	2e-67	P19252|ASNS2_PEA	Asparagine synthetase, root [glutamine-hydrolyzing] - Pisum sativum (Garden pea)	6e-53
9.4.8.14	0_12049	RTFE1_23_G10_A029	1.61668	0.618552
2.3.14.1	2_389	RTK1_3_E05_A029	1.61517	0.619128	ref|NP_188169.1|	ANAC055 (ARABIDOPSIS NAC DOMAIN CONTAINING PROTEIN 55); transcription factor [Arabidopsis thaliana] sp|Q9LDY8.1|NAC55_ARATH RecName: Full=NAC domain-containing protein 55; Short=ANAC055; AltName: Full=NAC domain-containing protein 3; Short=AtNAC3 gb|AAF35416.1| putative jasmonic acid regulatory protein [Arabidopsis thaliana] dbj|BAB20599.1| AtNAC3 [Arabidopsis thaliana] dbj|BAB02379.1| jasmonic a…	9e-09	Q9C932|NAC19_ARATH	NAC domain-containing protein 19 - Arabidopsis thaliana (Mouse-ear cress)	2e-09
2.4.17.13	2_9047	RTDR2_9_H10_A021	1.61499	0.619197
8.1.16.17	2_6027	RTDS2_9_B10_A021	1.61494	0.619219	ref|NP_001046209.1|	DNA-damage inducible protein, putative	6e-12
11.3.19.9	2_8497	RTBOR1_7_C12_A029	1.61453	0.619375	gb|EEF41575.1|	RING-H2 finger protein ATL3C, putative [Ricinus communis]	6e-27	Q6NQG7|ATL1L_ARATH	RING-H2 finger protein ATL1L - Arabidopsis thaliana (Mouse-ear cress)	3e-25
9.1.16.23	0_11824	RTDS2_22_G08_A021	1.61439	0.61943	ref|NP_001060809.1|	alcohol dehydrogenase (Zn containing)(adh-1), putative	2e-50	P25406|ADH1B_UROHA	Alcohol dehydrogenase 1B - Uromastyx hardwickii (Indian spiny-tailed lizard)	6e-12
5.3.9.12	0_10950	RTCNT2_6_D11_A029	1.61381	0.619653
11.2.19.14	2_3027	RTCNT1_7_F01_A029	1.61361	0.61973
9.2.20.21	2_1948	NDL1_60_B03_A029	1.61134	0.620603
6.3.21.1	2_721	FLD1_14_F08_A029	1.60993	0.621145	ref|NP_001032143.1|	programmed cell death 2 C-terminal domain-containing protein [Arabidopsis thaliana] dbj|BAH20106.1| AT5G64830 [Arabidopsis thaliana]	6e-18
2.4.21.20	2_23	HEAT1_8_E11_A029	1.60975	0.621215	gb|AAL29212.1|AF354454_1	acyl-CoA synthetase [Capsicum annuum], putative	4e-69	O74976|FAT2_SCHPO	Putative peroxisomal-coenzyme A synthetase - Schizosaccharomyces pombe (Fission yeast)	2e-46
4.3.19.10	2_361	RTCNT1_4_C10_A029	1.6087	0.621621	gb|EEF52313.1|	GAST1 protein precursor, putative [Ricinus communis]	8e-24	P47926|RSI1_SOLLC	RSI-1 protein precursor - Solanum lycopersicum (Tomato) (Lycopersicon esculentum)	1e-14
5.3.16.10	2_9018	RTDS1_12_H08_A015	1.60849	0.6217	ref|NP_001044482.1|	phytocyanin protein-like	2e-16	Q9SK27|ENL1_ARATH	Early nodulin-like protein 1 precursor - Arabidopsis thaliana (Mouse-ear cress)	6e-14
8.4.21.5	2_2798	FLD1_41_C02_A029	1.60771	0.622003	gb|EEF31271.1|	nutrient reservoir, putative [Ricinus communis]	8e-68	O23878|13S1_FAGES	13S globulin seed storage protein 1 precursor - Fagopyrum esculentum (Common buckwheat)	4e-19
3.4.16.5	0_7196	RTDS1_6_C02_A015	1.60702	0.62227
6.4.16.10	0_7390	RTDS1_12_C05_A015	1.60697	0.62229	dbj|BAG12299.1|	protein phosphatase 2C [Physcomitrella patens]	5e-20	P49598|PP2C4_ARATH	Protein phosphatase 2C - Arabidopsis thaliana (Mouse-ear cress)	9e-19
6.3.16.23	2_6032	RTDS2_24_F08_A021	1.60621	0.622583
5.3.9.19	0_11265	RTCU1_28_D08_A029	1.6059	0.622703	gb|EEF40046.1|	molybdopterin cofactor sulfurase, putative [Ricinus communis]	4e-54	Q21657|MOCOS_CAEEL	Molybdenum cofactor sulfurase - Caenorhabditis elegans	8e-08
12.1.19.12	2_10333	RTBOR1_7_B01_A029	1.60476	0.623146	ref|XP_001785259.1|	PAL1B encoding AtPAT1-like protein [Physcomitrella patens subsp. patens] gb|EDQ49911.1| PAL1B encoding AtPAT1-like protein [Physcomitrella patens subsp. patens]	1e-30	Q8GVE1|CIGR2_ORYSJ	Chitin-inducible gibberellin-responsive protein 2 - Oryza sativa subsp. japonica (Rice)	7e-27
6.1.22.9	2_1797	FLD1_51_C03_A029	1.60442	0.623279				P52747|ZN143_HUMAN	Zinc finger protein 143 - Homo sapiens (Human)	9e-08
10.2.5.3	0_14423	RTNACL1_14_H03_A029	1.60429	0.623328	gb|AAR06921.1|	UDP-glycosyltransferase 89B2 [Stevia rebaudiana]	1e-52	Q8H0F2|ANGT_GENTR	Anthocyanin 3'-O-beta-glucosyltransferase - Gentiana triflora (Clustered gentian)	5e-38
4.2.10.22	0_10777	RTCA1_5_C11_A029	1.60354	0.62362
3.2.17.21	0_7471	RTDR3_7_E04_A022	1.60346	0.623652
5.2.1.4	0_18495	STRS1_52_C06_A034	1.60192	0.62425	ref|NP_001149176.1|	transparent testa 12 protein [Zea mays] gb|ACG34462.1| transparent testa 12 protein [Zea mays]	5e-78	Q9LYT3|TT12_ARATH	Protein TRANSPARENT TESTA 12 - Arabidopsis thaliana (Mouse-ear cress)	7e-54
8.2.5.4	0_14456	RTNACL1_17_B06_A029	1.6017	0.624338	ref|XP_002424597.1|	Peroxiredoxin-6, putative [Pediculus humanus corporis] gb|EEB11859.1| Peroxiredoxin-6, putative [Pediculus humanus corporis]	4e-51	Q5ZJF4|PRDX6_CHICK	Peroxiredoxin-6 - Gallus gallus (Chicken)	1e-48
4.2.14.21	2_7497	RTNIT1_8_C02_A029	1.60101	0.624605	ref|NP_001048068.1|	pyruvate dehydrogenase E1 alpha subunit, putative	1e-103	P52903|ODPA_SOLTU	Pyruvate dehydrogenase E1 component subunit alpha, mitochondrial precursor - Solanum tuberosum (Potato)	1e-103
6.4.5.22	0_15248	RTPHOS1_22_F03_A029	1.60002	0.624994
6.3.16.4	2_2448	RTDR3_13_H03_A022	1.59993	0.625027
7.2.3.15	0_16854	STRR1_37_F05_A033	1.59948	0.625204	gb|AAC49455.1|	Pseudotzain	1e-87	P43297|RD21A_ARATH	Cysteine proteinase RD21a precursor - Arabidopsis thaliana (Mouse-ear cress)	8e-64
3.2.6.4	0_13863	RTMG1_9_D07_A029	1.59871	0.625503	ref|NP_001058898.1|	ERD4 protein, putative	2e-29
8.3.23.23	1_3799	FLD1_30_H03_A029	1.59775	0.62588
5.1.2.3	0_17457	STRR1_72_G05_A033	1.59653	0.626358	pdb|1YVE|I	Chain I, Acetohydroxy Acid Isomeroreductase Complexed With Nadph, Magnesium And Inhibitor Ipoha (N-Hydroxy-N- Isopropyloxamate) pdb|1YVE|J Chain J, Acetohydroxy Acid Isomeroreductase Complexed With Nadph, Magnesium And Inhibitor Ipoha (N-Hydroxy-N- Isopropyloxamate) pdb|1YVE|K Chain K, Acetohydroxy Acid Isomeroreductase Complexed With Nadph, Magnesium And Inhibitor Ipoha (N-Hydroxy-N- Isopropylox…	1e-100	Q01292|ILV5_SPIOL	Ketol-acid reductoisomerase, chloroplast precursor - Spinacia oleracea (Spinach)	1e-101
10.1.20.23	2_9788	NDL1_59_H01_A029	1.59553	0.626753
12.4.20.14	2_4274	NDL1_37_G11_A029	1.59549	0.626767	gb|AAG10430.1|	beta hydroxylase [Tagetes erecta]	3e-76	Q01332|CRTZ_ESCVU	Beta-carotene hydroxylase - Escherichia vulneris	1e-18
5.3.15.2	2_9617	RTDS3_11_D11_A022	1.59541	0.626798	dbj|BAD22533.1|	harpin inducing protein 1-like 9 [Nicotiana tabacum]	6e-37	Q9C615|SYP24_ARATH	Putative syntaxin-24 - Arabidopsis thaliana (Mouse-ear cress)	3e-11
4.2.16.16	2_7237	RTDS2_4_D12_A021	1.59468	0.627086
2.1.19.20	1_3316	RTCNT1_20_G11_A029	1.5946	0.627118
12.4.15.21	0_6212	RTFEPL1_8_C12_A029	1.59376	0.627446
5.2.8.22	0_12418	RTFEPL1_28_F04_A029	1.59375	0.62745	gb|EEF30207.1|	beta1,4 mannosyltransferase, putative [Ricinus communis]	2e-63	Q921Q3|ALG1_MOUSE	Chitobiosyldiphosphodolichol beta-mannosyltransferase - Mus musculus (Mouse)	5e-41
10.2.13.6	0_5242	RTS1_1_A09_A029	1.59311	0.627702	gb|AAK59785.1|	AT4g38540/F20M13_100 [Arabidopsis thaliana] gb|AAO23601.1| At4g38540/F20M13_100 [Arabidopsis thaliana]	3e-21
6.4.3.24	0_17264	STRR1_62_F07_A033	1.59068	0.62866	gb|EEF52120.1|	homeobox protein, putative [Ricinus communis]	1e-34	Q6YWR4|HOX16_ORYSJ	Homeobox-leucine zipper protein HOX16 - Oryza sativa subsp. japonica (Rice)	3e-33
3.1.8.15	2_6399	RTFE1_45_B01_A029	1.59042	0.628766	gb|ABY91230.1|	FitD [Pseudomonas fluorescens]	2e-11
9.4.19.24	2_2740	RTCNT1_25_A09_A029	1.59	0.62893	ref|NP_001150389.1|	structural molecule [Zea mays] gb|ACG38907.1| structural molecule [Zea mays]	3e-17
10.4.23.21	0_3519	FLD1_29_E11_A029	1.58974	0.629034
2.1.16.8	0_7182	RTDS1_7_A10_A015	1.58902	0.629317
9.3.22.18	0_2840	FLD1_65_H03_A029	1.58837	0.629577
10.4.15.24	2_4538	RTHG1_1_E09_A029	1.58789	0.629766	ref|NP_001049397.1|	dnaK protein, expressed	3e-44	P54652|HSP72_HUMAN	Heat shock-related 70 kDa protein 2 - Homo sapiens (Human)	1e-16
8.4.17.14	0_7784	RTDR2_5_A02_A021	1.58784	0.629787	gb|EEF52928.1|	U2 snrnp auxiliary factor, small subunit, putative [Ricinus communis]	2e-45	Q9D883|U2AF1_MOUSE	Splicing factor U2AF 35 kDa subunit - Mus musculus (Mouse)	7e-29
3.1.7.19	0_13215	RTK1_37_H01_A029	1.58749	0.629925
4.4.2.1	0_17468	STRR1_73_B12_A033	1.58705	0.630101	dbj|BAD93486.1|	pollen allergen CJP38 [Cryptomeria japonica]	1e-84	P52408|E13B_PRUPE	Glucan endo-1,3-beta-glucosidase, basic isoform precursor - Prunus persica (Peach)	1e-57
4.3.15.5	0_6647	RTDS3_24_H12_A022	1.58626	0.630413	ref|XP_001481717.1|	DUF636 domain protein [Aspergillus fumigatus Af293] gb|EBA27401.1| DUF636 domain protein [Aspergillus fumigatus Af293]	1e-31
2.2.21.7	2_2105	FLD1_53_E04_A029	1.58524	0.630819	gb|EEF29409.1|	RNA-binding protein, putative [Ricinus communis]	3e-36	Q91YE7|RBM5_MOUSE	RNA-binding protein 5 - Mus musculus (Mouse)	2e-13
1.4.21.17	2_1351	HEAT1_8_F09_A029	1.58507	0.630886
8.2.23.18	1_4586	FLD1_23_E06_A029	1.58495	0.630934	ref|NP_194934.1|	calcium-binding EF hand family protein [Arabidopsis thaliana] emb|CAA16584.1| putative protein [Arabidopsis thaliana] emb|CAB79924.1| putative protein [Arabidopsis thaliana] gb|AAL59985.1| unknown protein [Arabidopsis thaliana] gb|AAM67515.1| unknown protein [Arabidopsis thaliana]	6e-06
2.2.22.23	0_2712	GEO1_10_C09_A029	1.58493	0.630942	gb|EEF34463.1|	catalytic, putative [Ricinus communis]	5e-81	Q6GDD3|LIP1_STAAR	Lipase 1 precursor - Staphylococcus aureus (strain MRSA252)	1e-20
8.2.7.10	0_12890	RTHG1_32_G03_A029	1.58483	0.630982	gb|EEF49450.1|	ubiquitin-protein ligase, putative [Ricinus communis]	4e-17
1.1.9.11	2_9083	RTCU1_5_G11_A029	1.58482	0.630987	ref|NP_191771.1|	tRNA synthetase class II (G, H, P and S) family protein [Arabidopsis thaliana] ref|NP_850736.1| tRNA synthetase class II (G, H, P and S) family protein [Arabidopsis thaliana] emb|CAB71872.1| multifunctional aminoacyl-tRNA ligase-like protein [Arabidopsis thaliana] gb|AAL24294.1| multifunctional aminoacyl-tRNA ligase-like protein [Arabidopsis thaliana] gb|AAM91120.1| multifunctional aminoacyl-tRNA…	7e-40	O60155|YHY6_SCHPO	Putative prolyl-tRNA synthetase C19C7.06 - Schizosaccharomyces pombe (Fission yeast)	8e-18
12.3.17.22	2_7464	RTDR3_2_A09_A022	1.5846	0.631075	gb|ACH63236.1|	glutathione peroxidase [Rheum australe]	2e-73	Q9FXS3|GPX4_TOBAC	Probable phospholipid hydroperoxide glutathione peroxidase - Nicotiana tabacum (Common tobacco)	4e-73
7.1.5.24	0_15238	RTPHOS1_22_A05_A029	1.58406	0.631287
8.4.7.13	0_13029	RTK1_20_E02_A029	1.58362	0.631466
4.4.3.13	0_16893	STRR1_39_F12_A033	1.58353	0.631502
1.4.16.20	2_6113	RTDS2_20_B01_A021	1.58249	0.631917
3.2.23.21	2_5575	FLD1_33_D12_A029	1.58194	0.632136	gb|EEF37894.1|	Early nodulin, putative [Ricinus communis]	7e-17	Q02921|NO93_SOYBN	Early nodulin 93 - Glycine max (Soybean)	1e-16
3.4.18.23		RTCU1_6_B03_A029	1.58162	0.632263
9.2.8.15	0_12050	RTFE1_23_G12_A029	1.58117	0.632443	gb|EEF28090.1|	nucleic acid binding protein, putative [Ricinus communis]	3e-38	Q9FFH3|NUC_ARATH	Zinc finger protein NUTCRACKER - Arabidopsis thaliana (Mouse-ear cress)	9e-29
2.1.16.12	0_7346	RTDS1_14_G05_A015	1.58072	0.632624	emb|CAG29663.1|	translation initiation factor 2 gamma subunit [Lithobius forficatus]	2e-65	Q9Z0N2|IF2H_MOUSE	Eukaryotic translation initiation factor 2 subunit 3, Y-linked - Mus musculus (Mouse)	2e-64
7.4.16.9	0_7401	RTDS1_11_C04_A015	1.58032	0.632785
7.4.23.1	2_6383	COLD1_3_F04_A029	1.57986	0.632966	ref|NP_001060230.1|	transcription factor, putative	5e-32	O23310|NFYB3_ARATH	Nuclear transcription factor Y subunit B-3 - Arabidopsis thaliana (Mouse-ear cress)	1e-32
7.3.10.22	0_10553	RTCA1_1_F11_A029	1.5798	0.632991	gb|EEF49450.1|	ubiquitin-protein ligase, putative [Ricinus communis]	3e-09
6.2.8.11	0_11914	RTFE1_14_H01_A029	1.5787	0.633432
1.3.10.19	0_10299	RTBOR1_29_A01_A029	1.57817	0.633644
12.3.5.14	2_10065	RTNIT1_18_A05_A029	1.57755	0.633895	ref|NP_001048190.1|	ethylene-responsive protein, putative	1e-54	Q8LGG8|USPAL_ARATH	Universal stress protein A-like protein - Arabidopsis thaliana (Mouse-ear cress)	3e-09
11.4.22.12	0_3123	FLD1_48_H09_A029	1.57741	0.63395	ref|NP_194957.2|	SD2-5 (S-DOMAIN-2 5); carbohydrate binding / kinase/ protein kinase [Arabidopsis thaliana] gb|AAM14032.1| putative S-receptor kinase [Arabidopsis thaliana] gb|AAM51304.1| putative S-receptor kinase [Arabidopsis thaliana]	6e-23	O23081|CRK41_ARATH	Cysteine-rich receptor-like protein kinase 41 precursor - Arabidopsis thaliana (Mouse-ear cress)	2e-10
3.1.22.5	2_4895	FLD1_46_E02_A029	1.57711	0.634071	ref|NP_001054446.1|	amino acid selective channel protein, putative	7e-39
9.4.16.24		RTDS2_23_A02_A021	1.57677	0.634208	dbj|BAE92292.1|	p23 co-chaperone [Cryptomeria japonica], putative	1e-25
10.1.13.20	0_5053	RTWW1_13_G10_A015	1.57655	0.634297
10.3.13.19	2_9312	RTWW1_13_G07_A015	1.57497	0.634931	gb|ABD72603.1|	raffinose synthase [Cucumis sativus]	3e-95	Q93XK2|STSYN_PEA	Stachyose synthase precursor - Pisum sativum (Garden pea)	3e-71
7.4.18.13	0_469	RTCNT1_56_D10_A029	1.57439	0.635166
8.3.16.20	2_4861	RTDS2_9_H02_A021	1.57411	0.635281
3.4.20.7	2_6312	NDL1_27_C12_A029	1.5738	0.635407	gb|EEF42091.1|	ATP binding protein, putative [Ricinus communis]	3e-32	Q9FE20|PBS1_ARATH	Serine/threonine-protein kinase PBS1 - Arabidopsis thaliana (Mouse-ear cress)	4e-16
2.2.5.12	1_3083	RTNIT1_16_H03_A029	1.5737	0.635444	gb|EEF45223.1|	eukaryotic translation initiation factor 2c, putative [Ricinus communis]	2e-27	Q9XGW1|PINH_ARATH	Protein PINHEAD - Arabidopsis thaliana (Mouse-ear cress)	1e-27
7.3.4.20	0_16134	RTS1_18_F02_A029	1.57319	0.635651
2.3.3.12	0_16761	STRR1_32_B09_A033	1.57291	0.635766	gb|AAM28916.1|	NBS/LRR [Pinus taeda]	8e-71	Q9SZA7|DRL29_ARATH	Probable disease resistance protein At4g33300 - Arabidopsis thaliana (Mouse-ear cress)	8e-36
6.1.22.14	2_1973	FLD1_59_B06_A029	1.57287	0.635782	gb|ACQ55238.1|	physcodillo-2 [Physcomitrella patens]	2e-28	O22161|ADLO1_ARATH	Protein ARABIDILLO-1 - Arabidopsis thaliana (Mouse-ear cress)	2e-25
10.3.3.6	0_16432	STRR1_14_D10_A033	1.57264	0.635874	gb|EEF28344.1|	Aspartic proteinase nepenthesin-2 precursor, putative [Ricinus communis]	5e-11	Q9LX20|ASPL1_ARATH	Aspartic proteinase-like protein 1 precursor - Arabidopsis thaliana (Mouse-ear cress)	1e-05
3.2.20.6	2_6409	NDL1_27_A05_A029	1.57255	0.635908	ref|NP_001041761.1|	protein kinase, putative	5e-53	Q6R2J8|SRF8_ARATH	Protein STRUBBELIG-RECEPTOR FAMILY 8 precursor - Arabidopsis thaliana (Mouse-ear cress)	2e-17
7.3.19.17	2_3505	RTCNT1_17_C08_A029	1.57215	0.63607	ref|NP_001152332.1|	catalytic/ ligase [Zea mays] gb|ACG47087.1| catalytic/ ligase [Zea mays]	5e-21
4.1.3.20	0_17098	STRR1_55_A07_A033	1.57154	0.636317	gb|EEF38129.1|	kinase, putative [Ricinus communis]	7e-83	Q94F62|BAK1_ARATH	BRASSINOSTEROID INSENSITIVE 1-associated receptor kinase 1 precursor - Arabidopsis thaliana (Mouse-ear cress)	6e-45
2.1.14.21	2_1882	RTNIT1_8_H08_A029	1.57069	0.636664
12.3.14.24	1_6331	RTNIT1_5_E09_A029	1.56985	0.637005
10.1.4.2	0_15357	RTPHOS1_28_G06_A029	1.56947	0.637157	sp|Q08632.1|SDR1_PICAB	Short-chain type dehydrogenase/reductase, RecName	1e-10	Q08632|SDR1_PICAB	Short-chain type dehydrogenase/reductase - Picea abies (Norway spruce) (Picea excelsa)	5e-12
5.1.20.17	2_2209	NDL1_54_A03_A029	1.56944	0.637168	gb|EEF48910.1|	2-oxoglutarate/malate translocator, chloroplast precursor, putative [Ricinus communis]	1e-126	Q41364|SOT1_SPIOL	2-oxoglutarate/malate translocator, chloroplast precursor - Spinacia oleracea (Spinach)	1e-121
11.2.10.9	2_5963	RTAL1_17_H04_A029	1.56866	0.637488	ref|NP_001050788.1|	SPX domain containing protein, putative	2e-54	Q8IYM9|TRI22_HUMAN	Tripartite motif-containing protein 22 - Homo sapiens (Human)	2e-06
9.3.19.4	0_1463	RTAL1_4_G07_A029	1.56826	0.637651
8.2.1.8	0_18625	STRS1_59_B05_A034	1.56731	0.638035	gb|EEF29058.1|	triacylglycerol lipase, putative [Ricinus communis]	2e-47	O42807|FAEA_ASPNG	Feruloyl esterase A precursor - Aspergillus niger	6e-06
3.3.5.18	0_15117	RTPHOS1_15_D09_A029	1.56606	0.638544	ref|XP_002328045.1|	aminotransferase family protein [Populus trichocarpa] gb|EEE75833.1| aminotransferase family protein [Populus trichocarpa]	2e-47	Q8QZR1|ATTY_MOUSE	Tyrosine aminotransferase - Mus musculus (Mouse)	3e-21
2.1.3.7	0_16565	STRR1_20_F08_A033	1.56445	0.6392	emb|CAG28971.1|	NAM-like protein [Prunus persica]	5e-46	Q9ZNU2|NAC18_ARATH	NAC domain-containing protein 18 - Arabidopsis thaliana (Mouse-ear cress)	1e-45
4.3.20.8	2_5103	NDL1_26_D06_A029	1.56344	0.639615	emb|CAE17317.1|	villin 2 [Nicotiana tabacum]	2e-17	O81644|VILI2_ARATH	Villin-2 - Arabidopsis thaliana (Mouse-ear cress)	6e-18
7.4.3.8	0_16486	STRR1_17_B05_A033	1.56325	0.639694	gb|EEF36988.1|	DNA binding protein, putative [Ricinus communis]	9e-36
12.4.16.16	0_7320	RTDS1_16_G06_A015	1.56298	0.639802
11.1.13.24	0_4650	RTWW2_1_B08_A021	1.5625	0.64
11.1.5.14	2_9695	RTNIT1_18_G11_A029	1.56245	0.640021	gb|AAC49455.1|	Pseudotzain	1e-139	P43297|RD21A_ARATH	Cysteine proteinase RD21a precursor - Arabidopsis thaliana (Mouse-ear cress)	1e-100
1.3.15.4	2_2298	RTDS3_15_H04_A022	1.56224	0.640105	emb|CAC81350.1|	hexokinase [Solanum lycopersicum]	3e-28	Q9SEK3|HXK1_SPIOL	Hexokinase-1 - Spinacia oleracea (Spinach)	6e-29
11.1.1.4	0_18391	STRS1_47_E01_A034	1.56179	0.640292
1.1.2.10	0_17791	STRS1_13_E02_A034	1.56147	0.640421	ref|NP_001060879.1|	MA3 domain-containing protein, putative	3e-31	Q98TX3|PDCD4_CHICK	Programmed cell death protein 4 - Gallus gallus (Chicken)	6e-08
11.4.11.6	0_8656	COLD1_36_H05_A029	1.56105	0.640595	gb|AAV34188.1|	disease resistance associated protein [Picea abies]	2e-28	Q9SZA7|DRL29_ARATH	Probable disease resistance protein At4g33300 - Arabidopsis thaliana (Mouse-ear cress)	1e-17
3.2.16.15	2_9870	RTDS2_5_A06_A021	1.56092	0.640646
1.4.19.6	2_258	RTBOR1_6_E06_A029	1.56056	0.640795	gb|EEF40086.1|	purine permease, putative [Ricinus communis]	2e-55	Q94C70|NAT2_ARATH	Nucleobase-ascorbate transporter 2 - Arabidopsis thaliana (Mouse-ear cress)	1e-54
8.3.13.10	2_5873	RTS1_9_G10_A029	1.56042	0.640852	gb|ACN56441.1|	heat shock protein, small [Agaricus bisporus]	1e-39	P31673|HSP21_ORYSJ	17.4 kDa class I heat shock protein 1 - Oryza sativa subsp. japonica (Rice)	2e-15
5.1.14.20	2_8798	RTNIT1_2_D04_A029	1.55975	0.641129
11.4.15.22	1_5223	RTFEPL1_8_G07_A029	1.5597	0.64115	gb|AAV34188.1|	disease resistance associated protein [Picea abies]	6e-54	Q9FKZ1|DRL42_ARATH	Probable disease resistance protein At5g66900 - Arabidopsis thaliana (Mouse-ear cress)	2e-21
7.3.22.12	2_774	FLD1_51_B08_A029	1.55959	0.641193	gb|AAG02215.1|AF291667_1	class III peroxidase PSYP1 [Pinus sylvestris]	9e-48	Q9FG34|PER54_ARATH	Peroxidase 54 precursor - Arabidopsis thaliana (Mouse-ear cress)	3e-35
11.3.8.19	0_12170	RTFE1_48_E04_A029	1.55858	0.64161	ref|NP_671784.2|	GCN5-related N-acetyltransferase (GNAT) family protein [Arabidopsis thaliana] gb|AAO11666.1| hypothetical protein [Arabidopsis thaliana] gb|AAX55109.1| hypothetical protein At2g06025 [Arabidopsis thaliana] dbj|BAD93799.1| hypothetical protein [Arabidopsis thaliana]	1e-68
2.3.2.22	0_18341	STRS1_45_B01_A034	1.55853	0.641632	gb|AAL05885.1|AF416677_1	endochitinase [Musa acuminata]	2e-68	P21226|CHI2_PEA	Endochitinase A2 precursor - Pisum sativum (Garden pea)	2e-67
8.1.15.4	0_6556	RTDS3_4_E12_A022	1.55818	0.641776	gb|AAC49775.1|	AP2 domain containing protein RAP2.9 [Arabidopsis thaliana]	5e-07	Q8W3M3|RAP29_ARATH	Ethylene-responsive transcription factor RELATED TO APETALA2 9 - Arabidopsis thaliana (Mouse-ear cress)	3e-08
2.1.16.17	2_10093	RTDS2_12_G09_A021	1.5579	0.64189	gb|AAT12424.1|	male-specific transcription factor M88B7.2 [Marchantia polymorpha]	1e-47	Q8GXL7|GAT27_ARATH	GATA transcription factor 27 - Arabidopsis thaliana (Mouse-ear cress)	3e-44
2.1.17.19	2_4202	RTDR2_20_D12_A021	1.55686	0.642317	ref|NP_001151254.1|	peroxidase 65 [Zea mays] gb|ACG42138.1| peroxidase 65 precursor [Zea mays]	4e-45	Q9FJR1|PER65_ARATH	Peroxidase 65 precursor - Arabidopsis thaliana (Mouse-ear cress)	3e-43
6.3.16.2	1_5602	RTDR3_13_E08_A022	1.55658	0.642436
7.3.16.24	2_10385	RTDS2_24_C04_A021	1.55641	0.642506
12.1.16.24	2_8958	RTDS2_21_B10_A021	1.55587	0.642728
10.2.6.24	0_14267	RTMNUT1_41_F03_A029	1.55573	0.642783	gb|AAC32123.1|	ATAF1-like protein [Picea mariana]	4e-84
7.2.10.6	2_9318	RTAL1_12_B01_A029	1.55476	0.643184	ref|NP_188773.1|	electron carrier/ oxidoreductase [Arabidopsis thaliana] sp|Q9LIG0.1|Y3136_ARATH RecName: Full=Clavaminate synthase-like protein At3g21360 pdb|1Y0Z|A Chain A, X-Ray Structure Of Gene Product From Arabidopsis Thaliana At3g21360 pdb|1Y0Z|B Chain B, X-Ray Structure Of Gene Product From Arabidopsis Thaliana At3g21360 pdb|2Q4A|A Chain A, Ensemble Refinement Of The Protein Crystal Structure Of Gene Prod…	4e-24	Q9LIG0|Y3136_ARATH	Clavaminate synthase-like protein At3g21360 - Arabidopsis thaliana (Mouse-ear cress)	3e-25
11.3.16.18	0_6828	RTDS2_7_E04_A021	1.55473	0.643199	ref|NP_567861.1|	NFD1 (NUCLEAR FUSION DEFECTIVE 1); RNA binding / structural constituent of ribosome [Arabidopsis thaliana] sp|Q8L9A0.1|RM21_ARATH RecName: Full=50S ribosomal protein L21, mitochondrial; Flags: Precursor emb|CAC27453.1| putative ribosomal protein L21 [Arabidopsis thaliana] gb|AAM66095.1| unknown [Arabidopsis thaliana] gb|AAO64805.1| At4g30930 [Arabidopsis thaliana] dbj|BAF00165.1| hypothetical pro…	4e-32	Q8L9A0|RM21_ARATH	50S ribosomal protein L21, mitochondrial precursor - Arabidopsis thaliana (Mouse-ear cress)	2e-33
7.1.9.12	0_10917	RTCNT2_4_H02_A029	1.55446	0.643308	dbj|BAG16530.1|	phosphate-induced protein [Capsicum chinense], putative	5e-57
6.4.19.8	2_3953	RTBOR1_2_G09_A029	1.55414	0.643442	gb|AAG13594.1|AC051633_10	mucin-like protein [Oryza sativa] gb|AAP54868.1| Strictosidine synthase family protein, expressed [Oryza sativa (japonica cultivar-group)] gb|EAZ16859.1| hypothetical protein OsJ_32333 [Oryza sativa Japonica Group]	1e-36	Q9D7N9|APMAP_MOUSE	Adipocyte plasma membrane-associated protein - Mus musculus (Mouse)	2e-16
5.4.7.5	0_12754	RTHG1_24_C03_A029	1.55407	0.643471
5.2.5.6	0_14608	RTNACL1_43_B06_A029	1.55396	0.643515	dbj|BAD88616.1|	phosphoenolpyruvate carboxykinase [Zoysia japonica]	4e-37	Q9XFA2|PEPC2_UROPA	Phosphoenolpyruvate carboxykinase [ATP] 2 - Urochloa panicoides (Panic liverseed grass)	2e-37
11.2.22.9	2_728	FLD1_48_D11_A029	1.55337	0.64376	gb|ACH60394.1|	Zn-finger containing protein [Pseudotsuga menziesii] gb|ACH60396.1| Zn-finger containing protein [Pseudotsuga menziesii] gb|ACH60398.1| Zn-finger containing protein [Pseudotsuga menziesii] gb|ACH60402.1| Zn-finger containing protein [Pseudotsuga menziesii] gb|ACH60403.1| Zn-finger containing protein [Pseudotsuga menziesii] gb|ACH60406.1| Zn-finger containing protein [Pseudotsuga menziesii] gb|ACH…	9e-49	Q94B40|SAP6_ARATH	Zinc finger A20 and AN1 domain-containing stress-associated protein 6 - Arabidopsis thaliana (Mouse-ear cress)	2e-43
7.2.9.1	0_10468	RTCA1_14_E11_A029	1.55321	0.643828	ref|NP_001060734.1|	symplekin, putative	2e-06
5.3.17.17	2_1013	RTDR2_18_H02_A021	1.55313	0.643862	emb|CAA10134.1|	basic blue copper protein [Cicer arietinum]	2e-20	P00303|BABL_CUCSA	Basic blue protein - Cucumis sativus (Cucumber)	7e-20
3.4.19.13	0_1191	RTCNT1_12_C04_A029	1.55302	0.643906	ref|XP_002275581.1|	Tetratricopeptide-like helical [Vitis vinifera], predicted similar to	1e-18	Q9LNU6|PPR53_ARATH	Pentatricopeptide repeat-containing protein At1g20230 - Arabidopsis thaliana (Mouse-ear cress)	1e-16
6.4.5.20	0_15080	RTPHOS1_13_G04_A029	1.5523	0.644205	pdb|1ZXU|A	Chain A, X-Ray Structure Of Protein From Arabidopsis Thaliana At5g01750 pdb|2Q4M|A Chain A, Ensemble Refinement Of The Crystal Structure Of Protein From Arabidopsis Thaliana At5g01750	7e-33	Q9LZX1|Y5175_ARATH	Uncharacterized protein At5g01750 - Arabidopsis thaliana (Mouse-ear cress)	7e-36
6.1.3.19	0_17067	STRR1_53_D05_A033	1.55224	0.644231	gb|AAR14129.1|	exo-beta-glucanase [Lilium longiflorum]	3e-54	Q56078|BGLX_SALTY	Periplasmic beta-glucosidase precursor - Salmonella typhimurium	1e-11
3.1.16.18	0_7087	RTDS2_12_B03_A021	1.54924	0.645477
9.2.16.15	2_8076	RTDS1_18_E09_A015	1.54921	0.645491	gb|EEF45226.1|	Stem-specific protein TSJT1, putative [Ricinus communis]	2e-83	P24805|TSJT1_TOBAC	Stem-specific protein TSJT1 - Nicotiana tabacum (Common tobacco)	7e-28
4.3.2.9	0_17745	STRS1_11_B04_A034	1.54836	0.645845
6.4.23.14	2_9240	FLD1_17_D07_A029	1.54812	0.645943
10.2.16.8	0_7269	RTDS1_1_E02_A015	1.54799	0.646001
10.4.2.5	0_17561	STRR1_79_D06_A033	1.54687	0.646466
2.3.11.6	0_8788	COLD1_49_D06_A029	1.54681	0.64649
11.4.16.6	2_3256	RTDR3_20_F07_A022	1.54678	0.646503
7.4.12.8	2_10402	RTWW2_19_F10_A021	1.54618	0.646757	gb|ACA04882.1|	CCCH-type zinc finger protein [Picea abies], putative	9e-16
11.2.16.9	0_7159	RTDS1_8_D12_A015	1.54612	0.646782	emb|CAB62550.1|	diaminopimelate decarboxylase [Arabidopsis thaliana]	2e-20	Q94A94|DCDA2_ARATH	Diaminopimelate decarboxylase 2, chloroplast precursor - Arabidopsis thaliana (Mouse-ear cress)	1e-21
1.1.5.21	0_15314	RTPHOS1_26_C06_A029	1.54545	0.647059
11.2.15.4	2_3747	RTDS3_2_F11_A022	1.54529	0.647129	ref|NP_001046958.1|	ring finger protein 10, putative	2e-08
2.4.19.15	2_1503	RTCNT1_13_B09_A029	1.54517	0.647177
7.3.16.13	2_3998	RTDS2_1_F11_A021	1.54501	0.647247	gb|AAC49455.1|	Pseudotzain	1e-135	P25776|ORYA_ORYSJ	Oryzain alpha chain precursor - Oryza sativa subsp. japonica (Rice)	1e-111
5.2.23.18	0_3591	FLD1_25_C04_A029	1.54471	0.64737	ref|NP_001063787.1|	nodulin-like protein, putative	1e-66
8.1.16.13	2_1253	RTDS2_1_A07_A021	1.54355	0.647858	ref|NP_001068365.1|	tyrosine/nicotianamine aminotransferases family protein, expressed	2e-43	Q8QZR1|ATTY_MOUSE	Tyrosine aminotransferase - Mus musculus (Mouse)	2e-22
12.4.11.13	0_8988	COLD1_62_E06_A029	1.54301	0.648083
3.2.2.14	0_17953	STRS1_21_H07_A034	1.54296	0.648107
11.1.22.19	2_8039	FLD1_64_F09_A029	1.54139	0.648763	gb|ABA94089.2|	respiratory burst oxidase protein D, putative, expressed [Oryza sativa (japonica cultivar-group)]	4e-60	Q2HXK9|RBOHD_SOLTU	Respiratory burst oxidase homolog protein D - Solanum tuberosum (Potato)	6e-58
6.3.16.5	0_7234	RTDS1_3_E04_A015	1.54055	0.649119
2.2.22.1	2_2371	FLD1_40_E11_A029	1.53824	0.650092	gb|ABM91072.1|	xyloglucan endotransglycosylase/hydrolase precursor XTH-39 [Populus tremula]	9e-68	Q8LDS2|XTH27_ARATH	Probable xyloglucan endotransglucosylase/hydrolase protein 27 precursor - Arabidopsis thaliana (Mouse-ear cress)	1e-62
4.3.20.21	0_1630	NDL1_63_E03_A029	1.53787	0.65025
6.3.16.20	2_5088	RTDS2_10_H06_A021	1.53714	0.65056	ref|NP_190741.1|	saposin B domain-containing protein [Arabidopsis thaliana] emb|CAB63159.1| putative protein [Arabidopsis thaliana] gb|AAM67054.1| unknown [Arabidopsis thaliana] gb|AAM78109.1| AT3g51730/T18N14_110 [Arabidopsis thaliana] gb|AAN28760.1| At3g51730/T18N14_110 [Arabidopsis thaliana]	8e-39	P07602|SAP_HUMAN	Proactivator polypeptide precursor [Contains: Saposin-A - Homo sapiens (Human)	2e-16
11.4.23.22	2_3491	FLD1_29_A04_A029	1.53704	0.650603	gb|ABF69966.1|	6-phosphogluconate dehydrogenase NAD-binding domain-containing protein [Musa acuminata]	3e-56	P77161|GLXR_ECOLI	2-hydroxy-3-oxopropionate reductase - Escherichia coli (strain K12)	9e-33
4.4.16.18	2_946	RTDS2_11_F12_A021	1.5358	0.651124	ref|NP_001058793.1|	tetratricopeptide repeat-containing protein-like	4e-09
6.3.3.23	0_17259	STRR1_62_E04_A033	1.53463	0.651621	dbj|BAB43909.1|	phosphoenolpyruvate carboxykinase [Flaveria pringlei]	1e-108	P42066|PEPCK_CUCSA	Phosphoenolpyruvate carboxykinase [ATP] - Cucumis sativus (Cucumber)	1e-108
1.4.21.15	2_167	HEAT1_3_A11_A029	1.53324	0.652213
9.4.15.4	0_6565	RTDS3_3_H07_A022	1.53286	0.652376	ref|XP_002150737.1|	ureidoglycolate hydrolase, putative [Penicillium marneffei ATCC 18224] gb|EEA22128.1| ureidoglycolate hydrolase, putative [Penicillium marneffei ATCC 18224]	3e-51	P32459|ALLA_YEAST	Ureidoglycolate hydrolase - Saccharomyces cerevisiae (Baker's yeast)	2e-09
4.4.20.17	2_1863	NDL1_54_G07_A029	1.53227	0.652625	gb|ABD72603.1|	raffinose synthase [Cucumis sativus]	6e-55	Q93XK2|STSYN_PEA	Stachyose synthase precursor - Pisum sativum (Garden pea)	4e-34
11.3.12.17	1_5665	RTWW3_19_B08_A022	1.53166	0.652886	gb|EEF47718.1|	Flavonol 4'-sulfotransferase, putative [Ricinus communis]	6e-12	P52836|F3ST_FLACH	Flavonol 3-sulfotransferase - Flaveria chlorifolia (Clasping yellowtops)	4e-08
4.2.21.9	0_2681	GEO1_12_F07_A029	1.53116	0.653101
1.4.7.11	1_1655	RTK1_16_B12_A029	1.53111	0.653122	ref|NP_001147271.1|	TTN10 [Zea mays] gb|ACG26496.1| TTN10 [Zea mays] gb|ACR34503.1| unknown [Zea mays]	3e-20
7.2.21.2	2_1432	FLD1_12_F01_A029	1.53107	0.653136
12.1.12.14	0_4071	RTWW3_9_D05_A022	1.53017	0.653523
8.4.14.19	2_4173	RTNACL1_8_H07_A029	1.53002	0.653587	gb|ACA04029.1|	galactinol synthase 1 [Populus trichocarpa x Populus deltoides]	1e-118	O15488|GLYG2_HUMAN	Glycogenin-2 - Homo sapiens (Human)	2e-12
11.3.6.11	2_9512	RTMG1_27_B08_A029	1.52954	0.653792	gb|AAF82212.1|AC067971_20	Contains similarity to an unknown protein F7A7_100 gi|7327817 from Arabidopsis thaliana BAC F7A7 gb|AL161946. ESTs gb|N65842, gb|F19836 and gb|AI993679 come from this gene	3e-36	P13284|GILT_HUMAN	Gamma-interferon-inducible lysosomal thiol reductase precursor - Homo sapiens (Human)	7e-10
8.1.15.10	0_6496	RTFE1_2_E10_A029	1.52864	0.654176	emb|CAC83360.1|	hydrophobic LEA-like protein [Pinus pinaster], putative	5e-14
9.2.15.8	0_6690	RTDS3_22_A04_A022	1.52845	0.654259	emb|CAK22425.1|	WD-40 repeat family protein [Beta vulgaris]	2e-21	Q09990|LIN23_CAEEL	F-box/WD repeat-containing protein lin-23 - Caenorhabditis elegans	5e-08
7.3.23.9	2_4584	FLD1_9_F05_A029	1.52832	0.654315	gb|AAX11351.1|	cathepsin B-like cysteine protease [Oryza sativa (japonica cultivar-group)] gb|EAY97476.1| hypothetical protein OsI_19406 [Oryza sativa Indica Group] dbj|BAG89222.1| unnamed protein product [Oryza sativa Japonica Group] dbj|BAG94499.1| unnamed protein product [Oryza sativa Japonica Group] dbj|BAG87079.1| unnamed protein product [Oryza sativa Japonica Group] gb|EEE63190.1| hypothetical protein OsJ…	2e-83	Q4R5M2|CATB_MACFA	Cathepsin B precursor - Macaca fascicularis (Crab eating macaque) (Cynomolgus monkey)	4e-33
8.4.23.13	2_3270	FLD1_16_A09_A029	1.52803	0.654435	gb|ABD33010.1|	Fumarylacetoacetase [Medicago truncatula]	1e-105	A5PKH3|FAAA_BOVIN	Fumarylacetoacetase - Bos taurus (Bovine)	2e-82
6.2.20.17	2_9591	NDL1_53_D07_A029	1.52738	0.654714	gb|EEF29508.1|	Cyanate hydratase, putative [Ricinus communis]	8e-43	O22683|CYNS_ARATH	Cyanate hydratase - Arabidopsis thaliana (Mouse-ear cress)	6e-41
11.4.7.22	2_8325	RTK1_41_H11_A029	1.52704	0.654861	gb|EEF34195.1|	ran-binding protein, putative [Ricinus communis]	8e-24
10.1.3.12	0_16629	STRR1_24_F02_A033	1.52625	0.655203
3.4.21.8	2_3888	FLD1_52_A12_A029	1.52561	0.655474	gb|AAM65478.1|	pheromone receptor, putative (AR401) [Arabidopsis thaliana]	3e-70	Q5JPI9|METLA_HUMAN	Methyltransferase-like protein 10 - Homo sapiens (Human)	5e-24
10.3.15.14	0_6405	RTFE1_7_E07_A029	1.52541	0.655559
6.3.17.24	2_671	RTDR3_5_G02_A022	1.52507	0.655709	gb|EEF30596.1|	monoxygenase, putative [Ricinus communis]	9e-75	Q40412|ABA2_NICPL	Zeaxanthin epoxidase, chloroplast precursor - Nicotiana plumbaginifolia (Leadwort-leaved tobacco)	3e-10
10.4.11.4	0_8501	COLD1_27_G10_A029	1.52485	0.655803	emb|CAQ16336.1|	alkaline alpha galactosidase [Platanus x acerifolia]	2e-50	Q84VX0|Y5740_ARATH	Uncharacterized glycosyltransferase At1g55740 - Arabidopsis thaliana (Mouse-ear cress)	4e-41
5.1.12.6	2_3520	RTWW2_20_F02_A021	1.52469	0.655873
9.1.4.11	0_15594	RTPQ1_20_F04_A032	1.52421	0.656076
6.1.16.10	2_7659	RTDS1_12_B07_A015	1.52392	0.656204	gb|AAQ87022.1|	VDAC2.1 [Lotus corniculatus var. japonicus]	1e-70	P42055|VDAC1_SOLTU	34 kDa outer mitochondrial membrane protein porin - Solanum tuberosum (Potato)	1e-63
2.4.1.4	0_18540	STRS1_54_C12_A034	1.52246	0.656832
2.2.21.5	2_1463	FLD1_52_B12_A029	1.52122	0.657366	ref|XP_001311831.1|	calcium-binding protein [Trichomonas vaginalis G3] gb|EAX98901.1| calcium-binding protein, putative [Trichomonas vaginalis G3]	1e-05
2.3.8.6	2_6451	RTDS3_3_F09_A022	1.52082	0.65754
8.4.5.23	0_15222	RTPHOS1_21_A03_A029	1.5207	0.657594
11.1.2.10	2_6407	STRS1_5_H02_A034	1.52058	0.657642	gb|EEF46832.1|	protein phosphatase 2c, putative [Ricinus communis]	9e-85	Q5SGD2|PPM1L_HUMAN	Protein phosphatase 1L - Homo sapiens (Human)	2e-24
7.4.3.18	0_17054	STRR1_52_F03_A033	1.5202	0.657807
2.1.15.5	2_3991	RTDS3_26_D07_A022	1.51999	0.657898	ref|NP_174118.1|	NTF2B (NUCLEAR TRANSPORT FACTOR 2B); Ran GTPase binding / protein transporter [Arabidopsis thaliana] sp|Q9C7F5.1|NTF2_ARATH RecName: Full=Nuclear transport factor 2; Short=NTF-2 gb|AAG51491.1|AC069471_22 nuclear transport factor 2, putative [Arabidopsis thaliana] gb|ABF59016.1| At1g27970 [Arabidopsis thaliana]	3e-45	Q9C7F5|NTF2_ARATH	Nuclear transport factor 2 - Arabidopsis thaliana (Mouse-ear cress)	1e-46
2.4.23.20	2_4595	FLD1_27_E02_A029	1.51968	0.658035	ref|NP_193984.1|	embryo-abundant protein-related [Arabidopsis thaliana] emb|CAA22158.1| putative protein [Arabidopsis thaliana] emb|CAB79208.1| putative protein [Arabidopsis thaliana] gb|AAN13034.1| unknown protein [Arabidopsis thaliana]	2e-49
9.2.17.22	0_7533	RTDR3_3_E12_A022	1.51959	0.658071	emb|CAG85606.2|	DEHA2B14894p [Debaryomyces hansenii]	9e-15
9.4.16.6	0_7262	RTDS1_2_A11_A015	1.51948	0.658119
3.1.17.24	2_4966	RTDR3_7_H05_A022	1.51933	0.658184	emb|CAA86073.1|	cinnamyl alcohol dehydrogenase [Pinus taeda]	2e-92	Q40976|CADH_PINRA	Cinnamyl alcohol dehydrogenase - Pinus radiata (Monterey pine)	1e-93
2.1.3.5	0_16557	STRR1_20_C06_A033	1.51917	0.658253	gb|ABC61503.1|	AGO1-2 [Nicotiana benthamiana]	3e-86	O04379|AGO1_ARATH	Protein argonaute - Arabidopsis thaliana (Mouse-ear cress)	2e-85
8.4.2.21	0_18237	STRS1_38_G12_A034	1.51911	0.658278	gb|ACR83705.1|	MYB transcription factor R2R3-like protein [Populus tremuloides]	4e-34	Q9FJA2|TT2_ARATH	Transcription factor TRANSPARENT TESTA 2 - Arabidopsis thaliana (Mouse-ear cress)	1e-29
2.3.23.7	2_3216	FLD1_6_A01_A029	1.51803	0.658747
6.2.16.9	0_7393	RTDS1_11_H05_A015	1.51781	0.658844	emb|CAL25300.1|	properoxidase [Picea abies]	7e-63	Q0D3N0|PER2_ORYSJ	Peroxidase 2 precursor - Oryza sativa subsp. japonica (Rice)	5e-45
6.3.17.17	2_1381	RTDR2_17_G12_A021	1.51759	0.658941	gb|AAQ84889.1|	PR-5 thaumatin-like protein [Pseudotsuga menziesii]	1e-103	P81295|PRR3_JUNAS	Pathogenesis-related protein precursor - Juniperus ashei (Ozark white cedar)	3e-80
9.4.16.15	0_7286	RTDS1_18_F07_A015	1.51746	0.658995
5.3.22.14	0_2926	FLD1_60_D01_A029	1.51697	0.659209
9.1.14.23	2_4938	RTNIT1_6_E03_A029	1.51563	0.659793
8.2.15.3	2_42	RTDS3_4_D01_A022	1.51533	0.659922	sp|O65049.1|TRXH_PICMA	Thioredoxin H-type, RecName	1e-50	O65049|TRXH_PICMA	Thioredoxin H-type - Picea mariana (Black spruce)	7e-52
1.2.17.22	0_7452	RTDR3_8_F02_A022	1.51531	0.659931
9.1.3.19	0_17014	STRR1_49_F08_A033	1.51427	0.660384	gb|AAZ07704.1|	cytochrome P450 monooxygenase isoform I [Sesamum indicum]	9e-21	O64637|C76C2_ARATH	Cytochrome P450 76C2 - Arabidopsis thaliana (Mouse-ear cress)	2e-19
7.3.5.1	0_14458	RTNACL1_17_D07_A029	1.51413	0.660447
9.2.16.23	2_4349	RTDS2_22_G09_A021	1.51411	0.660455	emb|CAA10047.1|	Lea protein [Pseudotsuga menziesii]	6e-67	P46518|LEA14_GOSHI	Late embryogenesis abundant protein Lea14-A - Gossypium hirsutum (Upland cotton) (Gossypium mexicanum)	2e-46
2.3.19.12	1_6406	RTCNT1_5_F05_A029	1.51397	0.660517
5.1.17.1	0_9	RTDK1_3_E09_A029	1.51386	0.660561
10.4.22.17	2_3549	FLD1_65_B04_A029	1.51375	0.660609	ref|NP_001031505.1|	aldo/keto reductase family protein [Arabidopsis thaliana] gb|ABH07515.1| aldo-keto reductase [Arabidopsis thaliana]	2e-81	P23901|ALDR_HORVU	Aldose reductase - Hordeum vulgare (Barley)	2e-45
10.1.13.9	2_4443	RTS1_8_A07_A029	1.51253	0.661142
2.4.16.7	2_802	RTDS1_7_A08_A015	1.51214	0.661314	gb|ABI94216.1|	EXP2 [Actinidia deliciosa]	2e-57	Q40636|EXPA2_ORYSJ	Expansin-A2 precursor - Oryza sativa subsp. japonica (Rice)	2e-55
10.3.18.5	2_4503	RTCNT1_38_E12_A029	1.51165	0.661527	gb|AAP21223.1|	At1g48300 [Arabidopsis thaliana]	4e-12
3.3.14.2	2_983	RTK1_3_A12_A029	1.51159	0.661555	gb|EEF37655.1|	endo-1,3-1,4-beta-d-glucanase, putative [Ricinus communis]	9e-78	Q9ZT66|E134_MAIZE	Endo-1,3;1,4-beta-D-glucanase precursor - Zea mays (Maize)	6e-34
3.3.22.14	0_2904	FLD1_61_G10_A029	1.51145	0.661617	gb|ABD03943.1|	urate oxidase [Pinus taeda]	5e-23	P53763|URIC_PHAVU	Uricase-2 - Phaseolus vulgaris (Kidney bean) (French bean)	2e-12
3.1.17.21	2_2588	RTDR3_7_E02_A022	1.51048	0.662041	ref|NP_181959.1|	lipid transfer protein-related [Arabidopsis thaliana] gb|AAC16080.1| unknown protein [Arabidopsis thaliana] gb|AAP12845.1| At2g44300 [Arabidopsis thaliana] dbj|BAE73266.1| xylogen like protein 10 [Arabidopsis thaliana]	5e-30	Q9C7F7|UGPI5_ARATH	Uncharacterized GPI-anchored protein At1g27950 precursor - Arabidopsis thaliana (Mouse-ear cress)	5e-16
8.1.22.1	0_3358	FLD1_37_D01_A029	1.51016	0.662179	dbj|BAH19700.1|	AT1G28520 [Arabidopsis thaliana]	4e-37
10.2.16.17	2_10437	RTDS2_8_B05_A021	1.50991	0.662291	gb|ACG28395.1|	cytochrome c oxidoreductase [Zea mays]	5e-27
8.2.16.7	0_7251	RTDS1_2_G10_A015	1.50974	0.662365	gb|EEH21917.1|	DNA kinase/phosphatase Pnk1 [Paracoccidioides brasiliensis Pb03]	4e-12
3.2.20.8	2_5590	NDL1_27_E05_A029	1.50964	0.66241	gb|AAC49718.1|	Pschi4 [Pinus strobus]	1e-103	P24626|CHI1_ORYSJ	Basic endochitinase 1 precursor - Oryza sativa subsp. japonica (Rice)	5e-74
10.2.2.16	0_17845	STRS1_16_C04_A034	1.50934	0.66254
7.1.18.1	2_5646	RTCNT1_33_D09_A029	1.50882	0.662769	gb|EEF31909.1|	ARF GTPase activator, putative [Ricinus communis]	8e-25
11.3.7.4	0_12902	RTHG1_9_C07_A029	1.50827	0.663012	gb|EEF49083.1|	short-chain dehydrogenase, putative [Ricinus communis]	5e-66	Q9HBH5|RDH14_HUMAN	Retinol dehydrogenase 14 - Homo sapiens (Human)	2e-30
8.4.21.8	2_2658	FLD1_42_H07_A029	1.50819	0.663045
12.4.8.10	0_12198	RTFE1_9_H06_A029	1.508	0.663129							Phospholipase A2 inhibitor subunit A	0.19	P82142
12.1.23.4	0_4047	COLD1_1_D04_A029	1.50773	0.663248
10.4.16.16	2_7065	RTDS1_18_B11_A015	1.50712	0.663516
9.2.14.9	0_5859	RTMNUT1_4_F02_A029	1.50617	0.663937	ref|XP_002151369.1|	C6 transcription factor Prf, putative [Penicillium marneffei ATCC 18224] gb|EEA20369.1| C6 transcription factor Prf, putative [Penicillium marneffei ATCC 18224]	2e-06
3.3.13.12	2_736	RTS1_11_F11_A029	1.50588	0.664063	gb|ABD32352.1|	Heat shock protein Hsp20 [Medicago truncatula]	5e-45	P05478|HSP16_SOYBN	18.5 kDa class I heat shock protein - Glycine max (Soybean)	8e-45
5.3.7.3	0_12588	RTHG1_13_H11_A029	1.50391	0.664932	gb|AAM28916.1|	NBS/LRR [Pinus taeda]	5e-46	Q9SZA7|DRL29_ARATH	Probable disease resistance protein At4g33300 - Arabidopsis thaliana (Mouse-ear cress)	1e-09
4.4.20.7	2_5061	NDL1_26_B08_A029	1.50296	0.665353
11.3.5.21	0_15171	RTPHOS1_18_C07_A029	1.50242	0.665593	ref|NP_001054446.1|	amino acid selective channel protein, putative	3e-42
2.2.16.16	2_3144	RTDS2_5_F06_A021	1.5024	0.6656	gb|ACF19677.1|	pyrroline-5-carboxylate synthetase [Euonymus japonicus]	4e-35	P54888|P5CS2_ARATH	Delta-1-pyrroline-5-carboxylate synthetase B - Arabidopsis thaliana (Mouse-ear cress)	1e-35
3.3.21.18	2_7379	HEAT1_7_H08_A029	1.50083	0.666299	gb|AAQ08597.1|	heat shock protein [Hevea brasiliensis]	1e-142	P36182|HSP82_TOBAC	Heat shock protein 82 - Nicotiana tabacum (Common tobacco)	1e-143
2.2.7.19	2_9832	RTK1_38_G10_A029	1.50048	0.666451				Q9ZT50|RHA2A_ARATH	RING-H2 zinc finger protein RHA2a - Arabidopsis thaliana (Mouse-ear cress)	8e-13
5.2.13.15	2_7437	RTWW1_6_F05_A015	1.50009	0.666625	ref|YP_001334588.1|	cell division protein [Klebsiella pneumoniae subsp. pneumoniae MGH 78578] gb|ABR76358.1| cell division protein [Klebsiella pneumoniae subsp. pneumoniae MGH 78578]	1e-05
12.4.5.23	0_15165	RTPHOS1_18_A04_A029	1.49909	0.667073
11.2.5.21	0_15170	RTPHOS1_18_C03_A029	1.49905	0.667087	dbj|BAC57986.1|	ftsZ1 [Marchantia polymorpha] dbj|BAC57993.1| ftsZ1 [Marchantia polymorpha]	5e-32	Q42545|FTSZ_ARATH	Cell division protein ftsZ homolog, chloroplast precursor - Arabidopsis thaliana (Mouse-ear cress)	3e-30
5.4.19.8	2_3968	RTBOR1_3_D08_A029	1.49899	0.667117	ref|NP_001061904.1|	stromal cell-derived factor 2 precursor, putative	2e-75	Q93ZE8|SDF2_ARATH	Stromal cell-derived factor 2-like protein precursor - Arabidopsis thaliana (Mouse-ear cress)	1e-71
4.3.8.7	2_8547	RTDR1_20_G11_A015	1.49825	0.667445
9.2.16.7	1_1201	RTDS1_2_B01_A015	1.49768	0.667702
4.3.14.14	0_5679	RTNACL1_4_F06_A029	1.49709	0.667963
3.1.13.6	0_5172	RTS1_4_D04_A029	1.49649	0.66823
7.3.17.12	2_2989	RTDR1_16_B05_A015	1.49627	0.66833
6.3.18.12	0_580	RTCNT1_49_H07_A029	1.49604	0.668433	ref|XP_002328446.1|	tir-nbs-lrr resistance protein [Populus trichocarpa] gb|EEE76526.1| tir-nbs-lrr resistance protein [Populus trichocarpa]	4e-21	Q9FKZ0|DRL43_ARATH	Probable disease resistance protein At5g66910 - Arabidopsis thaliana (Mouse-ear cress)	9e-09
8.4.16.9	1_2214	RTDS1_10_D12_A015	1.49568	0.668591
2.3.18.15	2_3820	RTCNT1_60_A04_A029	1.49565	0.668605
9.2.16.13	0_7292	RTDS1_18_C03_A015	1.49528	0.668773	ref|NP_001057288.1|	ceo protein, putative	8e-11
9.2.17.8	0_8028	RTDR1_5_D05_A015	1.49471	0.669028
12.1.13.12	2_7097	RTS1_6_F09_A029	1.49432	0.669198	gb|ABG81507.1|	serine/threonine protein kinase [Camellia sinensis]	2e-88	P43291|ASK1_ARATH	Serine/threonine-protein kinase ASK1 - Arabidopsis thaliana (Mouse-ear cress)	4e-87
12.1.16.14	0_7329	RTDS1_16_C12_A015	1.49387	0.669401	ref|XP_002377857.1|	serine/threonine protein kinase (YPK1), putative [Aspergillus flavus NRRL3357] gb|EED52693.1| serine/threonine protein kinase (YPK1), putative [Aspergillus flavus NRRL3357]	9e-40	Q9P7J8|GAD8_SCHPO	Serine/threonine-protein kinase gad8 - Schizosaccharomyces pombe (Fission yeast)	3e-16
4.1.1.8	0_18701	STRS1_63_B11_A034	1.49332	0.66965	gb|AAQ17461.1|	beta-D-glucosidase [Gossypium hirsutum]	1e-97	P33363|BGLX_ECOLI	Periplasmic beta-glucosidase precursor - Escherichia coli (strain K12)	8e-21
10.4.21.9	2_1282	FLD1_63_D08_A029	1.49259	0.669978	gb|EEF31110.1|	dtdp-glucose 4-6-dehydratase, putative [Ricinus communis]	1e-118	A3C4S4|GME1_ORYSJ	GDP-mannose 3,5-epimerase 1 - Oryza sativa subsp. japonica (Rice)	1e-119
3.3.16.18	2_2466	RTDS2_12_C03_A021	1.49251	0.670013	ref|NP_001060667.1|	r40g2 protein	9e-64
2.1.16.19	0_7075	RTDS2_15_A02_A021	1.49243	0.670047	gb|AAV34188.1|	disease resistance associated protein [Picea abies]	1e-14
4.4.18.16	2_2159	RTCNT1_58_H02_A029	1.49191	0.67028
7.1.11.2	0_8534	COLD1_30_A08_A029	1.49146	0.670484	gb|AAD00255.1|	Solanum tuberosum ci21A gene product encoded by the sequence presented in GenBank Accession Number U76610, similar to	2e-21	P37219|ASR2_SOLLC	Abscisic stress-ripening protein 2 - Solanum lycopersicum (Tomato) (Lycopersicon esculentum)	5e-21
9.4.6.1	0_13768	RTMG1_3_A10_A029	1.49126	0.670574
12.4.6.11	0_13630	RTMG1_26_D08_A029	1.49109	0.670651
2.1.2.1	0_17497	STRR1_74_G02_A033	1.49089	0.670741	ref|XP_002328045.1|	aminotransferase family protein [Populus trichocarpa] gb|EEE75833.1| aminotransferase family protein [Populus trichocarpa]	2e-53	Q8QZR1|ATTY_MOUSE	Tyrosine aminotransferase - Mus musculus (Mouse)	2e-25
11.3.14.21	2_5044	RTNIT1_5_F07_A029	1.49065	0.670847	gb|EEF32944.1|	carbonic anhydrase, putative [Ricinus communis]	1e-75	Q84UV8|NEC3_NICLS	Bifunctional monodehydroascorbate reductase and carbonic anhydrase nectarin-3 precursor - Nicotiana langsdorffii x Nicotiana sanderae (Ornamental tobacco)	1e-55
4.4.13.1	2_3716	RTPHOS1_6_G10_A029	1.48999	0.671145	gb|AAM67211.1|	serine-rich protein [Arabidopsis thaliana]	4e-15
10.4.3.18	0_16998	STRR1_48_C03_A033	1.48997	0.671153	gb|EEF29435.1|	five finger-containing phosphoinositide kinase, fyv1, putative [Ricinus communis]	2e-41	P34756|FAB1_YEAST	1-phosphatidylinositol-3-phosphate 5-kinase FAB1 - Saccharomyces cerevisiae (Baker's yeast)	1e-23
11.3.4.7	0_15946	RTPQ1_5_A12_A032	1.48955	0.671345	ref|XP_570076.1|	aspartate-tRNA ligase [Cryptococcus neoformans var. neoformans JEC21] ref|XP_776192.1| hypothetical protein CNBD0130 [Cryptococcus neoformans var. neoformans B-3501A] gb|EAL21545.1| hypothetical protein CNBD0130 [Cryptococcus neoformans var. neoformans B-3501A] gb|AAW42769.1| aspartate-tRNA ligase, putative [Cryptococcus neoformans var. neoformans JEC21]	2e-76	P15178|SYDC_RAT	Aspartyl-tRNA synthetase, cytoplasmic - Rattus norvegicus (Rat)	1e-61
6.4.20.23	2_1475	NDL1_62_D06_A029	1.48868	0.671738	gb|AAF64180.1|AF242497_1	phenylcoumaran benzylic ether reductase homolog TP5 [Tsuga heterophylla]	2e-77	P52577|IFRH_ARATH	Isoflavone reductase homolog P3 - Arabidopsis thaliana (Mouse-ear cress)	3e-53
9.2.23.22	0_3491	FLD1_30_B08_A029	1.48846	0.671834	gb|ACC86142.1|	heat shock protein 17.5 [Malus x domestica]	5e-25	P13853|HSP12_ARATH	17.6 kDa class I heat shock protein - Arabidopsis thaliana (Mouse-ear cress)	2e-25
2.4.15.6	0_6622	RTDS3_26_H02_A022	1.48828	0.671915	ref|NP_179943.1|	MES1 (METHYL ESTERASE 1); hydrolase, acting on ester bonds / methyl indole-3-acetate esterase/ methyl jasmonate esterase/ methyl salicylate esterase [Arabidopsis thaliana] gb|AAM14864.1| putative acetone-cyanohydrin lyase [Arabidopsis thaliana] gb|AAT41864.1| At2g23620 [Arabidopsis thaliana]	2e-23	Q9FVW3|Y1399_ARATH	Putative esterase At1g33990 - Arabidopsis thaliana (Mouse-ear cress)	5e-15
8.1.15.7	2_6023	RTDS3_22_E08_A022	1.48827	0.671919	gb|EEF47652.1|	N-acetyltransferase, putative [Ricinus communis]	1e-42	Q5KQI6|NSI_ORYSJ	Probable acetyltransferase NSI - Oryza sativa subsp. japonica (Rice)	1e-22
9.3.15.8	0_6686	RTDS3_22_B01_A022	1.48807	0.67201
5.2.22.9	2_7830	FLD1_51_H03_A029	1.4872	0.672407	sp|O49818.1|LGUL_CICAR	Lactoylglutathione lyase, RecName	1e-73	O49818|LGUL_CICAR	Lactoylglutathione lyase - Cicer arietinum (Chickpea) (Garbanzo)	7e-75
3.4.18.20	0_279	RTCNT1_74_F07_A029	1.48676	0.672604
11.1.3.20	0_16989	STRR1_47_H07_A033	1.4867	0.67263	ref|NP_001152010.1|	blue copper protein [Zea mays] gb|ACG45379.1| blue copper protein precursor [Zea mays]	5e-25	Q41001|BCP_PEA	Blue copper protein precursor - Pisum sativum (Garden pea)	2e-21
2.2.2.3	0_17506	STRR1_75_C10_A033	1.4864	0.672766
9.1.13.7	2_8365	RTS1_1_E10_A029	1.48626	0.67283	ref|NP_001060309.1|	cytochrome c oxidase subunit 6b-1, putative	3e-35	O94581|COX12_SCHPO	Cytochrome c oxidase polypeptide VIb - Schizosaccharomyces pombe (Fission yeast)	1e-21
6.1.18.22	0_141	RTCU1_3_F12_A029	1.48619	0.672861
11.2.9.16	0_11004	RTCU1_13_F07_A029	1.48587	0.673008
7.1.6.6	0_13509	RTMG1_18_H11_A029	1.48567	0.673099	gb|ACN56441.1|	heat shock protein, small [Agaricus bisporus]	4e-37	O14368|HSP16_SCHPO	Heat shock protein 16 - Schizosaccharomyces pombe (Fission yeast)	3e-15
8.1.13.16	0_4899	RTWW1_4_D05_A015	1.48514	0.673336	ref|XP_572783.1|	ATPase [Cryptococcus neoformans var. neoformans JEC21] ref|XP_773997.1| hypothetical protein CNBH0440 [Cryptococcus neoformans var. neoformans B-3501A] gb|EAL19350.1| hypothetical protein CNBH0440 [Cryptococcus neoformans var. neoformans B-3501A] gb|AAW45476.1| ATPase, putative [Cryptococcus neoformans var. neoformans JEC21]	2e-95	Q09803|VPS4_SCHPO	Suppressor protein of bem1/bed5 double mutants - Schizosaccharomyces pombe (Fission yeast)	2e-88
2.1.16.11	0_7350	RTDS1_14_E07_A015	1.48473	0.673525				O48923|C71DA_SOYBN	Cytochrome P450 71D10 - Glycine max (Soybean)	2e-50
12.2.16.14	0_7328	RTDS1_16_D02_A015	1.48413	0.673796
4.2.21.1	2_782	FLD1_20_H07_A029	1.48393	0.673884	gb|AAN77866.1|	3-deoxy-D-arabino-heptulosonate 7-phosphate synthase [Vitis vinifera]	3e-84	P21357|AROF_SOLTU	Phospho-2-dehydro-3-deoxyheptonate aldolase 1, chloroplast precursor - Solanum tuberosum (Potato)	8e-84
3.3.2.18	0_18143	STRS1_33_C04_A034	1.48355	0.67406	gb|AAC49455.1|	Pseudotzain	2e-42	P20721|CYSPL_SOLLC	Low-temperature-induced cysteine proteinase precursor - Solanum lycopersicum (Tomato) (Lycopersicon esculentum)	5e-34
10.3.5.4	0_14428	RTNACL1_15_B01_A029	1.48329	0.674179
8.1.23.20	0_3623	FLD1_23_G02_A029	1.48323	0.674204	gb|ACF06462.1|	24 kDa seed maturation protein [Elaeis guineensis]	1e-36	Q08D83|RTN3_BOVIN	Reticulon-3 - Bos taurus (Bovine)	1e-07
11.4.1.4	0_18393	STRS1_47_E10_A034	1.48282	0.67439	gb|EEF47075.1|	1-aminocyclopropane-1-carboxylate oxidase, putative [Ricinus communis]	1e-79	Q05963|FL3H_CALCH	Naringenin,2-oxoglutarate 3-dioxygenase - Callistephus chinensis (China aster)	2e-36
6.1.2.3	1_6367	STRR1_71_G10_A033	1.48278	0.674411	gb|EEF35783.1|	cinnamoyl-CoA reductase, putative [Ricinus communis]	5e-65	P51103|DFRA_CALCH	Dihydroflavonol-4-reductase - Callistephus chinensis (China aster)	2e-24
10.1.6.12	0_13662	RTMG1_28_A03_A029	1.48243	0.67457	gb|EEF34961.1|	catalytic, putative [Ricinus communis]	4e-50
6.2.17.12	2_1457	RTDR1_16_G01_A015	1.48125	0.675107
2.2.15.24	2_9486	RTHG1_5_F11_A029	1.48122	0.67512				O49453|Y4844_ARATH	Uncharacterized protein At4g28440 - Arabidopsis thaliana (Mouse-ear cress)	4e-31
6.2.4.9	0_15633	RTPQ1_23_G05_A032	1.4807	0.675354
4.3.22.10	0_3046	FLD1_52_G07_A029	1.48027	0.675552
4.2.16.19	2_830	RTDS2_11_G03_A021	1.47989	0.675728	ref|NP_001065612.1|	serine/threonine-protein kinase NAK, putative, expressed	9e-58	P43293|NAK_ARATH	Probable serine/threonine-protein kinase NAK - Arabidopsis thaliana (Mouse-ear cress)	3e-41
6.3.3.16	0_16874	STRR1_38_E03_A033	1.47939	0.675956
7.1.18.15	0_468	RTCNT1_56_E09_A029	1.47909	0.676091				A8EUE3|SECA_ARCB4	Protein translocase subunit secA - Arcobacter butzleri (strain RM4018)	8e-07
11.2.13.8	2_2926	RTPHOS1_8_H01_A029	1.47889	0.676184	gb|EEF38860.1|	chitinase, putative [Ricinus communis]	1e-53	Q13231|CHIT1_HUMAN	Chitotriosidase-1 precursor - Homo sapiens (Human)	4e-26
1.1.10.16	0_10126	RTBOR1_17_F06_A029	1.47843	0.676393
10.1.4.22	0_16261	RTS1_27_H01_A029	1.47712	0.676991	ref|XP_001885786.1|	cytochrome P450 [Laccaria bicolor S238N-H82] gb|EDR03638.1| cytochrome P450 [Laccaria bicolor S238N-H82]	5e-30
10.2.11.21	2_5706	HEAT1_18_B11_A029	1.47628	0.677377	ref|NP_195409.1|	LEJ2 (LOSS OF THE TIMING OF ET AND JA BIOSYNTHESIS 2) [Arabidopsis thaliana] emb|CAB16799.1| putative protein [Arabidopsis thaliana] emb|CAB80357.1| putative protein [Arabidopsis thaliana] gb|AAM61717.1| unknown [Arabidopsis thaliana] gb|AAO41886.1| unknown protein [Arabidopsis thaliana] gb|AAO50723.1| unknown protein [Arabidopsis thaliana]	9e-65	Q58821|Y1426_METJA	Uncharacterized protein MJ1426 - Methanocaldococcus jannaschii (Methanococcus jannaschii)	3e-11
8.3.2.8	0_17625	STRR1_81_H09_A033	1.4759	0.677551
6.1.13.2	2_6546	RTPHOS1_5_H01_A029	1.4757	0.677647	gb|ABP94019.1|	carotenoid cleavage dioxygenase [Pinus sylvestris var. mongolica]	6e-56	Q84KG5|CCD_CROSA	Carotenoid cleavage dioxygenase - Crocus sativus (Saffron)	3e-54
10.2.4.13	0_15774	RTPQ1_33_C06_A032	1.47522	0.677865	ref|NP_001054446.1|	amino acid selective channel protein, putative	1e-12
12.1.16.15	0_7324	RTDS1_16_E02_A015	1.47484	0.67804
3.1.14.2	2_8626	RTK1_3_A08_A029	1.4748	0.678058	gb|EEF37302.1|	cdp-diacylglycerol--glycerol-3-phosphate 3-phosphatidyltransferase, putative [Ricinus communis]	6e-78	P45419|PGSA_PSEFL	CDP-diacylglycerol--glycerol-3-phosphate 3-phosphatidyltransferase - Pseudomonas fluorescens	2e-32
11.4.6.18	0_14087	RTMNUT1_25_G07_A029	1.47462	0.67814
12.3.15.11	2_8985	RTDS3_28_E09_A022	1.47462	0.678143
10.4.23.12	2_252	FLD1_8_C10_A029	1.47453	0.678183				Q55FV8|T144A_DICDI	Transmembrane protein 144 homolog 1 - Dictyostelium discoideum (Slime mold)	1e-11
7.1.15.7	0_6666	RTDS3_23_C08_A022	1.47447	0.678212
12.3.9.9	2_9438	RTCNT1_49_H05_A029	1.47415	0.678355	gb|EEF48765.1|	serine/threonine protein kinase, putative [Ricinus communis]	4e-71	Q60700|M3K12_MOUSE	Mitogen-activated protein kinase kinase kinase 12 - Mus musculus (Mouse)	6e-28
2.2.6.6	2_8144	RTMG1_23_E01_A029	1.47415	0.678356	gb|ACA04867.1|	protein of unknown function DUF506 [Picea abies]	1e-12
6.3.16.11	2_2606	RTDS1_12_D04_A015	1.47259	0.679077	gb|EEF34833.1|	Protein CCC1, putative [Ricinus communis]	2e-80	P47818|CCC1_YEAST	Protein CCC1 - Saccharomyces cerevisiae (Baker's yeast)	2e-33
5.3.11.4	0_8575	COLD1_32_B02_A029	1.47176	0.679459
9.4.12.4	0_4829	RTWW2_11_D09_A021	1.47087	0.679868	gb|ABG65914.1|	Aldose 1-epimerase family protein, expressed [Oryza sativa (japonica cultivar-group)]	2e-47	Q5R8U1|GALM_PONAB	Aldose 1-epimerase - Pongo abelii (Sumatran orangutan)	1e-32
2.2.19.7	2_1538	RTBOR1_6_A09_A029	1.47081	0.679899	gb|ACD03223.1|	xyloglucan endotransglucosylase/hydrolase 13 [Actinidia deliciosa]	3e-14	Q8LDS2|XTH27_ARATH	Probable xyloglucan endotransglucosylase/hydrolase protein 27 precursor - Arabidopsis thaliana (Mouse-ear cress)	1e-14
5.2.21.14	2_6749	HEAT1_1_A10_A029	1.46942	0.680541	gb|AAG13594.1|AC051633_10	mucin-like protein [Oryza sativa] gb|AAP54868.1| Strictosidine synthase family protein, expressed [Oryza sativa (japonica cultivar-group)] gb|EAZ16859.1| hypothetical protein OsJ_32333 [Oryza sativa Japonica Group]	8e-35	Q9D7N9|APMAP_MOUSE	Adipocyte plasma membrane-associated protein - Mus musculus (Mouse)	2e-14
8.1.19.3	0_1457	RTAL1_5_B05_A029	1.46939	0.680554
4.2.18.3	2_1562	RTCNT1_35_F03_A029	1.4677	0.68134				O49453|Y4844_ARATH	Uncharacterized protein At4g28440 - Arabidopsis thaliana (Mouse-ear cress)	3e-33
2.4.6.24	2_7672	RTNACL1_12_B09_A029	1.46757	0.6814	gb|AAD10215.1|	glyceraldehyde-3-phosphate dehydrogenase [Pinus sylvestris]	1e-143	Q39769|G3PC_GINBI	Glyceraldehyde-3-phosphate dehydrogenase, cytosolic - Ginkgo biloba (Ginkgo)	1e-108
9.2.16.19	2_7985	RTDS2_8_H08_A021	1.46735	0.681499
3.4.16.9	1_6371	RTDS1_13_H12_A015	1.46687	0.681723
3.4.15.19	2_437	RTFEPL1_7_D08_A029	1.46643	0.681927
7.2.16.17	2_9031	RTDS2_10_A03_A021	1.46593	0.68216
6.3.20.15	2_6128	NDL1_41_H03_A029	1.46528	0.682464
12.3.10.12	0_9786	RTAL1_17_F12_A029	1.46433	0.682905
7.1.10.10	0_9851	RTAL1_20_H11_A029	1.46332	0.683376	gb|EEF50571.1|	UDP-glucosyltransferase, putative [Ricinus communis]	2e-24	Q9M156|HQGT_ARATH	Probable hydroquinone glucosyltransferase - Arabidopsis thaliana (Mouse-ear cress)	4e-19
9.1.1.10	0_18798	STRS1_69_E11_A034	1.46268	0.683676	gb|AAF63508.1|AF242504_1	pinoresinol-lariciresinol reductase [Thuja plicata]	2e-55	P52581|IFRH_LUPAL	Isoflavone reductase homolog - Lupinus albus (White lupin)	6e-53
5.2.11.12	2_6692	COLD1_58_B03_A029	1.46242	0.683796	dbj|BAA19608.1|	cysteine proteinase inhibitor [Glycine max] dbj|BAA19610.1| cysteine proteinase inhibitor [Glycine max]	1e-30	Q8H0X6|CYT6_ARATH	Cysteine proteinase inhibitor 6 precursor - Arabidopsis thaliana (Mouse-ear cress)	4e-28
7.4.18.10	0_594	RTCNT1_48_H07_A029	1.46208	0.683957
9.3.5.17	1_3100	RTPHOS1_10_E08_A029	1.46201	0.68399	pdb|1QYC|A	Chain A, Crystal Structures Of Pinoresinol-Lariciresinol And Phenylcoumaran Benzylic Ether Reductases, And Their Relationship To Isoflavone Reductases pdb|1QYC|B Chain B, Crystal Structures Of Pinoresinol-Lariciresinol And Phenylcoumaran Benzylic Ether Reductases, And Their Relationship To Isoflavone Reductases gb|AAF64173.2|AF242490_1 phenylcoumaran benzylic ether reductase PT1 [Pinus taeda]	1e-110	P52579|IFRH_TOBAC	Isoflavone reductase homolog A622 - Nicotiana tabacum (Common tobacco)	3e-76
3.3.15.18	2_5022	RTFEPL1_7_C03_A029	1.46176	0.684109	gb|EEF48476.1|	WD-repeat protein, putative [Ricinus communis]	2e-70	Q9Y7K5|YGI3_SCHPO	Uncharacterized WD repeat-containing protein C2A9.03 - Schizosaccharomyces pombe (Fission yeast)	5e-26
6.4.11.6	1_4451	COLD1_46_B07_A029	1.46175	0.684112	ref|XP_002153708.1|	DUF636 domain protein [Penicillium marneffei ATCC 18224] gb|EEA18564.1| DUF636 domain protein [Penicillium marneffei ATCC 18224]	5e-54
12.4.15.16	0_6416	RTFE1_7_B01_A029	1.46171	0.684128
7.1.1.6	0_18630	STRS1_59_E05_A034	1.46139	0.684282
11.4.5.16	1_1636	RTNIT1_19_C09_A029	1.46136	0.684293
12.1.2.22	0_18183	STRS1_35_E09_A034	1.46129	0.684328	gb|EEF28344.1|	Aspartic proteinase nepenthesin-2 precursor, putative [Ricinus communis]	2e-27	Q9LX20|ASPL1_ARATH	Aspartic proteinase-like protein 1 precursor - Arabidopsis thaliana (Mouse-ear cress)	9e-14
6.3.11.8	0_8736	COLD1_46_E02_A029	1.46011	0.684881				P46530|NOTC1_DANRE	Neurogenic locus notch homolog protein 1 precursor - Danio rerio (Zebrafish) (Brachydanio rerio)	1e-05
8.2.1.4	0_18435	STRS1_49_F06_A034	1.45991	0.684973	gb|AAP32285.1|	Stp-h2 [Pisum sativum] gb|AAP32286.1| Stp-h3 [Pisum sativum]	2e-08
6.4.13.4	2_5460	RTPHOS1_6_B07_A029	1.45968	0.685081
5.3.23.22	1_4415	FLD1_32_E02_A029	1.45961	0.685116	ref|NP_001054446.1|	amino acid selective channel protein, putative	2e-42	Q5M7K0|TIM22_XENTR	Mitochondrial import inner membrane translocase subunit Tim22 - Xenopus tropicalis (Western clawed frog) (Silurana tropicalis)	9e-06
6.1.4.10	0_15636	RTPQ1_23_H07_A032	1.45892	0.685439	gb|EEF29508.1|	Cyanate hydratase, putative [Ricinus communis]	1e-60	O22683|CYNS_ARATH	Cyanate hydratase - Arabidopsis thaliana (Mouse-ear cress)	2e-59	Cyanate hydratase	2e-59	O22683
5.3.16.8	0_7213	RTDS1_4_E12_A015	1.45885	0.68547
1.4.14.3	0_6002	RTK1_4_A07_A029	1.45873	0.68553
4.4.17.18	2_9389	RTDR2_19_E04_A021	1.45859	0.685594	sp|Q9SLZ4.1|RBR1_PEA	Retinoblastoma-related protein 1, RecName	7e-27	Q3LXA7|RBR3_MAIZE	Retinoblastoma-related protein 3 - Zea mays (Maize)	1e-23
1.4.18.4	2_5764	RTCNT1_37_C06_A029	1.45831	0.685725	gb|ABL63117.1|	AT-hook DNA-binding protein [Catharanthus roseus]	5e-25	Q9S7C9|ESCA_ARATH	Putative DNA-binding protein ESCAROLA - Arabidopsis thaliana (Mouse-ear cress)	2e-19
11.2.17.18	2_1410	RTDR2_13_C05_A021	1.45786	0.685935
8.3.3.14	0_16837	STRR1_36_E03_A033	1.45783	0.685953
8.4.8.2	0_11527	RTDK1_15_E01_A029	1.45675	0.686461	gb|AAX28837.1|	zinc transporter protein ZIP1 [Fragaria x ananassa]	1e-26	O23039|ZIP5_ARATH	Zinc transporter 5 precursor - Arabidopsis thaliana (Mouse-ear cress)	5e-24	Zinc transporter 5 precursor	3e-24	O23039
12.1.21.7	2_5218	FLD1_32_E11_A029	1.45639	0.686629	gb|EEF48233.1|	3-hydroxyacyl-CoA dehyrogenase, putative [Ricinus communis]	6e-54	Q8W1L6|MFP_ORYSJ	Peroxisomal fatty acid beta-oxidation multifunctional protein - Oryza sativa subsp. japonica (Rice)	5e-54	Peroxisomal fatty acid beta-oxidation multifunctional protein	0	Q8W1L6
9.3.23.15	2_9496	FLD1_15_E12_A029	1.45573	0.686939	gb|ACF06613.1|	mitochondrial import receptor subunit TOM20 [Elaeis guineensis]	8e-42	P92792|TOM20_SOLTU	Mitochondrial import receptor subunit TOM20 - Solanum tuberosum (Potato)	3e-39
4.1.7.18	2_5690	RTK1_35_G07_A029	1.45562	0.686993	ref|NP_001052827.1|	Serine/threonine-protein kinase SAPK7	2e-30	Q7XQP4|SAPK7_ORYSJ	Serine/threonine-protein kinase SAPK7 - Oryza sativa subsp. japonica (Rice)	1e-31
12.2.5.10	0_14661	RTNACL1_60_H05_A029	1.45508	0.687246
1.2.6.12	0_13886	RTMNUT1_10_G07_A029	1.45493	0.687317							Choline transporter-like protein 1	7.7	Q9I9B9
11.3.3.23	0_17167	STRR1_58_G08_A033	1.45417	0.687676
12.3.8.22	0_12315	RTFEPL1_22_C12_A029	1.45406	0.687728
10.1.16.20	2_6213	RTDS2_8_E01_A021	1.45388	0.687814	gb|ABB29920.1|	CAPIP1-like [Solanum tuberosum]	2e-67
4.3.22.3	2_4322	FLD1_39_G03_A029	1.45375	0.687878	gb|ACG35146.1|	Werner syndrome ATP-dependent helicase [Zea mays]	5e-43	Q14191|WRN_HUMAN	Werner syndrome ATP-dependent helicase - Homo sapiens (Human)	3e-21
8.2.14.4	2_597	RTHG1_8_E11_A029	1.4537	0.687898	ref|XP_002307364.1|	2-dehydro-3-deoxyphosphoheptonate aldolase/ 3-deoxy-d-arabino-heptulosonate 7-phosphate synthetase [Populus trichocarpa] gb|ABK94974.1| unknown [Populus trichocarpa] gb|EEE94360.1| 2-dehydro-3-deoxyphosphoheptonate aldolase/ 3-deoxy-d-arabino-heptulosonate 7-phosphate synthetase [Populus trichocarpa]	0	P27608|AROF_TOBAC	Phospho-2-dehydro-3-deoxyheptonate aldolase 1, chloroplast precursor - Nicotiana tabacum (Common tobacco)	0
8.1.16.1	2_518	RTDR3_11_F06_A022	1.45362	0.68794
11.1.5.17	0_14989	RTNIT1_32_E12_A029	1.45339	0.688048	ref|NP_564140.1|	nodulin MtN3 family protein [Arabidopsis thaliana] gb|AAM65929.1| unknown [Arabidopsis thaliana] gb|AAO42204.1| unknown protein [Arabidopsis thaliana] gb|AAO63896.1| unknown protein [Arabidopsis thaliana]	9e-17
12.1.15.7	2_2437	RTDS3_16_B04_A022	1.45317	0.688153	gb|EEF31264.1|	chloroplast-targeted copper chaperone, putative [Ricinus communis]	7e-20	P40202|CCS1_YEAST			Superoxide dismutase 1 copper chaperone	0.002	P40202
4.4.19.1	0_1421	RTAL1_6_E06_A029	1.45304	0.688214
2.3.10.23	0_10811	RTCA1_7_F10_A029	1.4528	0.688326
1.4.12.18	0_9045	COLD1_9_G11_A029	1.4505	0.689416	emb|CAD21884.1|	ESAG8; putative adenylate cyclase regulatory protein [Trypanosoma brucei] emb|CAQ57286.1| expression site-associated gene 8 (ESAG8) protein [Trypanosoma brucei brucei]	6e-29	P23799|ESAG8_TRYBB	Putative adenylate cyclase regulatory protein - Trypanosoma brucei brucei	6e-30
7.4.5.22	0_15233	RTPHOS1_21_F02_A029	0.689604	1.45011	dbj|BAG16530.1|	phosphate-induced protein [Capsicum chinense], putative	1e-27
5.4.13.17	2_10052	RTWW1_19_F06_A015	0.68958	1.45016	gb|AAG60098.1|AC073178_9	disease resistance protein, putative [Arabidopsis thaliana]	2e-26	O50052|DRL25_ARATH	Putative disease resistance protein At4g19050 - Arabidopsis thaliana (Mouse-ear cress)	1e-14
4.2.15.6	2_1521	RTDS3_25_B05_A022	0.689509	1.45031	dbj|BAF00024.1|	histone H2B like protein [Arabidopsis thaliana]	7e-37	Q9FFC0|H2B10_ARATH	Histone H2B.10 - Arabidopsis thaliana (Mouse-ear cress)	4e-38
10.3.12.13	2_3889	RTWW3_11_D04_A022	0.689423	1.45049	ref|NP_001056878.1|	lanatoside 15'-O-acetylesterase, putative	2e-20	Q7Y1X1|EST_HEVBR	Esterase precursor - Hevea brasiliensis (Para rubber tree)	3e-11
7.3.13.18	2_5734	RTWW1_16_H07_A015	0.689245	1.45086	gb|ACM45714.1|	class II chitinase [Pyrus pyrifolia]	1e-88	Q09023|CHI2_BRANA	Endochitinase CH25 precursor - Brassica napus (Rape)	7e-52
1.4.16.1	1_1292	RTDR3_19_C07_A022	0.689204	1.45095	dbj|BAD93484.1|	pollen major allergen No.121 isoform 1 [Cryptomeria japonica]	2e-30	P24806|XTH24_ARATH	Xyloglucan endotransglucosylase/hydrolase protein 24 precursor - Arabidopsis thaliana (Mouse-ear cress)	2e-28
10.4.10.8	0_9644	RTAL1_10_D12_A029	0.689196	1.45097	gb|AAN87170.1|	chalcone synthase [Pinus pinaster]	1e-137	O65872|CHSY_PINST	Chalcone synthase - Pinus strobus (Eastern white pine)	1e-137
7.2.17.1	2_10014	RTDK1_2_E10_A029	0.688926	1.45153	dbj|BAG16528.1|	26S proteasome subunit RPN2a [Capsicum chinense], putative	5e-36	Q54JM5|PSMD1_DICDI	26S proteasome non-ATPase regulatory subunit 1 - Dictyostelium discoideum (Slime mold)	1e-11
10.3.21.7	2_5345	FLD1_39_C04_A029	0.688824	1.45175	gb|AAM28914.1|	TIR/P-loop/LRR [Pinus taeda]	6e-16	P23799|ESAG8_TRYBB	Putative adenylate cyclase regulatory protein - Trypanosoma brucei brucei	2e-08
5.4.5.7	2_8616	RTNACL1_43_E04_A029	0.688463	1.45251	ref|NP_195361.1|	peroxidase, putative [Arabidopsis thaliana] sp|O23237.2|PER49_ARATH RecName: Full=Peroxidase 49; Short=Atperox P49; AltName: Full=ATP31; Flags: Precursor gb|AAL40848.1|AF452384_1 class III peroxidase ATP31 [Arabidopsis thaliana] emb|CAB16848.1| peroxidase like protein [Arabidopsis thaliana] emb|CAB71009.1| peroxidase [Arabidopsis thaliana] emb|CAB80309.1| peroxidase like protein [Arabidopsis thal…	4e-62	O23237|PER49_ARATH	Peroxidase 49 precursor - Arabidopsis thaliana (Mouse-ear cress)	2e-63
12.2.19.19	0_1162	RTCNT1_14_C01_A029	0.688002	1.45348
6.2.13.7	0_5199	RTS1_3_A06_A029	0.687988	1.45351	gb|ACD03232.1|	xyloglucan endotransglucosylase/hydrolase 8 [Malus x domestica]	1e-43	Q38857|XTH22_ARATH	Xyloglucan endotransglucosylase/hydrolase protein 22 precursor - Arabidopsis thaliana (Mouse-ear cress)	9e-42
12.2.12.12	2_1546	RTWW3_2_D12_A022	0.687906	1.45369
1.1.12.17	0_9040	COLD1_9_C11_A029	0.687707	1.45411
11.1.23.18	2_8887	FLD1_21_D11_A029	0.687693	1.45414
6.1.17.23	2_3861	RTDR3_5_E10_A022	0.687437	1.45468	sp|P51117.1|CFI1_VITVI	Chalcone--flavonone isomerase 1, RecName	4e-63	P51117|CFI1_VITVI	Chalcone--flavonone isomerase 1 - Vitis vinifera (Grape)	2e-64
6.3.23.7	1_6646	FLD1_2_G03_A029	0.687324	1.45492	gb|ABO93016.1|	protein of unknown function [Solanum tuberosum]	1e-33	Q6DGR4|BRP16_DANRE	Brain protein 16 - Danio rerio (Zebrafish) (Brachydanio rerio)	2e-06
4.1.17.16	0_7740	RTDR2_8_G04_A021	0.687257	1.45506	gb|EEF39996.1|	nucleotide binding protein, putative [Ricinus communis]	2e-23	Q9V727|ASX_DROME			Polycomb protein Asx	0.06	Q9V727	Cytochrome P450 71E1	4.1	O48958
4.2.2.11	0_17752	STRS1_11_E07_A034	0.687171	1.45524	dbj|BAH82659.1|	tubulin beta chain [Lotus japonicus]	8e-88	P12460|TBB2_SOYBN	Tubulin beta-2 chain - Glycine max (Soybean)	5e-88
3.3.17.15	0_7728	RTDR2_9_E05_A021	0.687048	1.4555
7.1.18.10	0_596	RTCNT1_48_G10_A029	0.687031	1.45554	gb|AAF12810.1|AF197342_1	pathogenesis-related protein [Picea glauca], intracellular ,putative	9e-28	P43185|BEV1L_BETVE	Major pollen allergen Bet v 1-L - Betula verrucosa (White birch) (Betula pendula)	4e-15
11.4.18.15	2_1079	RTCNT1_54_D06_A029	0.686942	1.45573	ref|NP_564593.1|	TIFY2A; sequence-specific DNA binding / transcription factor/ zinc ion binding [Arabidopsis thaliana] ref|NP_974002.1| TIFY2A; sequence-specific DNA binding / transcription factor/ zinc ion binding [Arabidopsis thaliana] sp|Q8H1G0.1|GAT25_ARATH RecName: Full=GATA transcription factor 25; AltName: Full=Protein TIFY 2A; AltName: Full=ZIM-like 2 protein gb|AAN12940.1| putative flowering protein CONS…	2e-42	Q8H1G0|GAT25_ARATH	GATA transcription factor 25 - Arabidopsis thaliana (Mouse-ear cress)	1e-43
9.4.13.1	2_6915	RTPHOS1_4_D06_A029	0.686861	1.4559	gb|AAG01147.1|AF283816_1	calreticulin [Pinus taeda]	1e-103	Q9XF98|CALR_PRUAR	Calreticulin precursor - Prunus armeniaca (Apricot)	1e-103
4.1.3.24	0_17290	STRR1_63_F11_A033	0.686573	1.45651	gb|AAF12810.1|AF197342_1	pathogenesis-related protein [Picea glauca],intracellular , putative	2e-30	O24248|PRU1_PRUAV	Major allergen Pru av 1 - Prunus avium (Cherry)	3e-15
3.4.15.10	2_5370	RTFE1_5_F12_A029	0.686341	1.457	gb|ABR15468.1|	GDP-mannose pyrophosphorylase [Pinus taeda]	4e-86	Q7JZB4|GMPPB_DROME	Mannose-1-phosphate guanyltransferase beta - Drosophila melanogaster (Fruit fly)	2e-50
6.4.17.22	2_8662	RTDR3_5_E09_A022	0.686298	1.45709
11.4.23.17	0_3651	FLD1_21_D08_A029	0.686288	1.45711	gb|AAG60098.1|AC073178_9	disease resistance protein, putative [Arabidopsis thaliana]	1e-43	O50052|DRL25_ARATH	Putative disease resistance protein At4g19050 - Arabidopsis thaliana (Mouse-ear cress)	5e-22
7.1.20.7	0_2155	NDL1_23_B02_A029	0.686227	1.45724	emb|CAL25298.1|	properoxidase [Picea abies]	8e-29	P19135|PER2_CUCSA	Peroxidase 2 - Cucumis sativus (Cucumber)	2e-19
8.4.15.22	2_1554	RTHG1_2_C02_A029	0.686203	1.4573	gb|AAD04946.2|	PrMC3 [Pinus radiata]	3e-52	Q9MAA7|GI1L1_ARATH	Probable gibberellin receptor GID1L1 - Arabidopsis thaliana (Mouse-ear cress)	6e-36
8.2.14.10	0_5848	RTMNUT1_5_B10_A029	0.685704	1.45835	ref|NP_001043453.1|	cytosolic aldehyde dehydrogenase	2e-66	Q56YU0|AL2C4_ARATH	Aldehyde dehydrogenase family 2 member C4 - Arabidopsis thaliana (Mouse-ear cress)	3e-64
8.3.20.5	2_1091	NDL1_21_G06_A029	0.685652	1.45847	gb|EEF37559.1|	carboxymethylenebutenolidase, putative [Ricinus communis]	7e-82	Q7DFU6|YGHX_ECOLI	Uncharacterized protein yghX - Escherichia coli (strain K12)	9e-19
5.3.14.16	2_9399	RTNACL1_4_E01_A029	0.685536	1.45871
7.4.7.2	2_10067	RTHG1_12_C03_A029	0.685528	1.45873	ref|XP_001886314.1|	glycogen phosphorylase [Laccaria bicolor S238N-H82] gb|EDR03173.1| glycogen phosphorylase [Laccaria bicolor S238N-H82]	8e-81	P06738|PHSG_YEAST	Glycogen phosphorylase - Saccharomyces cerevisiae (Baker's yeast)	5e-50
6.1.6.16	2_8673	RTMNUT1_16_D10_A029	0.685508	1.45877	gb|AAO13795.1|AF352575_1	sterol 4-alpha-methyl-oxidase [Gossypium arboreum], putative	2e-54	P53045|ERG25_YEAST	C-4 methylsterol oxidase - Saccharomyces cerevisiae (Baker's yeast)	2e-21
11.1.21.4	2_1889	COLD1_6_G07_A029	0.685366	1.45907	emb|CAB72128.1|	heat shock protein 70 [Cucumis sativus]	2e-69	P49118|BIP_SOLLC	Luminal-binding protein precursor - Solanum lycopersicum (Tomato) (Lycopersicon esculentum)	4e-70
9.3.17.12	0_8181	RTDR1_14_C09_A015	0.684665	1.46057
5.2.12.23	0_8389	COLD1_16_G07_A029	0.684662	1.46057
10.2.11.11	0_8850	COLD1_52_H09_A029	0.684606	1.46069	gb|ACP51868.1|	photosystem I P700 chlorophyll a apoprotein A2 [Pinus canariensis] gb|ACP52297.1| photosystem I P700 chlorophyll a apoprotein A2 [Pinus merkusii]	1e-116	P41640|PSAB_PINTH	Photosystem I P700 chlorophyll a apoprotein A2 - Pinus thunbergii (Green pine) (Japanese black pine)	1e-116
4.4.19.12	0_571	RTCNT1_4_G11_A029	0.684523	1.46087	gb|AAM65285.1|	ATPase [Arabidopsis thaliana], putative	1e-100	P52917|VPS4_YEAST	Vacuolar protein sorting-associated protein 4 - Saccharomyces cerevisiae (Baker's yeast)	1e-70
3.4.16.3	1_412	RTDR3_18_A04_A022	0.684517	1.46088
1.1.13.19	2_125	RTWW1_23_E04_A015	0.684333	1.46128	ref|XP_002309548.1|	aquaporin, MIP family, TIP subfamily [Populus trichocarpa] gb|EEE93071.1| aquaporin, MIP family, TIP subfamily [Populus trichocarpa]	9e-57	O82316|TIP41_ARATH	Aquaporin TIP4-1 - Arabidopsis thaliana (Mouse-ear cress)	9e-56
3.2.18.12	0_546	RTCNT1_51_H01_A029	0.684252	1.46145	ref|NP_567375.1|	TOPP7; protein serine/threonine phosphatase [Arabidopsis thaliana] sp|P48486.2|PP16_ARATH RecName: Full=Serine/threonine-protein phosphatase PP1 isozyme 6 gb|AAL91268.1| AT4g11240/F8L21_30 [Arabidopsis thaliana] gb|AAM63269.1| protein phosphatase type 1 PP1BG [Arabidopsis thaliana] gb|AAM67437.1| AT4g11240/F8L21_30 [Arabidopsis thaliana]	3e-47	P48486|PP16_ARATH	Serine/threonine-protein phosphatase PP1 isozyme 6 - Arabidopsis thaliana (Mouse-ear cress)	2e-48
8.2.20.24	2_1705	NDL1_61_C04_A029	0.684219	1.46152	gb|ACG31595.1|	oxygen-evolving enhancer protein 1 [Zea mays] gb|ACN32168.1| unknown [Zea mays]	1e-120	O49079|PSBO_FRIAG	Oxygen-evolving enhancer protein 1, chloroplast precursor - Fritillaria agrestis (Stinkbells)	1e-121
5.4.21.3	2_3460	FLD1_19_D10_A029	0.684163	1.46164
11.4.8.11	2_7049	RTFE1_11_A05_A029	0.684031	1.46192	dbj|BAD11071.1|	hin1 like protein [Capsicum chinense]	4e-13
3.3.4.17	0_16185	RTS1_22_A01_A029	0.683997	1.46199
3.1.23.5	0_3090	FLD1_4_F05_A029	0.683943	1.46211	gb|AAU04859.1|	defensin precursor [Ginkgo biloba]	3e-16	P20346|P322_SOLTU	Probable protease inhibitor P322 precursor - Solanum tuberosum (Potato)	9e-12
1.3.5.21	0_15316	RTPHOS1_26_C09_A029	0.683658	1.46272	ref|NP_199264.1|	TAO1 (TARGET OF AVRB OPERATION1); ATP binding / protein binding / transmembrane receptor [Arabidopsis thaliana] dbj|BAB09158.1| disease resistance protein-like [Arabidopsis thaliana]	4e-09	Q7XBQ9|RGA2_SOLBU	Disease resistance protein RGA2 - Solanum bulbocastanum (Wild potato)	5e-08
11.4.20.12	0_2060	NDL1_30_E05_A029	0.683641	1.46276
7.3.12.13	2_9454	RTWW3_13_B03_A022	0.683309	1.46347	gb|ABN06178.1|	Helix-loop-helix DNA-binding [Medicago truncatula]	8e-37	P0C7P8|Y1615_ARATH	Uncharacterized basic helix-loop-helix protein At1g06150 - Arabidopsis thaliana (Mouse-ear cress)	2e-23
11.3.3.1	0_16912	STRR1_3_G11_A033	0.683173	1.46376	gb|ABB78087.1|	(E)-4-hydroxy-3-methyl-but-2-enyl diphosphate synthase [Ginkgo biloba]	1e-66	Q6MD85|ISPG_PARUW	4-hydroxy-3-methylbut-2-en-1-yl diphosphate synthase - Protochlamydia amoebophila (strain UWE25)	3e-36
11.4.17.17	2_3715	RTDR2_13_B10_A021	0.683132	1.46385	gb|AAZ80386.1|	2-C-methyl-D-erythritol 4-phosphate cytidylyltransferase [Ginkgo biloba]	2e-76	P69834|ISPD_ARATH	2-C-methyl-D-erythritol 4-phosphate cytidylyltransferase, chloroplast precursor - Arabidopsis thaliana (Mouse-ear cress)	8e-63
6.1.8.6	0_11730	RTDK1_27_C02_A029	0.683046	1.46403	gb|AAN01133.1|	geranyl diphosphate synthase [Abies grandis]	7e-75	Q43133|GGPPS_SINAL	Geranylgeranyl pyrophosphate synthetase, chloroplast/chromoplast precursor - Sinapis alba (White mustard) (Brassica hirta)	5e-59
10.2.13.16	0_4922	RTWW1_2_D01_A015	0.683029	1.46407				Q3UMR5|C109A_MOUSE	Coiled-coil domain-containing protein 109A - Mus musculus (Mouse)	3e-07
7.3.15.18	2_3600	RTFEPL1_5_F04_A029	0.682975	1.46418	gb|ACA04886.1|	acid phosphatase [Picea abies]	2e-51	P27061|PPA1_SOLLC	Acid phosphatase 1 precursor - Solanum lycopersicum (Tomato) (Lycopersicon esculentum)	3e-44
12.3.5.7	2_7093	RTNACL1_35_G10_A029	0.682784	1.46459	gb|AAC32107.1|	aquaporin [Picea mariana], probable	1e-134	Q9ZVX8|PIP28_ARATH	Probable aquaporin PIP2-8 - Arabidopsis thaliana (Mouse-ear cress)	1e-119
7.3.7.1	0_12552	RTHG1_12_A03_A029	0.682778	1.4646
3.1.20.11	0_1993	NDL1_35_F12_A029	0.682744	1.46468	ref|NP_189475.1|	ABC transporter family protein [Arabidopsis thaliana] sp|Q9LHD1.1|AB15B_ARATH RecName: Full=ABC transporter B family member 15; Short=ABC transporter ABCB.15; Short=AtABCB15; AltName: Full=Multidrug resistance protein 13; AltName: Full=P-glycoprotein 15 dbj|BAB02627.1| multidrug resistance p-glycoprotein [Arabidopsis thaliana]	2e-39	Q9LHD1|MDR13_ARATH	Multidrug resistance protein 13 - Arabidopsis thaliana (Mouse-ear cress)	1e-40
7.3.13.5	2_7627	RTS1_2_D12_A029	0.682724	1.46472	ref|NP_001146979.1|	pollen-specific protein C13 [Zea mays] gb|ACG24873.1| pollen-specific protein C13 precursor [Zea mays] gb|ACN27364.1| unknown [Zea mays]	1e-20	O49813|OLEE1_BETVE	Olee1-like protein precursor - Betula verrucosa (White birch) (Betula pendula)	2e-18
11.1.21.9	2_5566	FLD1_60_C10_A029	0.682434	1.46534	gb|EEF37766.1|	ribosomal protein L5, putative [Ricinus communis]	1e-121	Q6UNT2|RL5_CUCSA	60S ribosomal protein L5 - Cucumis sativus (Cucumber)	1e-116
8.2.17.12	1_4096	RTDR1_14_H04_A015	0.681983	1.46631	ref|XP_002328446.1|	tir-nbs-lrr resistance protein [Populus trichocarpa] gb|EEE76526.1| tir-nbs-lrr resistance protein [Populus trichocarpa]	4e-09
5.2.19.6	1_93	RTBOR1_3_A10_A029	0.681634	1.46706	gb|EEF29568.1|	Chitinase 1 precursor, putative [Ricinus communis]	7e-38	Q9SLP4|CHIT1_TULBA	Chitinase 1 precursor - Tulipa bakeri (Tulip)	5e-37
12.1.2.12	1_4797	STRS1_5_E08_A034	0.681427	1.46751	gb|EEF42451.1|	Peptide transporter, putative [Ricinus communis]	3e-25	P46032|PTR2_ARATH	Peptide transporter PTR2 - Arabidopsis thaliana (Mouse-ear cress)	7e-11
9.1.20.11	2_5692	NDL1_31_D03_A029	0.681103	1.46821	gb|ABQ14358.1|	cyclophilin [Pinus taeda], putative	2e-86	Q39613|CYPH_CATRO	Peptidyl-prolyl cis-trans isomerase - Catharanthus roseus (Madagascar periwinkle) (Vinca rosea)	4e-77
7.4.2.19	0_18073	STRS1_29_G10_A034	0.681085	1.46825
2.3.20.21	2_10177	RTAL1_1_G01_A029	0.681003	1.46842
6.1.4.20	0_16148	RTS1_19_D11_A029	0.680912	1.46862
9.1.10.14	0_10001	RTAL1_28_G02_A029	0.680271	1.47	ref|XP_002320682.1|	endoplasmic reticulum [ER]-type calcium ATPase [Populus trichocarpa] gb|EEE98997.1| endoplasmic reticulum [ER]-type calcium ATPase [Populus trichocarpa]	2e-30	Q9SY55|ECA3_ARATH	Calcium-transporting ATPase 3, endoplasmic reticulum-type - Arabidopsis thaliana (Mouse-ear cress)	2e-26
8.3.17.12	2_5374	RTDR1_14_H06_A015	0.680173	1.47021
7.3.12.4	0_4810	RTWW2_12_F03_A021	0.679956	1.47068				P24465|C71A1_PERAE	Cytochrome P450 71A1 - Persea americana (Avocado)	3e-37
12.3.18.16	2_2346	RTCNT1_53_H09_A029	0.679932	1.47074	emb|CAM58516.1|	proline-rich arabinogalactan protein 4 [Pinus pinaster], putative	5e-35
6.4.9.12	0_10936	RTCNT2_5_H03_A029	0.679915	1.47077	gb|EEF46005.1|	splicing factor, putative [Ricinus communis]	7e-54	Q5RC80|RBM39_PONAB	RNA-binding protein 39 - Pongo abelii (Sumatran orangutan)	1e-22
3.1.22.20	2_3661	GEO1_1_G06_A029	0.679902	1.4708	gb|EEF43499.1|	ATP binding protein, putative [Ricinus communis]	1e-131
8.3.15.9	2_3087	RTFE1_2_D08_A029	0.679824	1.47097	gb|ACF06617.1|	40S ribosomal protein S8 [Elaeis guineensis]	3e-75	Q08069|RS8_MAIZE	40S ribosomal protein S8 - Zea mays (Maize)	5e-74
4.2.19.12	0_572	RTCNT1_4_F07_A029	0.679822	1.47097
11.4.7.23	0_13259	RTK1_42_C05_A029	0.679768	1.47109
8.4.10.7	0_9671	RTAL1_11_F02_A029	0.679591	1.47147	ref|NP_001063203.1|	phospholipase D lambda	1e-80	Q43270|PLDA1_MAIZE	Phospholipase D alpha 1 - Zea mays (Maize)	8e-76
12.1.5.11	2_8746	RTNIT1_4_B05_A029	0.679373	1.47195	ref|NP_001062473.1|	dihydroneopterin aldolase, putative	1e-39	Q9SF23|FOLB1_ARATH	Dihydroneopterin aldolase - Arabidopsis thaliana (Mouse-ear cress)	2e-37
12.1.2.5	0_17527	STRR1_76_E07_A033	0.679125	1.47248	ref|NP_001146988.1|	60S ribosomal protein L44 [Zea mays] ref|XP_002460076.1| hypothetical protein SORBIDRAFT_02g022390 [Sorghum bicolor] gb|ACG24819.1| 60S ribosomal protein L44 [Zea mays] gb|ACG24922.1| 60S ribosomal protein L44 [Zea mays] gb|ACG31988.1| 60S ribosomal protein L44 [Zea mays] gb|ACG33605.1| 60S ribosomal protein L44 [Zea mays] gb|ACG47596.1| 60S ribosomal protein L44 [Zea mays] gb|ACN27508.1| unknown…	4e-40	Q96499|RL44_GOSHI	60S ribosomal protein L44 - Gossypium hirsutum (Upland cotton) (Gossypium mexicanum)	1e-38
4.1.10.7	0_9722	RTAL1_14_B11_A029	0.679108	1.47252	gb|ABE80149.1|	Tetratricopeptide-like helical [Medicago truncatula]	8e-77	Q9FXB9|PPR84_ARATH	Pentatricopeptide repeat-containing protein At1g56690, mitochondrial precursor - Arabidopsis thaliana (Mouse-ear cress)	1e-59
8.4.13.22	0_4574	RTWW2_2_F07_A021	0.679015	1.47272	ref|XP_002276224.1|	mitochondrial transcription termination factor family protein / mTERF], predicted similar to	2e-08
2.2.13.4	2_3338	RTPHOS1_7_G10_A029	0.678886	1.473	gb|ABG22095.1|	5-methyltetrahydropteroyltriglutamate-homocysteine methyltransferase, putative, expressed [Oryza sativa (japonica cultivar-group)] gb|ABG22096.1| 5-methyltetrahydropteroyltriglutamate-homocysteine methyltransferase, putative, expressed [Oryza sativa (japonica cultivar-group)]	1e-105	O50008|METE_ARATH	5-methyltetrahydropteroyltriglutamate--homocysteine methyltransferase - Arabidopsis thaliana (Mouse-ear cress)	1e-103
12.4.12.20	2_10246	RTWW3_19_A05_A022	0.678789	1.47321	gb|EEF45328.1|	basic 7S globulin 2 precursor small subunit, putative [Ricinus communis]	9e-45	Q8RVH5|7SBG2_SOYBN	Basic 7S globulin 2 precursor - Glycine max (Soybean)	3e-21
2.4.15.21	2_5140	RTHG1_5_E02_A029	0.678549	1.47373	ref|NP_001045589.1|	hydroxypyruvate reductase, putative	3e-94	P13443|DHGY_CUCSA	Glycerate dehydrogenase - Cucumis sativus (Cucumber)	4e-90
12.1.19.9	0_1259	RTBOR1_6_G11_A029	0.678514	1.47381
12.4.3.20	2_10474	STRR1_47_C08_A033	0.678043	1.47483	emb|CAB72128.1|	heat shock protein 70 [Cucumis sativus]	9e-65	P49118|BIP_SOLLC	Luminal-binding protein precursor - Solanum lycopersicum (Tomato) (Lycopersicon esculentum)	2e-65
1.1.18.24		RTCU1_8_A01_A029	0.677822	1.47531	gb|EEF33260.1|	Aspartic proteinase nepenthesin-1 precursor, putative [Ricinus communis]	1e-47
3.3.19.22	2_2042	RTCNT1_29_A12_A029	0.677701	1.47558	gb|EEF44732.1|	cytochrome C1, putative [Ricinus communis]	1e-100	P25076|CY11_SOLTU	Cytochrome c1-1, heme protein, mitochondrial precursor - Solanum tuberosum (Potato)	3e-99	Cytochrome c1, heme protein, mitochondrial precursor	1e-118	P25076
4.4.6.18	0_14183	RTMNUT1_36_A06_A029	0.677608	1.47578	gb|AAL24269.1|	AT5g51550/K17N15_10 [Arabidopsis thaliana] gb|AAM65358.1| AT5g51550/K17N15_10 [Arabidopsis thaliana]	5e-10
7.2.5.10	0_14721	RTNIT1_12_G03_A029	0.677549	1.47591
6.1.1.2	0_18473	STRS1_51_B02_A034	0.677489	1.47604
12.3.5.4	0_14398	RTNACL1_13_B12_A029	0.677425	1.47618	emb|CAI68019.1|	endo-beta-1,4-glucanase [Prunus persica]	7e-86	Q42059|GUN6_ARATH	Endoglucanase 6 precursor - Arabidopsis thaliana (Mouse-ear cress)	1e-84
4.4.3.23	0_17289	STRR1_63_F04_A033	0.677321	1.47641	gb|AAV31746.1|	germin-like protein 1 [Picea abies]	7e-43	Q9FMA6|GL112_ARATH	Putative germin-like protein subfamily 1 member 12 precursor - Arabidopsis thaliana (Mouse-ear cress)	2e-32
6.4.18.11	0_581	RTCNT1_49_G06_A029	0.677062	1.47697	gb|AAM28917.1|	TIR/NBS/LRR disease resistance protein [Pinus taeda], putative	1e-17	O50052|DRL25_ARATH	Putative disease resistance protein At4g19050 - Arabidopsis thaliana (Mouse-ear cress)	6e-10
5.2.6.22	2_10492	RTNACL1_6_E04_A029	0.677006	1.47709				Q9MAA7|GI1L1_ARATH	Probable gibberellin receptor GID1L1 - Arabidopsis thaliana (Mouse-ear cress)	1e-06
9.2.12.10	0_4169	RTWW3_4_A02_A022	0.676971	1.47717
8.4.10.22	0_10372	RTBOR1_32_G11_A029	0.676784	1.47758
8.2.9.17	0_11211	RTCU1_25_E08_A029	0.67661	1.47796	gb|AAX92695.1|	early-responsive to dehydration stress protein [Picea abies]	1e-105	Q09809|YAB9_SCHPO	Uncharacterized membrane protein C2G11.09 - Schizosaccharomyces pombe (Fission yeast)	2e-21
9.2.17.9	0_8188	RTDR1_13_F05_A015	0.676578	1.47803	gb|AAM28915.1|	NBS [Pinus taeda]	1e-06
10.2.8.2	2_8735	RTDK1_13_E06_A029	0.675913	1.47948
12.3.23.8	2_4168	COLD1_7_C08_A029	0.675854	1.47961	gb|AAK53026.1|AF375442_1	AT5g59290/mnc17_180 [Arabidopsis thaliana] gb|AAM16219.1| AT5g59290/mnc17_180 [Arabidopsis thaliana]	9e-73	Q5PQX0|UXS1_RAT	UDP-glucuronic acid decarboxylase 1 - Rattus norvegicus (Rat)	8e-43
4.4.8.3	2_6676	RTDK1_18_G04_A029	0.675742	1.47985	gb|EEF33260.1|	Aspartic proteinase nepenthesin-1 precursor, putative [Ricinus communis]	9e-81	Q766C3|NEP1_NEPGR	Aspartic proteinase nepenthesin-1 precursor - Nepenthes gracilis (Slender pitcher plant)	2e-34
7.1.10.24	0_10698	RTCA1_2_C04_A029	0.675346	1.48072	gb|ACN85310.1|	U5 small nuclear ribonucleoprotein component [Oryza brachyantha]	3e-87	Q5F3X4|U5S1_CHICK	116 kDa U5 small nuclear ribonucleoprotein component - Gallus gallus (Chicken)	2e-78
2.4.9.20	0_11312	RTCU1_32_H07_A029	0.674927	1.48164
9.4.20.4	2_6207	NDL1_12_C01_A029	0.674768	1.48199
7.1.21.13	2_5286	GEO1_19_E09_A029	0.674579	1.48241	gb|ACL37469.1|	phi class glutathione transferase [Cathaya argyrophylla] gb|ACL37470.1| phi class glutathione transferase [Cathaya argyrophylla]	2e-61	P42761|GSTF3_ARATH	Glutathione S-transferase ERD13 - Arabidopsis thaliana (Mouse-ear cress)	2e-40
5.1.19.11	0_733	RTCNT1_3_H03_A029	0.674439	1.48271	gb|AAM28914.1|	TIR/P-loop/LRR [Pinus taeda]	7e-29	O50052|DRL25_ARATH	Putative disease resistance protein At4g19050 - Arabidopsis thaliana (Mouse-ear cress)	4e-13
6.3.7.23	2_7384	RTK1_47_E02_A029	0.674308	1.483	gb|AAU95082.1|	anthocyanidin reductase [Ginkgo biloba]	1e-101	P51108|DFRA_MAIZE	Dihydroflavonol-4-reductase - Zea mays (Maize)	1e-69
9.3.3.11	0_16642	STRR1_25_C08_A033	0.674245	1.48314	gb|ACP51929.1|	photosystem II 44 kDa protein [Cedrus deodara]	2e-50	P41643|PSBC_PINTH	Photosystem II 44 kDa reaction center protein - Pinus thunbergii (Green pine) (Japanese black pine)	9e-52
4.1.14.13	2_2017	RTNACL1_4_E04_A029	0.674219	1.4832	emb|CAB53491.1|	CAA303718.1 protein [Oryza sativa] emb|CAJ86143.1| H0701F11.9 [Oryza sativa (indica cultivar-group)] emb|CAJ86335.1| H0814G11.2 [Oryza sativa (indica cultivar-group)]	4e-29
3.2.12.23	0_8419	COLD1_19_C08_A029	0.674049	1.48357	gb|AAC49538.1|	diphenol oxidase	8e-15	O80434|LAC4_ARATH	Laccase-4 precursor - Arabidopsis thaliana (Mouse-ear cress)	5e-16	Laccase-1 precursor	0.0008	Q12541
7.2.11.10	0_8891	COLD1_55_F03_A029	0.673981	1.48372	gb|ABY86656.1|	beta-tubulin 8 [Gossypium hirsutum]	1e-32	P22852|TBB_POLAG	Tubulin beta chain - Polytomella agilis	2e-33
11.1.12.5	2_5754	RTWW2_16_G09_A021	0.673612	1.48453	gb|EEF33546.1|	oligopeptide transporter, putative [Ricinus communis]	1e-51	Q9FNL7|PTR3A_ARATH	Peptide transporter PTR3-A - Arabidopsis thaliana (Mouse-ear cress)	2e-51
2.3.6.23	0_14366	RTNACL1_11_H08_A029	0.67347	1.48485
2.2.22.20	2_3629	GEO1_2_E06_A029	0.673342	1.48513	emb|CAA57810.1|	proline-rich-like protein [Asparagus officinalis]	8e-21	Q00451|PRF1_SOLLC	36.4 kDa proline-rich protein - Solanum lycopersicum (Tomato) (Lycopersicon esculentum)	1e-13
2.2.8.10	2_7357	RTFE1_17_B11_A029	0.673337	1.48514	gb|ABX79340.1|	cytosolic ascorbate peroxidase [Vitis vinifera]	1e-109	Q1PER6|APX2_ARATH	L-ascorbate peroxidase 2, cytosolic - Arabidopsis thaliana (Mouse-ear cress)	1e-106
8.2.10.19	0_10196	RTBOR1_22_E03_A029	0.673283	1.48526	gb|ABR27731.1|	dirigent-like protein [Picea sitchensis]	1e-47	P13240|DR206_PEA	Disease resistance response protein 206 - Pisum sativum (Garden pea)	6e-09
8.1.23.22	2_1254	FLD1_30_E10_A029	0.673009	1.48586	gb|EEF31156.1|	Major pollen allergen Ory s 1 precursor, putative [Ricinus communis]	1e-69	Q850K7|EXLB1_ORYSJ	Expansin-like B1 precursor - Oryza sativa subsp. japonica (Rice)	4e-62
6.3.12.23	0_8376	COLD1_15_H08_A029	0.672662	1.48663	gb|AAK37824.1|AF132120_1	laccase [Pinus taeda]	2e-86	Q2RBK2|LAC17_ORYSJ	Putative laccase-17 precursor - Oryza sativa subsp. japonica (Rice)	2e-62
5.1.19.6	2_4192	RTBOR1_3_A08_A029	0.672083	1.48791
3.4.8.21	0_12448	RTFEPL1_29_H10_A029	0.672063	1.48796	ref|XP_001658296.1|	alanyl-tRNA synthetase [Aedes aegypti] gb|EAT47691.1| alanyl-tRNA synthetase [Aedes aegypti]	1e-15	Q54Y20|SYA_DICDI	Alanyl-tRNA synthetase - Dictyostelium discoideum (Slime mold)	6e-15
8.2.12.24	2_9381	COLD1_14_C05_A029	0.671632	1.48891	gb|EEF44988.1|	acetylglucosaminyltransferase, putative [Ricinus communis]	1e-101	Q811B1|XYLT1_MOUSE	Xylosyltransferase 1 - Mus musculus (Mouse)	4e-07
9.4.11.4	0_8515	COLD1_28_H07_A029	0.6714	1.48943
1.3.19.16	2_2899	RTCNT1_13_F12_A029	0.671002	1.49031	gb|ABQ14358.1|	cyclophilin [Pinus taeda], putative	3e-87	Q39613|CYPH_CATRO	Peptidyl-prolyl cis-trans isomerase - Catharanthus roseus (Madagascar periwinkle) (Vinca rosea)	1e-77
11.3.10.19	0_10154	RTBOR1_20_B02_A029	0.670954	1.49042
8.4.21.16	2_8397	GEO1_19_E07_A029	0.670933	1.49046	ref|NP_179718.1|	auxin-responsive protein, putative [Arabidopsis thaliana] gb|AAD24828.1| putative auxin-regulated protein [Arabidopsis thaliana] gb|AAM15223.1| putative auxin-regulated protein [Arabidopsis thaliana] dbj|BAC42954.1| putative auxin-regulated protein [Arabidopsis thaliana] gb|AAO63964.1| putative auxin-regulated protein [Arabidopsis thaliana]	2e-19	P33083|AX6B_SOYBN	Auxin-induced protein 6B - Glycine max (Soybean)	4e-13
4.4.13.17	0_4981	RTWW1_20_F05_A015	0.670779	1.4908	emb|CAK29728.1|	glycogenin [Picea abies], putative	2e-98	O15488|GLYG2_HUMAN	Glycogenin-2 - Homo sapiens (Human)	2e-18
8.4.17.20	1_5264	RTDR2_16_D06_A021	0.670461	1.49151	gb|AAR36911.1|	disease resistance gene [Pinus sylvestris]	6e-16
1.1.3.8	0_16582	STRR1_22_A08_A033	0.670341	1.49178				Q93VR4|ML423_ARATH	MLP-like protein 423 - Arabidopsis thaliana (Mouse-ear cress)	4e-23
12.2.16.2	0_7438	RTDR3_9_B09_A022	0.670255	1.49197
11.2.3.13	0_16791	STRR1_33_H08_A033	0.67023	1.49203	gb|ACG37308.1|	26S protease regulatory subunit 6A [Zea mays]	1e-130	O23894|PRS6A_BRACM	26S protease regulatory subunit 6A homolog - Brassica campestris (Field mustard)	1e-131
1.2.3.21	0_17324	STRR1_65_C03_A033	0.670184	1.49213	sp|P35049.1|TRYP_FUSOX	Trypsin, RecName	1e-113	P35049|TRYP_FUSOX	Trypsin precursor - Fusarium oxysporum	1e-115
10.1.23.16	2_8438	FLD1_15_A02_A029	0.670088	1.49234	gb|ACF06554.1|	ribosomal protein S7 [Elaeis guineensis]	6e-88	Q9XET4|RS7_SECCE	40S ribosomal protein S7 - Secale cereale (Rye)	1e-85
8.2.14.21	2_5256	RTNIT1_6_F10_A029	0.670027	1.49248	gb|AAR32786.1|	ascorbate peroxidase [Pinus pinaster]	1e-130	Q05431|APX1_ARATH	L-ascorbate peroxidase 1, cytosolic - Arabidopsis thaliana (Mouse-ear cress)	1e-106
10.3.21.20	2_7323	HEAT1_4_G07_A029	0.67001	1.49251	gb|ABA95968.2|	2-oxoisovalerate dehydrogenase alpha subunit, mitochondrial precursor, putative, expressed [Oryza sativa (japonica cultivar-group)] gb|ABA95969.2| 2-oxoisovalerate dehydrogenase alpha subunit, mitochondrial precursor, putative, expressed [Oryza sativa (japonica cultivar-group)]	4e-61	A5A6H9|ODBA_PANTR	2-oxoisovalerate dehydrogenase subunit alpha, mitochondrial precursor - Pan troglodytes (Chimpanzee)	5e-42
6.3.14.7	2_789	RTK1_7_F05_A029	0.669807	1.49297
10.2.13.21	2_6550	RTWW2_1_C06_A021	0.66964	1.49334	gb|ABV27473.1|	fasciclin-like arabinogalactan protein 2 [Gossypium hirsutum]	4e-29	Q9SJ81|FLA7_ARATH	Fasciclin-like arabinogalactan protein 7 precursor - Arabidopsis thaliana (Mouse-ear cress)	8e-26
7.2.13.3	0_5389	RTPHOS1_5_E12_A029	0.669526	1.49359
4.4.18.19	1_1312	RTCNT1_73_F06_A029	0.669449	1.49377
8.4.12.10	0_4161	RTWW3_4_D12_A022	0.66937	1.49394
8.2.20.1	2_3121	NDL1_12_C04_A029	0.669369	1.49394	gb|ABV27487.1|	fasciclin-like arabinogalactan protein 16 [Gossypium hirsutum]	2e-47	Q66GR0|FLA17_ARATH	Fasciclin-like arabinogalactan protein 17 precursor - Arabidopsis thaliana (Mouse-ear cress)	6e-46
4.2.19.17	2_892	RTCNT1_18_H11_A029	0.66923	1.49426
3.2.14.13	2_4510	RTNACL1_5_B07_A029	0.669119	1.4945
7.3.22.21	2_9952	GEO1_6_D01_A029	0.668939	1.49491	gb|ACG31545.1|	fiber protein Fb34 [Zea mays]	1e-54
2.3.11.20	0_9288	HEAT1_15_C08_A029	0.668798	1.49522
6.2.14.24	2_806	RTNIT1_7_F03_A029	0.668713	1.49541
7.3.14.1	0_6065	RTHG1_8_F06_A029	0.668656	1.49554	gb|EEF36806.1|	Auxin-induced protein 5NG4, putative [Ricinus communis]	4e-31	Q6J163|5NG4_PINTA	Auxin-induced protein 5NG4 - Pinus taeda (Loblolly pine)	3e-16
7.2.4.6	0_16001	RTPQ1_7_H04_A032	0.668575	1.49572
2.2.17.10	2_1372	RTDR1_20_A05_A015	0.668472	1.49595	dbj|BAA13135.1|	subtilisin-like protein [Picea abies]	5e-82	O65351|SUBL_ARATH	Subtilisin-like protease precursor - Arabidopsis thaliana (Mouse-ear cress)	2e-56
6.2.12.4	0_4800	RTWW2_13_C12_A021	0.668219	1.49652	sp|Q50EK2.1|TPSD1_PINTA	Levopimaradiene synthase, chloroplastic, RecName	7e-36	Q38710|TPSDV_ABIGR	Abietadiene synthase, chloroplast precursor - Abies grandis (Grand fir)	2e-31
9.4.10.15	0_10008	RTAL1_28_H09_A029	0.667625	1.49785
1.2.18.1	2_9495	RTCNT1_36_G04_A029	0.667491	1.49815	gb|EEF31086.1|	WRKY transcription factor, putative [Ricinus communis]	3e-47	Q93WU6|WRK74_ARATH	Probable WRKY transcription factor 74 - Arabidopsis thaliana (Mouse-ear cress)	5e-46
5.3.13.13	2_8751	RTWW1_6_B03_A015	0.667408	1.49833
3.3.5.17	0_15113	RTPHOS1_15_C02_A029	0.667343	1.49848
6.3.23.6	0_3505	FLD1_2_F04_A029	0.667253	1.49868
5.1.16.11	2_6850	RTDS1_12_H12_A015	0.667152	1.49891	gb|EEF48281.1|	aldehyde dehydrogenase, putative [Ricinus communis]	1e-38	Q56YU0|AL2C4_ARATH	Aldehyde dehydrogenase family 2 member C4 - Arabidopsis thaliana (Mouse-ear cress)	6e-36
1.4.12.5	2_358	RTWW3_1_A07_A022	0.667075	1.49908	ref|NP_200364.2|	C2 domain-containing protein [Arabidopsis thaliana] ref|NP_974935.1| C2 domain-containing protein [Arabidopsis thaliana] ref|NP_974936.1| C2 domain-containing protein [Arabidopsis thaliana] gb|AAW39022.1| At5g55530 [Arabidopsis thaliana] gb|AAX12861.1| At5g55530 [Arabidopsis thaliana]	7e-20
5.4.4.15	2_5833	RTPQ1_37_C09_A032	0.667071	1.49909
2.3.6.19	0_14214	RTMNUT1_37_E07_A029	0.666763	1.49978	dbj|BAG16530.1|	phosphate-induced protein [Capsicum chinense], putative	9e-58
1.2.21.22	0_1576	NDL1_9_A10_A029	0.666663	1.50001	ref|NP_001059638.1|	xyloglucan endo-transglycosylase, putative	7e-31	Q9SJL9|XTH32_ARATH	Probable xyloglucan endotransglucosylase/hydrolase protein 32 precursor - Arabidopsis thaliana (Mouse-ear cress)	5e-29
5.3.9.23	2_7740	RTDK1_8_C04_A029	0.666531	1.50031	gb|ACF04279.1|	UDP-D-glucuronate carboxy-lyase [Eucalyptus grandis]	1e-131	Q6DF08|UXS1_XENTR	UDP-glucuronic acid decarboxylase 1 - Xenopus tropicalis (Western clawed frog) (Silurana tropicalis)	8e-96
5.2.3.3	0_17701	STRR1_9_B09_A033	0.66614	1.50119
3.1.17.7	2_8762	RTDR1_9_H08_A015	0.666061	1.50136	emb|CAM58516.1|	proline-rich arabinogalactan protein 4 [Pinus pinaster], putative	5e-07
6.1.5.10	0_14736	RTNIT1_13_E05_A029	0.665998	1.50151
3.1.16.15	1_1498	RTDS2_5_A04_A021	0.665925	1.50167	sp|Q41073.1|NLTP_PINTA	Non-specific lipid-transfer protein, RecName	2e-37	Q41073|NLTP_PINTA	Non-specific lipid-transfer protein precursor - Pinus taeda (Loblolly pine)	2e-38
11.4.4.17	2_8111	RTS1_15_A11_A029	0.665629	1.50234
2.2.17.21	0_7463	RTDR3_8_B08_A022	0.665347	1.50297	emb|CAB07783.1|	PaMip-2 [Picea abies]	1e-115	Q8H5N9|PIP21_ORYSJ	Probable aquaporin PIP2-1 - Oryza sativa subsp. japonica (Rice)	1e-103
12.1.6.12	0_13631	RTMG1_26_D10_A029	0.665248	1.5032
9.4.19.8	2_7470	RTBOR1_1_E07_A029	0.665136	1.50345	gb|EEF31981.1|	Pollen-specific protein SF3, putative [Ricinus communis]	3e-87	P29675|SF3_HELAN	Pollen-specific protein SF3 - Helianthus annuus (Common sunflower)	3e-56
1.2.20.5	2_1730	NDL1_28_H02_A029	0.665078	1.50358	sp|O82572.1|PROF1_RICCO	Profilin-1, RecName	3e-58	O82572|PROF1_RICCO	Profilin-1 - Ricinus communis (Castor bean)	1e-59
5.3.2.20	0_18121	STRS1_31_F07_A034	0.665015	1.50372	emb|CAA09478.1|	glutamate dehydrogenase [Asparagus officinalis]	2e-48	O04937|DHEA_NICPL	Glutamate dehydrogenase A - Nicotiana plumbaginifolia (Leadwort-leaved tobacco)	1e-48
7.4.7.16	2_10174	RTK1_22_C12_A029	0.664962	1.50384	gb|AAK38196.1|AF305623_1	phosphate transporter 1 [Lupinus albus]	5e-43	Q96303|PHT14_ARATH	Inorganic phosphate transporter 1-4 - Arabidopsis thaliana (Mouse-ear cress)	4e-42
10.2.21.12	2_1666	FLD1_64_H02_A029	0.664884	1.50402	sp|Q1S053.1|H2A3_MEDTR	Probable histone H2A.3, RecName	1e-29	Q1S053|H2A3_MEDTR	Probable histone H2A.3 - Medicago truncatula (Barrel medic)	6e-31
11.2.13.1	2_6827	RTPHOS1_3_B02_A029	0.664736	1.50436	ref|NP_173960.2|	MES13 (METHYL ESTERASE 13); hydrolase [Arabidopsis thaliana]	3e-25	Q9FVW3|Y1399_ARATH	Putative esterase At1g33990 - Arabidopsis thaliana (Mouse-ear cress)	2e-22
4.3.10.23	0_10781	RTCA1_5_F10_A029	0.66447	1.50496
1.2.2.2	0_17517	STRR1_75_G09_A033	0.664455	1.50499	ref|NP_001060146.1|	cytoplasmic protein of eukaryotic origin (38.3 kD)-like	1e-57	Q54II8|U553_DICDI	UPF0553 protein - Dictyostelium discoideum (Slime mold)	2e-34
1.2.17.21	0_7453	RTDR3_8_E03_A022	0.664429	1.50505	gb|AAU14834.1|	adenosine kinase isoform 2T [Nicotiana tabacum] gb|AAU14835.1| adenosine kinase isoform 2T [Nicotiana tabacum]	2e-47	Q9SF85|ADK1_ARATH	Adenosine kinase 1 - Arabidopsis thaliana (Mouse-ear cress)	8e-46
12.2.2.21	0_18180	STRS1_35_D08_A034	0.664409	1.5051	gb|ABG91050.1|	pinosylvin-forming stilbene synthase [Pinus massoniana]	2e-73	Q02323|DPSS_PINSY	Dihydropinosylvin synthase - Pinus sylvestris (Scots pine)	2e-74
9.3.9.4	0_10453	RTCA1_13_E02_A029	0.664038	1.50594	gb|EEF40539.1|	serine/threonine-protein kinase bri1, putative [Ricinus communis]	5e-62	Q9ZPS9|BRL2_ARATH	Serine/threonine-protein kinase BRI1-like 2 precursor - Arabidopsis thaliana (Mouse-ear cress)	3e-60
12.1.7.9	0_12826	RTHG1_27_G07_A029	0.664017	1.50599
5.4.19.19	2_6518	RTCNT1_18_E06_A029	0.663709	1.50668	gb|ABD66589.1|	chloroplast small heat shock protein [Senecio crataegifolius]	3e-30	P31170|HS21C_ARATH	Small heat shock protein, chloroplast precursor - Arabidopsis thaliana (Mouse-ear cress)	1e-31
10.3.4.15	0_15782	RTPQ1_33_F02_A032	0.663551	1.50704	gb|ACD76815.1|	histone 4 [Capsella bursa-pastoris]	5e-38	Q76H85|H4_SILLA	Histone H4 - Silene latifolia (White campion) (Bladder campion)	3e-39
9.1.19.14	0_225	RTCNT1_8_F12_A029	0.663375	1.50744	gb|AAM28912.1|	NBS/LRR [Pinus taeda]	1e-12	Q94HW3|DRL11_ARATH	Probable disease resistance protein RDL6/RF9 - Arabidopsis thaliana (Mouse-ear cress)	7e-11
12.4.17.4		RTCU1_8_E02_A029	0.662981	1.50834	gb|EEF35031.1|	transcription initiation factor iia (tfiia), gamma chain, putative [Ricinus communis]	2e-44
6.3.18.23	2_3052	RTCU1_3_G10_A029	0.662708	1.50896	ref|NP_192788.1|	oxidoreductase, 2OG-Fe(II) oxygenase family protein [Arabidopsis thaliana] gb|AAD03425.1| contains similarity to Iron/Ascorbate family of oxidoreductases (Pfam: PF00671, Score=297.8, E=1.3e-85, N=1) [Arabidopsis thaliana] emb|CAB40043.1| putative Fe(II)/ascorbate oxidase [Arabidopsis thaliana] emb|CAB78173.1| putative Fe(II)/ascorbate oxidase [Arabidopsis thaliana] gb|AAQ65160.1| At4g10500 [Arabi…	1e-51	Q06942|FL3H_MALDO	Naringenin,2-oxoglutarate 3-dioxygenase - Malus domestica (Apple) (Malus sylvestris)	2e-33
12.1.12.20	2_4724	RTWW3_18_H03_A022	0.662671	1.50905	ref|NP_001047304.1|	protein kinase, putative	2e-71	Q2MHE4|HT1_ARATH	Serine/threonine-protein kinase HT1 - Arabidopsis thaliana (Mouse-ear cress)	6e-22
6.1.4.18	0_16140	RTS1_18_H01_A029	0.662355	1.50976
8.3.9.23	0_11759	RTDK1_5_B09_A029	0.662231	1.51005	ref|XP_653253.1|	TolA protein [Entamoeba histolytica HM-1:IMSS] gb|EAL47867.1| TolA protein, putative [Entamoeba histolytica HM-1:IMSS]	3e-29
1.4.15.7	2_7784	RTDS3_28_A02_A022	0.661902	1.5108	sp|Q1S053.1|H2A3_MEDTR	Probable histone H2A.3, RecName	9e-30	Q1S053|H2A3_MEDTR	Probable histone H2A.3 - Medicago truncatula (Barrel medic)	5e-31
1.2.12.5	0_4321	RTWW3_1_A01_A022	0.661454	1.51182	gb|ABA54807.1|	pathogenesis-related protein 10-3.3-like [Picea abies]	5e-10
12.2.11.21	0_9306	HEAT1_16_E12_A029	0.661357	1.51204
11.1.20.20	0_1832	NDL1_46_E05_A029	0.661071	1.5127	dbj|BAB78506.1|	Xyloglucan endo-transglycosylase [Vitis labrusca x Vitis vinifera]	3e-08	P93046|XTH31_ARATH	Probable xyloglucan endotransglucosylase/hydrolase protein 31 precursor - Arabidopsis thaliana (Mouse-ear cress)	2e-09
10.3.14.22	2_7399	RTNIT1_6_A11_A029	0.660887	1.51312
5.4.12.15	0_4390	RTWW3_15_F03_A022	0.660864	1.51317
6.4.20.20	2_9954	NDL1_53_H09_A029	0.660622	1.51373	ref|XP_002311409.1|	pho1-like protein [Populus trichocarpa] gb|EEE88776.1| pho1-like protein [Populus trichocarpa]	3e-72	Q8S403|PHO1_ARATH	Putative phosphate transporter 1 - Arabidopsis thaliana (Mouse-ear cress)	5e-65
7.4.5.21	0_15230	RTPHOS1_21_E05_A029	0.660614	1.51374
10.2.8.6	0_11671	RTDK1_24_B08_A029	0.660434	1.51416	gb|EEF47947.1|	ATP-dependent RNA helicase, putative [Ricinus communis]	2e-82	Q6P5D3|DHX57_MOUSE	Putative ATP-dependent RNA helicase DHX57 - Mus musculus (Mouse)	4e-22
9.1.17.12	0_8183	RTDR1_14_C03_A015	0.660411	1.51421	gb|ACH60483.1|	caffeate O-methyltransferase [Pseudotsuga menziesii]	1e-12	Q9FQY8|COMT1_CAPAN	Caffeic acid 3-O-methyltransferase - Capsicum annuum (Bell pepper)	4e-06
9.4.9.17	1_1948	RTCU1_25_A02_A029	0.660324	1.51441	dbj|BAH20035.1|	AT5G57460 [Arabidopsis thaliana]	2e-26
11.4.7.24	1_6622	RTK1_42_D09_A029	0.660288	1.51449	gb|ACA33841.1|	LIM2 transcription factor [Pinus pinaster]	1e-83	P29675|SF3_HELAN	Pollen-specific protein SF3 - Helianthus annuus (Common sunflower)	1e-70
3.3.21.8	2_502	FLD1_52_A08_A029	0.660254	1.51457
10.3.5.14	0_14845	RTNIT1_19_E07_A029	0.660157	1.51479	ref|XP_001838299.1|	tubulin beta chain [Coprinopsis cinerea okayama7#130] sp|P79008.1|TBB_COPC7 RecName: Full=Tubulin beta chain; AltName: Full=Beta-tubulin dbj|BAA19057.1| beta1-tubulin [Coprinopsis cinerea] gb|EAU83487.1| tubulin beta chain [Coprinopsis cinerea okayama7#130]	2e-73	P79008|TBB_COPC7	Tubulin beta chain - Coprinopsis cinerea (strain Okayama-7 / 130 / FGSC 9003) (Inky cap fungus) (Hormographiella aspergillata)	1e-74
6.4.2.20	0_18108	STRS1_30_G09_A034	0.659982	1.51519
8.2.5.14	2_7648	RTNIT1_25_E01_A029	0.659956	1.51525	gb|AAA93521.1|	aquaporin	1e-63	P61838|PIP11_VICFA	Aquaporin PIP1.1 - Vicia faba (Broad bean)	3e-64
4.4.23.7	2_6358	FLD1_4_E01_A029	0.659927	1.51532				P40691|A115_TOBAC	Auxin-induced protein PCNT115 - Nicotiana tabacum (Common tobacco)	5e-43
1.3.14.8	0_5893	RTMNUT1_2_E06_A029	0.659889	1.51541
4.1.12.24	0_8406	COLD1_18_D11_A029	0.659869	1.51545
3.3.23.20	0_3559	FLD1_26_H10_A029	0.659832	1.51554
10.2.11.22	0_9335	HEAT1_18_D04_A029	0.659715	1.51581
3.4.3.16	0_16934	STRR1_40_F11_A033	0.659689	1.51587
11.2.16.2	2_8180	RTDR3_9_H03_A022	0.659632	1.516	gb|AAU93347.1|	flavanone 3-hydroxylase [Ginkgo biloba]	1e-112	Q06942|FL3H_MALDO	Naringenin,2-oxoglutarate 3-dioxygenase - Malus domestica (Apple) (Malus sylvestris)	1e-104
5.4.8.23	0_12424	RTFEPL1_28_H06_A029	0.6592	1.51699	gb|AAC24007.1|	phosphoribosylpyrophosphate amidotransferase [Vigna unguiculata]	4e-33	P52419|PUR1_VIGAC	Amidophosphoribosyltransferase, chloroplast precursor - Vigna aconitifolia (Mothbean)	2e-33
3.2.15.14	2_3162	RTFEPL1_2_A09_A029	0.658842	1.51781	ref|NP_188751.1|	FMN binding [Arabidopsis thaliana] gb|AAM20398.1| unknown protein [Arabidopsis thaliana] gb|AAN72133.1| unknown protein [Arabidopsis thaliana]	2e-48
1.2.11.23	2_8974	HEAT1_50_F06_A029	0.658786	1.51794	ref|NP_199595.1|	AMK2 (Adenosine monophosphate kinase); ATP binding / adenylate kinase/ nucleobase, nucleoside, nucleotide kinase/ nucleotide kinase/ phosphotransferase, phosphate group as acceptor [Arabidopsis thaliana] sp|Q9FIJ7.1|KADC2_ARATH RecName: Full=Probable adenylate kinase 2, chloroplastic; Short=AK 2; AltName: Full=ATP-AMP transphosphorylase 2; Flags: Precursor dbj|BAB11331.1| unnamed protein product …	3e-60	Q9FIJ7|KADC2_ARATH	Probable adenylate kinase 2, chloroplast precursor - Arabidopsis thaliana (Mouse-ear cress)	2e-61
4.2.2.18	0_18128	STRS1_32_A09_A034	0.658768	1.51798	gb|AAF19196.1|AF206320_1	pectate lyase 2 [Musa acuminata]	2e-81	Q9C5M8|PEL18_ARATH	Probable pectate lyase 18 precursor - Arabidopsis thaliana (Mouse-ear cress)	8e-80
7.2.17.19	2_3480	RTDR2_16_H01_A021	0.658741	1.51805	gb|ABV89611.1|	thaumatin-like protein [Brassica rapa]	8e-65	P50699|TLPH_ARATH	Thaumatin-like protein precursor - Arabidopsis thaliana (Mouse-ear cress)	1e-64
2.1.17.17	0_7834	RTDR2_20_B09_A021	0.65866	1.51823	gb|EEF45037.1|	nucleic acid binding protein, putative [Ricinus communis]	1e-13
9.3.3.10	0_16638	STRR1_25_B09_A033	0.65855	1.51849	gb|ABQ14359.1|	thaumatin-like protein [Pinus taeda]	1e-73	P33679|ZEAM_MAIZE	Zeamatin precursor - Zea mays (Maize)	2e-51
7.4.12.23	0_8362	COLD1_15_C10_A029	0.658537	1.51852	gb|ABY61019.1|	mini zinc finger 1 [Welwitschia mirabilis]	6e-49	Q9SB61|Y4466_ARATH	ZF-HD homeobox protein At4g24660 - Arabidopsis thaliana (Mouse-ear cress)	1e-20
7.4.16.23	1_1751	RTDS2_24_B08_A021	0.658299	1.51907
7.3.6.1	0_13796	RTMG1_4_H03_A029	0.658118	1.51948	gb|ACO57440.1|	cholinephosphate cytidylyltransferase [Elaeis oleifera]	3e-77	Q9QZC4|PCY1B_RAT	Choline-phosphate cytidylyltransferase B - Rattus norvegicus (Rat)	3e-54
3.2.15.16	2_3990	RTFEPL1_2_C05_A029	0.658096	1.51954	ref|XP_001757287.1|	histone H1 linker [Physcomitrella patens subsp. patens] gb|EDQ77772.1| histone H1 linker [Physcomitrella patens subsp. patens]	5e-17	P23444|H1_MAIZE	Histone H1 - Zea mays (Maize)	3e-15
2.3.17.4	2_1908	RTDR1_1_G09_A015	0.657844	1.52012
2.1.8.23	0_12466	RTFEPL1_31_B08_A029	0.65778	1.52027
3.4.12.1	0_4774	RTWW2_14_G08_A021	0.657504	1.5209	gb|EEQ28808.1|	phosphotransferase family protein [Microsporum canis CBS 113480]	5e-48
3.2.13.18	2_145	RTWW1_21_H07_A015	0.657295	1.52139	gb|EEF50229.1|	calcium ion binding protein, putative [Ricinus communis]	2e-36
11.1.14.9	2_4549	RTMNUT1_3_C02_A029	0.656871	1.52237	ref|XP_001877221.1|	activator of Hsp70 and Hsp90 chaperones [Laccaria bicolor S238N-H82] gb|EDR12957.1| activator of Hsp70 and Hsp90 chaperones [Laccaria bicolor S238N-H82]	3e-69	Q9USI5|STI1_SCHPO	Heat shock protein sti1 homolog - Schizosaccharomyces pombe (Fission yeast)	4e-49
9.3.23.6	0_3875	COLD1_8_F01_A029	0.656797	1.52254
8.4.11.8	0_8708	COLD1_44_G01_A029	0.65679	1.52256
4.2.9.11	0_10959	RTCNT2_7_A01_A029	0.65657	1.52307	ref|XP_002308657.1|	cellulose synthase [Populus trichocarpa] ref|XP_002336091.1| predicted protein [Populus trichocarpa] gb|EEE92180.1| cellulose synthase [Populus trichocarpa] gb|EEF09189.1| predicted protein [Populus trichocarpa]	1e-105	O48946|CESA1_ARATH	Cellulose synthase A catalytic subunit 1 [UDP-forming] - Arabidopsis thaliana (Mouse-ear cress)	1e-102
2.2.14.23	1_4898	RTPHOS1_1_B11_A029	0.656509	1.52321	ref|XP_001837506.1|	DNA damage checkpoint protein rad24 [Coprinopsis cinerea okayama7#130] gb|EAU84422.1| DNA damage checkpoint protein rad24 [Coprinopsis cinerea okayama7#130]	6e-85	Q99002|1433_TRIHA	14-3-3 protein homolog - Trichoderma harzianum (Hypocrea lixii)	4e-74
10.4.23.20	2_5027	FLD1_22_F04_A029	0.656367	1.52354	gb|ABK42077.1|	ubiquitin extension protein [Capsicum annuum]	6e-65	P69326|UBIQ_WHEAT	Ubiquitin - Triticum aestivum (Wheat)	2e-35
12.1.12.9	0_4309	RTWW3_1_G05_A022	0.656249	1.52381
1.2.14.24	0_5457	RTPHOS1_2_B12_A029	0.656152	1.52404	ref|NP_566893.1|	HhH-GPD base excision DNA repair protein-related [Arabidopsis thaliana]	4e-33	Q9SJQ6|ROS1_ARATH	Protein ROS1 - Arabidopsis thaliana (Mouse-ear cress)	3e-12
2.4.17.7	2_513	RTDR1_10_E01_A015	0.655924	1.52457	gb|ACN76472.1|	CBL-interacting protein kinase 22 [Populus euphratica]	3e-26	Q5W736|CIPKI_ORYSJ	CBL-interacting protein kinase 18 - Oryza sativa subsp. japonica (Rice)	2e-26
3.2.19.10	2_7976	RTCNT1_5_A09_A029	0.655705	1.52508				Q03605|YNN1_CAEEL	Uncharacterized RING finger protein T02C1.1 - Caenorhabditis elegans	6e-07
1.4.10.24	0_10831	RTCA1_9_F12_A029	0.65552	1.52551
7.3.15.9	2_8729	RTFE1_3_C10_A029	0.655415	1.52575	gb|ABY59052.1|	chloroplast ATP sulfurylase 1 precursor [Brassica oleracea]	1e-38	O95340|PAPS2_HUMAN	Bifunctional 3'-phosphoadenosine 5'-phosphosulfate synthetase 2 - Homo sapiens (Human)	3e-18
11.1.18.5	2_5150	RTCNT1_38_B06_A029	0.655414	1.52575	gb|AAF91429.1|AF279902_1	NADH-ubiquinone oxidoreductase subunit PSST [Lupinus luteus]	2e-78	Q43844|NDUS7_SOLTU	NADH-ubiquinone oxidoreductase 20 kDa subunit, mitochondrial precursor - Solanum tuberosum (Potato)	1e-78
12.4.6.20	2_6425	RTMNUT1_25_B12_A029	0.655384	1.52582
2.2.19.23	2_3879	RTCNT1_29_F07_A029	0.655145	1.52638	gb|AAD22149.1|AF061282_2	patatin-like protein [Sorghum bicolor]	4e-28	Q2MY55|PATD3_SOLTU	Patatin group D-3 precursor - Solanum tuberosum (Potato)	2e-12
12.4.10.1	1_2114	HEAT1_51_D07_A029	0.654754	1.52729
5.1.10.23	0_10767	RTCA1_4_D11_A029	0.65475	1.5273
12.4.6.4	0_13391	RTK1_68_D02_A029	0.65442	1.52807
5.2.15.20	2_6424	RTFEPL1_6_F04_A029	0.654342	1.52825	emb|CAI30878.1|	caffeate O-methyltransferase [Picea abies] gb|ABK23738.1| unknown [Picea sitchensis]	2e-93	Q8W013|COMT1_CATRO	Caffeic acid 3-O-methyltransferase - Catharanthus roseus (Madagascar periwinkle) (Vinca rosea)	2e-62
10.3.2.3	0_17380	STRR1_68_E12_A033	0.653733	1.52968	gb|EEF41758.1|	Glucan endo-1,3-beta-glucosidase precursor, putative [Ricinus communis]	6e-70	Q06915|EA6_ARATH	Probable glucan endo-1,3-beta-glucosidase A6 precursor - Arabidopsis thaliana (Mouse-ear cress)	3e-66
12.1.12.2	0_4487	RTWW2_8_C05_A021	0.653716	1.52972	ref|XP_569624.1|	adrenoleukodystrophy protein [Cryptococcus neoformans var. neoformans JEC21] gb|AAW42317.1| adrenoleukodystrophy protein, putative [Cryptococcus neoformans var. neoformans JEC21]	2e-39	P48410|ABCD1_MOUSE	ATP-binding cassette sub-family D member 1 - Mus musculus (Mouse)	5e-32
7.4.18.14	2_2269	RTCNT1_56_E08_A029	0.653254	1.5308
1.1.20.24	0_1522	RTAL1_2_F01_A029	0.653176	1.53098	gb|ABS88990.1|	ch-cobra [Cunninghamia lanceolata]	2e-11	Q8L8Q7|COBL2_ARATH	COBRA-like protein 2 precursor - Arabidopsis thaliana (Mouse-ear cress)	2e-10
2.1.5.13	0_14946	RTNIT1_29_E09_A029	0.653152	1.53104
4.1.10.20	0_10257	RTBOR1_26_B06_A029	0.652671	1.53217	emb|CAD35494.1|	auxin induced cell wall protein [Pinus pinaster], putative	5e-14
8.3.9.17	0_11212	RTCU1_25_F07_A029	0.652405	1.53279
11.2.18.10	2_8018	RTCNT1_46_C06_A029	0.652257	1.53314	gb|AAB01570.1|	late embryogenesis abundant protein [Picea glauca]	6e-79
5.1.7.14	0_13062	RTK1_23_D07_A029	0.652219	1.53323	gb|AAY64043.1|	glutathione S-transferase, tau class [Pinus densata]	1e-71	Q06398|GSTU6_ORYSJ	Probable glutathione S-transferase GSTU6 - Oryza sativa subsp. japonica (Rice)	7e-28
9.3.23.5	0_3877	COLD1_8_D09_A029	0.651908	1.53396	gb|EEF46001.1|	transcription factor, putative [Ricinus communis]	4e-13	Q93VJ4|BEE2_ARATH	Protein BEE 2 - Arabidopsis thaliana (Mouse-ear cress)	3e-12
2.2.20.16	2_1468	NDL1_44_F10_A029	0.651872	1.53404	gb|ABG76000.1|	GRP-like protein 2 [Gossypium hirsutum]	0	Q8RU27|UPTG2_SOLTU	Alpha-1,4-glucan-protein synthase [UDP-forming] 2 - Solanum tuberosum (Potato)	0
8.2.20.6	2_10111	NDL1_21_H10_A029	0.651767	1.53429
9.1.7.10	0_12874	RTHG1_31_G06_A029	0.651725	1.53439	dbj|BAC78828.1|	caffeic acid O-methyltransferase [Rosa chinensis var. spontanea]	1e-09	Q9LEL6|6OMT_COPJA	(RS)-norcoclaurine 6-O-methyltransferase - Coptis japonica (Japanese goldthread)	1e-07
3.2.13.14	0_4856	RTWW1_8_C03_A015	0.651423	1.5351
2.1.17.3	0_8100	RTDR1_1_F02_A015	0.651145	1.53576
1.1.4.18	0_16214	RTS1_25_F11_A029	0.651129	1.53579
9.1.22.6	0_3229	FLD1_43_F09_A029	0.650881	1.53638	sp|Q03685.1|BIP5_TOBAC	Luminal-binding protein 5, RecName	2e-78	Q03685|BIP5_TOBAC	Luminal-binding protein 5 precursor - Nicotiana tabacum (Common tobacco)	3e-79
7.3.17.20	1_926	RTDR2_17_D06_A021	0.650793	1.53659
10.2.12.13	0_4451	RTWW3_11_D02_A022	0.650637	1.53695
1.1.18.5	2_7134	RTCNT1_44_H01_A029	0.650448	1.5374	pdb|1U0U|A	Chain A, An Aldol Switch Discovered In Stilbene Synthases Mediates Cyclization Specificity Of Type Iii Polyketide Synthases: Pine Stilbene Synthase Structure pdb|1U0U|B Chain B, An Aldol Switch Discovered In Stilbene Synthases Mediates Cyclization Specificity Of Type Iii Polyketide Synthases: Pine Stilbene Synthase Structure pdb|1U0U|C Chain C, An Aldol Switch Discovered In Stilbene Synthases Med…	1e-100	Q02323|DPSS_PINSY	Dihydropinosylvin synthase - Pinus sylvestris (Scots pine)	1e-101
5.1.5.16	2_7606	RTNIT1_27_H04_A029	0.650392	1.53753
3.1.9.20	0_11295	RTCU1_30_G08_A029	0.650104	1.53822
2.1.19.12	2_5004	RTCNT1_5_E09_A029	0.650077	1.53828	gb|ABV21762.1|	GRP94 [Pinus taeda]	3e-85	P35016|ENPL_CATRO	Endoplasmin homolog precursor - Catharanthus roseus (Madagascar periwinkle) (Vinca rosea)	6e-58
12.1.4.13	0_15742	RTPQ1_31_C04_A032	0.649856	1.5388
6.2.23.6	2_4782	FLD1_2_F03_A029	0.649494	1.53966	gb|AAR36911.1|	disease resistance gene [Pinus sylvestris]	5e-56
11.2.2.9	0_18652	STRS1_5_G02_A034	0.649047	1.54072	gb|EEF31426.1|	Protein grpE, putative [Ricinus communis]	3e-62	Q8DJB3|GRPE_SYNEL	Protein grpE - Synechococcus elongatus (Thermosynechococcus elongatus)	8e-32
5.3.13.22	2_2501	RTWW2_4_C11_A021	0.649032	1.54076	gb|EEF32047.1|	gtpase activating protein, putative [Ricinus communis]	6e-13
8.3.14.8	2_2008	RTK1_6_H02_A029	0.648888	1.5411	dbj|BAE45342.1|	allene oxide cyclase [Pisum sativum]	5e-72	Q9LS03|AOC1_ARATH	Allene oxide cyclase 1, chloroplast precursor - Arabidopsis thaliana (Mouse-ear cress)	2e-60
9.2.12.11	1_1081	RTWW3_4_A12_A022	0.648749	1.54143	ref|NP_001152571.1|	mitochondrial glycoprotein [Zea mays] gb|ACG48282.1| mitochondrial glycoprotein [Zea mays]	3e-21	Q8W487|YB95_ARATH	Uncharacterized protein At2g39795, mitochondrial precursor - Arabidopsis thaliana (Mouse-ear cress)	1e-17
9.2.10.23	0_10359	RTBOR1_32_D05_A029	0.648624	1.54173	ref|XP_002332060.1|	nramp transporter [Populus trichocarpa] gb|EEE70423.1| nramp transporter [Populus trichocarpa]	2e-45	Q9SAH8|NRAM1_ARATH	Metal transporter Nramp1 - Arabidopsis thaliana (Mouse-ear cress)	9e-45
9.1.18.16	1_152	RTCNT1_55_F05_A029	0.6485	1.54202	ref|NP_001065692.1|	Dual specificity phosphatase, catalytic domain containing protein, expressed	4e-27	Q9D0T2|DUS12_MOUSE	Dual specificity protein phosphatase 12 - Mus musculus (Mouse)	1e-14
9.4.20.1	2_4745	NDL1_11_F12_A029	0.648275	1.54255	emb|CAI30878.1|	caffeate O-methyltransferase [Picea abies] gb|ABK23738.1| unknown [Picea sitchensis]	1e-95	Q8W013|COMT1_CATRO	Caffeic acid 3-O-methyltransferase - Catharanthus roseus (Madagascar periwinkle) (Vinca rosea)	5e-60
5.1.13.20	2_9219	RTWW1_20_C06_A015	0.648194	1.54275
6.1.12.22	0_8370	COLD1_15_F06_A029	0.64749	1.54443	gb|ABB13620.1|	USP-like protein [Astragalus sinicus]	4e-36	Q8LGG8|USPAL_ARATH	Universal stress protein A-like protein - Arabidopsis thaliana (Mouse-ear cress)	1e-18
6.4.5.14	0_14900	RTNIT1_27_A03_A029	0.647469	1.54448	gb|EEF52740.1|	zinc finger protein, putative [Ricinus communis]	8e-50	Q9SPL2|CIP8_ARATH	E3 ubiquitin-protein ligase CIP8 - Arabidopsis thaliana (Mouse-ear cress)	1e-44
12.2.22.20	2_5926	FLD1_64_C02_A029	0.647068	1.54543
4.4.1.4	0_18511	STRS1_53_A09_A034	0.646665	1.5464
8.4.18.24	0_157	RTCU1_2_H12_A029	0.646557	1.54665
7.3.19.3	2_4368	RTAL1_5_F10_A029	0.646323	1.54721	gb|EEF46419.1|	tonoplast intrinsic protein, putative [Ricinus communis]	1e-106	Q41951|TIP21_ARATH	Aquaporin TIP2-1 - Arabidopsis thaliana (Mouse-ear cress)	1e-103
12.2.9.3	0_10403	RTCA1_10_D02_A029	0.646317	1.54723
3.4.16.1	2_9088	RTDR3_17_E07_A022	0.646183	1.54755	gb|EEF52891.1|	Glucan endo-1,3-beta-glucosidase precursor, putative [Ricinus communis]	2e-34	O65399|E131_ARATH	Putative glucan endo-1,3-beta-glucosidase 1 precursor - Arabidopsis thaliana (Mouse-ear cress)	1e-21
7.2.9.15	0_11059	RTCU1_16_D07_A029	0.646024	1.54793
1.4.19.3	0_1388	RTAL1_8_A05_A029	0.64586	1.54832	gb|EEH05161.1|	oxidoreductase [Ajellomyces capsulatus G186AR]	6e-33	Q21929|DCXR_CAEEL	Probable L-xylulose reductase - Caenorhabditis elegans	3e-06
6.4.19.9	2_6636	RTCNT1_2_F07_A029	0.645849	1.54835
5.4.13.19	0_4985	RTWW1_20_B09_A015	0.645372	1.54949	gb|AAN05418.1|	cytochrome P450 [Populus x canescens], putative	8e-38	O64635|C76C4_ARATH	Cytochrome P450 76C4 - Arabidopsis thaliana (Mouse-ear cress)	7e-26
8.4.18.4	2_10229	RTCNT1_33_D08_A029	0.64512	1.5501
9.2.18.20	2_2555	RTCNT1_62_H12_A029	0.644844	1.55076	gb|AAB01601.1|	late embryogenesis abundant protein [Picea glauca]	5e-45	Q6NKQ9|CRR15_ARATH	Cysteine-rich repeat secretory protein 15 precursor - Arabidopsis thaliana (Mouse-ear cress)	5e-13
9.3.12.15	2_1435	RTWW3_12_D01_A022	0.644427	1.55177	gb|AAB61672.1|	type IIIa membrane protein cp-wap13 [Vigna unguiculata]	1e-103	Q8RU27|UPTG2_SOLTU	Alpha-1,4-glucan-protein synthase [UDP-forming] 2 - Solanum tuberosum (Potato)	1e-103
4.2.21.14	2_7273	HEAT1_1_D10_A029	0.64427	1.55214	gb|AAP44978.1|	chlorophyllase [Ginkgo biloba]	5e-58	Q9M7I7|CLH2_ARATH	Chlorophyllase-2, chloroplast precursor - Arabidopsis thaliana (Mouse-ear cress)	3e-47
2.3.8.4	0_11618	RTDK1_20_F07_A029	0.644194	1.55233				O80813|YC20L_ARATH	Ycf20-like protein - Arabidopsis thaliana (Mouse-ear cress)	3e-18
6.1.7.13	0_13045	RTK1_22_D02_A029	0.643804	1.55327	gb|AAN09796.1|	benzoyl coenzyme A: benzyl alcohol benzoyl transferase [Clarkia breweri]	1e-37	Q8LL69|DBNBT_TAXCA	3'-N-debenzoyl-2'-deoxytaxol N-benzoyltransferase - Taxus canadensis (Canadian yew)	3e-18
2.2.18.21		RTCU1_6_D03_A029	0.643494	1.55402
11.2.11.2	0_8477	COLD1_26_C07_A029	0.643476	1.55406	ref|NP_189178.1|	disease resistance protein (TIR-NBS-LRR class), putative [Arabidopsis thaliana]	2e-06
1.3.12.5	2_5893	RTWW3_1_A04_A022	0.643248	1.55461	ref|NP_001150355.1|	isoamyl acetate-hydrolyzing esterase [Zea mays] gb|ACG32472.1| isoamyl acetate-hydrolyzing esterase [Zea mays] gb|ACG38776.1| isoamyl acetate-hydrolyzing esterase [Zea mays]	4e-80	Q503L4|IAH1_DANRE	Isoamyl acetate-hydrolyzing esterase 1 homolog - Danio rerio (Zebrafish) (Brachydanio rerio)	1e-12
11.3.14.6	2_3719	RTK1_5_B09_A029	0.642931	1.55538
10.2.10.23	0_10344	RTBOR1_31_C07_A029	0.642687	1.55597	gb|EEF43458.1|	Alcohol dehydrogenase, putative [Ricinus communis]	5e-66	P48977|ADH_MALDO	Alcohol dehydrogenase - Malus domestica (Apple) (Malus sylvestris)	2e-65
2.1.3.23	0_17315	STRR1_65_A04_A033	0.642502	1.55642				Q40854|MT3_PICGL	Metallothionein-like protein EMB30 - Picea glauca (White spruce)	9e-15
6.4.1.8	0_18674	STRS1_60_H05_A034	0.642381	1.55671	emb|CAN88916.1|	glutamyl tRNA Reductase [Nicotiana tabacum]	1e-48	P93111|HEM11_CUCSA	Glutamyl-tRNA reductase 1, chloroplast precursor - Cucumis sativus (Cucumber)	2e-49
6.3.18.10	2_10175	RTCNT1_49_F02_A029	0.642329	1.55684	gb|EEF40076.1|	electron transporter, putative [Ricinus communis]	7e-46	P05846|TNSC_ECOLX			Transposon Tn7 transposition protein tnsC	0.52	P05846	TRAF-interacting protein	0.15	Q8VIG6
3.3.11.1	0_8591	COLD1_32_H10_A029	0.642022	1.55758
1.3.16.5	2_5538	RTDS1_7_E03_A015	0.641814	1.55808	gb|AAP85249.1|	chalcone synthase [Pinus pinaster]	1e-175	P30079|CHSY_PINSY	Chalcone synthase - Pinus sylvestris (Scots pine)	1e-176
11.2.8.17	0_12162	RTFE1_48_A03_A029	0.641802	1.55811	ref|XP_002328446.1|	tir-nbs-lrr resistance protein [Populus trichocarpa] gb|EEE76526.1| tir-nbs-lrr resistance protein [Populus trichocarpa]	4e-18	Q9FKZ0|DRL43_ARATH	Probable disease resistance protein At5g66910 - Arabidopsis thaliana (Mouse-ear cress)	7e-09
10.3.10.1	2_7927	NDL1_18_F08_A029	0.641734	1.55828	gb|ABO28478.1|	pectate lyase precursor [Glycine max]	5e-98	Q9C5M8|PEL18_ARATH	Probable pectate lyase 18 precursor - Arabidopsis thaliana (Mouse-ear cress)	2e-95
3.3.2.16	2_7527	STRS1_22_C12_A034	0.641646	1.55849	ref|NP_181318.1|	DC1 domain-containing protein [Arabidopsis thaliana] gb|AAR92255.1| At2g37820 [Arabidopsis thaliana] gb|AAS76245.1| At2g37820 [Arabidopsis thaliana] gb|AAY57581.1| PHD domain protein [Arabidopsis thaliana]	2e-13
8.2.4.24	0_16299	RTS1_29_E02_A029	0.641602	1.5586
8.1.15.19	2_703	RTFEPL1_5_C05_A029	0.641507	1.55883	ref|NP_001150619.1|	nodulin-like protein [Zea mays] gb|ACG39776.1| nodulin-like protein [Zea mays]	6e-46	Q6J163|5NG4_PINTA	Auxin-induced protein 5NG4 - Pinus taeda (Loblolly pine)	9e-29
4.3.13.23	0_4526	RTWW2_5_A09_A021	0.641289	1.55936
12.2.6.14	0_13893	RTMNUT1_11_A10_A029	0.640944	1.5602	ref|NP_001063976.1|	beta-amylase, putative	2e-43	P93594|AMYB_WHEAT	Beta-amylase - Triticum aestivum (Wheat)	6e-16
8.3.18.1	2_3086	RTCNT1_32_H08_A029	0.640859	1.56041	gb|EEF28676.1|	structural constituent of cell wall, putative [Ricinus communis]	3e-09
11.3.20.10	0_2065	NDL1_30_C03_A029	0.640534	1.5612	sp|O65071.1|RL31_PICMA	60S ribosomal protein L31, RecName	9e-30	O65071|RL31_PICMA	60S ribosomal protein L31 - Picea mariana (Black spruce)	5e-31
12.3.11.14	0_8991	COLD1_62_F01_A029	0.640374	1.56159	gb|AAY64044.1|	glutathione S-transferase, tau class [Pinus tabuliformis]	4e-22	Q06398|GSTU6_ORYSJ	Probable glutathione S-transferase GSTU6 - Oryza sativa subsp. japonica (Rice)	7e-09
12.4.18.15	0_514	RTCNT1_53_H01_A029	0.640305	1.56176	gb|AAY85180.1|	pectate lyase [Gossypium hirsutum]	5e-58	Q9C5M8|PEL18_ARATH	Probable pectate lyase 18 precursor - Arabidopsis thaliana (Mouse-ear cress)	1e-57
8.3.23.15	0_3750	FLD1_16_C06_A029	0.64009	1.56228
6.3.11.3	0_8556	COLD1_31_A11_A029	0.640086	1.56229	emb|CAA57810.1|	proline-rich-like protein [Asparagus officinalis]	2e-17	Q00451|PRF1_SOLLC	36.4 kDa proline-rich protein - Solanum lycopersicum (Tomato) (Lycopersicon esculentum)	1e-11
1.4.5.14	0_14967	RTNIT1_31_A08_A029	0.639963	1.56259	gb|ACN61490.1|	beta-tubulin T2 [Euplotes focardii]	4e-98	Q9N2N6|TBB_EUPFO	Tubulin beta chain - Euplotes focardii	2e-99
10.1.19.16	2_10460	RTCNT1_8_D03_A029	0.639538	1.56363	gb|EEF46787.1|	ring finger protein, putative [Ricinus communis]	2e-48	Q5R476|RN111_PONAB	E3 ubiquitin-protein ligase Arkadia - Pongo abelii (Sumatran orangutan)	8e-12
4.4.2.15	0_17943	STRS1_21_A10_A034	0.639485	1.56376	ref|XP_002320956.1|	anion exchanger family protein [Populus trichocarpa] gb|EEE99271.1| anion exchanger family protein [Populus trichocarpa]	3e-50	Q9M1P7|BOR2_ARATH	Putative boron transporter 2 - Arabidopsis thaliana (Mouse-ear cress)	7e-47
9.4.20.22	2_9055	NDL1_60_C07_A029	0.639484	1.56376
7.3.3.18	0_17053	STRR1_52_E09_A033	0.639335	1.56412
9.2.17.3	2_2178	RTDK1_1_H05_A029	0.63802	1.56735	sp|Q43217.3|H2B3_WHEAT	Histone H2B.3, RecName	6e-38	Q43217|H2B3_WHEAT	Histone H2B.3 - Triticum aestivum (Wheat)	3e-39
9.3.1.4	0_18421	STRS1_49_B03_A034	0.637687	1.56817
6.4.3.16	0_16875	STRR1_38_F04_A033	0.637081	1.56966	ref|XP_001935209.1|	alpha-N-arabinofuranosidase [Pyrenophora tritici-repentis Pt-1C-BFP] gb|EDU47783.1| alpha-N-arabinofuranosidase [Pyrenophora tritici-repentis Pt-1C-BFP]	1e-132	Q9XBQ3|ABFA_BACST	Alpha-N-arabinofuranosidase - Bacillus stearothermophilus (Geobacillus stearothermophilus)	7e-64
10.1.2.1	0_17370	STRR1_68_B08_A033	0.636741	1.5705	gb|ABC47847.1|	N-hydroxycinnamoyl/benzoyltransferase 5 [Glycine max]	9e-46	Q9SND9|Y3028_ARATH	Uncharacterized acetyltransferase At3g50280 - Arabidopsis thaliana (Mouse-ear cress)	2e-35
8.1.12.15	1_4688	RTWW3_12_H03_A022	0.636439	1.57124	gb|AAA34015.1|	calmodulin prf||2121384D calmodulin	3e-13	Q9LIK5|CML11_ARATH	Calmodulin-like protein 11 - Arabidopsis thaliana (Mouse-ear cress)	4e-14
11.1.18.12	2_2352	RTCNT1_46_E04_A029	0.635796	1.57283	ref|NP_001058333.1|	SEC14 cytosolic factor-like	1e-53	Q94C59|PATL4_ARATH	Patellin-4 - Arabidopsis thaliana (Mouse-ear cress)	3e-48
10.3.7.17	2_5705	RTK1_29_D10_A029	0.635753	1.57294	gb|ABV21762.1|	GRP94 [Pinus taeda]	1e-144	P36183|ENPL_HORVU	Endoplasmin homolog precursor - Hordeum vulgare (Barley)	1e-113
7.2.21.6	2_4740	FLD1_44_B06_A029	0.635715	1.57303	gb|AAR07596.1|	fiber protein Fb34 [Gossypium barbadense]	1e-44
9.4.21.12	2_10555	FLD1_68_A04_A029	0.635583	1.57336
9.1.5.3	0_14438	RTNACL1_15_F11_A029	0.635543	1.57346
11.4.12.9	2_9652	RTWW3_2_H01_A022	0.635522	1.57351	gb|EEF48532.1|	phosphotyrosyl phosphatase activator, putative [Ricinus communis]	6e-44	Q2KJ44|PTPA_BOVIN	Serine/threonine-protein phosphatase 2A regulatory subunit B' - Bos taurus (Bovine)	2e-16
6.4.21.19	0_2366	HEAT1_6_F07_A029	0.635155	1.57442	gb|EEF47647.1|	uridine cytidine kinase I, putative [Ricinus communis]	8e-07
8.1.12.24	0_8351	COLD1_14_B12_A029	0.634829	1.57523	gb|EEF51236.1|	SP1L, putative [Ricinus communis]	4e-16
5.3.20.9	2_7534	NDL1_34_B06_A029	0.634486	1.57608	gb|EEF34283.1|	DNA-binding protein MNB1B, putative [Ricinus communis]	5e-26	P40619|HMGL_IPONI	HMG1/2-like protein - Ipomoea nil (Japanese morning glory) (Pharbitis nil)	2e-23
7.2.21.1	2_2831	FLD1_11_H11_A029	0.634459	1.57615	gb|ACL81498.1|	catalase [Ginkgo biloba]	4e-40	P29756|CATA1_SOYBN	Catalase-1/2 - Glycine max (Soybean)	5e-33
4.2.19.21	2_9171	RTCNT1_28_D03_A029	0.634301	1.57654	emb|CAM58984.1|	beta tubulin 6 [Hordeum vulgare subsp. vulgare]	1e-133	P93176|TBB_HORVU	Tubulin beta chain - Hordeum vulgare (Barley)	1e-134
1.3.19.14	1_6305	RTCNT1_13_D07_A029	0.63405	1.57716	ref|NP_001042508.1|	1_ORYSJ Salt stress root protein RS1	4e-10	Q0JPA6|SRS1_ORYSJ	Salt stress root protein RS1 - Oryza sativa subsp. japonica (Rice)	3e-11
4.2.21.24	2_9826	NDL1_7_C09_A029	0.63385	1.57766	gb|EEF29030.1|	Late embryogenesis abundant protein Lea14-A, putative [Ricinus communis]	2e-75	P46519|LEA14_SOYBN	Desiccation protectant protein Lea14 homolog - Glycine max (Soybean)	1e-07
8.3.6.15	1_4767	RTMNUT1_14_D03_A029	0.633781	1.57783	gb|EEF28676.1|	structural constituent of cell wall, putative [Ricinus communis]	1e-65
1.4.3.8	0_16585	STRR1_22_A11_A033	0.633623	1.57822	gb|ABN06136.1|	RNA-directed DNA polymerase (Reverse transcriptase); Ribonuclease H [Medicago truncatula]	3e-17	P34431|YL52_CAEEL	Uncharacterized protein F44E2.2 - Caenorhabditis elegans	3e-07
6.2.10.9	0_9863	RTAL1_21_D09_A029	0.63353	1.57846
3.2.4.12	0_15689	RTPQ1_28_C10_A032	0.633506	1.57852	sp|Q50EK3.1|C04C1_PINTA	Cytochrome P450 704C1, RecName	4e-68	P48422|C86A1_ARATH	Cytochrome P450 86A1 - Arabidopsis thaliana (Mouse-ear cress)	1e-25
9.4.13.12	2_2030	RTS1_9_F03_A029	0.633285	1.57907	gb|AAV31747.1|	germin-like protein 2 [Picea abies]	6e-47	Q9SFF9|GL17_ARATH	Germin-like protein subfamily 1 member 7 precursor - Arabidopsis thaliana (Mouse-ear cress)	9e-38
11.3.17.2		RTCU1_8_G12_A029	0.633277	1.57909	sp|P30079.1|CHSY_PINSY	Chalcone synthase, RecName	3e-89
9.2.21.3	2_709	FLD1_5_G12_A029	0.633174	1.57935	ref|NP_200071.2|	RAB GTPase activator [Arabidopsis thaliana]	6e-63	Q8TC07|TBC15_HUMAN	TBC1 domain family member 15 - Homo sapiens (Human)	1e-23
3.2.23.20	0_3561	FLD1_26_H06_A029	0.633007	1.57976	dbj|BAA13135.1|	subtilisin-like protein [Picea abies]	2e-83	O65351|SUBL_ARATH	Subtilisin-like protease precursor - Arabidopsis thaliana (Mouse-ear cress)	8e-30
1.2.21.6	2_377	FLD1_55_E05_A029	0.632828	1.58021	emb|CAC84682.1|	histone H1 [Pinus pinaster], putative	2e-27	P40267|H1_SOLPN	Histone H1 - Solanum pennellii (Tomato) (Lycopersicon pennellii)	2e-16
5.1.22.23	2_2301	GEO1_7_H11_A029	0.632411	1.58125	gb|ACF06462.1|	24 kDa seed maturation protein [Elaeis guineensis]	3e-54
11.3.5.19	1_2211	RTPHOS1_7_B08_A029	0.63194	1.58243	gb|ABV27483.1|	fasciclin-like arabinogalactan protein 12 [Gossypium hirsutum]	7e-53	O22126|FLA8_ARATH	Fasciclin-like arabinogalactan protein 8 precursor - Arabidopsis thaliana (Mouse-ear cress)	6e-53
12.2.14.18	2_5996	RTNACL1_6_G10_A029	0.631801	1.58278	ref|NP_196638.2|	chloroplast nucleoid DNA-binding protein, putative [Arabidopsis thaliana] gb|AAL77663.1| AT5g10770/T30N20_40 [Arabidopsis thaliana] gb|AAN46758.1| At5g10770/T30N20_40 [Arabidopsis thaliana]	2e-28	Q766C2|NEP2_NEPGR	Aspartic proteinase nepenthesin-2 precursor - Nepenthes gracilis (Slender pitcher plant)	8e-21
10.4.19.22	2_7387	RTCNT1_23_F08_A029	0.631757	1.58289	gb|ACN58227.1|	UDP-sulfoquinovose synthase [Solanum lycopersicum]	3e-12	Q84KI6|SQD1_SPIOL	UDP-sulfoquinovose synthase, chloroplast precursor - Spinacia oleracea (Spinach)	6e-13
8.4.4.15	0_15812	RTPQ1_35_A09_A032	0.631714	1.583	gb|EEF35491.1|	Anthocyanin 5-aromatic acyltransferase, putative [Ricinus communis]	6e-43	Q9SND9|Y3028_ARATH	Uncharacterized acetyltransferase At3g50280 - Arabidopsis thaliana (Mouse-ear cress)	8e-25
3.3.11.3	0_8598	COLD1_33_F07_A029	0.631648	1.58316	ref|NP_001152148.1|	nuclear ribonuclease Z [Zea mays] gb|ACG46067.1| nuclear ribonuclease Z [Zea mays]	1e-20	Q8LGU7|RNZN_ARATH	Nuclear ribonuclease Z - Arabidopsis thaliana (Mouse-ear cress)	6e-21
2.1.12.15	2_9891	RTWW3_17_A08_A022	0.631641	1.58318	gb|AAY64043.1|	glutathione S-transferase, tau class [Pinus densata]	8e-85	Q06398|GSTU6_ORYSJ	Probable glutathione S-transferase GSTU6 - Oryza sativa subsp. japonica (Rice)	3e-36
11.3.7.19	0_13129	RTK1_28_H06_A029	0.631621	1.58323
3.2.18.4	2_1088	RTCNT1_36_C09_A029	0.63127	1.58411	gb|ABM54492.1|	expansin 2 [Cunninghamia lanceolata]	3e-56	O48818|EXPA4_ARATH	Expansin-A4 precursor - Arabidopsis thaliana (Mouse-ear cress)	3e-52
7.2.20.14	2_6057	NDL1_41_C02_A029	0.631255	1.58415	dbj|BAA94594.1|	pinocembrin chalcone synthase [Pinus densiflora]	1e-171	P30079|CHSY_PINSY	Chalcone synthase - Pinus sylvestris (Scots pine)	1e-169
12.3.17.14	2_4163	RTDR2_1_E11_A021	0.63078	1.58534
1.3.21.20	0_2200	NDL1_1_A12_A029	0.63062	1.58574	gb|AAL10685.1|	mannose-binding lectin [Morus nigra]	1e-05	P82859|LECA_CASCR	Agglutinin - Castanea crenata (Japanese chestnut)	1e-05
7.2.20.3	2_5698	NDL1_13_D04_A029	0.630466	1.58613	gb|EEF44609.1|	DNA topoisomerase II, putative [Ricinus communis]	2e-11	O24308|TOP2_PEA	DNA topoisomerase 2 - Pisum sativum (Garden pea)	2e-10
6.4.17.11	2_10205	RTDR1_16_F05_A015	0.630123	1.58699
3.4.6.5	0_13577	RTMG1_22_C10_A029	0.630116	1.58701	emb|CAA57810.1|	proline-rich-like protein [Asparagus officinalis]	9e-25	Q00451|PRF1_SOLLC	36.4 kDa proline-rich protein - Solanum lycopersicum (Tomato) (Lycopersicon esculentum)	5e-17
10.3.22.21	2_2672	GEO1_4_E06_A029	0.629871	1.58763	ref|XP_002298645.1|	hydroxycinnamoyl CoA shikimate/quinate hydroxycinnamoyltransferase-like protein [Populus trichocarpa] gb|EEE83450.1| hydroxycinnamoyl CoA shikimate/quinate hydroxycinnamoyltransferase-like protein [Populus trichocarpa]	2e-36	O24645|HCBT1_DIACA	Anthranilate N-benzoyltransferase protein 1 - Dianthus caryophyllus (Carnation) (Clove pink)	3e-19
8.1.8.1	0_11522	RTDK1_15_B11_A029	0.62978	1.58786	ref|NP_173922.1|	aspartyl protease family protein [Arabidopsis thaliana] gb|AAG50814.1|AC079281_16 hypothetical protein [Arabidopsis thaliana] gb|AAM20575.1| unknown protein [Arabidopsis thaliana] gb|AAN15613.1| unknown protein [Arabidopsis thaliana] dbj|BAF00436.1| hypothetical protein [Arabidopsis thaliana]	3e-45	Q766C3|NEP1_NEPGR	Aspartic proteinase nepenthesin-1 precursor - Nepenthes gracilis (Slender pitcher plant)	1e-28
12.3.12.3	2_688	RTWW2_8_F02_A021	0.629723	1.588
1.3.3.11	0_16772	STRR1_32_G10_A033	0.629551	1.58843	gb|AAU95082.1|	anthocyanidin reductase [Ginkgo biloba]	4e-56	Q9SEV0|BAN_ARATH	Leucoanthocyanidin reductase - Arabidopsis thaliana (Mouse-ear cress)	3e-36
5.2.20.12	2_3230	NDL1_34_F06_A029	0.629509	1.58854				Q40854|MT3_PICGL	Metallothionein-like protein EMB30 - Picea glauca (White spruce)	1e-26
11.4.5.8	0_14551	RTNACL1_36_H07_A029	0.629122	1.58952	gb|EEF51968.1|	ring finger protein, putative [Ricinus communis]	2e-25	Q5XF85|ATL4J_ARATH	RING-H2 finger protein ATL4J precursor - Arabidopsis thaliana (Mouse-ear cress)	3e-25
9.2.5.12	1_2161	RTNIT1_11_D09_A029	0.629082	1.58962
10.1.11.20	0_9186	GEO2_6_B10_A032	0.628883	1.59012
4.2.19.6	2_641	RTBOR1_3_E09_A029	0.628675	1.59065	gb|ACM45714.1|	class II chitinase [Pyrus pyrifolia]	2e-96	P85084|CHIT_CARPA	Endochitinase - Carica papaya (Papaya)	2e-56
3.3.5.3	0_14504	RTNACL1_33_C03_A029	0.628624	1.59078
10.4.14.24	2_5171	RTNIT1_6_C12_A029	0.628586	1.59087	ref|NP_189427.1|	NQR (NADPH:QUINONE OXIDOREDUCTASE); FMN reductase [Arabidopsis thaliana] sp|Q9LK88.1|NQR_ARATH RecName: Full=NADPH:quinone oxidoreductase dbj|BAB02535.1| NADPH:quinone oxidoreductase [Arabidopsis thaliana] gb|ABD42979.1| At3g27890 [Arabidopsis thaliana]	6e-64	Q9LK88|NQR_ARATH	NADPH:quinone oxidoreductase - Arabidopsis thaliana (Mouse-ear cress)	3e-65
8.2.17.24	2_357	RTDR3_4_E04_A022	0.628535	1.591	gb|AAO45182.1|	peroxidase 1 [Artemisia annua]	8e-65	Q96518|PER16_ARATH	Peroxidase 16 precursor - Arabidopsis thaliana (Mouse-ear cress)	1e-59
3.4.8.1	2_7549	RTDK1_19_B04_A029	0.628522	1.59104	gb|AAB01570.1|	late embryogenesis abundant protein [Picea glauca]	1e-122
3.3.20.19	2_9791	NDL1_55_G09_A029	0.628225	1.59179	gb|EEF39692.1|	Flavonol synthase/flavanone 3-hydroxylase, putative [Ricinus communis]	5e-49	Q06942|FL3H_MALDO	Naringenin,2-oxoglutarate 3-dioxygenase - Malus domestica (Apple) (Malus sylvestris)	4e-35
11.1.18.14	0_506	RTCNT1_54_B10_A029	0.628045	1.59224
7.4.5.4	2_6484	RTNACL1_17_G12_A029	0.627995	1.59237	gb|ABA18653.1|	glutamate decarboxylase [Pinus pinaster]	5e-42	Q07346|DCE_PETHY	Glutamate decarboxylase - Petunia hybrida (Petunia)	7e-35
7.4.12.22	0_8359	COLD1_14_H02_A029	0.627904	1.5926	ref|NP_564360.1|	SEC14 cytosolic factor family protein / phosphoglyceride transfer family protein [Arabidopsis thaliana] ref|NP_001031119.1| SEC14 cytosolic factor family protein / phosphoglyceride transfer family protein [Arabidopsis thaliana] sp|Q94C59.2|PATL4_ARATH RecName: Full=Patellin-4 gb|AAD25756.1|AC007060_14 Contains the PF|00650 CRAL/TRIO phosphatidyl-inositol-transfer protein domain. ESTs gb|T76582, g…	2e-10	Q94C59|PATL4_ARATH	Patellin-4 - Arabidopsis thaliana (Mouse-ear cress)	9e-12
9.4.19.16	2_1607	RTCNT1_9_B04_A029	0.627553	1.59349	emb|CAE17327.1|	lipoxygenase [Fragaria x ananassa]	8e-54	P38415|LOXA_SOLLC	Lipoxygenase A - Solanum lycopersicum (Tomato) (Lycopersicon esculentum)	2e-47
2.3.9.20	1_2385	RTCU1_32_G06_A029	0.627143	1.59453
5.1.12.15	2_9817	RTWW3_15_E11_A022	0.627102	1.59464	gb|AAY26151.1|	high mobility group protein [Cucumis sativus]	5e-10	P27347|MNB1B_MAIZE	DNA-binding protein MNB1B - Zea mays (Maize)	3e-09
7.4.6.13	0_13967	RTMNUT1_14_G08_A029	0.626815	1.59537
10.3.8.18	0_12499	RTFEPL1_4_F09_A029	0.626687	1.59569	emb|CAI30878.1|	caffeate O-methyltransferase [Picea abies] gb|ABK23738.1| unknown [Picea sitchensis]	2e-14	Q9SWC2|COMT1_EUCGL	Caffeic acid 3-O-methyltransferase - Eucalyptus globulus (Blue gum)	3e-10
11.1.7.4	0_12900	RTHG1_9_C03_A029	0.626245	1.59682	ref|XP_002267559.1|	ripening-related protein-like [Vitis vinifera], predicted	9e-10
8.3.22.3	0_3350	FLD1_37_E10_A029	0.626205	1.59692	gb|EEF31330.1|	spore coat protein, putative [Ricinus communis]	1e-56	P07788|COTA_BACSU	Spore coat protein A - Bacillus subtilis	2e-15
4.3.17.6	2_2534	RTDR1_8_G11_A015	0.625749	1.59808	dbj|BAD93485.1|	pollen major allergen No.121 isoform 2 [Cryptomeria japonica]	2e-49	Q41638|XTHA_PHAAN	Xyloglucan endotransglucosylase/hydrolase protein A precursor - Phaseolus angularis (Adzuki bean) (Vigna angularis)	6e-49
3.2.14.9	2_8430	RTMNUT1_7_A04_A029	0.625645	1.59835
2.3.13.24	2_9560	RTWW2_7_D02_A021	0.625565	1.59856	gb|AAB86938.1|	NOI protein [Arabidopsis thaliana] dbj|BAA97284.1| NOI protein, nitrate-induced [Arabidopsis thaliana] gb|AAL38736.1| putative NOI protein, nitrate-induced [Arabidopsis thaliana] gb|AAM20305.1| putative nitrate-induced NOI protein [Arabidopsis thaliana]	7e-16	Q8GYN5|RIN4_ARATH	RPM1-interacting protein 4 - Arabidopsis thaliana (Mouse-ear cress)	5e-06
10.2.13.2	0_5427	RTPHOS1_4_A06_A029	0.625498	1.59873	gb|AAV36305.1|	caffeate O-methyltransferase [Pinus taeda] gb|AAV36307.1| caffeate O-methyltransferase [Pinus taeda] gb|AAV36311.1| caffeate O-methyltransferase [Pinus taeda] gb|AAV36313.1| caffeate O-methyltransferase [Pinus taeda] gb|AAV36315.1| caffeate O-methyltransferase [Pinus taeda] gb|AAV36317.1| caffeate O-methyltransferase [Pinus taeda] gb|AAV36319.1| caffeate O-methyltransferase [Pinus taeda] gb|AAV36…	1e-79	Q43239|COMT1_ZINEL	Caffeic acid 3-O-methyltransferase - Zinnia elegans (Zinnia)	6e-49
1.2.14.17	2_1419	RTNIT1_4_H03_A029	0.625405	1.59896	gb|AAO61228.1|	(+)-alpha-pinene synthase [Pinus taeda]	2e-83	O24475|TPSD3_ABIGR	Pinene synthase, chloroplast precursor - Abies grandis (Grand fir)	4e-60
8.1.7.13	0_13026	RTK1_20_C07_A029	0.625236	1.59939
8.2.7.19	0_13157	RTK1_32_B05_A029	0.624826	1.60045	gb|EEF41859.1|	ceramidase, putative [Ricinus communis]	1e-80	Q304B9|NCASE_ARATH	Neutral ceramidase precursor - Arabidopsis thaliana (Mouse-ear cress)	2e-79
3.4.7.3	0_12619	RTHG1_15_F06_A029	0.624749	1.60064	gb|AAF75826.1|AF101790_1	arabinogalactan/proline-rich protein [Pinus taeda], putative	1e-14
8.4.7.22	0_13289	RTK1_45_D01_A029	0.624565	1.60111	ref|XP_002486812.1|	transposable element tc1 transposase, putative [Talaromyces stipitatus ATCC 10500] gb|EED12701.1| transposable element tc1 transposase, putative [Talaromyces stipitatus ATCC 10500]	1e-43	P35072|TCB1_CAEBR	Transposable element Tcb1 transposase - Caenorhabditis briggsae	5e-20
2.2.3.23	0_17316	STRR1_65_A08_A033	0.624348	1.60167	ref|XP_001211682.1|	aldehyde reductase I (Alcohol dehydrogenase [NADP+]) [Aspergillus terreus NIH2624] gb|EAU37466.1| aldehyde reductase I (Alcohol dehydrogenase [NADP+]) [Aspergillus terreus NIH2624]	3e-94	P27800|ALDX_SPOSA	Aldehyde reductase 1 - Sporobolomyces salmonicolor	5e-72
7.4.22.1	2_9960	FLD1_37_H01_A029	0.624109	1.60228	ref|NP_001063048.1|	leucyl-tRNA synthetase, putative	7e-55	Q5R614|SYLC_PONAB	Leucyl-tRNA synthetase, cytoplasmic - Pongo abelii (Sumatran orangutan)	8e-14
9.4.7.18	0_13145	RTK1_30_G06_A029	0.624053	1.60243	gb|AAM28914.1|	TIR/P-loop/LRR [Pinus taeda]	3e-25	P23799|ESAG8_TRYBB	Putative adenylate cyclase regulatory protein - Trypanosoma brucei brucei	2e-16
1.1.11.15	0_9137	GEO2_3_G01_A032	0.623997	1.60257
2.1.4.19	0_16205	RTS1_25_B01_A029	0.623976	1.60263				Q9LZV8|ATL5A_ARATH	RING-H2 finger protein ATL5A - Arabidopsis thaliana (Mouse-ear cress)	9e-17
10.3.7.12	0_12869	RTHG1_31_D11_A029	0.623934	1.60273	gb|EEF43478.1|	1-aminocyclopropane-1-carboxylate oxidase, putative [Ricinus communis]	7e-62	Q07353|FL3H_PETHY	Naringenin,2-oxoglutarate 3-dioxygenase - Petunia hybrida (Petunia)	9e-36
9.3.10.17	0_10177	RTBOR1_21_C01_A029	0.623277	1.60442	ref|NP_001048140.1|	beta-D-xylosidase, putative	9e-18	P83344|XYNB_PRUPE	Putative beta-D-xylosidase - Prunus persica (Peach)	4e-11
8.3.21.12	2_1858	GEO1_4_C01_A029	0.623263	1.60446				P50160|TS2_MAIZE	Sex determination protein tasselseed-2 - Zea mays (Maize)	9e-50
7.4.12.1	0_4817	RTWW2_12_A07_A021	0.62322	1.60457	ref|XP_002307453.1|	nramp transporter [Populus trichocarpa] gb|EEE94449.1| nramp transporter [Populus trichocarpa]	2e-35	Q9S9N8|NRAM6_ARATH	Metal transporter Nramp6 - Arabidopsis thaliana (Mouse-ear cress)	1e-22
4.1.23.20	2_3833	FLD1_26_C06_A029	0.622459	1.60653				Q9XG54|OPR1_SOLLC	12-oxophytodienoate reductase 1 - Solanum lycopersicum (Tomato) (Lycopersicon esculentum)	9e-85
12.3.12.18	2_5379	RTWW3_18_F05_A022	0.622287	1.60698	gb|AAP85249.1|	chalcone synthase [Pinus pinaster]	1e-154	O65872|CHSY_PINST	Chalcone synthase - Pinus strobus (Eastern white pine)	1e-154
1.3.2.3	0_17521	STRR1_76_A10_A033	0.622204	1.60719
3.1.5.22	0_15289	RTPHOS1_24_F12_A029	0.622148	1.60733	gb|AAK83369.1|	chorismate mutase [Filobasidiella neoformans]	2e-56	O13739|CHMU_SCHPO	Probable chorismate mutase - Schizosaccharomyces pombe (Fission yeast)	1e-36
4.2.5.8	0_14624	RTNACL1_44_G01_A029	0.622147	1.60734
9.1.5.16	0_14863	RTNIT1_20_H02_A029	0.621135	1.60996	gb|ACH59553.1|	anthocyanidin reductase [Pseudotsuga menziesii] gb|ACH59558.1| anthocyanidin reductase [Pseudotsuga menziesii] gb|ACH59559.1| anthocyanidin reductase [Pseudotsuga menziesii] gb|ACH59560.1| anthocyanidin reductase [Pseudotsuga menziesii] gb|ACH59566.1| anthocyanidin reductase [Pseudotsuga menziesii]	5e-28	Q9SEV0|BAN_ARATH	Leucoanthocyanidin reductase - Arabidopsis thaliana (Mouse-ear cress)	5e-19
2.1.19.1	0_1402	RTAL1_7_B06_A029	0.620905	1.61055	gb|AAM28909.1|	NBS/LRR [Pinus taeda]	4e-18
10.1.7.14	0_13006	RTK1_18_H02_A029	0.620834	1.61074	gb|EEF31039.1|	Anthocyanin 5-aromatic acyltransferase, putative [Ricinus communis]	6e-48	Q9SND9|Y3028_ARATH	Uncharacterized acetyltransferase At3g50280 - Arabidopsis thaliana (Mouse-ear cress)	6e-30
6.2.18.23	1_4808	RTCU1_3_G09_A029	0.620739	1.61098
10.2.21.20	2_1406	HEAT1_4_G05_A029	0.62055	1.61147
2.4.23.6	2_2336	FLD1_5_G07_A029	0.620492	1.61162	dbj|BAA81904.1|	NtPRp27 [Nicotiana tabacum]	2e-74
5.1.3.1	0_17693	STRR1_8_H04_A033	0.620461	1.6117
12.2.3.9	0_16587	STRR1_22_B11_A033	0.620427	1.61179	gb|ABN06136.1|	RNA-directed DNA polymerase (Reverse transcriptase); Ribonuclease H [Medicago truncatula]	3e-17	P34431|YL52_CAEEL	Uncharacterized protein F44E2.2 - Caenorhabditis elegans	3e-07
3.3.7.11	0_12949	RTK1_13_C05_A029	0.620382	1.61191	gb|ABA43903.1|	beta-carotene hydroxylase [Coffea arabica]	3e-72	Q01332|CRTZ_ESCVU	Beta-carotene hydroxylase - Escherichia vulneris	2e-16
12.2.18.5	2_1326	RTCNT1_37_D04_A029	0.620341	1.61202	gb|AAP85249.1|	chalcone synthase [Pinus pinaster]	1e-151	O65872|CHSY_PINST	Chalcone synthase - Pinus strobus (Eastern white pine)	1e-151
5.2.14.1	0_6043	RTK1_2_A06_A029	0.6197	1.61368
5.1.6.21	2_8882	RTNACL1_2_H09_A029	0.619677	1.61374	emb|CAM58516.1|	proline-rich arabinogalactan protein 4 [Pinus pinaster], putative	9e-14
4.3.5.3	0_14496	RTNACL1_20_B01_A029	0.619672	1.61376	dbj|BAH82659.1|	tubulin beta chain [Lotus japonicus]	1e-08	P93176|TBB_HORVU	Tubulin beta chain - Hordeum vulgare (Barley)	5e-10
11.3.20.4	2_8115	NDL1_10_H08_A029	0.61948	1.61426
11.1.22.5	2_390	FLD1_42_D06_A029	0.619251	1.61485	dbj|BAB40340.1|	12-oxophytodienoic acid 10, 11-reductase [Pisum sativum] dbj|BAD12185.1| 12-oxophytodienoic acid 10,11-reductase [Pisum sativum]	5e-72	Q9XG54|OPR1_SOLLC	12-oxophytodienoate reductase 1 - Solanum lycopersicum (Tomato) (Lycopersicon esculentum)	1e-69
9.1.18.7	0_744	RTCNT1_39_D10_A029	0.619223	1.61493	gb|EEF46268.1|	Xylem serine proteinase 1 precursor, putative [Ricinus communis]	9e-33	O65351|SUBL_ARATH	Subtilisin-like protease precursor - Arabidopsis thaliana (Mouse-ear cress)	3e-29
9.4.17.24	2_3196	RTDR3_3_G11_A022	0.6191	1.61525
8.1.12.23	0_8347	COLD1_14_A11_A029	0.618612	1.61652
5.3.5.23	0_15266	RTPHOS1_23_E12_A029	0.618366	1.61716	gb|EEF47125.1|	glucose-1-phosphate adenylyltransferase, putative [Ricinus communis]	6e-16	P55233|GLGL1_BETVU	Glucose-1-phosphate adenylyltransferase large subunit, chloroplast precursor - Beta vulgaris (Sugar beet)	7e-15
11.1.12.14	0_4057	RTWW3_9_H04_A022	0.618301	1.61733	sp|A7QEU4.1|PER5_VITVI	Peroxidase 5 , RecName	3e-29	P17180|PER3_ARMRU	Peroxidase C3 precursor - Armoracia rusticana (Horseradish) (Armoracia laphatifolia)	5e-21
3.2.11.3	0_8597	COLD1_33_D05_A029	0.618291	1.61736
2.3.5.22	0_15305	RTPHOS1_25_G05_A029	0.617913	1.61835
3.4.19.17	2_4847	RTCNT1_19_F12_A029	0.617895	1.6184				P40691|A115_TOBAC	Auxin-induced protein PCNT115 - Nicotiana tabacum (Common tobacco)	2e-68
10.3.18.14	1_4656	RTCNT1_54_G09_A029	0.617724	1.61885	gb|EEF28795.1|	heat-shock protein, putative [Ricinus communis]	1e-33	P19037|HSP13_ARATH	18.2 kDa class I heat shock protein - Arabidopsis thaliana (Mouse-ear cress)	5e-32
2.2.8.20	0_12290	RTFEPL1_20_E11_A029	0.617721	1.61885	emb|CAD29645.1|	auxin response factor 75 [Arabidopsis thaliana], putative	1e-05
12.2.11.14	0_8990	COLD1_62_E11_A029	0.617687	1.61894	ref|NP_176439.1|	protease inhibitor/seed storage/lipid transfer protein (LTP) family protein [Arabidopsis thaliana] gb|AAD43607.1|AC005698_6 T3P18.6 [Arabidopsis thaliana] gb|AAK76636.1| putative proline-rich cell wall protein [Arabidopsis thaliana] gb|AAL85077.1| putative proline-rich cell wall protein [Arabidopsis thaliana] gb|AAM65121.1| putative proline-rich cell wall protein [Arabidopsis thaliana]	3e-24	Q00451|PRF1_SOLLC	36.4 kDa proline-rich protein - Solanum lycopersicum (Tomato) (Lycopersicon esculentum)	3e-17
11.3.23.9	0_2756	FLD1_7_C06_A029	0.617606	1.61916	gb|EEF31918.1|	ubiquitin-protein ligase, putative [Ricinus communis]	2e-36	Q3EC97|FBL14_ARATH	F-box/LRR-repeat protein 14 - Arabidopsis thaliana (Mouse-ear cress)	1e-36
8.4.7.19	0_13159	RTK1_32_B11_A029	0.617598	1.61918
5.1.11.11	0_8921	COLD1_57_G09_A029	0.617575	1.61924	ref|NP_001051451.1|	Tubulin beta-7 chain	2e-35	P37832|TBB7_ORYSJ	Tubulin beta-7 chain - Oryza sativa subsp. japonica (Rice)	1e-36
3.3.23.24	2_3665	FLD1_33_H09_A029	0.617247	1.6201	gb|EEF50903.1|	B2 protein, putative [Ricinus communis]	3e-78	P37707|B2_DAUCA	B2 protein - Daucus carota (Carrot)	3e-70
6.2.5.4	2_6045	RTNACL1_18_G02_A029	0.617028	1.62067	gb|ABC86840.1|	flavonoid 3',5'-hydroxylase [Vitis vinifera]	3e-82	P48419|C75A3_PETHY	Flavonoid 3',5'-hydroxylase 2 - Petunia hybrida (Petunia)	8e-80
6.1.5.19	0_15074	RTPHOS1_13_D10_A029	0.616762	1.62137
6.4.8.18	0_12227	RTFEPL1_12_E11_A029	0.616705	1.62152	ref|NP_001054572.1|	TPA: class III peroxidase 69 precursor	5e-39	Q9SZB9|PER47_ARATH	Peroxidase 47 precursor - Arabidopsis thaliana (Mouse-ear cress)	8e-39
8.3.19.10	2_6064	RTCNT1_1_D11_A029	0.616634	1.62171
9.1.20.21	2_10038	NDL1_60_B01_A029	0.616573	1.62187	sp|Q50EK5.1|C72B2_PINTA	Cytochrome P450 720B2, RecName	1e-72	O64989|C90B1_ARATH	Cytochrome P450 90B1 - Arabidopsis thaliana (Mouse-ear cress)	1e-36
10.2.17.19	2_9749	RTDR2_13_H11_A021	0.616551	1.62193	gb|EEF41199.1|	argininosuccinate synthase, putative [Ricinus communis]	6e-42	Q9SZX3|ASSY_ARATH	Argininosuccinate synthase, chloroplast precursor - Arabidopsis thaliana (Mouse-ear cress)	4e-42
9.2.20.12	0_2041	NDL1_31_E02_A029	0.616061	1.62322	ref|NP_001105909.1|	12-oxo-phytodienoic acid reductase5 [Zea mays] gb|AAY26525.1| 12-oxo-phytodienoic acid reductase [Zea mays]	2e-06	Q9FEX0|OPRL_SOLLC	12-oxophytodienoate reductase-like protein - Solanum lycopersicum (Tomato) (Lycopersicon esculentum)	5e-06
1.3.18.19	2_847	RTCNT1_75_H11_A029	0.61582	1.62385	gb|EEF42902.1|	multidrug resistance protein 1, 2, putative [Ricinus communis]	4e-76	Q9ZR72|MDR1_ARATH	Multidrug resistance protein 1 - Arabidopsis thaliana (Mouse-ear cress)	2e-76
9.2.12.12	2_9627	RTWW3_4_B07_A022	0.615746	1.62404	gb|EEF50572.1|	polygalacturonase, putative [Ricinus communis]	6e-33
10.4.21.20	0_2397	HEAT1_4_G08_A029	0.615407	1.62494	gb|EEF51885.1|	BRASSINOSTEROID INSENSITIVE 1-associated receptor kinase 1 precursor, putative [Ricinus communis]	2e-89	Q9LYN8|EXS_ARATH	Leucine-rich repeat receptor protein kinase EXS precursor - Arabidopsis thaliana (Mouse-ear cress)	2e-53
12.3.12.20	0_4336	RTWW3_18_H09_A022	0.61513	1.62567
5.2.21.8	2_3627	FLD1_48_E12_A029	0.614201	1.62813	emb|CAC84682.1|	histone H1 [Pinus pinaster], putative	1e-23	P23444|H1_MAIZE	Histone H1 - Zea mays (Maize)	2e-18
12.3.8.13	0_11998	RTFE1_19_A05_A029	0.61396	1.62877
8.2.15.17	1_2073	RTFEPL1_5_A07_A029	0.613591	1.62975	ref|XP_711247.1|	potential zinc finger protein [Candida albicans SC5314] gb|EAK92012.1| potential zinc finger protein [Candida albicans SC5314]	2e-20	Q8NB15|ZN511_HUMAN	Zinc finger protein 511 - Homo sapiens (Human)	4e-10
5.4.18.2	0_819	RTCNT1_34_H08_A029	0.613435	1.63017
4.2.17.13	2_4869	RTDR2_8_D02_A021	0.613306	1.63051	gb|ABQ42392.1|	pectin methylesterase-like protein [Taiwania cryptomerioides]	2e-79	O04887|PME2_CITSI	Pectinesterase-2 precursor - Citrus sinensis (Sweet orange)	3e-76
9.3.18.5	2_2709	RTCNT1_39_B03_A029	0.613086	1.63109	ref|XP_002279005.1|	ftsH-like protease [Vitis vinifera], predicted similar to	2e-42	O80983|FTSH4_ARATH	Cell division protease ftsH homolog 4, mitochondrial precursor - Arabidopsis thaliana (Mouse-ear cress)	6e-38
3.4.19.2	2_5036	RTAL1_6_H10_A029	0.612906	1.63157	gb|EEF38595.1|	Aspartic proteinase nepenthesin-2 precursor, putative [Ricinus communis]	2e-29	Q766C3|NEP1_NEPGR	Aspartic proteinase nepenthesin-1 precursor - Nepenthes gracilis (Slender pitcher plant)	3e-14
6.1.15.17	2_6346	RTFEPL1_5_H11_A029	0.612088	1.63375				Q1LZE8|CG025_BOVIN	UPF0415 protein C7orf25 homolog - Bos taurus (Bovine)	1e-23
6.1.12.23	0_8374	COLD1_15_H01_A029	0.61185	1.63439	gb|EEF36949.1|	ubiquitin-protein ligase, putative [Ricinus communis]	8e-35
5.1.6.4	0_13832	RTMG1_7_D12_A029	0.611462	1.63542
12.4.15.19	2_4353	RTFEPL1_3_E07_A029	0.611095	1.63641	gb|EEF31981.1|	Pollen-specific protein SF3, putative [Ricinus communis]	6e-88	P29675|SF3_HELAN	Pollen-specific protein SF3 - Helianthus annuus (Common sunflower)	2e-56
11.1.7.3	0_12896	RTHG1_9_B03_A029	0.611043	1.63655	ref|XP_002327176.1|	f-box family protein [Populus trichocarpa] gb|EEE73926.1| f-box family protein [Populus trichocarpa]	9e-96	Q9C626|FB37_ARATH	Putative F-box protein At1g47056 - Arabidopsis thaliana (Mouse-ear cress)	1e-90
3.4.13.12	2_4095	RTS1_11_F12_A029	0.610851	1.63706	gb|AAC83032.1|	pathogenesis related protein from Hordeum vulgare. EST gb|Z18206 comes from this gene. [Arabidopsis thaliana], Similar to	2e-71	P16273|PRPX_HORVU	Pathogen-related protein - Hordeum vulgare (Barley)	7e-52
6.1.13.6	2_2309	RTS1_2_H05_A029	0.610844	1.63708	gb|EEF28379.1|	Xylem serine proteinase 1 precursor, putative [Ricinus communis]	9e-54	O65351|SUBL_ARATH	Subtilisin-like protease precursor - Arabidopsis thaliana (Mouse-ear cress)	3e-35
6.3.6.21	1_1854	RTMNUT1_44_D08_A029	0.610302	1.63853
3.4.18.9	2_325	RTCNT1_51_E06_A029	0.610186	1.63885	gb|ACA21458.1|	geranyl diphosphate synthase 2 [Picea abies]	1e-118	Q43133|GGPPS_SINAL	Geranylgeranyl pyrophosphate synthetase, chloroplast/chromoplast precursor - Sinapis alba (White mustard) (Brassica hirta)	9e-92
4.3.6.4	2_7355	RTMG1_8_B10_A029	0.610105	1.63906	emb|CAC84682.1|	histone H1 [Pinus pinaster], putative	2e-28	P23444|H1_MAIZE	Histone H1 - Zea mays (Maize)	1e-20
9.1.13.9	2_4438	RTS1_9_A11_A029	0.609665	1.64025
8.2.6.14	0_13954	RTMNUT1_14_B09_A029	0.609119	1.64172
9.2.9.7	0_10635	RTCA1_25_F08_A029	0.608899	1.64231	ref|NP_001045188.1|	bHLH transcription factor, putative	1e-07
12.4.7.23	2_9179	RTK1_41_B05_A029	0.608096	1.64448	gb|ABV21762.1|	GRP94 [Pinus taeda]	1e-105	P35016|ENPL_CATRO	Endoplasmin homolog precursor - Catharanthus roseus (Madagascar periwinkle) (Vinca rosea)	1e-77
12.2.19.5	2_1477	RTAL1_8_B05_A029	0.607295	1.64665				Q91DM0|POLG_PVCV1	Genome polyprotein [Contains: Movement protein - Petunia vein clearing virus (isolate Shepherd) (PVCV)	1e-09
2.2.14.10	1_4787	RTMNUT1_7_E05_A029	0.607145	1.64705	gb|AAV31746.1|	germin-like protein 1 [Picea abies]	3e-56	P92999|GL118_ARATH	Germin-like protein subfamily 1 member 18 precursor - Arabidopsis thaliana (Mouse-ear cress)	3e-49
10.1.8.19	2_9638	RTFEPL1_6_B02_A029	0.607061	1.64728	gb|EEF33849.1|	serine-threonine protein kinase, plant-type, putative [Ricinus communis]	1e-19	Q39527|LECR_CLALU	Lectin-related protein precursor - Cladrastis lutea (Yellow wood)	6e-13
4.2.5.4	0_14497	RTNACL1_20_C08_A029	0.606688	1.64829	gb|ACR24644.1|	vacuolar processing enzyme [Malus hupehensis var. mengshanensis]	1e-112	P49043|VPE_CITSI	Vacuolar-processing enzyme precursor - Citrus sinensis (Sweet orange)	1e-109
4.2.15.18	2_2964	RTFEPL1_6_G01_A029	0.606274	1.64942	gb|AAP85249.1|	chalcone synthase [Pinus pinaster]	4e-83	O65872|CHSY_PINST	Chalcone synthase - Pinus strobus (Eastern white pine)	9e-84
5.4.1.8	1_3759	STRS1_62_D07_A034	0.605895	1.65045
2.4.5.9	0_14792	RTNIT1_16_D07_A029	0.605819	1.65066	dbj|BAC20766.1|	cell death associated protein [Oryza sativa Japonica Group], putative	1e-08
8.2.9.19	0_11219	RTCU1_25_H11_A029	0.605643	1.65114
1.1.6.13	0_14055	RTMNUT1_23_D06_A029	0.605633	1.65117	gb|EEF39523.1|	kinesin, putative [Ricinus communis]	2e-17	Q07970|ATK1_ARATH	Kinesin-1 - Arabidopsis thaliana (Mouse-ear cress)	6e-18
3.3.15.9	2_3392	RTFE1_5_F05_A029	0.605454	1.65165	ref|NP_001060230.1|	transcription factor, putative	4e-34	O23310|NFYB3_ARATH	Nuclear transcription factor Y subunit B-3 - Arabidopsis thaliana (Mouse-ear cress)	8e-35
1.2.14.13	2_485	RTNACL1_6_C09_A029	0.604902	1.65316	ref|NP_001048399.1|	endomembrane protein emp70 precursor, putative	2e-21
9.3.20.12	2_5583	NDL1_31_E03_A029	0.604809	1.65342	ref|NP_001031507.1|	CDKB1;2 (cyclin-dependent kinase B1;2); cyclin binding / kinase/ protein serine/threonine kinase [Arabidopsis thaliana] sp|Q2V419.2|CKB12_ARATH RecName: Full=Cyclin-dependent kinase B1-2; Short=CDKB1;2 gb|AAC67356.1| putative cell division control protein kinase [Arabidopsis thaliana] emb|CAC34053.1| cyclin dependent kinase [Arabidopsis thaliana]	1e-49	Q2V419|CKB12_ARATH	Cyclin-dependent kinase B1-2 - Arabidopsis thaliana (Mouse-ear cress)	7e-51
6.4.18.4	2_1061	RTCNT1_34_F01_A029	0.604728	1.65364	gb|ABG57052.1|	chloroplast monodehydroascorbate reductase [Lycopersicon esculentum]	1e-70	P92947|MDARP_ARATH	Monodehydroascorbate reductase, chloroplast precursor - Arabidopsis thaliana (Mouse-ear cress)	1e-68
12.1.14.14	2_2996	RTMNUT1_8_C07_A029	0.604498	1.65426	emb|CAC84682.1|	histone H1 [Pinus pinaster], putative	2e-27	P40267|H1_SOLPN	Histone H1 - Solanum pennellii (Tomato) (Lycopersicon pennellii)	2e-16
8.2.9.18	0_11215	RTCU1_25_G08_A029	0.604423	1.65447
10.1.21.5	2_4295	FLD1_37_E08_A029	0.603999	1.65563
4.2.12.11	2_4705	RTWW3_7_A10_A022	0.603969	1.65571	gb|EEF37068.1|	Glucan endo-1,3-beta-glucosidase precursor, putative [Ricinus communis]	5e-94	Q8L868|E1311_ARATH	Putative glucan endo-1,3-beta-glucosidase 11 precursor - Arabidopsis thaliana (Mouse-ear cress)	4e-69
9.4.17.21	0_7531	RTDR3_3_E09_A022	0.603687	1.65649	ref|XP_387023.1|	1433_TRIHA 14-3-3 PROTEIN HOMOLOG (TH1433) [Gibberella zeae PH-1]	2e-33	Q99002|1433_TRIHA	14-3-3 protein homolog - Trichoderma harzianum (Hypocrea lixii)	4e-34
12.4.22.15	0_3005	FLD1_55_B10_A029	0.603619	1.65668
9.2.19.21	0_993	RTCNT1_24_F01_A029	0.603429	1.6572
8.4.18.22	0_162	RTCU1_2_F02_A029	0.603233	1.65773
8.4.15.15	2_6244	RTFE1_8_B07_A029	0.603045	1.65825	ref|NP_564342.1|	transcription factor/ transcription regulator [Arabidopsis thaliana] ref|NP_973937.1| transcription factor/ transcription regulator [Arabidopsis thaliana] sp|Q9ASX9.1|BH144_ARATH RecName: Full=Transcription factor bHLH144; AltName: Full=Transcription factor EN 130; AltName: Full=bHLH transcription factor bHLH144; AltName: Full=Basic helix-loop-helix protein 144; Short=bHLH 144; Short=AtbHLH144 gb…	2e-07	Q9LXD8|BHL43_ARATH	Basic helix-loop-helix protein 43 - Arabidopsis thaliana (Mouse-ear cress)	1e-05
9.4.15.15	2_57	RTFE1_7_H06_A029	0.60288	1.65871	gb|EEF38595.1|	Aspartic proteinase nepenthesin-2 precursor, putative [Ricinus communis]	7e-38	Q766C3|NEP1_NEPGR	Aspartic proteinase nepenthesin-1 precursor - Nepenthes gracilis (Slender pitcher plant)	9e-26
10.2.7.21	0_13263	RTK1_42_E04_A029	0.602739	1.65909	gb|EEF33783.1|	DNA binding protein, putative [Ricinus communis]	1e-14
11.4.20.18	0_1836	NDL1_46_C11_A029	0.601721	1.6619	gb|EEF43915.1|	Xyloglucan endotransglucosylase/hydrolase protein A precursor, putative [Ricinus communis]	3e-72	Q8L9A9|XTH8_ARATH	Probable xyloglucan endotransglucosylase/hydrolase protein 8 precursor - Arabidopsis thaliana (Mouse-ear cress)	9e-71
1.3.13.6	2_1109	RTS1_5_F09_A029	0.601264	1.66316	ref|XP_002282891.1|	fiber protein Fb2 [Vitis vinifera], predicted similar to	2e-38	Q39083|DI191_ARATH	Protein DEHYDRATION-INDUCED 19 - Arabidopsis thaliana (Mouse-ear cress)	2e-36
2.1.4.15	2_6829	RTS1_3_F04_A029	0.601255	1.66319	dbj|BAA94594.1|	pinocembrin chalcone synthase [Pinus densiflora]	1e-146	Q9M5M0|CHS7_PICMA	Chalcone synthase 7 - Picea mariana (Black spruce)	1e-144
10.3.11.19	0_9184	GEO2_6_B04_A032	0.601048	1.66376	gb|EEF47075.1|	1-aminocyclopropane-1-carboxylate oxidase, putative [Ricinus communis]	1e-99	Q06942|FL3H_MALDO	Naringenin,2-oxoglutarate 3-dioxygenase - Malus domestica (Apple) (Malus sylvestris)	5e-55
12.3.21.24	2_1541	NDL1_1_G12_A029	0.600979	1.66395	sp|P10053.1|RBS_PINTH	Ribulose bisphosphate carboxylase small chain, chloroplastic, RecName	2e-79	P10053|RBS_PINTH	Ribulose bisphosphate carboxylase small chain, chloroplast precursor - Pinus thunbergii (Green pine) (Japanese black pine)	1e-80
2.4.13.19	2_9302	RTWW1_22_F12_A015	0.60076	1.66456	gb|ACF06558.1|	germin A [Elaeis guineensis]	2e-64	Q9SFF9|GL17_ARATH	Germin-like protein subfamily 1 member 7 precursor - Arabidopsis thaliana (Mouse-ear cress)	3e-59
4.2.11.13	2_5786	FLD1_72_H10_A029	0.600664	1.66482				P40691|A115_TOBAC	Auxin-induced protein PCNT115 - Nicotiana tabacum (Common tobacco)	2e-56
2.2.12.9	2_9214	RTWW3_8_D03_A022	0.600574	1.66507	gb|EEF28328.1|	amino acid transporter, putative [Ricinus communis]	2e-47	Q9JM15|S38A1_RAT	Sodium-coupled neutral amino acid transporter 1 - Rattus norvegicus (Rat)	1e-06
1.1.6.11	0_13881	RTMNUT1_10_F05_A029	0.600474	1.66535	ref|NP_180580.1|	LAC3 (laccase 3); laccase [Arabidopsis thaliana] sp|Q56YT0.2|LAC3_ARATH RecName: Full=Laccase-3; AltName: Full=Benzenediol:oxygen oxidoreductase 3; AltName: Full=Urishiol oxidase 3; AltName: Full=Diphenol oxidase 3; Flags: Precursor gb|AAC16927.1| putative laccase [Arabidopsis thaliana] gb|AAM14916.1| putative laccase [Arabidopsis thaliana]	9e-45	Q56YT0|LAC3_ARATH	Laccase-3 precursor - Arabidopsis thaliana (Mouse-ear cress)	5e-46
2.4.12.1	2_226	RTWW2_15_D06_A021	0.60017	1.66619
11.3.12.2	1_5549	RTWW2_9_A10_A021	0.600083	1.66644	gb|AAF12810.1|AF197342_1	pathogenesis-related protein [Picea glauca],intracellular , putative	3e-33	O24248|PRU1_PRUAV	Major allergen Pru av 1 - Prunus avium (Cherry)	1e-16
4.3.22.14	2_4916	FLD1_61_A02_A029	0.600003	1.66666	gb|EEF52201.1|	Poly(rC)-binding protein, putative [Ricinus communis]	6e-14	Q9UNW9|NOVA2_HUMAN	RNA-binding protein Nova-2 - Homo sapiens (Human)	2e-08
9.4.8.11	0_11870	RTFE1_12_F01_A029	0.599904	1.66693
2.2.12.14	0_4358	RTWW3_17_A02_A022	0.599708	1.66748	emb|CAA63496.1|	pectate lyase [Musa acuminata AAA Group]	6e-25	Q9FXD8|PEL5_ARATH	Probable pectate lyase 5 precursor - Arabidopsis thaliana (Mouse-ear cress)	3e-22
7.1.9.19	2_10519	RTCU1_26_F10_A029	0.599625	1.66771	dbj|BAE06270.1|	cyclin-dependent kinase B [Scutellaria baicalensis]	1e-106	Q8L4P8|CKB11_ORYSJ	Cyclin-dependent kinase B1-1 - Oryza sativa subsp. japonica (Rice)	1e-104
5.3.13.14	2_8140	RTWW1_6_D05_A015	0.599622	1.66772	sp|A7QEU4.1|PER5_VITVI	Peroxidase 5 , RecName	3e-91	O23044|PER3_ARATH	Peroxidase 3 precursor - Arabidopsis thaliana (Mouse-ear cress)	1e-64
2.3.23.8	0_2785	FLD1_6_B06_A029	0.599594	1.6678	gb|AAT73205.1|	laccase [Auricularia polytricha]	3e-52	Q09920|FIO1_SCHPO	Iron transport multicopper oxidase fio1 precursor - Schizosaccharomyces pombe (Fission yeast)	6e-30
6.2.16.13	2_6017	RTDS2_2_E08_A021	0.599487	1.66809	gb|ACC54561.1|	1-hydroxy-2-methyl-2-(E)-butenyl 4-diphosphate reductase type 2 [Pinus densiflora], putative	1e-120	Q8DK29|ISPH_SYNEL	4-hydroxy-3-methylbut-2-enyl diphosphate reductase - Synechococcus elongatus (Thermosynechococcus elongatus)	6e-71
1.2.4.11	0_15735	RTPQ1_30_E10_A032	0.599349	1.66848	ref|NP_001061692.1|	BURP domain-containing protein 12	5e-39	P92982|JP630_ARATH	Probable polygalacturonase non-catalytic subunit JP630 precursor - Arabidopsis thaliana (Mouse-ear cress)	3e-37
6.1.15.7	1_2184	RTDS3_23_H06_A022	0.598851	1.66987	gb|AAL36933.1|AF213481_1	gamma-tocopherol methyltransferase [Perilla frutescens]	7e-55	Q9ZSK1|GTOMC_ARATH	Tocopherol O-methyltransferase, chloroplast precursor - Arabidopsis thaliana (Mouse-ear cress)	2e-52
4.3.21.21	2_4037	NDL1_7_A04_A029	0.598784	1.67005	dbj|BAD06575.1|	LEDI-5c protein [Lithospermum erythrorhizon]	4e-61	Q9XG54|OPR1_SOLLC	12-oxophytodienoate reductase 1 - Solanum lycopersicum (Tomato) (Lycopersicon esculentum)	2e-59
12.3.21.19	2_4310	HEAT1_3_G07_A029	0.598718	1.67024	gb|ACG43276.1|	pre-mRNA cleavage complex II protein Clp1 [Zea mays]	2e-49	Q92989|CLP1_HUMAN	Pre-mRNA cleavage complex II protein Clp1 - Homo sapiens (Human)	3e-18
6.2.11.12	0_8912	COLD1_57_A01_A029	0.598178	1.67174	gb|EEF33010.1|	Nodulation receptor kinase precursor, putative [Ricinus communis]	8e-59	O48788|Y2267_ARATH	Probable inactive receptor kinase At2g26730 precursor - Arabidopsis thaliana (Mouse-ear cress)	4e-56
8.2.6.5	0_13492	RTMG1_17_H12_A029	0.597614	1.67332				P50160|TS2_MAIZE	Sex determination protein tasselseed-2 - Zea mays (Maize)	6e-21
10.2.12.12	2_7005	RTWW3_3_G07_A022	0.597364	1.67402	emb|CAI30878.1|	caffeate O-methyltransferase [Picea abies] gb|ABK23738.1| unknown [Picea sitchensis]	1e-110	Q8W013|COMT1_CATRO	Caffeic acid 3-O-methyltransferase - Catharanthus roseus (Madagascar periwinkle) (Vinca rosea)	2e-70
4.2.12.5	2_580	RTWW2_21_A01_A021	0.597238	1.67438	dbj|BAF31994.1|	calmodulin [Cryptomeria japonica], putative	4e-78	P27161|CALM_SOLLC	Calmodulin - Solanum lycopersicum (Tomato) (Lycopersicon esculentum)	3e-78
7.2.5.16	0_14891	RTNIT1_26_E06_A029	0.596867	1.67541
8.3.22.18	1_1807	FLD1_66_E05_A029	0.596849	1.67546	gb|AAO27749.1|	glucosidase [Fusarium sporotrichioides]	5e-67	O13990|BGL2_SCHPO	Glucan 1,3-beta-glucosidase precursor - Schizosaccharomyces pombe (Fission yeast)	8e-26
7.2.12.1	2_8615	RTWW2_12_A04_A021	0.596642	1.67605	emb|CAA10134.1|	basic blue copper protein [Cicer arietinum]	3e-20	P00303|BABL_CUCSA	Basic blue protein - Cucumis sativus (Cucumber)	2e-20
9.1.8.11	0_11867	RTFE1_12_D10_A029	0.596493	1.67647	emb|CAD35494.1|	auxin induced cell wall protein [Pinus pinaster], putative	1e-17
9.4.9.16	0_11035	RTCU1_15_B04_A029	0.595835	1.67832
8.2.14.15	2_9800	RTNACL1_2_D11_A029	0.595628	1.6789	gb|AAM28910.1|	TIR/X [Pinus taeda]	1e-77
10.2.12.11	2_1953	RTWW3_3_F11_A022	0.595595	1.67899	gb|EEF32464.1|	zinc finger protein, putative [Ricinus communis]	1e-29	P40602|APG_ARATH	Anter-specific proline-rich protein APG precursor - Arabidopsis thaliana (Mouse-ear cress)	3e-08
12.1.11.5	0_8634	COLD1_35_G03_A029	0.59525	1.67997	ref|XP_001697820.1|	histone H2A [Chlamydomonas reinhardtii] gb|EDO96006.1| histone H2A [Chlamydomonas reinhardtii]	3e-21	P50567|H2A_CHLRE	Histone H2A - Chlamydomonas reinhardtii	2e-22
9.3.5.10	0_14694	RTNIT1_11_A12_A029	0.595131	1.6803
10.3.9.15	0_11017	RTCU1_14_D04_A029	0.595121	1.68033	gb|AAB86938.1|	NOI protein [Arabidopsis thaliana] dbj|BAA97284.1| NOI protein, nitrate-induced [Arabidopsis thaliana] gb|AAL38736.1| putative NOI protein, nitrate-induced [Arabidopsis thaliana] gb|AAM20305.1| putative nitrate-induced NOI protein [Arabidopsis thaliana]	1e-22	Q68F70|INT4_XENLA	Integrator complex subunit 4 - Xenopus laevis (African clawed frog)	0
2.3.11.11	0_8966	COLD1_60_H02_A029	0.594866	1.68105
1.3.4.17	0_16212	RTS1_25_F04_A029	0.594648	1.68167
4.3.12.24	0_8408	COLD1_18_F01_A029	0.593397	1.68521	gb|ABA42922.1|	glyoxal oxidase [Vitis pseudoreticulata] emb|CAO15726.1| unnamed protein product [Vitis vinifera]	1e-48
8.2.10.8	0_9673	RTAL1_11_G03_A029	0.593017	1.68629	gb|EEF41218.1|	bcr-associated protein, bap, putative [Ricinus communis]	2e-49
9.2.13.15	1_5586	RTWW1_3_C08_A015	0.592541	1.68765	dbj|BAD93485.1|	pollen major allergen No.121 isoform 2 [Cryptomeria japonica]	3e-81	Q41542|XTH_WHEAT	Probable xyloglucan endotransglucosylase/hydrolase precursor - Triticum aestivum (Wheat)	3e-79
10.1.9.4	0_10437	RTCA1_12_A05_A029	0.592355	1.68818	ref|XP_002298645.1|	hydroxycinnamoyl CoA shikimate/quinate hydroxycinnamoyltransferase-like protein [Populus trichocarpa] gb|EEE83450.1| hydroxycinnamoyl CoA shikimate/quinate hydroxycinnamoyltransferase-like protein [Populus trichocarpa]	4e-35	O24645|HCBT1_DIACA	Anthranilate N-benzoyltransferase protein 1 - Dianthus caryophyllus (Carnation) (Clove pink)	2e-18
8.2.7.15	2_9105	RTK1_20_H01_A029	0.592109	1.68888	gb|ABG34280.1|	pectin acetylesterase [Eucalyptus globulus subsp. globulus]	1e-100	Q8R116|NOTUM_MOUSE	Protein notum homolog precursor - Mus musculus (Mouse)	7e-14
4.2.2.17	0_18124	STRS1_31_F11_A034	0.591774	1.68983	gb|EEF38595.1|	Aspartic proteinase nepenthesin-2 precursor, putative [Ricinus communis]	3e-27	Q766C3|NEP1_NEPGR	Aspartic proteinase nepenthesin-1 precursor - Nepenthes gracilis (Slender pitcher plant)	8e-16
9.2.11.12	0_8868	COLD1_54_B08_A029	0.591617	1.69028	dbj|BAA13135.1|	subtilisin-like protein [Picea abies]	4e-82	O65351|SUBL_ARATH	Subtilisin-like protease precursor - Arabidopsis thaliana (Mouse-ear cress)	2e-41
2.3.3.21	2_6114	STRR1_64_F01_A033	0.59152	1.69056	gb|EEF34283.1|	DNA-binding protein MNB1B, putative [Ricinus communis]	5e-26	P40619|HMGL_IPONI	HMG1/2-like protein - Ipomoea nil (Japanese morning glory) (Pharbitis nil)	2e-23
8.4.12.15	1_3551	RTWW3_12_H08_A022	0.591363	1.69101	gb|AAY26520.1|	secretory peroxidase [Catharanthus roseus] gb|ABF47518.1| putative secretory peroxidase [Catharanthus roseus]	1e-18	Q9SB81|PER42_ARATH	Peroxidase 42 precursor - Arabidopsis thaliana (Mouse-ear cress)	6e-19
10.1.3.16	0_16814	STRR1_35_A11_A033	0.591066	1.69186
10.1.20.4	2_250	NDL1_11_E09_A029	0.590585	1.69324
10.2.5.24	0_15196	RTPHOS1_19_E01_A029	0.590471	1.69356	gb|ACG45019.1|	translation initiation factor eIF-2B delta subunit [Zea mays]	1e-100	Q54FM3|EI2BD_DICDI	Translation initiation factor eIF-2B subunit delta - Dictyostelium discoideum (Slime mold)	1e-61
6.2.13.24	2_1802	RTWW2_3_H03_A021	0.590448	1.69363	gb|EEF33084.1|	DNA binding protein, putative [Ricinus communis]	4e-39	Q9S7C9|ESCA_ARATH	Putative DNA-binding protein ESCAROLA - Arabidopsis thaliana (Mouse-ear cress)	7e-20
10.2.21.5	2_3179	FLD1_37_G01_A029	0.590419	1.69371	gb|AAX92685.1|	aquaporin [Picea abies], probable	5e-99	Q8H5N9|PIP21_ORYSJ	Probable aquaporin PIP2-1 - Oryza sativa subsp. japonica (Rice)	2e-85
8.1.10.16	0_10389	RTBOR1_9_F04_A029	0.590201	1.69434	gb|ABG22095.1|	5-methyltetrahydropteroyltriglutamate-homocysteine methyltransferase, putative, expressed [Oryza sativa (japonica cultivar-group)] gb|ABG22096.1| 5-methyltetrahydropteroyltriglutamate-homocysteine methyltransferase, putative, expressed [Oryza sativa (japonica cultivar-group)]	2e-63	Q42662|METE_SOLSC	5-methyltetrahydropteroyltriglutamate--homocysteine methyltransferase - Solenostemon scutellarioides (Coleus) (Coleus blumei)	2e-62
2.1.21.10	0_2654	GEO1_14_C04_A029	0.59018	1.6944	gb|EEF28048.1|	RNA binding protein, putative [Ricinus communis]	2e-67
7.3.7.7	0_12733	RTHG1_23_C04_A029	0.590151	1.69448
7.1.21.3	2_2496	FLD1_13_A02_A029	0.590077	1.69469	gb|ABM69039.1|	expansin-like protein [Cunninghamia lanceolata]	8e-70	Q10S70|EXLA1_ORYSJ	Expansin-like A1 precursor - Oryza sativa subsp. japonica (Rice)	2e-56
8.4.16.1	2_9899	RTDR3_11_F12_A022	0.589907	1.69518	gb|ABE01245.1|	cyclin-dependent kinases regulatory subunit [Camellia sinensis]	2e-34	Q6PS57|CKS1_ORYSJ	Cyclin-dependent kinases regulatory subunit 1 - Oryza sativa subsp. japonica (Rice)	3e-35
6.2.10.12	0_9874	RTAL1_22_A02_A029	0.589418	1.69659	gb|ACA04849.1|	auxin-responsive protein IAA7 [Picea abies]	1e-28	Q38830|IAA12_ARATH	Auxin-responsive protein IAA12 - Arabidopsis thaliana (Mouse-ear cress)	2e-26
1.2.10.6	0_9763	RTAL1_16_D11_A029	0.58922	1.69716				P50160|TS2_MAIZE	Sex determination protein tasselseed-2 - Zea mays (Maize)	3e-69
1.4.23.9	0_3806	FLD1_13_D06_A029	0.588596	1.69896
11.4.18.9	2_6158	RTCNT1_46_B10_A029	0.588537	1.69913	gb|EEF38649.1|	Xyloglucan endotransglucosylase/hydrolase protein 2 precursor, putative [Ricinus communis]	5e-63	Q9SJL9|XTH32_ARATH	Probable xyloglucan endotransglucosylase/hydrolase protein 32 precursor - Arabidopsis thaliana (Mouse-ear cress)	5e-62
7.4.7.15	1_5699	RTK1_22_A12_A029	0.588463	1.69934
6.3.18.11	2_3923	RTCNT1_49_G02_A029	0.588031	1.70059	ref|NP_191078.1|	esterase/lipase/thioesterase family protein [Arabidopsis thaliana] emb|CAB75752.1| lipase-like protein [Arabidopsis thaliana]	2e-19	P28321|YJU3_YEAST	Serine hydrolase YJU3 - Saccharomyces cerevisiae (Baker's yeast)	4e-06
5.2.10.9	0_9878	RTAL1_22_A11_A029	0.588016	1.70063	ref|NP_001055921.1|	nodulin MtN21 protein, putative	6e-53	Q6J163|5NG4_PINTA	Auxin-induced protein 5NG4 - Pinus taeda (Loblolly pine)	2e-31
9.2.1.7	0_18607	STRS1_58_B06_A034	0.5877	1.70155
5.3.7.20	2_5897	RTK1_35_F01_A029	0.587556	1.70196	dbj|BAC79950.1|	auxin-regulated protein-like protein [Oryza sativa Japonica Group]	9e-26	A1L3F4|MEX3B_XENLA	RNA-binding protein MEX3B - Xenopus laevis (African clawed frog)	2e-07
2.4.12.21	0_8429	COLD1_19_F09_A029	0.587241	1.70288	gb|AAO73863.1|AF461460_1	(+)-3-carene synthase [Picea abies]	2e-84	O24475|TPSD3_ABIGR	Pinene synthase, chloroplast precursor - Abies grandis (Grand fir)	1e-85
8.2.16.3	2_9704	RTDR3_12_A08_A022	0.586417	1.70527	gb|EEF38595.1|	Aspartic proteinase nepenthesin-2 precursor, putative [Ricinus communis]	2e-36	Q766C3|NEP1_NEPGR	Aspartic proteinase nepenthesin-1 precursor - Nepenthes gracilis (Slender pitcher plant)	1e-26
10.3.10.20	0_10173	RTBOR1_21_A12_A029	0.586236	1.7058	gb|ABV21762.1|	GRP94 [Pinus taeda]	2e-77	P36183|ENPL_HORVU	Endoplasmin homolog precursor - Hordeum vulgare (Barley)	4e-72
2.3.17.12	0_8090	RTDR1_20_D11_A015	0.586218	1.70585	ref|XP_658337.1|	H3_EMENI Histone H3 [Aspergillus nidulans FGSC A4] gb|EAA65375.1| H3_EMENI Histone H3 [Aspergillus nidulans FGSC A4]	4e-32	P61834|H3_PENFN	Histone H3 - Penicillium funiculosum	3e-33
9.3.12.9	0_4176	RTWW3_3_H04_A022	0.586151	1.70604	emb|CAD45029.1|	NBS-LRR disease resistance protein homologue [Hordeum vulgare]	7e-09	O50052|DRL25_ARATH	Putative disease resistance protein At4g19050 - Arabidopsis thaliana (Mouse-ear cress)	8e-07
11.1.23.2	1_3358	COLD1_1_F07_A029	0.585919	1.70672
9.4.23.2	2_3501	COLD1_2_G07_A029	0.585307	1.7085	gb|ACG63497.1|	TCH [Ipomoea batatas]	6e-76	P17928|CALM_MEDSA	Calmodulin - Medicago sativa (Alfalfa)	4e-77
10.3.11.20	2_6530	GEO2_6_C01_A032	0.585091	1.70914
12.2.21.19	2_3611	HEAT1_3_F11_A029	0.58417	1.71183	gb|EEF37230.1|	Minor allergen Alt a, putative [Ricinus communis]	4e-84	P25349|YCP4_YEAST	Uncharacterized protein YCR004C - Saccharomyces cerevisiae (Baker's yeast)	8e-40
8.2.3.20	0_17045	STRR1_51_F05_A033	0.583533	1.7137
11.2.11.1	0_8473	COLD1_26_B03_A029	0.5835	1.7138	gb|AAR95994.1|	ribonucleotide reductase large subunit [Musa acuminata], putative	1e-141	Q9SJ20|RIR1_ARATH	Ribonucleoside-diphosphate reductase large subunit - Arabidopsis thaliana (Mouse-ear cress)	1e-139
8.4.13.20	2_10051	RTWW1_16_E09_A015	0.583071	1.71506	ref|XP_002422654.1|	histone H3, putative [Pediculus humanus corporis] gb|EEB09916.1| histone H3, putative [Pediculus humanus corporis]	7e-59	P68428|H32_WHEAT	Histone H3.2 - Triticum aestivum (Wheat)	3e-59
10.4.13.8	2_450	RTS1_1_B10_A029	0.582992	1.71529
7.3.14.14	2_2598	RTNACL1_2_G07_A029	0.582681	1.71621
9.4.2.1	0_17388	STRR1_69_D12_A033	0.582302	1.71732	ref|NP_566316.1|	kelch repeat-containing protein [Arabidopsis thaliana] gb|AAF13090.1|AC009176_17 unknown protein [Arabidopsis thaliana] gb|AAF21182.1|AC013483_6 unknown protein [Arabidopsis thaliana] gb|AAG40019.1|AF324668_1 MLP3.17 [Arabidopsis thaliana] gb|AAG42920.1|AF329503_1 unknown protein [Arabidopsis thaliana] gb|AAK62614.1| AT3g07720/F17A17_6 [Arabidopsis thaliana] gb|AAM44920.1| unknown protein [Arabid…	6e-35	Q9SDM9|MB33_ARATH	Myrosinase-binding protein-like At3g16400 - Arabidopsis thaliana (Mouse-ear cress)	6e-24
8.3.16.3	2_8769	RTDR3_12_A10_A022	0.582089	1.71795	gb|AAT84462.1|	xyloglucan endotransglucosylase/hydrolase [Selaginella kraussiana], putative	4e-35	Q8LDW9|XTH9_ARATH	Xyloglucan endotransglucosylase/hydrolase protein 9 precursor - Arabidopsis thaliana (Mouse-ear cress)	4e-32
11.3.21.2	2_4879	COLD1_5_F12_A029	0.582033	1.71812	emb|CAC84679.1|	histone H4 [Pinus pinaster], putative	7e-43	Q9LZT0|H2B7_ARATH	Histone H2B.7 - Arabidopsis thaliana (Mouse-ear cress)	5e-43
9.3.20.7	0_2174	NDL1_21_E06_A029	0.581873	1.71859	ref|NP_201302.1|	mitochondrial substrate carrier family protein [Arabidopsis thaliana] dbj|BAA97309.1| mitochondrial carrier protein-like [Arabidopsis thaliana] gb|AAP40437.1| putative mitochondrial carrier protein [Arabidopsis thaliana] gb|AAU90078.1| At5g64970 [Arabidopsis thaliana] dbj|BAF00488.1| mitochondrial carrier protein-like [Arabidopsis thaliana]	9e-24	P29518|BT1_MAIZE	Protein brittle-1, chloroplast precursor - Zea mays (Maize)	5e-11
5.2.20.4	2_2015	NDL1_15_A07_A029	0.581398	1.71999	ref|NP_188616.1|	DWF1 (DWARF 1); calmodulin binding / catalytic [Arabidopsis thaliana] ref|NP_850616.1| DWF1 (DWARF 1); calmodulin binding / catalytic [Arabidopsis thaliana] sp|Q39085.2|DIM_ARATH RecName: Full=Cell elongation protein DIMINUTO; AltName: Full=Cell elongation protein Dwarf1 gb|AAA20244.1| Dwarf1 dbj|BAB01296.1| Dwarf1 [Arabidopsis thaliana] gb|AAL60037.1| putative cell elongation protein Dwarf1 [Ara…	3e-90	Q39085|DIM_ARATH	Cell elongation protein DIMINUTO - Arabidopsis thaliana (Mouse-ear cress)	2e-91
4.3.4.19	0_16177	RTS1_20_H11_A029	0.581031	1.72108	ref|NP_001059981.1|	monosaccharide transporter 3, putative	1e-84	Q39228|STP4_ARATH	Sugar transport protein 4 - Arabidopsis thaliana (Mouse-ear cress)	3e-83
11.3.22.3	2_2814	FLD1_36_A04_A029	0.580961	1.72129	gb|AAR36911.1|	disease resistance gene [Pinus sylvestris]	1e-110
7.1.5.22	0_15231	RTPHOS1_21_E06_A029	0.580812	1.72173	dbj|BAG12798.1|	beta-tubulin [Sorogena stoianovitchae], putative	1e-64	P41352|TBB_TETTH	Tubulin beta chain - Tetrahymena thermophila	3e-65
4.3.21.9	2_10191	GEO1_12_F09_A029	0.580292	1.72327
2.2.4.12	0_15704	RTPQ1_28_H07_A032	0.580052	1.72398
1.4.6.16	1_4024	RTMNUT1_24_C07_A029	0.57993	1.72435
12.4.9.20	0_11166	RTCU1_22_H09_A029	0.579717	1.72498				O64818|Y2309_ARATH	Uncharacterized protein At2g23090 - Arabidopsis thaliana (Mouse-ear cress)	2e-30
4.4.11.12	1_1924	COLD1_59_B07_A029	0.579553	1.72547	gb|AAU95082.1|	anthocyanidin reductase [Ginkgo biloba]	2e-64	P51104|DFRA_DIACA	Dihydroflavonol-4-reductase - Dianthus caryophyllus (Carnation) (Clove pink)	2e-42
3.1.9.3	0_10532	RTCA1_18_H12_A029	0.579466	1.72573	ref|NP_001066923.1|	Rho GTPase activating protein 1	1e-60
1.3.17.2	2_9556	RTDR1_2_A07_A015	0.578496	1.72862
2.4.11.10	2_5821	COLD1_60_G02_A029	0.578341	1.72908	gb|AAM76225.1|	germin E protein precursor [Gossypium herbaceum], putative	3e-57	P92999|GL118_ARATH	Germin-like protein subfamily 1 member 18 precursor - Arabidopsis thaliana (Mouse-ear cress)	2e-54
9.3.13.15	0_4910	RTWW1_3_C10_A015	0.577832	1.73061	gb|AAF76468.1|AC020622_2	Contains similarity to p69d gene from Lycopersicon esculentum gb|Y17278 and contains a Peptidase S8 PF|00082 domain. [Arabidopsis thaliana]	2e-11	O65351|SUBL_ARATH	Subtilisin-like protease precursor - Arabidopsis thaliana (Mouse-ear cress)	2e-08
6.1.15.22	0_6164	RTHG1_3_E01_A029	0.577788	1.73074
4.3.5.19	0_15105	RTPHOS1_14_H03_A029	0.577642	1.73118	ref|XP_002474905.1|	hypothetical iron reductase [Postia placenta Mad-698-R] gb|EED79879.1| hypothetical iron reductase [Postia placenta Mad-698-R]	2e-08	P36033|FRE2_YEAST	Ferric/cupric reductase transmembrane component 2 precursor - Saccharomyces cerevisiae (Baker's yeast)	8e-09
11.1.6.1	0_13392	RTK1_68_D03_A029	0.577631	1.73121
8.3.4.16	2_8245	RTPQ1_35_B07_A032	0.577409	1.73188	gb|AAL24269.1|	AT5g51550/K17N15_10 [Arabidopsis thaliana] gb|AAM65358.1| AT5g51550/K17N15_10 [Arabidopsis thaliana]	8e-80
6.1.7.21	2_8564	RTK1_46_H12_A029	0.577029	1.73301	gb|AAI28106.1|	HIST2H4B protein [Homo sapiens]	3e-38	Q76H85|H4_SILLA	Histone H4 - Silene latifolia (White campion) (Bladder campion)	2e-39
12.1.13.20	2_2208	RTWW1_11_G08_A015	0.577004	1.73309	pdb|1U0U|A	Chain A, An Aldol Switch Discovered In Stilbene Synthases Mediates Cyclization Specificity Of Type Iii Polyketide Synthases: Pine Stilbene Synthase Structure pdb|1U0U|B Chain B, An Aldol Switch Discovered In Stilbene Synthases Mediates Cyclization Specificity Of Type Iii Polyketide Synthases: Pine Stilbene Synthase Structure pdb|1U0U|C Chain C, An Aldol Switch Discovered In Stilbene Synthases Med…	1e-105	Q02323|DPSS_PINSY	Dihydropinosylvin synthase - Pinus sylvestris (Scots pine)	1e-106
2.3.12.5	0_4592	RTWW2_22_C03_A021	0.576917	1.73335
9.3.8.10	0_11865	RTFE1_12_C02_A029	0.576128	1.73573
6.4.6.24	2_6077	RTNACL1_1_D12_A029	0.57577	1.7368	ref|XP_571370.1|	serine/threonine protein kinase FSK [Cryptococcus neoformans var. neoformans JEC21] gb|AAW44063.1| serine/threonine protein kinase FSK, putative [Cryptococcus neoformans var. neoformans JEC21]	4e-48	O14019|HAL4_SCHPO	Serine/threonine-protein kinase hal4 - Schizosaccharomyces pombe (Fission yeast)	8e-32
3.1.17.19	2_2646	RTDR2_19_H05_A021	0.575751	1.73686
5.2.9.22	0_11787	RTDK1_7_H01_A029	0.575682	1.73707	dbj|BAC10997.1|	flavonoid 3',5'-hydroxylase [Nierembergia sp. NB17]	2e-74	Q96418|C75A5_EUSGR	Flavonoid 3',5'-hydroxylase - Eustoma grandiflorum (Bluebells) (Lisianthus russellianus)	2e-75
9.1.19.4	0_1467	RTAL1_4_G03_A029	0.575617	1.73727
4.1.17.19	0_7864	RTDR2_19_E05_A021	0.575588	1.73736	ref|XP_001878145.1|	phytase [Laccaria bicolor S238N-H82] gb|EDR10844.1| phytase [Laccaria bicolor S238N-H82]	2e-39	O00093|PHYB_EMENI	3-phytase B precursor - Emericella nidulans (Aspergillus nidulans)	7e-12
12.3.18.14	2_174	RTCNT1_53_E11_A029	0.575563	1.73743
8.4.2.8	0_17626	STRR1_82_C01_A033	0.57546	1.73774	ref|XP_002309886.1|	photoperiod-response-like protein [Populus trichocarpa] ref|XP_002309891.1| photoperiod-response-like protein [Populus trichocarpa] gb|EEE90336.1| photoperiod-response-like protein [Populus trichocarpa] gb|EEE90341.1| photoperiod-response-like protein [Populus trichocarpa]	6e-33	Q9FLF4|PUB27_ARATH	U-box domain-containing protein 27 - Arabidopsis thaliana (Mouse-ear cress)	1e-30
6.4.15.18	2_2689	RTFEPL1_6_B01_A029	0.575371	1.73801
8.3.5.2	0_14449	RTNACL1_16_F12_A029	0.575364	1.73803	gb|EEF32794.1|	glycerol-3-phosphate dehydrogenase, putative [Ricinus communis]	8e-54	Q4R755|GPDM_MACFA	Glycerol-3-phosphate dehydrogenase, mitochondrial precursor - Macaca fascicularis (Crab eating macaque) (Cynomolgus monkey)	2e-16
8.4.2.19	0_18059	STRS1_28_F03_A034	0.57504	1.73901
8.4.20.5	0_2167	NDL1_21_G09_A029	0.574853	1.73957
8.4.9.2	2_6798	RTCA1_14_B11_A029	0.574797	1.73975
10.3.11.8	0_8677	COLD1_42_D04_A029	0.574581	1.7404	ref|NP_172142.2|	enoyl-CoA hydratase/isomerase family protein [Arabidopsis thaliana] dbj|BAD95058.1| 3-hydroxyisobutyryl-coenzyme A hydrolase [Arabidopsis thaliana] gb|AAY25463.1| At1g06550 [Arabidopsis thaliana] gb|ABG48391.1| At1g06550 [Arabidopsis thaliana]	1e-44	Q6NVY1|HIBCH_HUMAN	3-hydroxyisobutyryl-CoA hydrolase, mitochondrial precursor - Homo sapiens (Human)	5e-19
5.2.5.15	1_3282	RTNIT1_27_G07_A029	0.574344	1.74112	gb|EEF38056.1|	Peroxidase 12 precursor, putative [Ricinus communis]	1e-14	Q96520|PER12_ARATH	Peroxidase 12 precursor - Arabidopsis thaliana (Mouse-ear cress)	3e-10
7.2.14.11	0_5833	RTMNUT1_5_F10_A029	0.574263	1.74136
8.2.2.9	0_18895	STRS1_8_A07_A034	0.573881	1.74252	dbj|BAH82659.1|	tubulin beta chain [Lotus japonicus]	4e-87	P12460|TBB2_SOYBN	Tubulin beta-2 chain - Glycine max (Soybean)	2e-87
11.1.19.24	2_475	RTCNT1_23_A08_A029	0.573163	1.7447	emb|CAB92952.1|	peroxidase [Pinus pinaster]	1e-63	Q43729|PER57_ARATH	Peroxidase 57 precursor - Arabidopsis thaliana (Mouse-ear cress)	2e-28
9.1.13.22	2_5942	RTWW2_1_G07_A021	0.573049	1.74505	gb|AAN01133.1|	geranyl diphosphate synthase [Abies grandis]	1e-104	Q42698|GGPPS_CATRO	Geranylgeranyl pyrophosphate synthetase, chloroplast precursor - Catharanthus roseus (Madagascar periwinkle) (Vinca rosea)	4e-83
8.4.12.3	0_4821	RTWW2_11_H03_A021	0.572875	1.74558	gb|ACG38482.1|	sugar carrier protein A [Zea mays]	4e-48	Q10710|STA_RICCO	Sugar carrier protein A - Ricinus communis (Castor bean)	2e-47
6.2.3.18	2_8832	STRR1_53_C10_A033	0.572636	1.74631	gb|AAS47694.1|	(-)-limonene synthase [Picea abies]	1e-106	Q9M7D1|TPSD8_ABIGR	Beta-phellandrene synthase, chloroplast precursor - Abies grandis (Grand fir)	1e-100
10.1.7.23	0_13269	RTK1_43_B05_A029	0.572524	1.74665
7.3.12.3	2_435	RTWW2_12_D07_A021	0.572421	1.74696	gb|AAC32107.1|	aquaporin [Picea mariana], probable	2e-85	Q9FF53|PIP24_ARATH	Probable aquaporin PIP2-4 - Arabidopsis thaliana (Mouse-ear cress)	1e-73
8.2.13.22	2_7113	RTWW2_2_E05_A021	0.572334	1.74723
6.4.7.18	2_8734	RTK1_33_H06_A029	0.571949	1.74841
9.4.2.19	0_18044	STRS1_27_F10_A034	0.571677	1.74924
6.4.4.11	2_7555	RTPQ1_24_D11_A032	0.571259	1.75052	ref|NP_181317.1|	CHP-rich zinc finger protein, putative [Arabidopsis thaliana] gb|AAY78721.1| putative CHP-rich zinc finger protein [Arabidopsis thaliana]	8e-14
8.4.2.14	2_8905	STRS1_17_G04_A034	0.571023	1.75124	gb|AAF19196.1|AF206320_1	pectate lyase 2 [Musa acuminata]	4e-72	Q9FXD8|PEL5_ARATH	Probable pectate lyase 5 precursor - Arabidopsis thaliana (Mouse-ear cress)	7e-71
5.3.19.12	2_3444	RTCNT1_4_A03_A029	0.570527	1.75276	ref|NP_199916.1|	short-chain dehydrogenase/reductase (SDR) family protein [Arabidopsis thaliana] dbj|BAB08749.1| carbonyl reductase-like protein [Arabidopsis thaliana] gb|AAV74232.1| At5g51030 [Arabidopsis thaliana] gb|AAW39010.1| At5g51030 [Arabidopsis thaliana]	2e-21	Q8MI29|CBR1_MACFA	Carbonyl reductase [NADPH] 1 - Macaca fascicularis (Crab eating macaque) (Cynomolgus monkey)	1e-13
5.3.9.1	0_10498	RTCA1_16_E07_A029	0.570356	1.75329	ref|ZP_03156334.1|	Cupin 2 conserved barrel domain protein [Cyanothece sp. PCC 7822] gb|EDX96217.1| Cupin 2 conserved barrel domain protein [Cyanothece sp. PCC 7822]	1e-12
8.2.19.22	2_1742	RTCNT1_25_D05_A029	0.570343	1.75333
7.3.18.16	0_462	RTCNT1_56_G11_A029	0.569904	1.75468	ref|NP_001147221.1|	plant-specific domain TIGR01615 family protein [Zea mays] gb|ACF83884.1| unknown [Zea mays] gb|ACG26169.1| plant-specific domain TIGR01615 family protein [Zea mays]	2e-08
3.4.9.12	2_10412	RTCNT2_8_E12_A029	0.569527	1.75584	sp|Q50EK3.1|C04C1_PINTA	Cytochrome P450 704C1, RecName	2e-39	P48422|C86A1_ARATH	Cytochrome P450 86A1 - Arabidopsis thaliana (Mouse-ear cress)	8e-23
7.4.17.17	2_4001	RTDR2_16_E04_A021	0.5694	1.75623
10.2.14.1	2_7865	RTHG1_7_C07_A029	0.569271	1.75663	ref|NP_201371.1|	BAM1 (BARELY ANY MERISTEM 1); ATP binding / kinase/ protein serine/threonine kinase [Arabidopsis thaliana] emb|CAA16688.1| receptor protein kinase - like protein [Arabidopsis thaliana] dbj|BAB10677.1| receptor protein kinase-like protein [Arabidopsis thaliana] gb|AAM20665.1| receptor protein kinase-like protein [Arabidopsis thaliana] gb|AAP68249.1| At5g65700 [Arabidopsis thaliana] dbj|BAE98627.1|…	2e-07
2.4.6.19	1_4236	RTMNUT1_37_E10_A029	0.569245	1.75671	gb|EEF36806.1|	Auxin-induced protein 5NG4, putative [Ricinus communis]	6e-65	Q6J163|5NG4_PINTA	Auxin-induced protein 5NG4 - Pinus taeda (Loblolly pine)	4e-43
4.4.9.6	0_10722	RTCA1_30_G04_A029	0.568933	1.75768
7.3.18.22	2_7780	RTCU1_3_C07_A029	0.568064	1.76037	ref|NP_001151928.1|	calmodulin binding protein [Zea mays] gb|ACG45045.1| calmodulin binding protein [Zea mays]	1e-18	Q8L4D8|IQD31_ARATH	Protein IQ-DOMAIN 31 - Arabidopsis thaliana (Mouse-ear cress)	2e-11
3.3.20.8	2_1817	NDL1_27_E10_A029	0.568004	1.76055	gb|AAO61225.1|	(-)-alpha-pinene synthase [Pinus taeda]	1e-136	O24475|TPSD3_ABIGR	Pinene synthase, chloroplast precursor - Abies grandis (Grand fir)	1e-112
2.3.17.20	2_1551	RTDR2_20_H04_A021	0.567646	1.76166	gb|ABG74583.1|	pectate lyase [Musa acuminata]	4e-23	Q9FXD8|PEL5_ARATH	Probable pectate lyase 5 precursor - Arabidopsis thaliana (Mouse-ear cress)	6e-24
6.4.9.4	0_10495	RTCA1_16_D03_A029	0.567177	1.76312	ref|XP_002328446.1|	tir-nbs-lrr resistance protein [Populus trichocarpa] gb|EEE76526.1| tir-nbs-lrr resistance protein [Populus trichocarpa]	2e-21	Q9FKZ0|DRL43_ARATH	Probable disease resistance protein At5g66910 - Arabidopsis thaliana (Mouse-ear cress)	2e-11
7.2.22.17	2_8058	FLD1_67_A03_A029	0.567046	1.76353	ref|NP_181318.1|	DC1 domain-containing protein [Arabidopsis thaliana] gb|AAR92255.1| At2g37820 [Arabidopsis thaliana] gb|AAS76245.1| At2g37820 [Arabidopsis thaliana] gb|AAY57581.1| PHD domain protein [Arabidopsis thaliana]	8e-08
1.1.15.9	2_9167	RTFE1_6_C08_A029	0.566728	1.76451	ref|NP_001053847.1|	Coatomer subunit epsilon-1	4e-68	Q9MAX6|COPE1_ORYSJ	Coatomer subunit epsilon-1 - Oryza sativa subsp. japonica (Rice)	2e-69
1.1.23.8	2_2985	FLD1_6_F08_A029	0.566582	1.76497	dbj|BAA13135.1|	subtilisin-like protein [Picea abies]	1e-99	O65351|SUBL_ARATH	Subtilisin-like protease precursor - Arabidopsis thaliana (Mouse-ear cress)	4e-39
8.2.11.15	2_166	FLD1_47_A05_A029	0.565674	1.7678	gb|AAR36911.1|	disease resistance gene [Pinus sylvestris]	1e-118
10.1.22.19	2_6747	FLD1_65_C03_A029	0.565668	1.76782	gb|AAF75825.1|AF101789_1	proline-rich protein [Pinus taeda]	1e-22	Q00451|PRF1_SOLLC	36.4 kDa proline-rich protein - Solanum lycopersicum (Tomato) (Lycopersicon esculentum)	7e-16
3.4.14.23	2_3030	RTNIT1_8_G11_A029	0.56565	1.76788
4.2.7.10	0_12935	RTK1_12_A05_A029	0.564809	1.77051	gb|EEF40892.1|	serine carboxypeptidase, putative [Ricinus communis]	2e-71	Q4PSY2|SCP32_ARATH	Serine carboxypeptidase-like 32 precursor - Arabidopsis thaliana (Mouse-ear cress)	6e-71
6.1.4.24	0_16327	RTS1_31_D02_A029	0.564378	1.77186
10.1.17.2	2_5671	RTDK1_1_D02_A029	0.56432	1.77204
1.1.22.14	2_6921	FLD1_63_B05_A029	0.564184	1.77247
6.3.5.4	0_14474	RTNACL1_18_H01_A029	0.563341	1.77513	gb|EEF45062.1|	Auxin-induced protein 5NG4, putative [Ricinus communis]	2e-74	Q6J163|5NG4_PINTA	Auxin-induced protein 5NG4 - Pinus taeda (Loblolly pine)	3e-36
8.1.20.23	0_1670	NDL1_61_A05_A029	0.56273	1.77705	gb|ACM68705.1|	formamidase [Lupinus albus]	7e-35	Q50228|FMDA_METME	Formamidase - Methylophilus methylotrophus (Bacterium W3A1)	2e-09
11.1.21.13	2_5320	GEO1_16_E09_A029	0.562635	1.77735	gb|AAA74420.1|	arabinogalactan-like protein	2e-30	Q9SIL7|FLA6_ARATH	Fasciclin-like arabinogalactan protein 6 precursor - Arabidopsis thaliana (Mouse-ear cress)	4e-26
9.1.15.11	0_6510	RTFE1_2_A10_A029	0.561882	1.77973
6.3.9.16	2_10226	RTCU1_17_H06_A029	0.561743	1.78017				P50160|TS2_MAIZE	Sex determination protein tasselseed-2 - Zea mays (Maize)	2e-59
4.3.20.24	2_8389	RTAL1_1_A07_A029	0.561721	1.78024	gb|AAX84672.1|	aldo/keto reductase AKR [Manihot esculenta]	2e-86	P49249|IN22_MAIZE	IN2-2 protein - Zea mays (Maize)	2e-85
3.4.17.18	2_877	RTDR2_19_H04_A021	0.56159	1.78066	gb|ABK30788.1|	xyloglucan endotransglycosylase 1 [Litchi chinensis]	7e-39	Q9SJL9|XTH32_ARATH	Probable xyloglucan endotransglucosylase/hydrolase protein 32 precursor - Arabidopsis thaliana (Mouse-ear cress)	3e-39
12.4.23.1	2_4661	COLD1_1_A10_A029	0.561077	1.78229
1.1.5.23	0_15322	RTPHOS1_26_F09_A029	0.560853	1.783
11.1.20.12	2_490	NDL1_30_D04_A029	0.560412	1.7844	emb|CAL25300.1|	properoxidase [Picea abies]	3e-25	P00434|PERP7_BRARA	Peroxidase P7 - Brassica rapa (Turnip)	3e-22
10.1.4.11	0_15557	RTPQ1_19_H12_A032	0.560188	1.78512	gb|EEF33624.1|	carboxylic ester hydrolase, putative [Ricinus communis]	8e-31	Q7Y1X1|EST_HEVBR	Esterase precursor - Hevea brasiliensis (Para rubber tree)	1e-10
4.2.7.17	0_13196	RTK1_35_G01_A029	0.559909	1.786
1.4.13.18	2_8275	RTWW1_23_E03_A015	0.559847	1.7862	gb|AAF75825.1|AF101789_1	proline-rich protein [Pinus taeda]	3e-23	Q00451|PRF1_SOLLC	36.4 kDa proline-rich protein - Solanum lycopersicum (Tomato) (Lycopersicon esculentum)	1e-16
2.2.22.4	0_3272	FLD1_41_B11_A029	0.559829	1.78626	ref|XP_002320996.1|	AP2/ERF domain-containing transcription factor [Populus trichocarpa] gb|EEE99311.1| AP2/ERF domain-containing transcription factor [Populus trichocarpa]	1e-14	Q6K7E6|ERF1_ORYSJ	Ethylene-responsive transcription factor 1 - Oryza sativa subsp. japonica (Rice)	2e-14
6.2.15.9	0_6475	RTFE1_4_B09_A029	0.559577	1.78706
11.1.8.7	0_11658	RTDK1_23_D06_A029	0.559284	1.788	ref|NP_565232.1|	polygalacturonase, putative / pectinase, putative [Arabidopsis thaliana] sp|Q94AJ5.1|PGLR5_ARATH RecName: Full=Probable polygalacturonase At1g80170; Short=PG; AltName: Full=Pectinase At1g80170; Flags: Precursor gb|AAK76676.1| putative polygalacturonase [Arabidopsis thaliana] gb|AAN13206.1| putative polygalacturonase [Arabidopsis thaliana]	5e-30	P43212|PGLR2_CRYJA	Polygalacturonase precursor - Cryptomeria japonica (Japanese cedar)	6e-29
9.3.3.24	0_17219	STRR1_60_B12_A033	0.558883	1.78928
11.1.11.7	0_8657	COLD1_36_H08_A029	0.558791	1.78958
4.4.22.23	2_5159	GEO1_9_A06_A029	0.558555	1.79033	gb|EEF28676.1|	structural constituent of cell wall, putative [Ricinus communis]	8e-37
11.1.6.13	2_10050	RTMNUT1_11_F04_A029	0.558245	1.79133	gb|ABR27719.1|	dirigent-like protein [Picea sitchensis]	9e-70	P13240|DR206_PEA	Disease resistance response protein 206 - Pisum sativum (Garden pea)	2e-08
8.4.9.19	0_11221	RTCU1_26_A08_A029	0.557862	1.79256
7.3.19.2	2_6191	RTAL1_5_F03_A029	0.557013	1.79529	gb|AAB01553.1|	late embryogenesis abundant protein [Picea glauca]	4e-19
8.3.14.20	2_4645	RTNIT1_1_A10_A029	0.556486	1.79699	sp|Q50EK5.1|C72B2_PINTA	Cytochrome P450 720B2, RecName	1e-145	O64989|C90B1_ARATH	Cytochrome P450 90B1 - Arabidopsis thaliana (Mouse-ear cress)	6e-51
9.3.6.7	0_13486	RTMG1_17_F04_A029	0.556313	1.79755	emb|CAC21601.1|	caffeic acid O-methyltransferase [Pinus pinaster]	5e-58	Q43047|COMT3_POPKI	Caffeic acid 3-O-methyltransferase 3 - Populus kitakamiensis (Aspen) (Populus sieboldii x Populus grandidentata)	6e-46
8.2.22.16	0_2963	FLD1_58_B07_A029	0.555968	1.79866	gb|EEF41554.1|	purine permease, putative [Ricinus communis]	4e-92	O94300|YOOH_SCHPO	Putative xanthine/uracil permease C887.17 - Schizosaccharomyces pombe (Fission yeast)	3e-44
8.3.5.14	0_14871	RTNIT1_25_E07_A029	0.555753	1.79936	gb|AAY85180.1|	pectate lyase [Gossypium hirsutum]	7e-17	Q9FXD8|PEL5_ARATH	Probable pectate lyase 5 precursor - Arabidopsis thaliana (Mouse-ear cress)	9e-17
8.3.11.8	0_8707	COLD1_44_F05_A029	0.55543	1.80041	sp|P28287.1|TBA_OXYGR	Tubulin alpha chain, RecName	1e-108	P28287|TBA_OXYGR	Tubulin alpha chain - Oxytricha granulifera	1e-109
8.1.3.16	0_16841	STRR1_36_G02_A033	0.555413	1.80046	sp|Q50EK6.1|C72B1_PINTA	Cytochrome P450 720B1, RecName	7e-69	Q42569|C90A1_ARATH	Cytochrome P450 90A1 - Arabidopsis thaliana (Mouse-ear cress)	1e-34
8.1.9.7	0_10649	RTCA1_26_F01_A029	0.55479	1.80248	sp|Q50EK3.1|C04C1_PINTA	Cytochrome P450 704C1, RecName	2e-09
11.3.9.20	0_11180	RTCU1_23_E04_A029	0.554785	1.8025
2.4.13.1	2_5269	RTPHOS1_7_F05_A029	0.554671	1.80287	emb|CAB06080.1|	porin [Picea abies]	8e-92	P61838|PIP11_VICFA	Aquaporin PIP1.1 - Vicia faba (Broad bean)	1e-90
11.2.17.1		RTCU1_8_F05_A029	0.554095	1.80474
5.4.15.19	2_2485	RTFEPL1_6_F01_A029	0.554052	1.80488	gb|EEF39663.1|	Xyloglucan endotransglucosylase/hydrolase protein 9 precursor, putative [Ricinus communis]	8e-95	Q8LDW9|XTH9_ARATH	Xyloglucan endotransglucosylase/hydrolase protein 9 precursor - Arabidopsis thaliana (Mouse-ear cress)	8e-91
12.1.3.18	0_16968	STRR1_46_F12_A033	0.553837	1.80559	gb|ABM54492.1|	expansin 2 [Cunninghamia lanceolata]	1e-114	Q852A1|EXPA7_ORYSJ	Expansin-A7 precursor - Oryza sativa subsp. japonica (Rice)	1e-107
10.2.18.8	2_5268	RTCNT1_39_A03_A029	0.553662	1.80616	gb|AAB66345.1|	calcium binding protein [Pinus taeda]	3e-81	Q9FYK2|CML25_ARATH	Probable calcium-binding protein CML25 - Arabidopsis thaliana (Mouse-ear cress)	4e-19
11.2.5.7	1_3501	RTNACL1_36_F10_A029	0.552538	1.80983
10.2.22.21	2_2410	GEO1_4_E05_A029	0.552264	1.81073	ref|XP_002261014.1|	pre-mRNA splicing factor [Plasmodium knowlesi strain H] emb|CAQ38202.1| pre-mRNA splicing factor, putative [Plasmodium knowlesi strain H]	9e-09
4.4.17.3	2_617	RTDK1_4_E04_A029	0.552241	1.8108	gb|EEF43915.1|	Xyloglucan endotransglucosylase/hydrolase protein A precursor, putative [Ricinus communis]	1e-49	Q8L9A9|XTH8_ARATH	Probable xyloglucan endotransglucosylase/hydrolase protein 8 precursor - Arabidopsis thaliana (Mouse-ear cress)	2e-48
5.3.2.11	0_17737	STRS1_10_H05_A034	0.551199	1.81423	dbj|BAD37529.1|	zinc finger (C3HC4-type RING finger)protein-like [Oryza sativa Japonica Group] dbj|BAD37481.1| zinc finger (C3HC4-type RING finger)protein-like [Oryza sativa Japonica Group]	3e-93	Q6ZQ89|MARH6_MOUSE	E3 ubiquitin-protein ligase MARCH6 - Mus musculus (Mouse)	3e-31
10.3.3.1	0_17032	STRR1_4_F01_A033	0.550676	1.81595
2.2.18.2	2_5349	RTCNT1_36_D10_A029	0.550401	1.81686	dbj|BAF00793.1|	5-oxoprolinase -like protein [Arabidopsis thaliana]	1e-114	P97608|OPLA_RAT	5-oxoprolinase - Rattus norvegicus (Rat)	1e-84
7.2.16.10	0_7403	RTDS1_11_C07_A015	0.550374	1.81695
6.3.19.17	0_1103	RTCNT1_17_G01_A029	0.550055	1.818	ref|NP_001043453.1|	cytosolic aldehyde dehydrogenase	2e-89	Q56YU0|AL2C4_ARATH	Aldehyde dehydrogenase family 2 member C4 - Arabidopsis thaliana (Mouse-ear cress)	5e-84
4.2.8.16	2_10272	RTFE1_44_E11_A029	0.549639	1.81938	ref|NP_194205.1|	AFC2 (ARABIDOPSIS FUS3-COMPLEMENTING GENE 2); kinase/ protein kinase [Arabidopsis thaliana] sp|P51567.1|AFC2_ARATH RecName: Full=Serine/threonine-protein kinase AFC2 gb|AAA57118.1| protein kinase dbj|BAA08214.1| protein kinase [Arabidopsis thaliana] emb|CAA22989.1| protein kinase (AFC2) [Arabidopsis thaliana] emb|CAB79384.1| protein kinase (AFC2) [Arabidopsis thaliana] gb|ABG25080.1| At4g24740 [A…	6e-39	P51567|AFC2_ARATH	Serine/threonine-protein kinase AFC2 - Arabidopsis thaliana (Mouse-ear cress)	3e-40
8.4.21.4	2_5353	FLD1_11_F09_A029	0.549631	1.8194	gb|EEF46419.1|	tonoplast intrinsic protein, putative [Ricinus communis]	8e-96	Q41951|TIP21_ARATH	Aquaporin TIP2-1 - Arabidopsis thaliana (Mouse-ear cress)	3e-95
9.4.21.17	0_2393	HEAT1_5_B03_A029	0.549462	1.81996	ref|XP_002129216.1|	CCR4-NOT transcription complex, subunit 6 [Ciona intestinalis], predicted similar to	2e-21	Q6BMM5|CCR4_DEBHA	Glucose-repressible alcohol dehydrogenase transcriptional effector - Debaryomyces hansenii (Yeast) (Torulaspora hansenii)	2e-22
9.2.13.17	0_5048	RTWW1_14_C04_A015	0.549379	1.82024	gb|ABO28478.1|	pectate lyase precursor [Glycine max]	1e-47	Q9C5M8|PEL18_ARATH	Probable pectate lyase 18 precursor - Arabidopsis thaliana (Mouse-ear cress)	1e-47
2.1.6.20	2_10478	RTMNUT1_37_G04_A029	0.548835	1.82204	gb|EEF30323.1|	tubulin alpha chain, putative [Ricinus communis]	1e-120	P20363|TBA3_ARATH	Tubulin alpha-3/alpha-5 chain - Arabidopsis thaliana (Mouse-ear cress)	1e-120
2.4.14.15	1_4972	RTNACL1_6_B07_A029	0.54872	1.82242	ref|NP_001077842.1|	pathogenesis-related family protein [Arabidopsis thaliana]	3e-44	P16273|PRPX_HORVU	Pathogen-related protein - Hordeum vulgare (Barley)	4e-28
11.3.6.14	0_13908	RTMNUT1_11_H11_A029	0.54866	1.82262	gb|AAK38093.1|	cytochrome P450 [Lolium rigidum], putative	9e-52	Q05047|C72A1_CATRO	Secologanin synthase - Catharanthus roseus (Madagascar periwinkle) (Vinca rosea)	1e-41
4.1.12.12	0_4110	RTWW3_7_B06_A022	0.548634	1.82271	ref|XP_001272164.1|	glutamine synthetase [Aspergillus clavatus NRRL 1] gb|EAW10738.1| glutamine synthetase [Aspergillus clavatus NRRL 1]	3e-11	Q86ZU6|GLNA_TUBBO	Glutamine synthetase - Tuber borchii (White truffle)	8e-10
3.1.17.12	2_379	RTDR1_19_E03_A015	0.548499	1.82316	gb|ABC86840.1|	flavonoid 3',5'-hydroxylase [Vitis vinifera]	1e-106	P48419|C75A3_PETHY	Flavonoid 3',5'-hydroxylase 2 - Petunia hybrida (Petunia)	1e-106
11.4.18.13	2_8604	RTCNT1_54_B06_A029	0.548334	1.82371	gb|ABY19384.1|	pheophorbide A oxygenase 1 [Nicotiana tabacum]	2e-83	Q9FYC2|PAO_ARATH	Pheophorbide a oxygenase, chloroplast precursor - Arabidopsis thaliana (Mouse-ear cress)	3e-81
9.1.19.1	2_7566	RTAL1_4_D11_A029	0.548224	1.82407	dbj|BAA13135.1|	subtilisin-like protein [Picea abies]	1e-111	Q39547|CUCM1_CUCME	Cucumisin precursor - Cucumis melo (Muskmelon)	3e-43
4.2.13.23	2_6765	RTWW2_5_A08_A021	0.547982	1.82488	gb|EEF31330.1|	spore coat protein, putative [Ricinus communis]	8e-54	P07788|COTA_BACSU	Spore coat protein A - Bacillus subtilis	1e-17
6.3.13.24	1_5308	RTWW2_3_H10_A021	0.54783	1.82538	dbj|BAD94684.1|	beta-glucosidase like protein [Arabidopsis thaliana]	5e-12	Q9SE50|BGL1_ARATH	Beta-glucosidase homolog precursor - Arabidopsis thaliana (Mouse-ear cress)	4e-06
1.3.12.7	2_1845	RTWW3_1_E01_A022	0.547443	1.82667	gb|AAR84297.1|	UDP-glucose dehydrogenase [Cinnamomum osmophloeum]	6e-71	Q96558|UGDH_SOYBN	UDP-glucose 6-dehydrogenase - Glycine max (Soybean)	6e-71
5.3.18.8	0_696	RTCNT1_42_H09_A029	0.547408	1.82679
9.3.23.24	2_3058	FLD1_30_D10_A029	0.545766	1.83229	gb|AAF75825.1|AF101789_1	proline-rich protein [Pinus taeda]	4e-23	Q00451|PRF1_SOLLC	36.4 kDa proline-rich protein - Solanum lycopersicum (Tomato) (Lycopersicon esculentum)	2e-16
2.3.4.12	0_15705	RTPQ1_28_H08_A032	0.545393	1.83354	dbj|BAB21149.1|	subtilisin-like proteinase-like [Oryza sativa Japonica Group] dbj|BAB90087.1| subtilisin-like proteinase-like [Oryza sativa Japonica Group]	2e-23	O65351|SUBL_ARATH	Subtilisin-like protease precursor - Arabidopsis thaliana (Mouse-ear cress)	1e-15
4.4.12.12	0_4105	RTWW3_7_D04_A022	0.545318	1.83379
4.3.23.2	0_3963	COLD1_5_B12_A029	0.545091	1.83456	ref|XP_001782834.1|	ARID/BRIGHT DNA-binding domain-containing protein [Physcomitrella patens subsp. patens] gb|EDQ52348.1| ARID/BRIGHT DNA-binding domain-containing protein [Physcomitrella patens subsp. patens]	4e-10
6.3.12.22	0_8372	COLD1_15_G04_A029	0.544851	1.83537	pdb|2Z1B|A	Chain A, Crystal Structure Of 5-Aminolevulinic Acid Dehydratase (Alad) From Mus Musculs pdb|2Z1B|B Chain B, Crystal Structure Of 5-Aminolevulinic Acid Dehydratase (Alad) From Mus Musculs pdb|2Z1B|C Chain C, Crystal Structure Of 5-Aminolevulinic Acid Dehydratase (Alad) From Mus Musculs pdb|2Z1B|D Chain D, Crystal Structure Of 5-Aminolevulinic Acid Dehydratase (Alad) From Mus Musculs dbj|BAB21998.1…	4e-43	P10518|HEM2_MOUSE	Delta-aminolevulinic acid dehydratase - Mus musculus (Mouse)	2e-44
6.1.2.15	0_17897	STRS1_19_F04_A034	0.544748	1.83571
3.4.7.14	0_13081	RTK1_25_E12_A029	0.544312	1.83718	gb|AAM63773.1|	phytocyanin-related protein-like [Arabidopsis thaliana]	1e-05	Q8LC95|ENL3_ARATH	Early nodulin-like protein 3 precursor - Arabidopsis thaliana (Mouse-ear cress)	5e-07
7.1.21.9	2_4722	GEO1_4_H11_A029	0.543768	1.83902	gb|EEF44732.1|	cytochrome C1, putative [Ricinus communis]	1e-108	P25076|CY11_SOLTU	Cytochrome c1-1, heme protein, mitochondrial precursor - Solanum tuberosum (Potato)	1e-107
7.3.13.9	2_2370	RTS1_10_A09_A029	0.543055	1.84144	emb|CAH58632.1|	nodulin-like protein [Plantago major]	1e-19	Q6J163|5NG4_PINTA	Auxin-induced protein 5NG4 - Pinus taeda (Loblolly pine)	3e-08
4.1.22.7	2_5387	FLD1_46_C07_A029	0.542588	1.84302
8.1.22.20	2_9326	FLD1_66_G12_A029	0.54193	1.84526	gb|AAC83032.1|	pathogenesis related protein from Hordeum vulgare. EST gb|Z18206 comes from this gene. [Arabidopsis thaliana], Similar to	3e-76	P16273|PRPX_HORVU	Pathogen-related protein - Hordeum vulgare (Barley)	4e-55
3.1.21.20	1_1979	HEAT1_8_A11_A029	0.541921	1.84529	ref|XP_002319735.1|	f-box family protein [Populus trichocarpa] gb|EEE95658.1| f-box family protein [Populus trichocarpa]	4e-45	Q28021|ROCK2_BOVIN	Rho-associated protein kinase 2 - Bos taurus (Bovine)	2e-06
4.3.21.7	2_1931	FLD1_49_F04_A029	0.541716	1.84598	gb|EEF27937.1|	Minor allergen Alt a, putative [Ricinus communis]	8e-89	Q32HQ6|WRBA_SHIDS	Flavoprotein wrbA - Shigella dysenteriae serotype 1 (strain Sd197)	1e-43
9.3.12.11	0_4168	RTWW3_4_B01_A022	0.541629	1.84628
9.1.19.13	2_1669	RTCNT1_8_E10_A029	0.541455	1.84687	gb|EEF31110.1|	dtdp-glucose 4-6-dehydratase, putative [Ricinus communis]	1e-111	Q2R1V8|GME2_ORYSJ	GDP-mannose 3,5-epimerase 2 - Oryza sativa subsp. japonica (Rice)	1e-111
8.3.17.15	2_8807	RTDR2_5_B09_A021	0.541381	1.84713	gb|EEF48570.1|	Flavonol synthase/flavanone 3-hydroxylase, putative [Ricinus communis]	2e-56	Q06942|FL3H_MALDO	Naringenin,2-oxoglutarate 3-dioxygenase - Malus domestica (Apple) (Malus sylvestris)	1e-42
9.3.10.14	0_10003	RTAL1_28_G05_A029	0.541098	1.84809	gb|ABM54492.1|	expansin 2 [Cunninghamia lanceolata]	1e-99	Q852A1|EXPA7_ORYSJ	Expansin-A7 precursor - Oryza sativa subsp. japonica (Rice)	8e-94
2.3.19.22	2_5861	RTCNT1_29_E11_A029	0.540854	1.84893	dbj|BAB21149.1|	subtilisin-like proteinase-like [Oryza sativa Japonica Group] dbj|BAB90087.1| subtilisin-like proteinase-like [Oryza sativa Japonica Group]	8e-28	O65351|SUBL_ARATH	Subtilisin-like protease precursor - Arabidopsis thaliana (Mouse-ear cress)	1e-18
7.1.14.10	2_4398	RTMNUT1_5_F01_A029	0.540693	1.84948	gb|ABV32549.1|	pectase lyase [Prunus persica]	5e-57	Q9C5M8|PEL18_ARATH	Probable pectate lyase 18 precursor - Arabidopsis thaliana (Mouse-ear cress)	1e-57
6.4.3.21	2_6024	STRR1_62_B05_A033	0.540516	1.85008	gb|ABM54492.1|	expansin 2 [Cunninghamia lanceolata]	8e-59	O48818|EXPA4_ARATH	Expansin-A4 precursor - Arabidopsis thaliana (Mouse-ear cress)	9e-55
7.1.16.13	2_2835	RTDS2_1_E12_A021	0.540377	1.85056	ref|NP_001049708.1|	Clathrin assembly protein, putative, expressed	2e-35	Q8LF20|CAP2_ARATH	Putative clathrin assembly protein At2g25430 - Arabidopsis thaliana (Mouse-ear cress)	2e-32
11.2.12.3	2_8810	RTWW2_9_B07_A021	0.540366	1.8506
2.4.6.17	0_14208	RTMNUT1_37_C04_A029	0.540346	1.85067
12.3.12.4	2_2952	RTWW2_8_G04_A021	0.539852	1.85236
9.4.1.6	1_4219	STRS1_58_A07_A034	0.53979	1.85257	sp|Q41073.1|NLTP_PINTA	Non-specific lipid-transfer protein, RecName	3e-44	Q41073|NLTP_PINTA	Non-specific lipid-transfer protein precursor - Pinus taeda (Loblolly pine)	2e-45
12.1.6.7	0_13437	RTMG1_11_H09_A029	0.539722	1.85281	gb|ABW76289.1|	beta-glucosidase G4 [Medicago truncatula]	9e-80	P26204|BGLS_TRIRP	Non-cyanogenic beta-glucosidase precursor - Trifolium repens (Creeping white clover)	4e-55
6.2.12.7	1_5119	RTWW2_20_A04_A021	0.539497	1.85358
12.4.12.22	0_8288	COLD1_10_E07_A029	0.538745	1.85617	gb|ACB42238.1|	leucoanthocyanidin deoxygenase [Pinus taeda]	3e-32	O04274|LDOX_PERFR	Leucoanthocyanidin dioxygenase - Perilla frutescens (Beefsteak plant) (Chinese basil)	7e-22
3.3.12.8	0_4593	RTWW2_22_B06_A021	0.53856	1.8568	ref|XP_001877795.1|	glycoside hydrolase family 23 protein [Laccaria bicolor S238N-H82] gb|EDR11898.1| glycoside hydrolase family 23 protein [Laccaria bicolor S238N-H82]	9e-22
1.1.9.23	0_11456	RTDK1_11_D11_A029	0.538507	1.85699	gb|ACJ71245.1|	catalase 2 [Vigna unguiculata]	1e-43	P32290|CATA_PHAAU	Catalase - Phaseolus aureus (Mung bean) (Vigna radiata)	6e-45
10.3.12.5	2_3506	RTWW2_17_F05_A021	0.538291	1.85773	ref|NP_001056492.1|	hypersensitive-induced response protein, putative	1e-67	P16148|PLZ12_LUPPO	Protein PPLZ12 - Lupinus polyphyllus (Large-leaved lupin)	1e-53
7.1.9.8	0_10667	RTCA1_28_D09_A029	0.538263	1.85783
11.2.20.7	2_3609	NDL1_19_G08_A029	0.537392	1.86084	gb|AAS20972.1|	cell wall hydrolase [Hyacinthus orientalis]	1e-15	Q9CIT4|ACMA_LACLA	Probable N-acetylmuramidase precursor - Lactococcus lactis subsp. lactis (Streptococcus lactis)	1e-06
9.2.22.3	0_3361	FLD1_37_B09_A029	0.537379	1.86088
7.2.13.9	2_6534	RTS1_10_A08_A029	0.537306	1.86114	gb|ACG45595.1|	WDL1 [Zea mays]	8e-14
3.1.17.22	0_7470	RTDR3_7_E09_A022	0.537227	1.86141	gb|ABB52798.1|	gamma-tocopherol methyltransferase [Helianthus annuus]	1e-16	Q9ZSK1|GTOMC_ARATH	Tocopherol O-methyltransferase, chloroplast precursor - Arabidopsis thaliana (Mouse-ear cress)	6e-16
1.4.19.7	0_1263	RTBOR1_6_F07_A029	0.537102	1.86184	gb|AAM12784.1|	pectate-lyase [Capsicum annuum], putative	1e-101	Q9C5M8|PEL18_ARATH	Probable pectate lyase 18 precursor - Arabidopsis thaliana (Mouse-ear cress)	8e-96
5.1.21.21	0_1622	NDL1_6_A08_A029	0.536709	1.86321
1.4.10.18	0_10297	RTBOR1_28_G10_A029	0.536624	1.8635
1.3.3.18	0_17137	STRR1_57_A08_A033	0.536528	1.86384	gb|ABY65904.1|	(-)-alpha-pinene synthase [Pinus tabuliformis]	1e-70	O24475|TPSD3_ABIGR	Pinene synthase, chloroplast precursor - Abies grandis (Grand fir)	5e-62
10.3.10.5	0_9636	RTAL1_10_A01_A029	0.536415	1.86423	gb|EEF47652.1|	N-acetyltransferase, putative [Ricinus communis]	9e-22	Q5KQI6|NSI_ORYSJ	Probable acetyltransferase NSI - Oryza sativa subsp. japonica (Rice)	1e-12
6.3.12.13	0_4408	RTWW3_13_G01_A022	0.535242	1.86831
4.3.18.12	2_567	RTCNT1_51_C08_A029	0.53521	1.86843	gb|AAU95082.1|	anthocyanidin reductase [Ginkgo biloba]	4e-82	Q9SEV0|BAN_ARATH	Leucoanthocyanidin reductase - Arabidopsis thaliana (Mouse-ear cress)	2e-58
11.2.14.22	0_5529	RTNIT1_5_F11_A029	0.535132	1.8687
2.1.14.23	2_6675	RTPHOS1_1_B07_A029	0.535071	1.86891	gb|ACJ60905.1|	alpha tubulin [Betula pendula]	0	P33629|TBA_PRUDU	Tubulin alpha chain - Prunus dulcis (Almond) (Prunus amygdalus)	0
11.3.15.13	2_4528	RTFE1_7_B08_A029	0.534665	1.87033	ref|XP_002321090.1|	amino acid transporter [Populus trichocarpa] gb|EEE99405.1| amino acid transporter [Populus trichocarpa]	7e-07
9.1.18.23	0_173	RTCU1_2_B11_A029	0.534092	1.87234	gb|AAF65512.1|	ADP-ribosylation factor [Capsicum annuum] gb|AAR03592.1| ARF-like small GTPase [Brassica juncea]	3e-93	Q9SRC3|ARF2_ARATH	ADP-ribosylation factor 2 - Arabidopsis thaliana (Mouse-ear cress)	2e-94
4.1.18.16	2_484	RTCNT1_58_G02_A029	0.534074	1.8724				P40691|A115_TOBAC	Auxin-induced protein PCNT115 - Nicotiana tabacum (Common tobacco)	1e-81
6.3.17.15	1_6649	RTDR2_7_B11_A021	0.533787	1.87341	gb|AAV31746.1|	germin-like protein 1 [Picea abies]	3e-55	Q94EG3|NEC1_NICLS	Nectarin-1 precursor - Nicotiana langsdorffii x Nicotiana sanderae (Ornamental tobacco)	5e-35
1.4.14.11	2_3518	RTMNUT1_8_A11_A029	0.531606	1.88109	ref|NP_001064504.1|	alanine aminotransferase	1e-152	P34106|ALA2_PANMI	Alanine aminotransferase 2 - Panicum miliaceum (Proso millet) (Broomcorn millet)	1e-153
11.3.19.20	2_2373	RTCNT1_15_B07_A029	0.531048	1.88307	gb|EEF28022.1|	Glucan endo-1,3-beta-glucosidase precursor, putative [Ricinus communis]	2e-51	Q06915|EA6_ARATH	Probable glucan endo-1,3-beta-glucosidase A6 precursor - Arabidopsis thaliana (Mouse-ear cress)	3e-42
3.1.14.9	2_747	RTMNUT1_7_A03_A029	0.530987	1.88328	gb|AAF75825.1|AF101789_1	proline-rich protein [Pinus taeda]	4e-38	Q00451|PRF1_SOLLC	36.4 kDa proline-rich protein - Solanum lycopersicum (Tomato) (Lycopersicon esculentum)	8e-19
10.2.20.10	2_2039	NDL1_30_G03_A029	0.530779	1.88402	gb|AAF60293.1|	chaperonin 21 precursor [Lycopersicon esculentum]	3e-79	O65282|CH10C_ARATH	20 kDa chaperonin, chloroplast precursor - Arabidopsis thaliana (Mouse-ear cress)	3e-78
11.3.10.21	0_10323	RTBOR1_30_C08_A029	0.530721	1.88423	gb|AAV31746.1|	germin-like protein 1 [Picea abies]	1e-43	Q9SFF9|GL17_ARATH	Germin-like protein subfamily 1 member 7 precursor - Arabidopsis thaliana (Mouse-ear cress)	2e-34
10.3.4.23	0_16267	RTS1_28_B09_A029	0.530715	1.88425
7.1.22.9	0_3072	FLD1_50_G03_A029	0.530677	1.88438
4.3.12.17	0_4236	RTWW3_24_A11_A022	0.530641	1.88451	ref|NP_001061842.1|	myrosinase precursor, putative	5e-35
10.3.12.19	2_5291	RTWW3_20_C03_A022	0.530354	1.88553	ref|NP_001062290.1|	GTP-binding protein(RAB11G), putative	2e-24	P28187|ARA4_ARATH	Ras-related protein ARA-4 - Arabidopsis thaliana (Mouse-ear cress)	3e-21
7.4.8.8	0_11725	RTDK1_27_A01_A029	0.530255	1.88589
9.2.13.6	0_5233	RTS1_1_D08_A029	0.53001	1.88676	dbj|BAD93484.1|	pollen major allergen No.121 isoform 1 [Cryptomeria japonica]	2e-97	P35694|BRU1_SOYBN	Brassinosteroid-regulated protein BRU1 precursor - Glycine max (Soybean)	4e-88
2.1.17.21	2_1347	RTDR3_8_B05_A022	0.530002	1.88679
7.4.9.23	0_11773	RTDK1_6_C02_A029	0.529934	1.88703
10.1.12.2	2_6651	RTWW2_9_E02_A021	0.529925	1.88706	gb|ABU95101.1|	C-8,7 sterol isomerase [Solanum tuberosum], putative	1e-81	O48962|EBP_ARATH	Probable 3-beta-hydroxysteroid-Delta(8),Delta(7)-isomerase - Arabidopsis thaliana (Mouse-ear cress)	2e-74
3.4.18.14	2_236	RTCNT1_59_D09_A029	0.529805	1.88749
11.1.20.9	2_891	NDL1_30_A03_A029	0.52968	1.88793	gb|AAK51119.1|	xyloglucan endo-transglycosylase [Carica papaya]	8e-63	P93046|XTH31_ARATH	Probable xyloglucan endotransglucosylase/hydrolase protein 31 precursor - Arabidopsis thaliana (Mouse-ear cress)	2e-61
10.2.13.15	0_4924	RTWW1_2_B01_A015	0.529342	1.88914	gb|EEF44335.1|	ammonium transporter, putative [Ricinus communis]	7e-12	P58905|AMT11_SOLLC	Ammonium transporter 1 member 1 - Solanum lycopersicum (Tomato) (Lycopersicon esculentum)	5e-13
5.1.14.3	2_6847	RTK1_2_B12_A029	0.529278	1.88936
11.3.20.16	2_7838	NDL1_39_C04_A029	0.528993	1.89039
9.4.8.22	0_12360	RTFEPL1_25_E11_A029	0.52881	1.89104	emb|CAC84682.1|	histone H1 [Pinus pinaster], putative	9e-24	P23444|H1_MAIZE	Histone H1 - Zea mays (Maize)	2e-18
4.4.19.20	2_6940	RTCNT1_19_F07_A029	0.528028	1.89384	gb|AAC32107.1|	aquaporin [Picea mariana], probable	1e-138	Q9ZVX8|PIP28_ARATH	Probable aquaporin PIP2-8 - Arabidopsis thaliana (Mouse-ear cress)	1e-118
5.3.21.12	0_2679	GEO1_12_E11_A029	0.527755	1.89482	gb|EEF43915.1|	Xyloglucan endotransglucosylase/hydrolase protein A precursor, putative [Ricinus communis]	1e-42	Q8L9A9|XTH8_ARATH	Probable xyloglucan endotransglucosylase/hydrolase protein 8 precursor - Arabidopsis thaliana (Mouse-ear cress)	8e-42
5.2.3.14	0_16881	STRR1_39_B01_A033	0.527679	1.89509	ref|XP_002261382.1|	SICA antigen (fragment) [Plasmodium knowlesi strain H] emb|CAQ40787.1| SICA antigen (fragment) [Plasmodium knowlesi strain H]	7e-08
2.1.19.10	2_2626	RTCNT1_5_D04_A029	0.526846	1.89809	gb|EEF33963.1|	multicopper oxidase, putative [Ricinus communis]	3e-51	Q00624|ASOL_BRANA	L-ascorbate oxidase homolog precursor - Brassica napus (Rape)	2e-43
8.2.17.16	2_220	RTDR2_5_C02_A021	0.526675	1.8987
11.2.14.10	2_1311	RTMNUT1_3_D07_A029	0.526674	1.89871	ref|NP_001043665.1|	hydrolase-like	4e-34	Q02104|LIP1_PSYIM	Lipase 1 precursor - Psychrobacter immobilis	4e-09
7.1.15.13	2_2191	RTFE1_8_C04_A029	0.52655	1.89916	gb|AAY54294.1|	GST [Ginkgo biloba]	6e-19	P49332|GSTXC_TOBAC	Probable glutathione S-transferase parC - Nicotiana tabacum (Common tobacco)	1e-13
5.3.6.20	0_14174	RTMNUT1_35_D12_A029	0.526439	1.89955
8.2.5.12	0_14713	RTNIT1_12_C08_A029	0.526179	1.90049
3.2.7.21	0_13340	RTK1_54_A12_A029	0.525566	1.90271
7.3.8.23	0_12393	RTFEPL1_27_D11_A029	0.525317	1.90361	emb|CAC84682.1|	histone H1 [Pinus pinaster], putative	1e-23	P23444|H1_MAIZE	Histone H1 - Zea mays (Maize)	2e-18
4.4.8.17	1_4571	RTFEPL1_17_H04_A029	0.524811	1.90545	ref|XP_002261382.1|	SICA antigen (fragment) [Plasmodium knowlesi strain H] emb|CAQ40787.1| SICA antigen (fragment) [Plasmodium knowlesi strain H]	2e-11
7.2.21.11	2_2186	GEO1_8_D08_A029	0.524758	1.90564	gb|ABN08467.1|	Haem peroxidase, plant/fungal/bacterial [Medicago truncatula]	2e-64	Q43729|PER57_ARATH	Peroxidase 57 precursor - Arabidopsis thaliana (Mouse-ear cress)	6e-63
9.4.5.7	2_10236	RTNACL1_39_D03_A029	0.524538	1.90644	ref|NP_195722.2|	protein kinase family protein [Arabidopsis thaliana] dbj|BAC42590.1| putative protein kinase [Arabidopsis thaliana]	2e-21	P43293|NAK_ARATH	Probable serine/threonine-protein kinase NAK - Arabidopsis thaliana (Mouse-ear cress)	2e-11
8.2.19.24	2_6649	RTCNT1_26_A11_A029	0.52408	1.90811	gb|EEF29253.1|	beta-glucosidase, putative [Ricinus communis]	1e-115	Q9SE50|BGL1_ARATH	Beta-glucosidase homolog precursor - Arabidopsis thaliana (Mouse-ear cress)	1e-43
2.4.1.7	2_8510	STRS1_65_D06_A034	0.523332	1.91083	gb|ACG63497.1|	TCH [Ipomoea batatas]	5e-76	P17928|CALM_MEDSA	Calmodulin - Medicago sativa (Alfalfa)	4e-77
9.4.12.6	0_4700	RTWW2_18_D06_A021	0.523215	1.91126	gb|EEF45062.1|	Auxin-induced protein 5NG4, putative [Ricinus communis]	4e-71	Q6J163|5NG4_PINTA	Auxin-induced protein 5NG4 - Pinus taeda (Loblolly pine)	6e-33
7.1.1.12	0_18847	STRS1_71_F10_A034	0.52315	1.9115	gb|EEF34665.1|	peptidase, putative [Ricinus communis]	1e-113	O65351|SUBL_ARATH	Subtilisin-like protease precursor - Arabidopsis thaliana (Mouse-ear cress)	5e-31
8.4.20.18	2_5080	NDL1_48_C09_A029	0.522806	1.91276	ref|NP_565765.1|	50S ribosomal protein L28, chloroplast (CL28) [Arabidopsis thaliana] sp|O22795.2|RK28_ARATH RecName: Full=50S ribosomal protein L28, chloroplastic; AltName: Full=CL28; Flags: Precursor gb|AAL62365.1| putative chloroplast 50S ribosomal protein L28 [Arabidopsis thaliana] gb|AAB80662.2| putative chloroplast 50S ribosomal protein L28 [Arabidopsis thaliana] gb|AAM47937.1| putative chloroplast 50S ribo…	1e-28	O22795|RK28_ARATH	50S ribosomal protein L28, chloroplast precursor - Arabidopsis thaliana (Mouse-ear cress)	6e-30
5.2.10.17	0_10230	RTBOR1_24_H07_A029	0.522802	1.91277	gb|ACB30546.1|	lysophosphatidic acid acyltransferase [Ricinus communis], putative	4e-90	Q8N414|PGBD5_HUMAN	PiggyBac transposable element-derived protein 5 - Homo sapiens (Human)	0
1.2.20.18	2_3379	NDL1_57_A08_A029	0.522765	1.91291
12.2.11.3	0_8465	COLD1_25_G01_A029	0.52216	1.91512
1.2.19.4	1_120	RTAL1_8_A08_A029	0.521197	1.91866
11.2.13.19	1_425	RTWW1_12_G08_A015	0.520482	1.9213
[truncated: 446 more rows]

## Sheet: 7B DRvWW 1.5-fold
Gene ID	UniScript	CLONE_NAME	Fold↑	Fold↓	NCBINR Accession	NCBI NR BlastX	NCBI NR E-value	3' UPSP Accession	3' SP BlastX	3' SP E-value
8.1.1.9	2_9698	STRS1_70_D12_A034	0.50852	1.96649	gb|AAO61228.1|	(+)-alpha-pinene synthase [Pinus taeda]	1e-177	O24475|TPSD3_ABIGR	Pinene synthase, chloroplast precursor - Abies grandis (Grand fir)	1e-133
2.4.4.17	0_16202	RTS1_24_H01_A029	0.532087	1.87939
11.1.10.20	0_10156	RTBOR1_20_B12_A029	0.532542	1.87779
11.3.19.21	2_32	RTCNT1_22_C05_A029	0.550129	1.81775	gb|AAO61228.1|	(+)-alpha-pinene synthase [Pinus taeda]	1e-125	O24475|TPSD3_ABIGR	Pinene synthase, chloroplast precursor - Abies grandis (Grand fir)	4e-91
2.4.9.7	2_7011	RTCNT1_11_B09_A029	0.575796	1.73673	gb|EEF32102.1|	structural constituent of cell wall, putative [Ricinus communis]	4e-73
8.3.13.15	2_7741	RTWW1_4_C07_A015	0.586065	1.7063	gb|AAY85180.1|	pectate lyase [Gossypium hirsutum]	1e-143	Q9C5M8|PEL18_ARATH	Probable pectate lyase 18 precursor - Arabidopsis thaliana (Mouse-ear cress)	1e-139
1.2.12.4	0_4742	RTWW2_16_D03_A021	0.605741	1.65087
11.1.20.9	2_891	NDL1_30_A03_A029	0.610539	1.6379	gb|AAK51119.1|	xyloglucan endo-transglycosylase [Carica papaya]	8e-63	P93046|XTH31_ARATH	Probable xyloglucan endotransglucosylase/hydrolase protein 31 precursor - Arabidopsis thaliana (Mouse-ear cress)	2e-61
3.4.8.1	2_7549	RTDK1_19_B04_A029	0.621009	1.61028	gb|AAB01570.1|	late embryogenesis abundant protein [Picea glauca]	1e-122
8.3.5.14	0_14871	RTNIT1_25_E07_A029	0.633717	1.57799	gb|AAY85180.1|	pectate lyase [Gossypium hirsutum]	7e-17	Q9FXD8|PEL5_ARATH	Probable pectate lyase 5 precursor - Arabidopsis thaliana (Mouse-ear cress)	9e-17
8.3.12.9	0_4164	RTWW3_4_D03_A022	0.634118	1.57699
6.3.13.24	1_5308	RTWW2_3_H10_A021	0.673318	1.48518	dbj|BAD94684.1|	beta-glucosidase like protein [Arabidopsis thaliana]	5e-12	Q9SE50|BGL1_ARATH	Beta-glucosidase homolog precursor - Arabidopsis thaliana (Mouse-ear cress)	4e-06
1.1.16.6	0_7179	RTDS1_7_E05_A015	1.51781	0.658844
11.4.16.3	0_7718	RTDR3_10_A10_A022	1.56329	0.639676
4.3.17.14	0_7745	RTDR2_8_E05_A021	1.58672	0.630232
7.3.12.20	0_4265	RTWW3_22_E06_A022	1.60147	0.624425	gb|AAF91322.1|AF244888_1	receptor-like protein kinase 1 [Glycine max]	3e-23	Q9SYQ8|CLV1_ARATH	Receptor protein kinase CLAVATA1 precursor - Arabidopsis thaliana (Mouse-ear cress)	1e-14
11.3.20.24	2_4831	NDL1_59_E09_A029	1.60399	0.623446	gb|ACF06588.1|	ribosomal protein L17 [Elaeis guineensis]	7e-84	O48557|RL17_MAIZE	60S ribosomal protein L17 - Zea mays (Maize)	4e-78
6.1.16.14	0_6903	RTDS2_2_F02_A021	1.64784	0.606855
4.3.14.11	1_5944	RTMNUT1_6_G11_A029	1.65752	0.603311	dbj|BAD93486.1|	pollen allergen CJP38 [Cryptomeria japonica]	5e-85	P23535|E13B_PHAVU	Glucan endo-1,3-beta-glucosidase, basic isoform precursor - Phaseolus vulgaris (Kidney bean) (French bean)	2e-58
1.2.17.19	0_7589	RTDR3_1_D12_A022	1.65926	0.602678	gb|AAY78890.1|	CC-NBS-LRR resistance-like protein [Pinus lambertiana]	7e-12
4.1.5.6	2_9057	RTNACL1_44_A12_A029	1.68669	0.592878
3.4.23.14	2_527	FLD1_19_A05_A029	1.73057	0.577845	gb|AAS83984.1|	class IV chitinase A [Pinus monticola]	1e-125	P29022|CHIA_MAIZE	Endochitinase A precursor - Zea mays (Maize)	3e-70
11.2.17.17	2_3370	RTDR2_13_A12_A021	1.73666	0.575819	gb|AAT84462.1|	xyloglucan endotransglucosylase/hydrolase [Selaginella kraussiana], putative	3e-28	Q8LDW9|XTH9_ARATH	Xyloglucan endotransglucosylase/hydrolase protein 9 precursor - Arabidopsis thaliana (Mouse-ear cress)	1e-28
9.2.2.4	0_17397	STRR1_69_H07_A033	1.73768	0.575479	sp|O65055|RL13A_PICMA	60S ribosomal protein L13a gb|AAC32117.1| probable 60s ribosomal protein L13a [Picea mariana]	1e-65	O65055|RL13A_PICMA	60S ribosomal protein L13a - Picea mariana (Black spruce)	9e-67
1.1.18.24		RTCU1_8_A01_A029	1.78996	0.558671	gb|EEF33260.1|	Aspartic proteinase nepenthesin-1 precursor, putative [Ricinus communis]	1e-47
5.4.16.21	0_6960	RTDS2_24_H01_A021	1.84871	0.540919	gb|EEQ32312.1|	transcription initiation factor TFIID subunit 14 [Microsporum canis CBS 113480]	2e-24	O94436|TAF14_SCHPO	Transcription initiation factor TFIID subunit 14 - Schizosaccharomyces pombe (Fission yeast)	2e-16
12.3.20.2	0_1567	NDL1_9_G11_A029	1.87312	0.533868
7.4.21.18	2_8824	HEAT1_5_H12_A029	1.87921	0.532138	gb|AAQ17050.1|	class IV chitinase Chia4-Pa1 [Picea abies]	4e-90	P29022|CHIA_MAIZE	Endochitinase A precursor - Zea mays (Maize)	1e-58
8.1.16.9	0_7418	RTDS1_10_D06_A015	1.8853	0.530419
10.1.21.2	2_3286	COLD1_8_A03_A029	1.9232	0.519966
3.1.13.22	0_4519	RTWW2_5_F03_A021	1.92617	0.519164
12.3.17.17	2_4488	RTDR2_12_C04_A021	1.93475	0.516863
9.4.23.22	2_2249	FLD1_30_B10_A029	1.94651	0.51374	gb|AAD22104.1|	B12D protein [Ipomoea batatas]	1e-24
4.3.14.5	2_4751	RTK1_8_D05_A029	2.00157	0.499608	dbj|BAD93486.1|	pollen allergen CJP38 [Cryptomeria japonica]	4e-82	P49237|E13B_MAIZE	Glucan endo-1,3-beta-glucosidase, acidic isoform precursor - Zea mays (Maize)	3e-57
9.3.15.22	0_6182	RTHG1_1_G09_A029	2.08022	0.480719	gb|EEF47854.1|	zinc finger protein, putative [Ricinus communis]	1e-47	P40602|APG_ARATH	Anter-specific proline-rich protein APG precursor - Arabidopsis thaliana (Mouse-ear cress)	6e-20
10.3.10.14	0_9987	RTAL1_28_A04_A029	2.08888	0.478725	gb|ABD33278.1|	Gibberellin regulated protein [Medicago truncatula] gb|ACJ86188.1| unknown [Medicago truncatula]	2e-15	P46690|GASA4_ARATH	Gibberellin-regulated protein 4 precursor - Arabidopsis thaliana (Mouse-ear cress)	1e-10
1.1.17.20	2_950	RTDR3_1_E06_A022	2.0896	0.47856	emb|CAH10209.1|	Cell Division Protein AAA ATPase family [Triticum aestivum] emb|CAJ15430.1| unnamed protein product [Triticum aestivum]	2e-42	Q9CZP5|BCS1_MOUSE	Mitochondrial chaperone BCS1 - Mus musculus (Mouse)	3e-10
7.1.3.18	0_17051	STRR1_52_C11_A033	2.10524	0.475004	dbj|BAD93486.1|	pollen allergen CJP38 [Cryptomeria japonica]	4e-61	P49237|E13B_MAIZE	Glucan endo-1,3-beta-glucosidase, acidic isoform precursor - Zea mays (Maize)	2e-52
6.3.16.24	0_6965	RTDS2_24_G01_A021	2.14351	0.466524
7.1.23.13	2_7448	FLD1_16_D12_A029	2.15508	0.46402				Q766C3|NEP1_NEPGR	Aspartic proteinase nepenthesin-1 precursor - Nepenthes gracilis (Slender pitcher plant)	1e-20
7.4.10.3	0_9540	NDL2_3_B03_A029	2.16797	0.46126
7.2.15.10	2_841	RTFE1_3_D12_A029	2.19111	0.456389
7.2.16.22	2_2140	RTDS2_23_G07_A021	2.19382	0.455825
11.4.3.23	0_17168	STRR1_58_H02_A033	2.20869	0.452756	ref|XP_958280.1|	dihydroxy-acid dehydratase [Neurospora crassa OR74A] gb|EAA29044.1| dihydroxy-acid dehydratase [Neurospora crassa OR74A] emb|CAD70774.1| probable dihydroxy-acid dehydratase [Neurospora crassa]	1e-67	P39522|ILV3_YEAST	Dihydroxy-acid dehydratase, mitochondrial precursor - Saccharomyces cerevisiae (Baker's yeast)	3e-61
8.4.15.23	2_673	RTHG1_2_C12_A029	2.24343	0.445746	gb|EEF46837.1|	Aspartic proteinase nepenthesin-2 precursor, putative [Ricinus communis]	8e-38	Q766C2|NEP2_NEPGR	Aspartic proteinase nepenthesin-2 precursor - Nepenthes gracilis (Slender pitcher plant)	4e-19
2.1.16.7	2_3593	RTDS1_6_H09_A015	2.25029	0.444387	gb|AAS83984.1|	class IV chitinase A [Pinus monticola]	1e-114	P29022|CHIA_MAIZE	Endochitinase A precursor - Zea mays (Maize)	1e-61
8.2.16.16	1_5314	RTDS2_1_E02_A021	2.27218	0.440107	gb|AAD46404.1|AF096248_1	ethylene-responsive RNA helicase [Lycopersicon esculentum]	2e-18	Q5QMN3|RH20_ORYSJ	DEAD-box ATP-dependent RNA helicase 20 - Oryza sativa subsp. japonica (Rice)	9e-18
10.3.12.20	0_4298	RTWW3_20_D07_A022	2.31754	0.431493
10.1.16.14	0_7301	RTDS1_17_G06_A015	2.3678	0.422334	gb|EER29387.1|	protein phosphatase methylesterase, putative [Coccidioides posadasii C735 delta SOWgp]	1e-29	Q4IQC1|PPME1_GIBZE	Protein phosphatase methylesterase 1 - Gibberella zeae (Fusarium graminearum)	2e-31
11.4.5.5	1_6299	RTNACL1_36_D10_A029	2.42891	0.411707	gb|AAM61216.1|	glutamine cyclotransferase precursor-like protein [Arabidopsis thaliana]	5e-65
10.4.16.14	2_5056	RTDS1_17_H09_A015	2.44231	0.409449	pdb|1ZXU|A	Chain A, X-Ray Structure Of Protein From Arabidopsis Thaliana At5g01750 pdb|2Q4M|A Chain A, Ensemble Refinement Of The Crystal Structure Of Protein From Arabidopsis Thaliana At5g01750	3e-29	Q9LZX1|Y5175_ARATH	Uncharacterized protein At5g01750 - Arabidopsis thaliana (Mouse-ear cress)	3e-32
3.4.16.8	0_7188	RTDS1_6_F01_A015	2.47316	0.40434
8.4.17.14	0_7784	RTDR2_5_A02_A021	2.52401	0.396194	gb|EEF52928.1|	U2 snrnp auxiliary factor, small subunit, putative [Ricinus communis]	2e-45	Q9D883|U2AF1_MOUSE	Splicing factor U2AF 35 kDa subunit - Mus musculus (Mouse)	7e-29
8.4.23.24	0_3471	FLD1_31_A05_A029	2.56165	0.390374	gb|AAS83984.1|	class IV chitinase A [Pinus monticola]	5e-91	P29022|CHIA_MAIZE	Endochitinase A precursor - Zea mays (Maize)	1e-48
10.4.16.10	0_7145	RTDS1_9_C05_A015	2.64403	0.37821
3.3.20.7	2_4089	NDL1_27_C05_A029	2.73716	0.365342
10.2.21.6	2_3931	FLD1_38_F11_A029	2.73836	0.365182	ref|XP_002275386.1|	class IV chitinase [Vitis vinifera], predicted	9e-60	P29022|CHIA_MAIZE	Endochitinase A precursor - Zea mays (Maize)	1e-50
2.2.16.6	2_2212	RTDS1_6_G08_A015	2.76208	0.362046
8.3.16.3	2_8769	RTDR3_12_A10_A022	2.76265	0.361971	gb|AAT84462.1|	xyloglucan endotransglucosylase/hydrolase [Selaginella kraussiana], putative	4e-35	Q8LDW9|XTH9_ARATH	Xyloglucan endotransglucosylase/hydrolase protein 9 precursor - Arabidopsis thaliana (Mouse-ear cress)	4e-32
5.3.15.5	2_3967	RTDS3_24_D05_A022	2.77125	0.360848
9.2.7.11	0_12879	RTHG1_32_B02_A029	2.86968	0.348471	gb|ABA92061.1|	ABC1 family protein, expressed [Oryza sativa (japonica cultivar-group)] dbj|BAG90282.1| unnamed protein product [Oryza sativa Japonica Group]	1e-80	Q8RWG1|Y4139_ARATH	Uncharacterized aarF domain-containing protein kinase At4g31390, chloroplast precursor - Arabidopsis thaliana (Mouse-ear cress)	4e-76
5.2.16.20	2_3410	RTDS2_11_D10_A021	3.01981	0.331147	ref|NP_849426.1|	CRK6 (CYSTEINE-RICH RLK 6); kinase [Arabidopsis thaliana] dbj|BAC43097.1| putative receptor-like protein kinase 5 RLK5 [Arabidopsis thaliana]	1e-09	O65468|CRK8_ARATH	Cysteine-rich receptor-like protein kinase 8 precursor - Arabidopsis thaliana (Mouse-ear cress)	9e-11
7.3.15.5	2_3989	RTDS3_23_B09_A022	3.07195	0.325526	gb|ACA04888.1|	WRKY transcription factor 1 [Picea abies]	1e-07
12.4.16.11	0_7164	RTDS1_8_C12_A015	3.07578	0.325121
5.2.13.6	2_9776	RTS1_3_C11_A029	3.0856	0.324086
3.3.8.7	2_7597	RTDS1_10_B03_A015	3.15501	0.316956	ref|NP_001047544.1|	elicitor-responsive gene-3, putative	6e-49	Q0JBH9|ERG3_ORYSJ	Elicitor-responsive protein 3 - Oryza sativa subsp. japonica (Rice)	2e-46
1.2.15.3	0_6738	RTDS3_15_F04_A022	3.2119	0.311342				O49564|CRK27_ARATH	Cysteine-rich receptor-like protein kinase 27 precursor - Arabidopsis thaliana (Mouse-ear cress)	5e-08
3.2.20.18	2_2342	NDL1_55_E10_A029	3.26994	0.305816
3.3.17.20	0_7835	RTDR2_20_B05_A021	3.32104	0.30111
2.1.16.14	1_706	RTDS2_5_D01_A021	3.36732	0.296972
3.3.17.21	2_3241	RTDR3_7_E06_A022	3.64518	0.274335
11.1.17.15	0_7819	RTDR2_2_E03_A021	3.7781	0.264683	gb|EEF29785.1|	two-component system sensor histidine kinase/response regulator, putative [Ricinus communis]	2e-17	Q9ZWS9|ARR3_ARATH	Two-component response regulator ARR3 - Arabidopsis thaliana (Mouse-ear cress)	2e-17
6.2.23.16	0_3730	FLD1_17_E11_A029	4.74181	0.21089	gb|AAU87300.1|	LEA [Pinus halepensis]	1e-26
12.3.21.7	2_655	FLD1_32_G12_A029	5.00024	0.19999	gb|AAU87300.1|	LEA [Pinus halepensis]	4e-27
6.2.23.18	0_3603	FLD1_24_E07_A029	5.14462	0.194378
6.4.17.7	2_4042	RTDR1_7_D12_A015	5.75461	0.173774	gb|AAU87300.1|	LEA [Pinus halepensis]	3e-18

## Sheet: 7C DSvDR 1.5-fold
Gene ID	UniScript	CLONE_NAME	Fold↑	Fold↓	NCBINR Accession	NCBI NR BlastX	NCBI NR E-value	3' SP Accession	3' SP BlastX	3' SP E-value
5.2.15.14	2_3847	RTFEPL1_1_B01_A029	0.114961	8.69862	ref|NP_001064306.1|	hydroxyproline-rich glycoprotein, putative	3e-68	Q3TEL6|RN157_MOUSE	RING finger protein 157 - Mus musculus (Mouse)	5e-27
8.1.7.12	2_740	RTK1_3_C09_A029	0.142233	7.0307	dbj|BAA13135.1|	subtilisin-like protein [Picea abies]	1e-102	Q39547|CUCM1_CUCME	Cucumisin precursor - Cucumis melo (Muskmelon)	1e-38
10.2.4.12	0_15583	RTPQ1_20_B08_A032	0.143734	6.95731	gb|AAV92537.1|	thiazole biosynthetic enzyme [Pseudotsuga menziesii var. menziesii]	9e-56	O23787|THI4_CITSI	Thiazole biosynthetic enzyme, chloroplast precursor - Citrus sinensis (Sweet orange)	6e-54
2.3.13.6	2_247	RTS1_4_H07_A029	0.151144	6.61621
12.2.8.23	0_12317	RTFEPL1_22_D12_A029	0.152758	6.54631	ref|YP_615677.1|	CDP-alcohol phosphatidyltransferase [Sphingopyxis alaskensis RB2256] gb|ABF52344.1| CDP-alcohol phosphatidyltransferase [Sphingopyxis alaskensis RB2256]	7e-25
2.4.5.16	0_14960	RTNIT1_30_B12_A029	0.163184	6.12805	gb|EEF49096.1|	tripeptidyl peptidase II, putative [Ricinus communis]	5e-08
4.3.9.24	2_6948	RTDK1_9_C11_A029	0.169191	5.91049	gb|EEF46837.1|	Aspartic proteinase nepenthesin-2 precursor, putative [Ricinus communis]	2e-57	Q766C2|NEP2_NEPGR	Aspartic proteinase nepenthesin-2 precursor - Nepenthes gracilis (Slender pitcher plant)	1e-45
7.3.19.20	2_2267	RTCNT1_17_E06_A029	0.175794	5.68846	ref|NP_190882.1|	O-diphenol-O-methyl transferase, putative [Arabidopsis thaliana] gb|AAK56277.1|AF367289_1 AT3g53140/T4D2_70 [Arabidopsis thaliana] emb|CAB64217.1| caffeic acid O-methyltransferase-like protein [Arabidopsis thaliana] gb|AAM91448.1| AT3g53140/T4D2_70 [Arabidopsis thaliana]	3e-42	Q43239|COMT1_ZINEL	Caffeic acid 3-O-methyltransferase - Zinnia elegans (Zinnia)	1e-34
1.3.6.4	0_13427	RTMG1_11_D11_A029	0.178234	5.61061
8.4.15.23	2_673	RTHG1_2_C12_A029	0.192155	5.20413	gb|EEF46837.1|	Aspartic proteinase nepenthesin-2 precursor, putative [Ricinus communis]	8e-38	Q766C2|NEP2_NEPGR	Aspartic proteinase nepenthesin-2 precursor - Nepenthes gracilis (Slender pitcher plant)	4e-19
7.3.14.4	2_2736	RTK1_1_A06_A029	0.193623	5.16468	gb|ACH59711.1|	response regulator protein [Pseudotsuga menziesii] gb|ACH59712.1| response regulator protein [Pseudotsuga menziesii] gb|ACH59713.1| response regulator protein [Pseudotsuga menziesii] gb|ACH59714.1| response regulator protein [Pseudotsuga menziesii] gb|ACH59715.1| response regulator protein [Pseudotsuga menziesii] gb|ACH59716.1| response regulator protein [Pseudotsuga menziesii] gb|ACH59717.1| res…	6e-27
4.1.21.7	2_255	FLD1_49_D11_A029	0.195602	5.11243
1.2.19.19	2_2853	RTCNT1_21_C11_A029	0.201027	4.97445	gb|AAT84462.1|	xyloglucan endotransglucosylase/hydrolase [Selaginella kraussiana], putative	5e-84	Q8LDW9|XTH9_ARATH	Xyloglucan endotransglucosylase/hydrolase protein 9 precursor - Arabidopsis thaliana (Mouse-ear cress)	4e-76
1.4.6.5	0_13606	RTMG1_24_F01_A029	0.201903	4.95287	ref|NP_001152468.1|	vacuolar cation/proton exchanger 2 [Zea mays] gb|ACG47764.1| vacuolar cation/proton exchanger 2 [Zea mays]	2e-17	Q5KQN0|CAX2_ORYSJ	Vacuolar cation/proton exchanger 2 - Oryza sativa subsp. japonica (Rice)	4e-18
5.1.6.16	0_14007	RTMNUT1_16_H06_A029	0.202474	4.9389	gb|EEF50632.1|	peptidyl-tRNA hydrolase, putative [Ricinus communis]	6e-46	Q5N9Q7|PTHM_ORYSJ	Peptidyl-tRNA hydrolase, mitochondrial precursor - Oryza sativa subsp. japonica (Rice)	7e-45
11.3.6.19	0_14089	RTMNUT1_25_H12_A029	0.205875	4.85731	ref|NP_974749.1|	L-asparaginase / L-asparagine amidohydrolase [Arabidopsis thaliana]	3e-72	P50287|ASPG1_ARATH	Isoaspartyl peptidase/L-asparaginase 1 precursor - Arabidopsis thaliana (Mouse-ear cress)	2e-73
12.2.10.2	0_9470	HEAT1_51_G10_A029	0.205952	4.85551
7.1.10.22	0_10551	RTCA1_1_F03_A029	0.206367	4.84574
8.3.11.24	0_9370	HEAT1_20_C11_A029	0.208762	4.79013	gb|ACG39611.1|	protein SYS1 [Zea mays]	7e-57	A7S6Y0|SYS1_NEMVE	Protein SYS1 homolog - Nematostella vectensis (Starlet sea anemone)	9e-26
8.3.16.3	2_8769	RTDR3_12_A10_A022	0.210699	4.7461	gb|AAT84462.1|	xyloglucan endotransglucosylase/hydrolase [Selaginella kraussiana], putative	4e-35	Q8LDW9|XTH9_ARATH	Xyloglucan endotransglucosylase/hydrolase protein 9 precursor - Arabidopsis thaliana (Mouse-ear cress)	4e-32
7.1.23.13	2_7448	FLD1_16_D12_A029	0.214787	4.65577				Q766C3|NEP1_NEPGR	Aspartic proteinase nepenthesin-1 precursor - Nepenthes gracilis (Slender pitcher plant)	1e-20
2.4.23.10	2_5514	FLD1_13_A03_A029	0.215224	4.64633	gb|ACB30384.1|	granule bound starch synthase Ia precursor [Lotus japonicus]	0	Q43784|SSG1_MANES	Granule-bound starch synthase 1, chloroplast precursor - Manihot esculenta (Cassava) (Manioc)	0
5.3.5.22	0_15262	RTPHOS1_23_E05_A029	0.216078	4.62796
5.3.8.2	0_11569	RTDK1_17_G03_A029	0.216256	4.62415
2.4.8.21	0_12462	RTFEPL1_30_H10_A029	0.219728	4.55107	gb|EEF41241.1|	kinase, putative [Ricinus communis]	3e-41	Q8LKZ1|NORK_PEA	Nodulation receptor kinase precursor - Pisum sativum (Garden pea)	3e-35
7.1.17.17	2_8516	RTDR2_16_D11_A021	0.220073	4.54395
12.2.19.15	0_251	RTCNT1_7_A01_A029	0.223009	4.48413
4.1.21.14	2_675	HEAT1_1_D09_A029	0.224518	4.45398	gb|ACB97678.1|	granule bound starch synthase Ib precursor [Malus x domestica]	1e-107	Q43784|SSG1_MANES	Granule-bound starch synthase 1, chloroplast precursor - Manihot esculenta (Cassava) (Manioc)	1e-105
3.1.14.21	0_5479	RTNIT1_8_E11_A029	0.225764	4.4294	gb|EEF36463.1|	U3 small nucleolar ribonucleoprotein protein IMP3, putative [Ricinus communis]	3e-70	Q3T0M3|IMP3_BOVIN	U3 small nucleolar ribonucleoprotein protein IMP3 - Bos taurus (Bovine)	5e-48
3.2.8.17	0_12262	RTFEPL1_18_G01_A029	0.228168	4.38274
6.2.12.22	0_8371	COLD1_15_F07_A029	0.230023	4.3474	ref|XP_002368474.1|	NUDIX domain-containing protein [Toxoplasma gondii ME49] gb|EEB01334.1| NUDIX domain-containing protein [Toxoplasma gondii ME49]	3e-09
7.1.6.15	0_13972	RTMNUT1_15_C10_A029	0.231631	4.31721
1.2.11.17	0_9291	HEAT1_15_E07_A029	0.232227	4.30612
11.2.6.10	0_13640	RTMG1_27_A05_A029	0.232745	4.29655	ref|NP_195347.1|	zinc finger (GATA type) family protein [Arabidopsis thaliana] sp|O65515.1|GAT12_ARATH RecName: Full=GATA transcription factor 12 emb|CAA18130.1| putative protein [Arabidopsis thaliana] emb|CAB80295.1| putative protein [Arabidopsis thaliana] gb|AAL62426.1| putative protein [Arabidopsis thaliana] gb|AAM48039.1| putative protein [Arabidopsis thaliana]	2e-07	O65515|GAT12_ARATH	GATA transcription factor 12 - Arabidopsis thaliana (Mouse-ear cress)	1e-08
3.2.14.8	0_5916	RTMNUT1_1_D06_A029	0.23275	4.29645	ref|NP_001044998.1|	MtN3, putative	2e-43
5.1.13.24	2_5230	RTWW2_4_E12_A021	0.234309	4.26786
2.2.21.18	0_2331	HEAT1_8_C11_A029	0.235371	4.24862	ref|NP_173105.1|	glycosyl transferase family 1 protein [Arabidopsis thaliana] gb|AAM91582.1| unknown protein [Arabidopsis thaliana] gb|AAP49524.1| At1g16570 [Arabidopsis thaliana]	2e-43	Q5R7A2|ALG1_PONAB	Chitobiosyldiphosphodolichol beta-mannosyltransferase - Pongo abelii (Sumatran orangutan)	2e-29
4.3.8.1	0_11580	RTDK1_18_C04_A029	0.236368	4.2307	ref|XP_640191.1|	Kelch repeat-containing protein [Dictyostelium discoideum AX4] gb|EAL66193.1| Kelch repeat-containing protein [Dictyostelium discoideum AX4]	1e-07
1.3.7.4	0_12651	RTHG1_18_C05_A029	0.23869	4.18953	gb|EEF34989.1|	multidrug resistance-associated protein 1, 3 (mrp1, 3), abc-transoprter, putative [Ricinus communis]	1e-39	Q8LGU1|MRP6_ARATH	Multidrug resistance-associated protein 6 precursor - Arabidopsis thaliana (Mouse-ear cress)	9e-40
3.1.18.12	0_545	RTCNT1_51_G11_A029	0.242752	4.11943
12.4.10.15	0_9961	RTAL1_26_G03_A029	0.243266	4.11073
6.1.8.24	0_12409	RTFEPL1_28_C08_A029	0.243902	4.10001	gb|EEF31690.1|	mitochondrial dicarboxylate carrier protein, putative [Ricinus communis]	3e-30	Q54PY7|M2OM_DICDI	Probable mitochondrial 2-oxoglutarate/malate carrier protein - Dictyostelium discoideum (Slime mold)	3e-10
5.4.15.17	2_4407	RTFEPL1_6_D07_A029	0.246961	4.04923
12.3.4.13	0_15744	RTPQ1_31_C11_A032	0.247816	4.03525
7.3.21.2	2_2297	FLD1_12_G02_A029	0.252928	3.9537	dbj|BAA81904.1|	NtPRp27 [Nicotiana tabacum]	9e-55
3.2.8.22	0_12449	RTFEPL1_30_B12_A029	0.25524	3.91788	gb|ACD03288.1|	gamma-tocopherol methyltransferase [Brassica napus]	6e-41	Q9ZSK1|GTOMC_ARATH	Tocopherol O-methyltransferase, chloroplast precursor - Arabidopsis thaliana (Mouse-ear cress)	1e-40
12.4.18.21	2_5205	RTCNT1_76_D10_A029	0.258247	3.87226	ref|YP_001620022.1|	IS-10 transposase [Acholeplasma laidlawii PG-8A] gb|ABX80646.1| IS-10 transposase [Acholeplasma laidlawii PG-8A]	2e-36
12.3.11.8	2_7178	COLD1_36_C08_A029	0.260291	3.84186	emb|CAB07783.1|	PaMip-2 [Picea abies]	1e-127	Q9ZVX8|PIP28_ARATH	Probable aquaporin PIP2-8 - Arabidopsis thaliana (Mouse-ear cress)	1e-106
9.1.19.1	2_7566	RTAL1_4_D11_A029	0.260972	3.83184	dbj|BAA13135.1|	subtilisin-like protein [Picea abies]	1e-111	Q39547|CUCM1_CUCME	Cucumisin precursor - Cucumis melo (Muskmelon)	3e-43
5.1.10.21	0_10759	RTCA1_3_G07_A029	0.261	3.83142				Q42600|C84A1_ARATH	Cytochrome P450 84A1 - Arabidopsis thaliana (Mouse-ear cress)	2e-39
12.3.9.15	0_11426	RTCU1_7_F09_A029	0.262462	3.81008
12.1.14.15	0_5771	RTMNUT1_8_C12_A029	0.264781	3.7767	ref|NP_178197.1|	CCR2 (CINNAMOYL COA REDUCTASE); cinnamoyl-CoA reductase [Arabidopsis thaliana] gb|AAF14669.1|AC011713_17 Similar to gb|X98083 cinnamoyl-CoA reductase from Zea mays. ESTs gb|Z24528 and gb|AI996461 come from this gene. [Arabidopsis thaliana] gb|AAO64761.1| At1g80820 [Arabidopsis thaliana] dbj|BAE99569.1| cinnamoyl CoA reductase like protein [Arabidopsis thaliana]	1e-69	P51103|DFRA_CALCH	Dihydroflavonol-4-reductase - Callistephus chinensis (China aster)	2e-19
9.2.22.9	2_6469	FLD1_49_E11_A029	0.267127	3.74353	emb|CAD92856.1|	peroxidase [Picea abies]	6e-84	Q96520|PER12_ARATH	Peroxidase 12 precursor - Arabidopsis thaliana (Mouse-ear cress)	9e-69
8.3.6.5	1_3378	RTMG1_18_A04_A029	0.26805	3.73064
12.3.15.21	2_3474	RTFEPL1_8_C11_A029	0.269459	3.71114
11.1.9.8	0_10610	RTCA1_23_G05_A029	0.269833	3.70599	gb|AAO00709.1|	gibberellin 20-oxidase [Oryza sativa (japonica cultivar-group)], putative	2e-46	O49561|G2OX8_ARATH	Gibberellin 2-beta-dioxygenase 8 - Arabidopsis thaliana (Mouse-ear cress)	1e-10
8.3.5.1	2_7853	RTNACL1_16_D12_A029	0.269929	3.70468	gb|EEF52599.1|	Protein yrdA, putative [Ricinus communis]	1e-117	Q57752|Y304_METJA	Uncharacterized protein MJ0304 - Methanocaldococcus jannaschii (Methanococcus jannaschii)	3e-35
3.3.3.23	0_17303	STRR1_64_C08_A033	0.270445	3.69761	gb|EEF30681.1|	chlorophyll A/B binding protein, putative [Ricinus communis]	8e-10	P12062|CB26_PETSP	Chlorophyll a-b binding protein 37, chloroplast precursor - Petunia sp. (Petunia)	3e-11
10.1.18.15	0_496	RTCNT1_54_G12_A029	0.270546	3.69623
9.2.13.7	2_834	RTS1_1_E11_A029	0.272965	3.66347	gb|AAM66061.1|	chloroplast nucleoid DNA binding protein, putative [Arabidopsis thaliana]	8e-48	Q766C2|NEP2_NEPGR	Aspartic proteinase nepenthesin-2 precursor - Nepenthes gracilis (Slender pitcher plant)	5e-26
3.2.7.14	2_10281	RTK1_25_D10_A029	0.274346	3.64503	gb|EEF46275.1|	cysteine protease, putative [Ricinus communis]	1e-103	Q8RWQ9|ALEUL_ARATH	Thiol protease aleurain-like precursor - Arabidopsis thaliana (Mouse-ear cress)	1e-104
6.4.10.12	0_9876	RTAL1_22_A05_A029	0.280047	3.57082	ref|XP_002261382.1|	SICA antigen (fragment) [Plasmodium knowlesi strain H] emb|CAQ40787.1| SICA antigen (fragment) [Plasmodium knowlesi strain H]	1e-11	Q17RH7|TPRXL_HUMAN	Putative protein TPRXL - Homo sapiens (Human)	2e-07
11.1.8.8	0_11662	RTDK1_23_E11_A029	0.281114	3.55728	gb|ACE95183.1|	TRAUCO [Pinus radiata]	3e-45	Q9UBL3|ASH2L_HUMAN	Set1/Ash2 histone methyltransferase complex subunit ASH2 - Homo sapiens (Human)	2e-09
3.4.17.5	0_7975	RTDR1_9_E01_A015	0.282749	3.5367	dbj|BAE48221.1|	DNA polymerase delta subunit [Chlorella pyrenoidosa]	1e-37	O54747|DPOD1_RAT	DNA polymerase delta catalytic subunit - Rattus norvegicus (Rat)	1e-37
2.4.13.6	0_5156	RTS1_4_H08_A029	0.284391	3.51629	ref|XP_001873628.1|	carbohydrate esterase family 4 protein [Laccaria bicolor S238N-H82] gb|EDR15420.1| carbohydrate esterase family 4 protein [Laccaria bicolor S238N-H82]	5e-10
6.2.12.1	2_669	RTWW2_12_G10_A021	0.285763	3.4994	gb|ABB53383.1|	flavonoid-3'-hydroxylase [Antirrhinum majus]	6e-63	Q9SBQ9|F3PH_PETHY	Flavonoid 3'-monooxygenase - Petunia hybrida (Petunia)	3e-60
6.1.9.19	0_11249	RTCU1_27_D08_A029	0.28624	3.49357	ref|XP_002333416.1|	BED finger-nbs-lrr resistance protein [Populus trichocarpa] gb|EEE74921.1| BED finger-nbs-lrr resistance protein [Populus trichocarpa]	5e-19	O81825|DRL28_ARATH	Probable disease resistance protein At4g27220 - Arabidopsis thaliana (Mouse-ear cress)	2e-14
2.2.20.24	2_3741	RTAL1_2_B03_A029	0.286784	3.48694				Q40854|MT3_PICGL	Metallothionein-like protein EMB30 - Picea glauca (White spruce)	1e-29
10.4.21.19	0_2400	HEAT1_4_F12_A029	0.286828	3.48642	ref|XP_001891868.1|	60S ribosomal protein L10a [Brugia malayi] gb|EDP39318.1| 60S ribosomal protein L10a, putative [Brugia malayi]	3e-49	Q9N4I4|RL10A_CAEEL	60S ribosomal protein L10a - Caenorhabditis elegans	4e-45
8.4.18.23	2_3153	RTCU1_2_G10_A029	0.288331	3.46823
10.2.19.20	2_140	RTCNT1_16_A03_A029	0.292397	3.42
1.4.22.13	2_4376	FLD1_63_B04_A029	0.29387	3.40287				Q40854|MT3_PICGL	Metallothionein-like protein EMB30 - Picea glauca (White spruce)	3e-27
12.4.5.1	0_14389	RTNACL1_12_G06_A029	0.294854	3.39151	ref|YP_712139.1|	peptidyl prolyl cis-trans isomerase with RNA binding region (partial) [Frankia alni ACN14a], putative	3e-06
1.2.3.13	0_16952	STRR1_45_F06_A033	0.295	3.38983	gb|AAL76994.1|	RNA binding protein [Elaeis oleifera]	1e-51	O74978|YQL5_SCHPO	Uncharacterized RNA-binding protein C1827.05c - Schizosaccharomyces pombe (Fission yeast)	1e-30
8.4.2.7	0_17622	STRR1_81_H02_A033	0.295249	3.38697
4.1.19.9	0_579	RTCNT1_4_A11_A029	0.29631	3.37484
10.3.18.22	0_186	RTCU1_1_G02_A029	0.296444	3.37331	ref|XP_001548411.1|	inosine 5-monophosphate dehydrogenase [Botryotinia fuckeliana B05.10] gb|EDN18976.1| inosine 5-monophosphate dehydrogenase [Botryotinia fuckeliana B05.10]	6e-18	P50095|IMDH3_YEAST	Probable inosine-5'-monophosphate dehydrogenase IMD3 - Saccharomyces cerevisiae (Baker's yeast)	2e-17
7.1.15.19	2_9530	RTFEPL1_5_F08_A029	0.298501	3.35008	ref|NP_001065799.1|	Harpin-induced protein 1 (Hin1), putative	1e-28
11.1.18.17	1_4941	RTCNT1_61_C07_A029	0.298795	3.34678	gb|ACF17663.1|	long-chain acyl-CoA synthetase [Capsicum annuum], putative	2e-15	Q9ULC5|ACSL5_HUMAN	Long-chain-fatty-acid--CoA ligase 5 - Homo sapiens (Human)	9e-06
4.1.12.9	2_9268	RTWW3_6_G09_A022	0.29965	3.33723
2.3.9.4	0_10567	RTCA1_20_G04_A029	0.300252	3.33054
8.2.14.9	2_1710	RTMNUT1_5_B03_A029	0.300422	3.32865	gb|ACD03288.1|	gamma-tocopherol methyltransferase [Brassica napus]	1e-50	Q9ZSK1|GTOMC_ARATH	Tocopherol O-methyltransferase, chloroplast precursor - Arabidopsis thaliana (Mouse-ear cress)	1e-50
2.4.21.8	2_5438	FLD1_54_F06_A029	0.30084	3.32402	ref|NP_001049254.1|	membrane protein, Putative	4e-65	Q6ZNA5|FRRS1_HUMAN	Ferric-chelate reductase 1 - Homo sapiens (Human)	4e-06
10.2.3.14	0_16808	STRR1_34_G08_A033	0.300892	3.32345	gb|ABF70152.1|	oligopeptide transporter OPT family protein [Musa acuminata]	4e-48	O23482|OPT3_ARATH	Probable oligopeptide transporter 3 - Arabidopsis thaliana (Mouse-ear cress)	1e-46
4.2.1.8	0_18702	STRS1_64_A05_A034	0.301771	3.31377
1.3.11.15	0_9139	GEO2_3_G12_A032	0.303174	3.29844	dbj|BAD93484.1|	pollen major allergen No.121 isoform 1 [Cryptomeria japonica]	1e-84	P35694|BRU1_SOYBN	Brassinosteroid-regulated protein BRU1 precursor - Glycine max (Soybean)	9e-76
6.1.21.11	2_1361	GEO1_11_D08_A029	0.30442	3.28493	gb|ABN09112.1|	Haem peroxidase, plant/fungal/bacterial [Medicago truncatula]	4e-67	Q42578|PER53_ARATH	Peroxidase 53 precursor - Arabidopsis thaliana (Mouse-ear cress)	5e-65
9.2.11.12	0_8868	COLD1_54_B08_A029	0.304779	3.28107	dbj|BAA13135.1|	subtilisin-like protein [Picea abies]	4e-82	O65351|SUBL_ARATH	Subtilisin-like protease precursor - Arabidopsis thaliana (Mouse-ear cress)	2e-41
5.4.18.18	0_315	RTCNT1_64_H08_A029	0.30525	3.276
9.1.17.14	0_7797	RTDR2_3_H05_A021	0.305532	3.27298
1.1.11.12	2_5894	COLD1_62_A08_A029	0.305568	3.27259	gb|ACC66092.1|	anthocyanidin synthase [Ginkgo biloba] gb|ACC66093.1| anthocyanidin synthase [Ginkgo biloba]	6e-81	Q9ZWQ9|FLS_CITUN	Flavonol synthase/flavanone 3-hydroxylase - Citrus unshiu (Satsuma orange)	1e-68
6.4.19.15	2_1148	RTCNT1_10_H08_A029	0.305945	3.26856	gb|AAT84462.1|	xyloglucan endotransglucosylase/hydrolase [Selaginella kraussiana], putative	2e-70	Q8LDW9|XTH9_ARATH	Xyloglucan endotransglucosylase/hydrolase protein 9 precursor - Arabidopsis thaliana (Mouse-ear cress)	2e-62
5.2.6.21	1_3978	RTNACL1_5_C03_A029	0.306108	3.26682	ref|NP_567921.1|	hda14 (histone deacetylase 14); histone deacetylase [Arabidopsis thaliana] sp|Q941D6.1|HDA14_ARATH RecName: Full=Histone deacetylase 14 gb|AAK97704.1| AT4g33470/F17M5_230 [Arabidopsis thaliana] gb|AAM47377.1| AT4g33470/F17M5_230 [Arabidopsis thaliana]	3e-14	Q941D6|HDA14_ARATH	Histone deacetylase 14 - Arabidopsis thaliana (Mouse-ear cress)	2e-15
8.3.12.15	2_7442	RTWW3_12_H05_A022	0.306546	3.26216	gb|ACB97678.1|	granule bound starch synthase Ib precursor [Malus x domestica]	1e-134	Q43784|SSG1_MANES	Granule-bound starch synthase 1, chloroplast precursor - Manihot esculenta (Cassava) (Manioc)	1e-134
9.1.6.1	0_13707	RTMG1_2_H04_A029	0.307074	3.25654
3.2.15.9	0_6445	RTFE1_5_F04_A029	0.307328	3.25385
2.2.13.3	0_5352	RTPHOS1_7_G03_A029	0.307752	3.24937	dbj|BAC84970.1|	RNA-directed RNA Polymerase [Vigna unguiculata]	1e-19
7.1.10.17	2_8681	RTBOR1_23_A12_A029	0.309685	3.22909
6.1.12.1	2_3523	RTWW2_12_G09_A021	0.309982	3.226	dbj|BAG80543.1|	UDP-glucose:glucosyltransferase [Lycium barbarum]	7e-27	P0C7P7|Y1567_ARATH	Probable UDP-glucosyl transferase At1g05670 - Arabidopsis thaliana (Mouse-ear cress)	2e-24
5.4.3.24	0_17277	STRR1_63_C02_A033	0.310804	3.21746
11.4.5.3	0_14411	RTNACL1_14_A04_A029	0.310849	3.217	dbj|BAF98915.1|	aspartic proteinase nepenthesin I [Nepenthes alata]	5e-38	Q766C3|NEP1_NEPGR	Aspartic proteinase nepenthesin-1 precursor - Nepenthes gracilis (Slender pitcher plant)	4e-37
11.4.9.6	2_5675	RTCA1_23_E12_A029	0.31284	3.19653	gb|ABP65322.1|	beta tubulin [Capsicum annuum]	1e-139	Q8H7U1|TBB2_ORYSJ	Tubulin beta-2 chain - Oryza sativa subsp. japonica (Rice)	1e-140
5.1.7.24	2_7856	RTK1_48_F05_A029	0.312976	3.19513	gb|AAP44406.1|	auxin-induced protein 3 [Pinus taeda]	1e-139	P0C132|IAA30_ORYSJ	Auxin-responsive protein IAA30 - Oryza sativa subsp. japonica (Rice)	3e-51
11.3.19.21	2_32	RTCNT1_22_C05_A029	0.313088	3.19399	gb|AAO61228.1|	(+)-alpha-pinene synthase [Pinus taeda]	1e-125	O24475|TPSD3_ABIGR	Pinene synthase, chloroplast precursor - Abies grandis (Grand fir)	4e-91
1.1.23.8	2_2985	FLD1_6_F08_A029	0.313121	3.19365	dbj|BAA13135.1|	subtilisin-like protein [Picea abies]	1e-99	O65351|SUBL_ARATH	Subtilisin-like protease precursor - Arabidopsis thaliana (Mouse-ear cress)	4e-39
5.4.7.3	0_12589	RTHG1_14_A01_A029	0.314458	3.18008
10.1.14.19	2_3261	RTNACL1_7_F03_A029	0.314523	3.17941	gb|ACG35775.1|	stress responsive protein [Zea mays]	5e-38
3.4.4.22	2_7506	RTWW3_3_B12_A022	0.315055	3.17405	dbj|BAD93485.1|	pollen major allergen No.121 isoform 2 [Cryptomeria japonica]	1e-112	Q39857|XTH_SOYBN	Probable xyloglucan endotransglucosylase/hydrolase precursor - Glycine max (Soybean)	1e-109
1.1.9.23	0_11456	RTDK1_11_D11_A029	0.317039	3.15419	gb|ACJ71245.1|	catalase 2 [Vigna unguiculata]	1e-43	P32290|CATA_PHAAU	Catalase - Phaseolus aureus (Mung bean) (Vigna radiata)	6e-45
11.3.4.22	0_16248	RTS1_27_E02_A029	0.318433	3.14037
9.3.19.11	0_1064	RTCNT1_1_A06_A029	0.318498	3.13974	ref|XP_001546303.1|	ATP synthase subunit g [Botryotinia fuckeliana B05.10] gb|EDN21987.1| ATP synthase subunit g [Botryotinia fuckeliana B05.10]	3e-64	Q12233|ATPN_YEAST	ATP synthase subunit g, mitochondrial - Saccharomyces cerevisiae (Baker's yeast)	4e-12
7.1.4.17	1_2068	RTS1_18_B02_A029	0.319587	3.12904	ref|NP_001060959.1|	blue copper binding protein, putative	3e-10	Q07488|BCB1_ARATH	Blue copper protein precursor - Arabidopsis thaliana (Mouse-ear cress)	1e-10
3.3.15.12	2_2662	RTFE1_5_H02_A029	0.320451	3.12061	gb|ACL81498.1|	catalase [Ginkgo biloba]	1e-151	P25890|CATA_PEA	Catalase - Pisum sativum (Garden pea)	1e-132
2.1.7.11	0_12961	RTK1_14_G09_A029	0.322442	3.10133	gb|AAO61228.1|	(+)-alpha-pinene synthase [Pinus taeda]	1e-158	Q9M7D0|TPSD9_ABIGR	Terpinolene synthase, chloroplast precursor - Abies grandis (Grand fir)	1e-111
6.2.19.16	2_5105	RTCNT1_11_A04_A029	0.322699	3.09886	emb|CAB07783.1|	PaMip-2 [Picea abies]	1e-110	P43286|PIP21_ARATH	Aquaporin PIP2-1 - Arabidopsis thaliana (Mouse-ear cress)	4e-98
9.2.4.9	0_15587	RTPQ1_20_D06_A032	0.324059	3.08585	ref|ZP_03239352.1|	decarboxylase family protein [Bacillus cereus H3081.97] ref|ZP_04286714.1| Lysine decarboxylase [Bacillus cereus ATCC 4342] gb|EDZ54746.1| decarboxylase family protein [Bacillus cereus H3081.97] gb|EEK81409.1| Lysine decarboxylase [Bacillus cereus ATCC 4342]	1e-20	Q84MC2|Y5195_ARATH	Lysine decarboxylase-like protein At5g11950 - Arabidopsis thaliana (Mouse-ear cress)	3e-16
4.4.17.10	2_2958	RTDR1_18_D06_A015	0.328759	3.04174	gb|ABQ42392.1|	pectin methylesterase-like protein [Taiwania cryptomerioides]	8e-83	O04887|PME2_CITSI	Pectinesterase-2 precursor - Citrus sinensis (Sweet orange)	4e-78
10.3.2.11	0_18874	STRS1_7_A08_A034	0.329458	3.03529
9.1.19.12	0_1062	RTCNT1_1_B07_A029	0.330298	3.02757
7.2.12.23	0_8360	COLD1_15_C04_A029	0.330584	3.02495
12.1.19.8	0_1374	RTAL1_8_D10_A029	0.331982	3.01221
7.1.19.19	2_5723	RTCNT1_17_D06_A029	0.334527	2.98929	ref|NP_001065749.1|	pyruvate kinase family protein, expressed	1e-126	P22200|KPYC_SOLTU	Pyruvate kinase, cytosolic isozyme - Solanum tuberosum (Potato)	2e-60
7.1.21.3	2_2496	FLD1_13_A02_A029	0.334645	2.98824	gb|ABM69039.1|	expansin-like protein [Cunninghamia lanceolata]	8e-70	Q10S70|EXLA1_ORYSJ	Expansin-like A1 precursor - Oryza sativa subsp. japonica (Rice)	2e-56
5.2.11.14	0_9088	FLD1_71_H07_A029	0.335492	2.9807	gb|AAL08244.1|	At1g70370/F17O7_9 [Arabidopsis thaliana] gb|AAN18083.1| At1g70370/F17O7_9 [Arabidopsis thaliana]	5e-57	P92990|JP650_ARATH	Probable polygalacturonase non-catalytic subunit JP650 precursor - Arabidopsis thaliana (Mouse-ear cress)	3e-58
4.1.6.5	0_13559	RTMG1_21_F08_A029	0.335586	2.97986	ref|XP_002261382.1|	SICA antigen (fragment) [Plasmodium knowlesi strain H] emb|CAQ40787.1| SICA antigen (fragment) [Plasmodium knowlesi strain H]	6e-11	Q25434|FP1_MYTCO	Adhesive plaque matrix protein precursor - Mytilus coruscus (Sea mussel)	4e-06
8.3.6.2	0_13785	RTMG1_4_D10_A029	0.335661	2.9792	gb|ACG47748.1|	mitochondrial import inner membrane translocase subunit Tim9 [Zea mays]	4e-34	Q9XGX8|TIM9_MESCR	Mitochondrial import inner membrane translocase subunit Tim9 - Mesembryanthemum crystallinum (Common ice plant)	1e-34
5.3.18.18	2_460	RTCNT1_64_H07_A029	0.336075	2.97552	gb|AAV92325.1|	translation elongation factor-1 alpha [Pseudotsuga menziesii var. menziesii] gb|AAV92326.1| translation elongation factor-1 alpha [Pseudotsuga menziesii var. menziesii] gb|AAV92327.1| translation elongation factor-1 alpha [Pseudotsuga menziesii var. menziesii] gb|AAV92328.1| translation elongation factor-1 alpha [Pseudotsuga menziesii var. menziesii] gb|AAV92329.1| translation elongation factor-1…	1e-89	P13905|EF1A_ARATH	Elongation factor 1-alpha - Arabidopsis thaliana (Mouse-ear cress)	5e-88
10.4.18.21	2_752	RTCU1_1_F01_A029	0.336148	2.97488	ref|NP_191859.1|	NPL41 (NPL4-LIKE PROTEIN 1) [Arabidopsis thaliana] sp|Q9LYC2.1|NPL41_ARATH RecName: Full=NPL4-like protein 1 emb|CAB87745.1| putative protein [Arabidopsis thaliana] gb|AAK59569.1| unknown protein [Arabidopsis thaliana] gb|AAL07248.1| unknown protein [Arabidopsis thaliana] gb|ABG89129.1| NPL4a [synthetic construct]	6e-98	Q9LYC2|NPL41_ARATH	NPL4-like protein 1 - Arabidopsis thaliana (Mouse-ear cress)	3e-99
6.1.12.21	0_8367	COLD1_15_E04_A029	0.338093	2.95777	gb|ACG48542.1|	rhicadhesin receptor precursor [Zea mays]	6e-62	Q9M263|GL24_ARATH	Germin-like protein subfamily 2 member 4 precursor - Arabidopsis thaliana (Mouse-ear cress)	1e-58
4.4.7.16	1_2806	RTK1_25_B07_A029	0.338364	2.9554	gb|ACC86142.1|	heat shock protein 17.5 [Malus x domestica]	2e-44	P27880|HSP12_MEDSA	18.2 kDa class I heat shock protein - Medicago sativa (Alfalfa)	2e-43
10.3.10.14	0_9987	RTAL1_28_A04_A029	0.340935	2.93311	gb|ABD33278.1|	Gibberellin regulated protein [Medicago truncatula] gb|ACJ86188.1| unknown [Medicago truncatula]	2e-15	P46690|GASA4_ARATH	Gibberellin-regulated protein 4 precursor - Arabidopsis thaliana (Mouse-ear cress)	1e-10
3.2.23.20	0_3561	FLD1_26_H06_A029	0.342102	2.9231	dbj|BAA13135.1|	subtilisin-like protein [Picea abies]	2e-83	O65351|SUBL_ARATH	Subtilisin-like protease precursor - Arabidopsis thaliana (Mouse-ear cress)	8e-30
11.3.12.5	2_2425	RTWW2_16_H12_A021	0.342226	2.92205	gb|AAB53101.2|	catalase [Brassica napus]	0	Q42547|CATA3_ARATH	Catalase-3 - Arabidopsis thaliana (Mouse-ear cress)	0
12.3.9.20	0_11165	RTCU1_22_H07_A029	0.343127	2.91437	emb|CAB07783.1|	PaMip-2 [Picea abies]	1e-93	Q8GRI8|PIP25_ORYSJ	Aquaporin PIP2-5 - Oryza sativa subsp. japonica (Rice)	7e-83
11.2.6.2	2_8318	RTK1_68_F11_A029	0.344435	2.90331
9.3.9.13	2_8150	RTCU1_14_E11_A029	0.346575	2.88537	gb|ABS76142.1|	gamma-tocopherol methyltransferase [Elaeis oleifera]	1e-75	Q9ZSK1|GTOMC_ARATH	Tocopherol O-methyltransferase, chloroplast precursor - Arabidopsis thaliana (Mouse-ear cress)	2e-71
8.1.1.7	2_9792	STRS1_58_G09_A034	0.346936	2.88238
11.4.19.18	2_1279	RTCNT1_14_G08_A029	0.347359	2.87886	ref|NP_566522.1|	GRX4 (GLUTAREDOXIN 4); metal ion binding [Arabidopsis thaliana] ref|NP_001030704.1| GRX4 (GLUTAREDOXIN 4); metal ion binding [Arabidopsis thaliana] sp|Q8LBK6.2|GRS15_ARATH RecName: Full=Monothiol glutaredoxin-S15; Short=AtGrxS15 dbj|BAB02297.1| unnamed protein product [Arabidopsis thaliana] gb|AAP21204.1| At3g15660 [Arabidopsis thaliana] dbj|BAE99619.1| hypothetical protein [Arabidopsis thaliana]…	3e-45	Q8LBK6|GRS15_ARATH	Monothiol glutaredoxin-S15 - Arabidopsis thaliana (Mouse-ear cress)	2e-46
7.1.5.14	0_14882	RTNIT1_26_C03_A029	0.347857	2.87475	gb|ABN05881.1|	HEAT [Medicago truncatula]	2e-10
7.4.21.8	2_5580	FLD1_45_E09_A029	0.348546	2.86906	emb|CAB07783.1|	PaMip-2 [Picea abies]	5e-76	Q9ATM4|PIP27_MAIZE	Aquaporin PIP2-7 - Zea mays (Maize)	1e-63
7.3.22.13	0_2961	FLD1_58_D01_A029	0.348749	2.86739
2.2.14.22	0_5470	RTPHOS1_1_A12_A029	0.350671	2.85167	gb|EEF35520.1|	serine-threonine protein kinase, plant-type, putative [Ricinus communis]	4e-35	Q9FL28|FLS2_ARATH	LRR receptor-like serine/threonine-protein kinase FLS2 precursor - Arabidopsis thaliana (Mouse-ear cress)	4e-31
11.3.2.18	1_2213	STRS1_25_F02_A034	0.350813	2.85052	gb|EEF42164.1|	nucleic acid binding protein, putative [Ricinus communis]	6e-34
6.2.21.19	2_3120	HEAT1_6_E12_A029	0.351141	2.84786	gb|EEF40480.1|	Peroxidase 10 precursor, putative [Ricinus communis]	1e-67	Q42578|PER53_ARATH	Peroxidase 53 precursor - Arabidopsis thaliana (Mouse-ear cress)	1e-66
9.1.11.7	0_8687	COLD1_43_C08_A029	0.351625	2.84394
9.2.7.13	0_13015	RTK1_19_E07_A029	0.351906	2.84167	gb|ACL81498.1|	catalase [Ginkgo biloba]	1e-30	Q9M5L6|CATA_CAPAN	Catalase - Capsicum annuum (Bell pepper)	6e-27
10.3.14.5	2_3298	RTK1_5_F06_A029	0.351973	2.84112
8.2.6.9	0_13683	RTMG1_29_A11_A029	0.352247	2.83892
8.2.5.21	0_15212	RTPHOS1_20_E06_A029	0.35806	2.79283
7.2.19.11	2_5339	RTCNT1_2_B03_A029	0.360068	2.77725	gb|AAY42522.1|	lanatoside 15'-O-acetylesterase [Digitalis lanata]	5e-33	Q7Y1X1|EST_HEVBR	Esterase precursor - Hevea brasiliensis (Para rubber tree)	6e-25
4.3.2.6	0_17914	STRS1_1_F02_A034	0.362194	2.76095	ref|XP_369339.2|	SNARE protein, putative [Magnaporthe grisea 70-15] gb|EDJ96233.1| SNARE protein, putative [Magnaporthe grisea 70-15]	3e-73	O60073|YKT6_SCHPO	Synaptobrevin homolog ykt6 - Schizosaccharomyces pombe (Fission yeast)	1e-58
3.2.7.21	0_13340	RTK1_54_A12_A029	0.36258	2.75801
10.4.14.21	2_1215	RTNIT1_6_A07_A029	0.362671	2.75732	gb|EEF31486.1|	lysyl-tRNA synthetase, putative [Ricinus communis]	2e-65	Q6F2U9|SYK_ORYSJ	Lysyl-tRNA synthetase - Oryza sativa subsp. japonica (Rice)	5e-65
4.2.8.1	0_11579	RTDK1_18_C03_A029	0.363156	2.75364
10.3.9.3	0_10435	RTCA1_11_H04_A029	0.363681	2.74966				Q41741|IF4A_MAIZE	Eukaryotic initiation factor 4A - Zea mays (Maize)	3e-17
9.2.13.6	0_5233	RTS1_1_D08_A029	0.368239	2.71563	dbj|BAD93484.1|	pollen major allergen No.121 isoform 1 [Cryptomeria japonica]	2e-97	P35694|BRU1_SOYBN	Brassinosteroid-regulated protein BRU1 precursor - Glycine max (Soybean)	4e-88
5.3.6.20	0_14174	RTMNUT1_35_D12_A029	0.368841	2.71119
7.2.13.4	2_1893	RTPHOS1_5_F10_A029	0.36982	2.70402	gb|ACD03288.1|	gamma-tocopherol methyltransferase [Brassica napus]	7e-43	Q9ZSK1|GTOMC_ARATH	Tocopherol O-methyltransferase, chloroplast precursor - Arabidopsis thaliana (Mouse-ear cress)	1e-42
12.3.9.11	2_10391	RTCNT1_76_E10_A029	0.370278	2.70067	gb|ACF06527.1|	secretory carrier membrane protein [Elaeis guineensis]	8e-81	Q8H5X5|SCAM1_ORYSJ	Secretory carrier-associated membrane protein 1 - Oryza sativa subsp. japonica (Rice)	3e-67
8.3.7.8	0_12722	RTHG1_22_F09_A029	0.372075	2.68763	ref|XP_571379.1|	endoplasmic reticulum protein [Cryptococcus neoformans var. neoformans JEC21] ref|XP_774915.1| hypothetical protein CNBF0800 [Cryptococcus neoformans var. neoformans B-3501A] gb|EAL20268.1| hypothetical protein CNBF0800 [Cryptococcus neoformans var. neoformans B-3501A] gb|AAW44072.1| endoplasmic reticulum protein, putative [Cryptococcus neoformans var. neoformans JEC21]	7e-07
4.1.18.22	2_8190	RTCU1_4_F01_A029	0.37293	2.68147	emb|CAB96832.1|	nucleoid DNA-binding protein cnd41-like protein [Arabidopsis thaliana]	4e-39	Q766C2|NEP2_NEPGR	Aspartic proteinase nepenthesin-2 precursor - Nepenthes gracilis (Slender pitcher plant)	2e-30
8.3.15.24	2_8459	RTHG1_2_D07_A029	0.375076	2.66613	gb|ABE41794.1|	gamma-tocopherol methyltransferase [Lycopersicon esculentum]	3e-53	Q9ZSK1|GTOMC_ARATH	Tocopherol O-methyltransferase, chloroplast precursor - Arabidopsis thaliana (Mouse-ear cress)	2e-52
12.3.17.17	2_4488	RTDR2_12_C04_A021	0.377217	2.651
1.1.18.24		RTCU1_8_A01_A029	0.378679	2.64076	gb|EEF33260.1|	Aspartic proteinase nepenthesin-1 precursor, putative [Ricinus communis]	1e-47
2.3.9.12	0_11394	RTCU1_5_B12_A029	0.378895	2.63925
12.3.19.1	0_1517	RTAL1_2_H06_A029	0.379255	2.63675	ref|XP_002418254.1|	uncharacterized metal-binding protein, putative [Candida dubliniensis CD36] emb|CAX43554.1| uncharacterized metal-binding protein, putative [Candida dubliniensis CD36]	2e-35	Q12094|YO006_YEAST	UPF0293 protein YOR006C - Saccharomyces cerevisiae (Baker's yeast)	7e-34
4.1.4.10	0_15665	RTPQ1_26_G11_A032	0.381954	2.61811				P40691|A115_TOBAC	Auxin-induced protein PCNT115 - Nicotiana tabacum (Common tobacco)	7e-57
3.3.22.15	2_2921	FLD1_62_A02_A029	0.382412	2.61498	gb|EEF46125.1|	40S ribosomal protein S3, putative [Ricinus communis]	1e-100	Q9FJA6|RS33_ARATH	40S ribosomal protein S3-3 - Arabidopsis thaliana (Mouse-ear cress)	8e-96
3.4.13.6	2_5311	RTS1_4_D12_A029	0.382884	2.61176	gb|ACL81498.1|	catalase [Ginkgo biloba]	3e-91	P29756|CATA1_SOYBN	Catalase-1/2 - Glycine max (Soybean)	5e-76
8.1.14.15	2_3678	RTNACL1_2_D09_A029	0.383164	2.60985				Q40854|MT3_PICGL	Metallothionein-like protein EMB30 - Picea glauca (White spruce)	4e-27
2.3.21.15	2_309	HEAT1_2_E04_A029	0.383494	2.6076	emb|CAM12501.1|	heat-shock protein, small [Pinus taeda]	1e-116	P11890|HS23C_CHERU	Small heat shock protein, chloroplast precursor - Chenopodium rubrum (Red goosefoot) (Pigweed)	8e-37
10.1.9.24	0_11369	RTCU1_35_H02_A029	0.383852	2.60517	gb|AAK66161.1|	pectate lyase [Fragaria x ananassa]	1e-107	Q93WF1|PEL20_ARATH	Probable pectate lyase 20 precursor - Arabidopsis thaliana (Mouse-ear cress)	1e-105
6.2.11.22	0_9387	HEAT1_21_F11_A029	0.384975	2.59757
8.3.21.5	2_72	FLD1_41_B07_A029	0.385615	2.59326
1.2.6.2	0_13418	RTMG1_11_A02_A029	0.387017	2.58387	gb|EEF34531.1|	survival motor neuron protein, putative [Ricinus communis]	2e-18
12.3.9.6	0_10590	RTCA1_22_E12_A029	0.388905	2.57132	gb|AAY42522.1|	lanatoside 15'-O-acetylesterase [Digitalis lanata]	4e-48	Q9FXE5|FUCO3_ARATH	Alpha-L-fucosidase 3 precursor - Arabidopsis thaliana (Mouse-ear cress)	1e-39
7.1.13.8	2_3778	RTS1_2_F05_A029	0.389951	2.56443	gb|EEF44770.1|	lactoylglutathione lyase, putative [Ricinus communis]	1e-56
10.2.17.10	1_986	RTDR1_13_A11_A015	0.391838	2.55207
3.4.13.22	2_1082	RTWW2_5_F11_A021	0.392061	2.55063
5.4.11.15	0_9094	FLD1_72_D06_A029	0.392062	2.55062	gb|EEF49643.1|	protein phosphatase-2a, putative [Ricinus communis]	1e-115	Q8LSN3|FYPP_PEA	Phytochrome-associated serine/threonine protein phosphatase - Pisum sativum (Garden pea)	1e-117
6.3.9.16	2_10226	RTCU1_17_H06_A029	0.392265	2.5493				P50160|TS2_MAIZE	Sex determination protein tasselseed-2 - Zea mays (Maize)	2e-59
4.3.7.11	1_4533	RTK1_12_B11_A029	0.392309	2.54901	gb|AAC12685.1|	endo-beta-1,4-glucanase [Pinus radiata]	1e-162	O81416|GUN17_ARATH	Endoglucanase 17 precursor - Arabidopsis thaliana (Mouse-ear cress)	1e-112
2.3.19.13	1_366	RTCNT1_12_H04_A029	0.393039	2.54428	ref|NP_563815.1|	PSAO (photosystem I subunit O) [Arabidopsis thaliana] gb|AAK93637.1| unknown protein [Arabidopsis thaliana] gb|AAM14284.1| unknown protein [Arabidopsis thaliana] gb|AAM64918.1| putative 16kDa membrane protein [Arabidopsis thaliana] emb|CAD37939.1| photosystem I subunit O [Arabidopsis thaliana]	5e-38
12.4.19.11	2_10346	RTBOR1_7_A11_A029	0.393325	2.54243	gb|EEF41667.1|	nuclear protein localization, putative [Ricinus communis]	2e-62	O82264|NPL42_ARATH	NPL4-like protein 2 - Arabidopsis thaliana (Mouse-ear cress)	6e-62
5.2.3.14	0_16881	STRR1_39_B01_A033	0.39619	2.52404	ref|XP_002261382.1|	SICA antigen (fragment) [Plasmodium knowlesi strain H] emb|CAQ40787.1| SICA antigen (fragment) [Plasmodium knowlesi strain H]	7e-08
4.4.7.1	0_12597	RTHG1_14_E01_A029	0.396508	2.52202
7.3.8.8	0_11724	RTDK1_26_H08_A029	0.396649	2.52112
6.4.9.8	0_10686	RTCA1_29_D07_A029	0.396813	2.52008	emb|CAA06335.1|	aquaporin-like protein [Picea abies]	8e-51	Q41951|TIP21_ARATH	Aquaporin TIP2-1 - Arabidopsis thaliana (Mouse-ear cress)	6e-42
3.4.12.14	1_300	RTWW3_16_F03_A022	0.398311	2.5106	gb|AAZ67143.1|	gamma tocopherol methyltransferase [Triticum aestivum]	3e-07	Q9ZSK1|GTOMC_ARATH	Tocopherol O-methyltransferase, chloroplast precursor - Arabidopsis thaliana (Mouse-ear cress)	5e-08
8.2.19.24	2_6649	RTCNT1_26_A11_A029	0.399053	2.50593	gb|EEF29253.1|	beta-glucosidase, putative [Ricinus communis]	1e-115	Q9SE50|BGL1_ARATH	Beta-glucosidase homolog precursor - Arabidopsis thaliana (Mouse-ear cress)	1e-43
2.3.20.10	2_2972	NDL1_36_E01_A029	0.399362	2.50399	gb|EEF43915.1|	Xyloglucan endotransglucosylase/hydrolase protein A precursor, putative [Ricinus communis]	1e-81	Q8L9A9|XTH8_ARATH	Probable xyloglucan endotransglucosylase/hydrolase protein 8 precursor - Arabidopsis thaliana (Mouse-ear cress)	3e-78
2.2.9.20	0_11311	RTCU1_32_E10_A029	0.399682	2.50199	gb|AAB91468.1|	ADP-glucose pyrophosphorylase large subunit 2 [Citrullus lanatus]	1e-56	P55229|GLGL1_ARATH	Glucose-1-phosphate adenylyltransferase large subunit 1, chloroplast precursor - Arabidopsis thaliana (Mouse-ear cress)	1e-55
3.4.12.13	2_1750	RTWW3_16_E04_A022	0.400322	2.49799				P40691|A115_TOBAC	Auxin-induced protein PCNT115 - Nicotiana tabacum (Common tobacco)	9e-52
9.3.18.13	0_487	RTCNT1_55_B09_A029	0.401004	2.49374	gb|EEF32059.1|	valacyclovir hydrolase, putative [Ricinus communis]	8e-28
11.3.3.17	0_16979	STRR1_47_D11_A033	0.403016	2.48129
11.2.6.6	0_13450	RTMG1_12_D11_A029	0.405393	2.46674	gb|AAD41357.1|AF151114_1	hsp82 heat shock protein [Tetrahymena thermophila]	8e-66	O44001|HSP90_EIMTE	Heat shock protein 90 - Eimeria tenella	5e-61
12.2.22.20	2_5926	FLD1_64_C02_A029	0.4057	2.46487
11.2.4.11	0_15543	RTPQ1_18_E11_A032	0.406584	2.45952	gb|ACB30384.1|	granule bound starch synthase Ia precursor [Lotus japonicus]	6e-63	Q43092|SSG1_PEA	Granule-bound starch synthase 1, chloroplast precursor - Pisum sativum (Garden pea)	1e-63
10.1.18.16	0_491	RTCNT1_54_H11_A029	0.407056	2.45666	gb|EEF39167.1|	tubulin beta chain, putative [Ricinus communis]	1e-127	Q41785|TBB8_MAIZE	Tubulin beta-8 chain - Zea mays (Maize)	1e-128
11.3.17.15	0_7820	RTDR2_2_E06_A021	0.408608	2.44733
5.4.21.21	0_1619	NDL1_6_C07_A029	0.40887	2.44577
10.1.18.14	2_10328	RTCNT1_54_F12_A029	0.408994	2.44502	gb|EEF38054.1|	zinc finger protein, putative [Ricinus communis]	2e-25	Q9M306|Y3876_ARATH	Zinc finger DHHC domain-containing protein At3g48760 - Arabidopsis thaliana (Mouse-ear cress)	4e-21
8.4.21.16	2_8397	GEO1_19_E07_A029	0.409652	2.44109	ref|NP_179718.1|	auxin-responsive protein, putative [Arabidopsis thaliana] gb|AAD24828.1| putative auxin-regulated protein [Arabidopsis thaliana] gb|AAM15223.1| putative auxin-regulated protein [Arabidopsis thaliana] dbj|BAC42954.1| putative auxin-regulated protein [Arabidopsis thaliana] gb|AAO63964.1| putative auxin-regulated protein [Arabidopsis thaliana]	2e-19	P33083|AX6B_SOYBN	Auxin-induced protein 6B - Glycine max (Soybean)	4e-13
9.2.20.8	2_5849	NDL1_21_F07_A029	0.412071	2.42677	gb|EEF39663.1|	Xyloglucan endotransglucosylase/hydrolase protein 9 precursor, putative [Ricinus communis]	4e-90	Q8LDW9|XTH9_ARATH	Xyloglucan endotransglucosylase/hydrolase protein 9 precursor - Arabidopsis thaliana (Mouse-ear cress)	3e-87
4.4.8.17	1_4571	RTFEPL1_17_H04_A029	0.412244	2.42575	ref|XP_002261382.1|	SICA antigen (fragment) [Plasmodium knowlesi strain H] emb|CAQ40787.1| SICA antigen (fragment) [Plasmodium knowlesi strain H]	2e-11
10.2.5.24	0_15196	RTPHOS1_19_E01_A029	0.412508	2.4242	gb|ACG45019.1|	translation initiation factor eIF-2B delta subunit [Zea mays]	1e-100	Q54FM3|EI2BD_DICDI	Translation initiation factor eIF-2B subunit delta - Dictyostelium discoideum (Slime mold)	1e-61
8.2.18.22	0_164	RTCU1_2_E12_A029	0.412944	2.42163	gb|EEF52482.1|	protein with unknown function [Ricinus communis]	1e-18
5.2.15.19	2_4899	RTFEPL1_6_E07_A029	0.41331	2.41949	gb|ACK36947.1|	xyloglucan endotransglycosylase [Annona cherimola]	7e-89	Q8L9A9|XTH8_ARATH	Probable xyloglucan endotransglucosylase/hydrolase protein 8 precursor - Arabidopsis thaliana (Mouse-ear cress)	2e-81
7.3.13.9	2_2370	RTS1_10_A09_A029	0.414106	2.41484	emb|CAH58632.1|	nodulin-like protein [Plantago major]	1e-19	Q6J163|5NG4_PINTA	Auxin-induced protein 5NG4 - Pinus taeda (Loblolly pine)	3e-08
[truncated: 1,709 more rows]
