# Supplementary material for: Microarray analysis and scale-free gene networks identify candidate regulators in drought-stressed roots of loblolly pine (P. taeda L.)
Source: BMC Genomics. 2011 May 24;12:264. doi: 10.1186/1471-2164-12-264 (PMC3123330; doi:10.1186/1471-2164-12-264)
Supplement: Additional file 8 — Gene correlation analysis and module membership data generated using WGCNA. This file contains the WGCNA module memberships for the 2445 differentially expressed genes identified in the drought stressed versus well-watered analysis as well as log2 mean ratios and BlastX annotation information. Each module color represents a grouping of genes whose expression profiles are coordinately expressed. Module membership correlation values were used to generate the graphical representation of the pine root gene network. Gene ID = the physical address of the spot on the array (metarow, metacolumn, row, column), Fold ↑, and Fold ↓values for DS vs. WW comparison are displayed as normalized log2 mean ratios. Module color, MM = module membership correlation value, p.MM = probability of module membership. All BlastX results are ordered by database name abbreviation followed by accession (BlastX), description (ID), and E-value (Exp). NCBI = NCBI non-redundant, SP = Swiss Prot. [file 1471-2164-12-264-S8.XLS]

## Sheet: Supp.Table7_geneInfoWWDSDR_2445
Gene ID	Fold ↑ (DS)	Fold ↓ (DS)	moduleColor	MM.green	p.MM.green	MM.red	p.MM.red	MM.pink	p.MM.pink	MM.grey	p.MM.grey	MM.brown	p.MM.brown	MM.purple	p.MM.purple	MM.black	p.MM.black	MM.yellow	p.MM.yellow	MM.greenyellow	p.MM.greenyellow	MM.magenta	p.MM.magenta	MM.turquoise	p.MM.turquoise	MM.blue	p.MM.blue	NCBI NR Accession	NCBI NR BlastX	NCBI NR E-value	3' SP Accession	3' SP BlastX	3' SP E-value
10.1.23.15	2.1	0.5	black	0.824618	5.48653e-19	0.772474	1.91574e-15	0.847842	5.76445e-21	-0.875374	8.67311e-24	0.81714	2.06717e-18	-0.362708	0.00174105	-0.876667	6.15866e-24	-0.847716	5.9212e-21	-0.752961	2.37362e-14	-0.387931	0.000759941	0.657731	3.45205e-10	-0.577515	1.08996e-07
4.3.17.14	1.9	0.5	black	0.791202	1.3381e-16	0.835517	7.06479e-20	0.825035	5.08588e-19	-0.824711	5.3944e-19	0.691113	1.82369e-11	-0.221928	0.0609859	-0.898203	1.08588e-26	-0.81359	3.79954e-18	-0.629525	3.15337e-09	-0.337827	0.00370509	0.542701	8.44716e-07	-0.462842	4.24619e-05
10.1.16.15	1.6	0.6	black	0.791002	1.37872e-16	0.803053	2.14973e-17	0.880315	2.29567e-24	-0.82064	1.11964e-18	0.741965	8.86759e-14	-0.254304	0.0311107	-0.885925	4.71899e-25	-0.827414	3.28738e-19	-0.656264	3.89529e-10	-0.327844	0.00493406	0.571191	1.6092e-07	-0.47565	2.41577e-05	gb|EEF49504.1|	30S ribosomal protein S31, mitochondrial precursor, putative [Ricinus communis]	2e-12	P47909|RT31_ORYSJ	30S ribosomal protein S31, mitochondrial precursor - Oryza sativa subsp. japonica (Rice)	2e-09
1.2.21.19	1.6	0.6	black	0.693926	1.39795e-11	0.735739	1.81654e-13	0.804833	1.61593e-17	-0.744641	6.47427e-14	0.605567	1.74529e-08	-0.259756	0.0275596	-0.876122	7.11813e-24	-0.780278	6.52309e-16	-0.556123	3.94294e-07	-0.354027	0.00228153	0.506091	5.75404e-06	-0.436008	0.000129014	gb|AAC13691.1|	poly-ubiquitin [Magnaporthe grisea]	2e-70	P61864|UBIQ_YEAST	Ubiquitin - Saccharomyces cerevisiae (Baker's yeast)	4e-36
3.2.20.6	1.6	0.6	black	0.698561	8.96057e-12	0.721375	8.82353e-13	0.739022	1.24766e-13	-0.785544	3.0747e-16	0.713411	2.03274e-12	-0.372644	0.0012659	-0.874611	1.05976e-23	-0.848227	5.31147e-21	-0.677509	6.33064e-11	-0.429518	0.00016651	0.617231	7.72493e-09	-0.520968	2.71049e-06	ref|NP_001041761.1|	protein kinase, putative	5e-53	Q6R2J8|SRF8_ARATH	Protein STRUBBELIG-RECEPTOR FAMILY 8 precursor - Arabidopsis thaliana (Mouse-ear cress)	2e-17
12.3.15.11	1.5	0.7	black	0.718888	1.14857e-12	0.699144	8.46806e-12	0.81086	6.01449e-18	-0.731327	2.98358e-13	0.626677	3.89422e-09	-0.148507	0.213136	-0.847446	6.26898e-21	-0.743277	7.60378e-14	-0.529288	1.75136e-06	-0.275197	0.0193032	0.448425	7.80345e-05	-0.369115	0.00141923
9.4.16.15	1.5	0.7	black	0.765788	4.66367e-15	0.735673	1.83032e-13	0.828438	2.71912e-19	-0.810614	6.26683e-18	0.699721	8.00653e-12	-0.311939	0.00764226	-0.855617	1.05562e-21	-0.809701	7.29335e-18	-0.650384	6.28012e-10	-0.384266	0.000860785	0.588913	5.28775e-08	-0.510649	4.58625e-06
11.1.2.10	1.5	0.7	black	0.67314	9.31174e-11	0.683454	3.7055e-11	0.790472	1.4918e-16	-0.73768	1.45572e-13	0.61562	8.66269e-09	-0.295825	0.0116367	-0.83229	1.31614e-19	-0.755248	1.78886e-14	-0.594285	3.72354e-08	-0.288978	0.0138196	0.524146	2.29715e-06	-0.453263	6.38156e-05	gb|EEF46832.1|	protein phosphatase 2c, putative [Ricinus communis]	9e-85	Q5SGD2|PPM1L_HUMAN	Protein phosphatase 1L - Homo sapiens (Human)	2e-24
11.1.20.20	0.7	1.5	black	-0.745228	6.03932e-14	-0.686306	2.85295e-11	-0.762983	6.71504e-15	0.74085	1.00974e-13	-0.642197	1.20059e-09	0.121837	0.307952	0.839769	3.04801e-20	0.754658	1.92478e-14	0.530358	1.65424e-06	0.17818	0.134274	-0.450058	7.29377e-05	0.358949	0.00195908	dbj|BAB78506.1|	Xyloglucan endo-transglycosylase [Vitis labrusca x Vitis vinifera]	3e-08	P93046|XTH31_ARATH	Probable xyloglucan endotransglucosylase/hydrolase protein 31 precursor - Arabidopsis thaliana (Mouse-ear cress)	2e-09
10.3.2.3	0.7	1.5	black	-0.648897	7.07468e-10	-0.666412	1.66574e-10	-0.743869	7.0917e-14	0.689202	2.18101e-11	-0.566127	2.18563e-07	0.142532	0.232334	0.885334	5.59659e-25	0.786988	2.4926e-16	0.451336	6.9164e-05	0.213474	0.0717821	-0.418605	0.000252821	0.301563	0.0100444	gb|EEF41758.1|	Glucan endo-1,3-beta-glucosidase precursor, putative [Ricinus communis]	6e-70	Q06915|EA6_ARATH	Probable glucan endo-1,3-beta-glucosidase A6 precursor - Arabidopsis thaliana (Mouse-ear cress)	3e-66
5.2.3.3	0.7	1.5	black	-0.640669	1.35196e-09	-0.603354	2.02964e-08	-0.812225	4.78444e-18	0.672408	9.92707e-11	-0.557388	3.66344e-07	0.126578	0.289361	0.848495	5.01701e-21	0.726127	5.28884e-13	0.434902	0.000134792	0.15817	0.18451	-0.383881	0.000872034	0.247002	0.0364628
9.1.20.11	0.7	1.5	black	-0.642765	1.14847e-09	-0.641492	1.2683e-09	-0.747547	4.5805e-14	0.727179	4.71536e-13	-0.589446	5.1082e-08	0.237125	0.0449028	0.90659	6.19328e-28	0.799529	3.75017e-17	0.527488	1.92679e-06	0.253	0.0320149	-0.462626	4.28597e-05	0.389018	0.000732176	gb|ABQ14358.1|	cyclophilin [Pinus taeda], putative	2e-86	Q39613|CYPH_CATRO	Peptidyl-prolyl cis-trans isomerase - Catharanthus roseus (Madagascar periwinkle) (Vinca rosea)	4e-77
4.4.13.17	0.7	1.5	black	-0.685013	3.21313e-11	-0.653189	5.00706e-10	-0.816498	2.30958e-18	0.771428	2.20628e-15	-0.641121	1.30541e-09	0.32233	0.00575711	0.89923	7.75053e-27	0.793306	9.75673e-17	0.580967	8.78062e-08	0.316074	0.00683554	-0.542852	8.37672e-07	0.446002	8.62091e-05	emb|CAK29728.1|	glycogenin [Picea abies], putative	2e-98	O15488|GLYG2_HUMAN	Glycogenin-2 - Homo sapiens (Human)	2e-18
7.4.7.16	0.7	1.5	black	-0.597109	3.08871e-08	-0.582254	8.09587e-08	-0.662804	2.26143e-10	0.637496	1.7266e-09	-0.479545	2.02585e-05	0.181159	0.127781	0.843139	1.53856e-20	0.746104	5.44205e-14	0.397211	0.000550774	0.227479	0.054641	-0.392695	0.000644935	0.300512	0.0103212	gb|AAK38196.1|AF305623_1	phosphate transporter 1 [Lupinus albus]	5e-43	Q96303|PHT14_ARATH	Inorganic phosphate transporter 1-4 - Arabidopsis thaliana (Mouse-ear cress)	4e-42
4.2.15.6	0.7	1.5	black	-0.621649	5.6232e-09	-0.684342	3.41677e-11	-0.707365	3.76013e-12	0.699262	8.37157e-12	-0.606429	1.64511e-08	0.311191	0.00779684	0.826256	4.06883e-19	0.797844	4.87428e-17	0.563805	2.51073e-07	0.381434	0.000946841	-0.527649	1.91042e-06	0.458195	5.18182e-05	dbj|BAF00024.1|	histone H2B like protein [Arabidopsis thaliana]	7e-37	Q9FFC0|H2B10_ARATH	Histone H2B.10 - Arabidopsis thaliana (Mouse-ear cress)	4e-38
12.3.5.4	0.7	1.5	black	-0.579721	9.4963e-08	-0.558195	3.4948e-07	-0.708473	3.36321e-12	0.640124	1.41024e-09	-0.504291	6.28773e-06	0.201873	0.0890317	0.87214	2.00869e-23	0.758523	1.18669e-14	0.44131	0.000104335	0.210228	0.0763135	-0.394997	0.000595261	0.283214	0.0159231	emb|CAI68019.1|	endo-beta-1,4-glucanase [Prunus persica]	7e-86	Q42059|GUN6_ARATH	Endoglucanase 6 precursor - Arabidopsis thaliana (Mouse-ear cress)	1e-84
7.2.17.19	0.7	1.5	black	-0.551735	5.07666e-07	-0.599033	2.71645e-08	-0.676036	7.21552e-11	0.731639	2.88163e-13	-0.61306	1.03783e-08	0.426101	0.000190063	0.866554	8.13076e-23	0.816872	2.1652e-18	0.576407	1.16765e-07	0.422175	0.00022088	-0.573458	1.40076e-07	0.525472	2.14288e-06	gb|ABV89611.1|	thaumatin-like protein [Brassica rapa]	8e-65	P50699|TLPH_ARATH	Thaumatin-like protein precursor - Arabidopsis thaliana (Mouse-ear cress)	1e-64
9.2.17.9	0.7	1.5	black	-0.522329	2.52559e-06	-0.560086	3.12842e-07	-0.585719	6.49384e-08	0.623745	4.82853e-09	-0.51278	4.11986e-06	0.352969	0.00235676	0.832754	1.20444e-19	0.779954	6.82764e-16	0.490472	1.22207e-05	0.349488	0.00262014	-0.481151	1.88285e-05	0.397615	0.000542994	gb|AAM28915.1|	NBS [Pinus taeda]	1e-06
8.2.17.12	0.7	1.5	black	-0.553729	4.528e-07	-0.634072	2.2412e-09	-0.625337	4.29754e-09	0.697149	1.02696e-11	-0.589376	5.1316e-08	0.430019	0.000163292	0.830751	1.76252e-19	0.786396	2.71717e-16	0.595302	3.48172e-08	0.423229	0.000212181	-0.567675	1.9915e-07	0.502737	6.78543e-06	ref|XP_002328446.1|	tir-nbs-lrr resistance protein [Populus trichocarpa] gb|EEE76526.1| tir-nbs-lrr resistance protein [Populus trichocarpa]	4e-09
11.4.23.17	0.7	1.5	black	-0.552988	4.72497e-07	-0.578786	1.00689e-07	-0.615929	8.47452e-09	0.705682	4.4499e-12	-0.605286	1.77911e-08	0.467551	3.46004e-05	0.821949	8.87108e-19	0.798445	4.44021e-17	0.600459	2.46847e-08	0.411983	0.000323512	-0.595862	3.35523e-08	0.527786	1.89662e-06	gb|AAG60098.1|AC073178_9	disease resistance protein, putative [Arabidopsis thaliana]	1e-43	O50052|DRL25_ARATH	Putative disease resistance protein At4g19050 - Arabidopsis thaliana (Mouse-ear cress)	5e-22
6.4.18.11	0.7	1.5	black	-0.544209	7.76719e-07	-0.57634	1.17255e-07	-0.627126	3.76734e-09	0.700619	7.33494e-12	-0.581992	8.23065e-08	0.479662	2.01509e-05	0.865063	1.16857e-22	0.834884	7.99082e-20	0.590763	4.6895e-08	0.401172	0.000478695	-0.587446	5.81274e-08	0.50401	6.37541e-06	gb|AAM28917.1|	TIR/NBS/LRR disease resistance protein [Pinus taeda], putative	1e-17	O50052|DRL25_ARATH	Putative disease resistance protein At4g19050 - Arabidopsis thaliana (Mouse-ear cress)	6e-10
10.3.10.1	0.6	1.6	black	-0.770525	2.49085e-15	-0.696793	1.06276e-11	-0.840396	2.68729e-20	0.74802	4.32739e-14	-0.677627	6.26474e-11	0.109922	0.358001	0.845206	1.00331e-20	0.736411	1.68284e-13	0.519229	2.96527e-06	0.180901	0.128333	-0.459617	4.87691e-05	0.341192	0.00335706	gb|ABO28478.1|	pectate lyase precursor [Glycine max]	5e-98	Q9C5M8|PEL18_ARATH	Probable pectate lyase 18 precursor - Arabidopsis thaliana (Mouse-ear cress)	2e-95
1.3.12.5	0.6	1.6	black	-0.738365	1.3458e-13	-0.776485	1.10722e-15	-0.779628	7.14701e-16	0.757607	1.33193e-14	-0.633347	2.36756e-09	0.156873	0.18818	0.858614	5.34239e-22	0.748537	4.06677e-14	0.56731	2.03572e-07	0.253961	0.0313465	-0.464233	3.99824e-05	0.402108	0.000462975	ref|NP_001150355.1|	isoamyl acetate-hydrolyzing esterase [Zea mays] gb|ACG32472.1| isoamyl acetate-hydrolyzing esterase [Zea mays] gb|ACG38776.1| isoamyl acetate-hydrolyzing esterase [Zea mays]	4e-80	Q503L4|IAH1_DANRE	Isoamyl acetate-hydrolyzing esterase 1 homolog - Danio rerio (Zebrafish) (Brachydanio rerio)	1e-12
11.1.18.14	0.6	1.6	black	-0.776301	1.13562e-15	-0.723687	6.88716e-13	-0.864739	1.26359e-22	0.800936	3.00674e-17	-0.689682	2.08539e-11	0.211572	0.0744096	0.883019	1.08174e-24	0.771036	2.32554e-15	0.617632	7.507e-09	0.241853	0.0406812	-0.524665	2.23559e-06	0.428873	0.000170736
9.2.9.7	0.6	1.6	black	-0.757088	1.42166e-14	-0.78164	5.38023e-16	-0.814449	3.28288e-18	0.797807	4.90222e-17	-0.712417	2.25145e-12	0.262251	0.026052	0.89233	6.98305e-26	0.822015	8.76762e-19	0.619029	6.79265e-09	0.390849	0.00068749	-0.560347	3.08075e-07	0.462739	4.26515e-05	ref|NP_001045188.1|	bHLH transcription factor, putative	1e-07
8.3.5.14	0.6	1.8	black	-0.769231	2.96047e-15	-0.769679	2.78899e-15	-0.776959	1.03688e-15	0.806368	1.26056e-17	-0.697947	9.50933e-12	0.244918	0.0381237	0.920403	2.90274e-30	0.874245	1.16597e-23	0.5864	6.21662e-08	0.355205	0.00220029	-0.562425	2.72514e-07	0.45172	6.80649e-05	gb|AAY85180.1|	pectate lyase [Gossypium hirsutum]	7e-17	Q9FXD8|PEL5_ARATH	Probable pectate lyase 5 precursor - Arabidopsis thaliana (Mouse-ear cress)	9e-17
9.1.5.16	0.6	1.6	black	-0.773309	1.71074e-15	-0.795941	6.5344e-17	-0.802784	2.24376e-17	0.816042	2.49887e-18	-0.74189	8.94489e-14	0.295041	0.0118705	0.866566	8.10846e-23	0.8108	6.07491e-18	0.667194	1.55799e-10	0.373965	0.00121245	-0.594557	3.65743e-08	0.511101	4.48327e-06	gb|ACH59553.1|	anthocyanidin reductase [Pseudotsuga menziesii] gb|ACH59558.1| anthocyanidin reductase [Pseudotsuga menziesii] gb|ACH59559.1| anthocyanidin reductase [Pseudotsuga menziesii] gb|ACH59560.1| anthocyanidin reductase [Pseudotsuga menziesii] gb|ACH59566.1| anthocyanidin reductase [Pseudotsuga menziesii]	5e-28	Q9SEV0|BAN_ARATH	Leucoanthocyanidin reductase - Arabidopsis thaliana (Mouse-ear cress)	5e-19
4.4.11.12	0.6	1.7	black	-0.776926	1.04162e-15	-0.742881	7.96598e-14	-0.848845	4.6555e-21	0.818107	1.74726e-18	-0.733179	2.42549e-13	0.273088	0.0202882	0.91546	2.19645e-29	0.840922	2.41671e-20	0.648716	7.17763e-10	0.350874	0.00251229	-0.568016	1.9509e-07	0.477067	2.2665e-05	gb|AAU95082.1|	anthocyanidin reductase [Ginkgo biloba]	2e-64	P51104|DFRA_DIACA	Dihydroflavonol-4-reductase - Dianthus caryophyllus (Carnation) (Clove pink)	2e-42
6.2.3.18	0.6	1.7	black	-0.768478	3.27232e-15	-0.749971	3.41939e-14	-0.804203	1.78826e-17	0.861101	3.0003e-22	-0.768056	3.46035e-15	0.385262	0.000832249	0.89311	5.48717e-26	0.872647	1.76382e-23	0.684097	3.49402e-11	0.442013	0.000101412	-0.66089	2.65512e-10	0.593885	3.8228e-08	gb|AAS47694.1|	(-)-limonene synthase [Picea abies]	1e-106	Q9M7D1|TPSD8_ABIGR	Beta-phellandrene synthase, chloroplast precursor - Abies grandis (Grand fir)	1e-100
9.4.2.19	0.6	1.7	black	-0.787272	2.39123e-16	-0.781939	5.1566e-16	-0.81218	4.82093e-18	0.871718	2.2378e-23	-0.774579	1.43871e-15	0.411652	0.000327488	0.934371	4.30263e-33	0.909852	1.88831e-28	0.706778	3.98806e-12	0.438234	0.000118061	-0.676388	6.99383e-11	0.585572	6.55544e-08
7.2.20.3	0.6	1.6	black	-0.675059	7.86639e-11	-0.68153	4.41295e-11	-0.767351	3.79809e-15	0.757555	1.34075e-14	-0.651101	5.92786e-10	0.32638	0.00514166	0.910663	1.39577e-28	0.853835	1.57122e-21	0.572643	1.47255e-07	0.357759	0.00203301	-0.558488	3.43554e-07	0.450288	7.22431e-05	gb|EEF44609.1|	DNA topoisomerase II, putative [Ricinus communis]	2e-11	O24308|TOP2_PEA	DNA topoisomerase 2 - Pisum sativum (Garden pea)	2e-10
9.1.20.21	0.6	1.6	black	-0.680859	4.68873e-11	-0.682675	3.97753e-11	-0.775344	1.29546e-15	0.795703	6.77738e-17	-0.70239	6.16605e-12	0.397607	0.000543159	0.893796	4.43316e-26	0.854751	1.28151e-21	0.648423	7.34772e-10	0.381257	0.000952452	-0.614001	9.71307e-09	0.532388	1.48381e-06	sp|Q50EK5.1|C72B2_PINTA	Cytochrome P450 720B2, RecName	1e-72	O64989|C90B1_ARATH	Cytochrome P450 90B1 - Arabidopsis thaliana (Mouse-ear cress)	1e-36
6.4.3.16	0.6	1.6	black	-0.610589	1.23369e-08	-0.646737	8.40166e-10	-0.726657	4.99187e-13	0.716083	1.54115e-12	-0.59809	2.89328e-08	0.316287	0.0067961	0.904588	1.25652e-27	0.837232	5.04795e-20	0.551951	5.01436e-07	0.336617	0.00383794	-0.511739	4.34183e-06	0.436202	0.000128023	ref|XP_001935209.1|	alpha-N-arabinofuranosidase [Pyrenophora tritici-repentis Pt-1C-BFP] gb|EDU47783.1| alpha-N-arabinofuranosidase [Pyrenophora tritici-repentis Pt-1C-BFP]	1e-132	Q9XBQ3|ABFA_BACST	Alpha-N-arabinofuranosidase - Bacillus stearothermophilus (Geobacillus stearothermophilus)	7e-64
4.2.12.11	0.6	1.7	black	-0.589551	5.07367e-08	-0.6516	5.69402e-10	-0.675146	7.80644e-11	0.705894	4.357e-12	-0.587854	5.66173e-08	0.344642	0.00303075	0.87926	3.06411e-24	0.819961	1.26228e-18	0.556977	3.75202e-07	0.408958	0.000361479	-0.533395	1.40559e-06	0.485153	1.56633e-05	gb|EEF37068.1|	Glucan endo-1,3-beta-glucosidase precursor, putative [Ricinus communis]	5e-94	Q8L868|E1311_ARATH	Putative glucan endo-1,3-beta-glucosidase 11 precursor - Arabidopsis thaliana (Mouse-ear cress)	4e-69
11.3.12.2	0.6	1.7	black	-0.593289	3.97553e-08	-0.555872	4.00074e-07	-0.687083	2.65532e-11	0.719028	1.13166e-12	-0.62957	3.14268e-09	0.39172	0.000667103	0.853044	1.87168e-21	0.814343	3.34279e-18	0.580969	8.77982e-08	0.336037	0.00390305	-0.551018	5.28909e-07	0.494683	1.00111e-05	gb|AAF12810.1|AF197342_1	pathogenesis-related protein [Picea glauca],intracellular , putative	3e-33	O24248|PRU1_PRUAV	Major allergen Pru av 1 - Prunus avium (Cherry)	1e-16
5.1.3.1	0.6	1.6	black	-0.58584	6.4439e-08	-0.630181	3.00284e-09	-0.679675	5.21607e-11	0.707416	3.74106e-12	-0.587665	5.73125e-08	0.420933	0.000231546	0.855368	1.11643e-21	0.815541	2.7232e-18	0.59809	2.89325e-08	0.430769	0.00015858	-0.562087	2.78021e-07	0.499554	7.92207e-06
11.2.8.17	0.6	1.6	black	-0.518001	3.15854e-06	-0.576839	1.13673e-07	-0.639765	1.44996e-09	0.656276	3.89129e-10	-0.536744	1.1723e-06	0.372105	0.0012883	0.871751	2.21912e-23	0.79449	8.15469e-17	0.528535	1.8228e-06	0.347785	0.00275841	-0.488201	1.35935e-05	0.43235	0.000149061	ref|XP_002328446.1|	tir-nbs-lrr resistance protein [Populus trichocarpa] gb|EEE76526.1| tir-nbs-lrr resistance protein [Populus trichocarpa]	4e-18	Q9FKZ0|DRL43_ARATH	Probable disease resistance protein At5g66910 - Arabidopsis thaliana (Mouse-ear cress)	7e-09
8.4.16.1	0.6	1.7	black	-0.558756	3.38208e-07	-0.603333	2.03254e-08	-0.656536	3.80916e-10	0.731544	2.91231e-13	-0.59134	4.51644e-08	0.4576	5.31457e-05	0.854951	1.2257e-21	0.787329	2.37152e-16	0.598635	2.78972e-08	0.470059	3.0987e-05	-0.588792	5.32907e-08	0.558502	3.43265e-07	gb|ABE01245.1|	cyclin-dependent kinases regulatory subunit [Camellia sinensis]	2e-34	Q6PS57|CKS1_ORYSJ	Cyclin-dependent kinases regulatory subunit 1 - Oryza sativa subsp. japonica (Rice)	3e-35
1.3.12.7	0.5	1.8	black	-0.757399	1.36729e-14	-0.706523	4.09144e-12	-0.861534	2.71015e-22	0.736067	1.75002e-13	-0.640144	1.40813e-09	0.0849	0.478278	0.871475	2.38097e-23	0.737284	1.52332e-13	0.537397	1.13126e-06	0.164705	0.166797	-0.416575	0.000272818	0.312446	0.0075391	gb|AAR84297.1|	UDP-glucose dehydrogenase [Cinnamomum osmophloeum]	6e-71	Q96558|UGDH_SOYBN	UDP-glucose 6-dehydrogenase - Glycine max (Soybean)	6e-71
7.1.14.10	0.5	1.8	black	-0.829655	2.16611e-19	-0.787658	2.26001e-16	-0.83785	4.46816e-20	0.840427	2.67042e-20	-0.734901	1.99756e-13	0.237715	0.0443573	0.909005	2.58184e-28	0.850253	3.44087e-21	0.623597	4.88103e-09	0.287764	0.0142414	-0.579468	9.64781e-08	0.4593	4.94337e-05	gb|ABV32549.1|	pectase lyase [Prunus persica]	5e-57	Q9C5M8|PEL18_ARATH	Probable pectate lyase 18 precursor - Arabidopsis thaliana (Mouse-ear cress)	1e-57
1.2.12.4	0.5	2	black	-0.783191	4.31418e-16	-0.776567	1.0947e-15	-0.806431	1.24757e-17	0.81151	5.39488e-18	-0.704079	5.2189e-12	0.236142	0.045825	0.90483	1.15474e-27	0.835964	6.4744e-20	0.6143	9.51009e-09	0.346659	0.00285332	-0.546834	6.70443e-07	0.46467	3.92315e-05
5.2.7.18	0.5	2	black	-0.78607	2.84894e-16	-0.803357	2.04765e-17	-0.757563	1.33927e-14	0.844707	1.11312e-20	-0.735862	1.79148e-13	0.302519	0.00979845	0.885286	5.67323e-25	0.862535	2.13983e-22	0.644375	1.01236e-09	0.422676	0.000216702	-0.618389	7.11116e-09	0.553112	4.69138e-07	gb|AAC32128.1|	GASA5-like protein [Picea mariana]	2e-50	P27057|GAST1_SOLLC	Protein GAST1 precursor - Solanum lycopersicum (Tomato) (Lycopersicon esculentum)	5e-32
8.2.12.15	0.5	1.9	black	-0.792573	1.08961e-16	-0.793186	9.93429e-17	-0.808687	8.62322e-18	0.868355	5.21665e-23	-0.773409	1.6876e-15	0.344657	0.00302942	0.892526	6.57315e-26	0.860265	3.64641e-22	0.691074	1.83031e-11	0.451525	6.86225e-05	-0.65477	4.4022e-10	0.585774	6.47119e-08	gb|AAR09170.1|	alpha-expansin 3 [Populus tremula x Populus tremuloides]	9e-47	Q9LDR9|EXP10_ARATH	Expansin-A10 precursor - Arabidopsis thaliana (Mouse-ear cress)	3e-44
3.2.9.10	0.5	2	black	-0.780872	5.99853e-16	-0.756425	1.54479e-14	-0.799115	4.00046e-17	0.85304	1.87315e-21	-0.741839	8.99861e-14	0.32031	0.00608762	0.880546	2.15413e-24	0.833998	9.48388e-20	0.664151	2.01838e-10	0.40227	0.000460301	-0.627451	3.67793e-09	0.544992	7.43449e-07	gb|AAY85180.1|	pectate lyase [Gossypium hirsutum]	2e-47	Q9C5M8|PEL18_ARATH	Probable pectate lyase 18 precursor - Arabidopsis thaliana (Mouse-ear cress)	3e-47
3.4.7.16	0.5	2	black	-0.707321	3.77693e-12	-0.685684	3.02097e-11	-0.810639	6.23983e-18	0.796485	6.01116e-17	-0.725144	5.88447e-13	0.338982	0.00358221	0.881656	1.58446e-24	0.831086	1.65454e-19	0.634417	2.18337e-09	0.407951	0.000374993	-0.586583	6.14425e-08	0.509726	4.80295e-06
7.1.6.1	0.5	2	black	-0.758161	1.24218e-14	-0.763482	6.29555e-15	-0.808387	9.06103e-18	0.84647	7.70256e-21	-0.724637	6.21614e-13	0.417279	0.000265723	0.909362	2.26399e-28	0.859554	4.30136e-22	0.731588	2.89822e-13	0.414885	0.000290558	-0.656051	3.96399e-10	0.571683	1.56166e-07	gb|ACG30919.1|	histone H2A [Zea mays]	7e-26	P02276|H2A2_WHEAT	Histone H2A.2.1 - Triticum aestivum (Wheat)	2e-26
9.4.7.2	0.5	2	black	-0.688779	2.26866e-11	-0.657715	3.45639e-10	-0.834859	8.02936e-20	0.76153	8.09507e-15	-0.63966	1.46182e-09	0.280465	0.0170198	0.939077	3.44656e-34	0.834685	8.3039e-20	0.557767	3.58327e-07	0.285188	0.0151737	-0.516235	3.45737e-06	0.408903	0.000362206	gb|ACC66092.1|	anthocyanidin synthase [Ginkgo biloba] gb|ACC66093.1| anthocyanidin synthase [Ginkgo biloba]	1e-94	P51091|LDOX_MALDO	Leucoanthocyanidin dioxygenase - Malus domestica (Apple) (Malus sylvestris)	3e-73
6.2.7.21	0.5	1.9	black	-0.740082	1.1039e-13	-0.783747	3.98359e-16	-0.777969	9.01214e-16	0.855717	1.03219e-21	-0.751162	2.95845e-14	0.478614	2.11332e-05	0.915562	2.10985e-29	0.888618	2.1433e-25	0.750011	3.40296e-14	0.503107	6.66399e-06	-0.696649	1.07756e-11	0.643243	1.10632e-09	dbj|BAE92289.1|	histone H1 [Cryptomeria japonica], putative	2e-25	P23444|H1_MAIZE	Histone H1 - Zea mays (Maize)	5e-21
2.1.15.11	0.5	2.1	black	-0.710843	2.64467e-12	-0.776131	1.16261e-15	-0.788773	1.91844e-16	0.842944	1.60112e-20	-0.746993	4.8941e-14	0.462215	4.36247e-05	0.919209	4.78878e-30	0.898074	1.13257e-26	0.697958	9.49913e-12	0.560408	3.06966e-07	-0.682172	4.16332e-11	0.617232	7.72404e-09	ref|NP_001105426.1|	beta 2 tubulin (AA 1-444) [Zea mays] sp|P18026.1|TBB2_MAIZE RecName: Full=Tubulin beta-2 chain; AltName: Full=Beta-2-tubulin emb|CAA37061.1| unnamed protein product [Zea mays]	1e-100	P18026|TBB2_MAIZE	Tubulin beta-2 chain - Zea mays (Maize)	1e-101
6.4.17.5	0.5	1.9	black	-0.655308	4.21257e-10	-0.618804	6.90292e-09	-0.726101	5.30346e-13	0.765746	4.68971e-15	-0.687832	2.47743e-11	0.465357	3.80772e-05	0.902867	2.28034e-27	0.879185	3.1277e-24	0.623777	4.81742e-09	0.434855	0.000135047	-0.641787	1.23952e-09	0.531093	1.59056e-06	sp|O04790.1|C75A7_EUSGR	Flavonoid 3',5'-hydroxylase, RecName	8e-51	O04790|C75A7_EUSGR	Flavonoid 3',5'-hydroxylase - Eustoma grandiflorum (Bluebells) (Lisianthus russellianus)	5e-52
2.1.13.17	0.5	2	black	-0.560907	2.98074e-07	-0.597468	3.01567e-08	-0.649509	6.73644e-10	0.718837	1.15477e-12	-0.562942	2.64279e-07	0.429953	0.000163712	0.884933	6.2784e-25	0.828515	2.68021e-19	0.568769	1.86423e-07	0.454549	6.04613e-05	-0.568	1.95279e-07	0.520735	2.74337e-06	dbj|BAB17320.1|	elicitor inducible beta-1,3-glucanase NtEIG-E76 [Nicotiana tabacum]	1e-77	Q8VYE5|E1312_ARATH	Putative glucan endo-1,3-beta-glucosidase 12 precursor - Arabidopsis thaliana (Mouse-ear cress)	1e-57
7.4.13.13	0.4	2.3	black	-0.831786	1.4487e-19	-0.787343	2.36663e-16	-0.878893	3.38575e-24	0.871417	2.41627e-23	-0.782235	4.9443e-16	0.305921	0.00896537	0.877035	5.58381e-24	0.812076	4.90572e-18	0.719666	1.05795e-12	0.360287	0.0018788	-0.630813	2.86422e-09	0.546551	6.81174e-07	gb|ACC66092.1|	anthocyanidin synthase [Ginkgo biloba] gb|ACC66093.1| anthocyanidin synthase [Ginkgo biloba]	1e-110	P51093|LDOX_VITVI	Leucoanthocyanidin dioxygenase - Vitis vinifera (Grape)	2e-90
8.3.13.15	0.4	2.3	black	-0.850343	3.37423e-21	-0.831614	1.49693e-19	-0.828221	2.83088e-19	0.891117	1.01196e-25	-0.803528	1.99263e-17	0.353819	0.00229613	0.933267	7.56808e-33	0.921016	2.23872e-30	0.70736	3.76196e-12	0.430998	0.000157166	-0.681332	4.49237e-11	0.569186	1.8177e-07	gb|AAY85180.1|	pectate lyase [Gossypium hirsutum]	1e-143	Q9C5M8|PEL18_ARATH	Probable pectate lyase 18 precursor - Arabidopsis thaliana (Mouse-ear cress)	1e-139
1.3.20.19	0.4	2.3	black	-0.752502	2.51124e-14	-0.760104	9.712e-15	-0.819099	1.469e-18	0.806421	1.24967e-17	-0.702239	6.25826e-12	0.256521	0.0296229	0.909817	1.91297e-28	0.83438	8.81028e-20	0.626666	3.89744e-09	0.306548	0.00881882	-0.555116	4.17966e-07	0.460082	4.78098e-05	gb|ACC66092.1|	anthocyanidin synthase [Ginkgo biloba] gb|ACC66093.1| anthocyanidin synthase [Ginkgo biloba]	9e-82	P51092|LDOX_PETHY	Leucoanthocyanidin dioxygenase - Petunia hybrida (Petunia)	1e-62
7.3.13.16	0.4	2.7	black	-0.843718	1.36561e-20	-0.820979	1.05423e-18	-0.879113	3.18903e-24	0.916287	1.57978e-29	-0.833797	9.85813e-20	0.411185	0.000333157	0.956653	3.11153e-39	0.92259	1.13691e-30	0.763484	6.29411e-15	0.439608	0.000111734	-0.711376	2.50461e-12	0.619296	6.66325e-09
12.2.12.9	0.4	2.8	black	-0.839181	3.42858e-20	-0.805275	1.50486e-17	-0.879665	2.74386e-24	0.896516	1.87439e-26	-0.818327	1.68134e-18	0.404554	0.000424079	0.945134	9.78066e-36	0.908104	3.58834e-28	0.74918	3.76308e-14	0.443322	9.61713e-05	-0.700125	7.69699e-12	0.58434	7.09176e-08	gb|ACB42238.1|	leucoanthocyanidin deoxygenase [Pinus taeda]	6e-38	O04274|LDOX_PERFR	Leucoanthocyanidin dioxygenase - Perilla frutescens (Beefsteak plant) (Chinese basil)	9e-26
11.4.17.9	0.4	2.8	black	-0.828241	2.82021e-19	-0.812691	4.42363e-18	-0.868813	4.65534e-23	0.897765	1.25224e-26	-0.823928	6.2169e-19	0.418826	0.000250727	0.951059	1.98166e-37	0.924589	4.70838e-31	0.755069	1.8291e-14	0.458611	5.09086e-05	-0.706386	4.14776e-12	0.606879	1.59496e-08	gb|ACC66092.1|	anthocyanidin synthase [Ginkgo biloba] gb|ACC66093.1| anthocyanidin synthase [Ginkgo biloba]	1e-152	P51092|LDOX_PETHY	Leucoanthocyanidin dioxygenase - Petunia hybrida (Petunia)	1e-115
8.3.10.24	0.4	2.6	black	-0.764643	5.41562e-15	-0.74623	5.3611e-14	-0.831642	1.48899e-19	0.845083	1.02938e-20	-0.76091	8.76296e-15	0.377158	0.00109161	0.949955	4.24674e-37	0.89798	1.16754e-26	0.68514	3.1759e-11	0.418124	0.000257435	-0.637552	1.71922e-09	0.542852	8.37691e-07	gb|ACC66092.1|	anthocyanidin synthase [Ginkgo biloba] gb|ACC66093.1| anthocyanidin synthase [Ginkgo biloba]	1e-124	P51093|LDOX_VITVI	Leucoanthocyanidin dioxygenase - Vitis vinifera (Grape)	1e-101
3.3.22.24	0.4	2.3	black	-0.738971	1.25514e-13	-0.7398	1.14049e-13	-0.819415	1.38958e-18	0.821318	9.92656e-19	-0.72808	4.27194e-13	0.384184	0.00086317	0.948624	1.04063e-36	0.907809	3.99371e-28	0.651595	5.69668e-10	0.403058	0.000447484	-0.634629	2.1485e-09	0.518804	3.03092e-06	gb|ACC66092.1|	anthocyanidin synthase [Ginkgo biloba] gb|ACC66093.1| anthocyanidin synthase [Ginkgo biloba]	1e-144	P51093|LDOX_VITVI	Leucoanthocyanidin dioxygenase - Vitis vinifera (Grape)	1e-114
6.4.9.24	0.4	2.8	black	-0.766159	4.44251e-15	-0.751544	2.82376e-14	-0.830953	1.69664e-19	0.86882	4.64728e-23	-0.77658	1.09275e-15	0.460237	4.74944e-05	0.948073	1.49757e-36	0.913343	5.0332e-29	0.739268	1.21282e-13	0.475861	2.3929e-05	-0.700272	7.58775e-12	0.622033	5.46884e-09	gb|ACC66092.1|	anthocyanidin synthase [Ginkgo biloba] gb|ACC66093.1| anthocyanidin synthase [Ginkgo biloba]	1e-151	P51091|LDOX_MALDO	Leucoanthocyanidin dioxygenase - Malus domestica (Apple) (Malus sylvestris)	1e-117
10.2.12.6	0.3	3.3	black	-0.828519	2.67845e-19	-0.793023	1.01824e-16	-0.851114	2.85487e-21	0.903196	2.03621e-27	-0.821904	8.94249e-19	0.44327	9.63747e-05	0.953599	3.20293e-38	0.934835	3.38359e-33	0.753949	2.10145e-14	0.458888	5.03104e-05	-0.726635	5.00408e-13	0.61672	8.01111e-09	gb|ACB42238.1|	leucoanthocyanidin deoxygenase [Pinus taeda]	3e-08
11.2.21.4	0.3	3	black	-0.779814	6.96315e-16	-0.727462	4.57142e-13	-0.848425	5.09265e-21	0.856261	9.13126e-22	-0.76899	3.05729e-15	0.415465	0.00028436	0.937195	9.68537e-34	0.883042	1.07486e-24	0.72186	8.3785e-13	0.401858	0.000467116	-0.664846	1.90312e-10	0.563366	2.57722e-07	gb|ACC66092.1|	anthocyanidin synthase [Ginkgo biloba] gb|ACC66093.1| anthocyanidin synthase [Ginkgo biloba]	2e-92	P51091|LDOX_MALDO	Leucoanthocyanidin dioxygenase - Malus domestica (Apple) (Malus sylvestris)	1e-71
4.1.22.8	9.1	0.1	blue	0.666915	1.59562e-10	0.729663	3.58835e-13	0.506085	5.75594e-06	-0.832215	1.33497e-19	0.856928	7.85225e-22	-0.855449	1.09625e-21	-0.601377	2.32049e-08	-0.806672	1.19967e-17	-0.929222	5.54158e-32	-0.877771	4.58377e-24	0.963543	8.17362e-42	-0.950979	2.09525e-37	gb|AAM28916.1|	NBS/LRR [Pinus taeda]	1e-42	Q9SZA7|DRL29_ARATH	Probable disease resistance protein At4g33300 - Arabidopsis thaliana (Mouse-ear cress)	1e-26
8.3.2.21	6.1	0.2	blue	0.684262	3.44186e-11	0.793514	9.45489e-17	0.529438	1.73739e-06	-0.834788	8.14063e-20	0.870739	2.86981e-23	-0.779305	7.47819e-16	-0.586785	6.06504e-08	-0.788812	1.9075e-16	-0.902685	2.42711e-27	-0.878507	3.75895e-24	0.942932	3.73634e-35	-0.927493	1.25202e-31
3.1.11.9	5.9	0.2	blue	0.639717	1.45535e-09	0.677365	6.41247e-11	0.453087	6.42868e-05	-0.789073	1.83556e-16	0.85208	2.31278e-21	-0.851935	2.38724e-21	-0.509553	4.84469e-06	-0.73196	2.78024e-13	-0.924035	6.0269e-31	-0.856354	8.94123e-22	0.948897	8.67236e-37	-0.950862	2.27254e-37	gb|AAX68990.1|	LEA protein [Pinus taeda], putative	6e-45	P46518|LEA14_GOSHI	Late embryogenesis abundant protein Lea14-A - Gossypium hirsutum (Upland cotton) (Gossypium mexicanum)	1e-30
7.4.16.13	5.3	0.2	blue	0.704321	5.09487e-12	0.731643	2.8802e-13	0.533946	1.36438e-06	-0.847272	6.50482e-21	0.89914	7.9851e-27	-0.845175	1.00991e-20	-0.610768	1.21843e-08	-0.819638	1.33629e-18	-0.950395	3.14127e-37	-0.851363	2.70442e-21	0.977727	3.35087e-49	-0.946587	3.91976e-36	gb|ABK23726.1	unknown [Picea sitchensis]	1e-58
8.4.3.18	4.7	0.2	blue	0.57391	1.36236e-07	0.645488	9.27409e-10	0.373348	0.00123715	-0.715993	1.55574e-12	0.776703	1.07423e-15	-0.866025	9.25203e-23	-0.46022	4.75289e-05	-0.692704	1.56965e-11	-0.884266	7.59896e-25	-0.879856	2.60421e-24	0.918667	5.99767e-30	-0.935103	2.94158e-33	gb|ABF39004.1|	phenylcoumaran benzylic ether reductase	0
3.4.16.24	4.7	0.2	blue	0.62987	3.0733e-09	0.687629	2.52443e-11	0.436067	0.000128707	-0.772188	1.99141e-15	0.826333	4.01178e-19	-0.84267	1.69362e-20	-0.523197	2.41399e-06	-0.739728	1.15002e-13	-0.91302	5.70141e-29	-0.869015	4.42656e-23	0.935132	2.89751e-33	-0.932891	9.15499e-33	gb|AAM28916.1|	NBS/LRR [Pinus taeda]	1e-45	Q9SZA7|DRL29_ARATH	Probable disease resistance protein At4g33300 - Arabidopsis thaliana (Mouse-ear cress)	5e-28
1.4.15.12	4.3	0.2	blue	0.642009	1.21824e-09	0.710582	2.71587e-12	0.459195	4.96564e-05	-0.776252	1.1434e-15	0.815089	2.94301e-18	-0.834055	9.3813e-20	-0.534796	1.30311e-06	-0.740922	1.0014e-13	-0.911981	8.48665e-29	-0.862114	2.36411e-22	0.924999	3.91854e-31	-0.92984	4.12014e-32	gb|ABF39004.1|	phenylcoumaran benzylic ether reductase [Pinus strobus]	4e-92	P52579|IFRH_TOBAC	Isoflavone reductase homolog A622 - Nicotiana tabacum (Common tobacco)	3e-67
4.3.16.13	4.2	0.2	blue	0.629535	3.15106e-09	0.6985	9.01331e-12	0.468004	3.39191e-05	-0.790364	1.51601e-16	0.819699	1.32191e-18	-0.873011	1.6058e-23	-0.571626	1.56713e-07	-0.774868	1.38287e-15	-0.917272	1.06152e-29	-0.883922	8.3801e-25	0.944232	1.70502e-35	-0.948521	1.11415e-36	gb|ABF39004.1|	phenylcoumaran benzylic ether reductase [Pinus strobus]	1e-126	P52579|IFRH_TOBAC	Isoflavone reductase homolog A622 - Nicotiana tabacum (Common tobacco)	2e-86
10.2.6.5	3.7	0.3	blue	0.632473	2.52879e-09	0.67695	6.65354e-11	0.559848	3.17235e-07	-0.823135	7.17258e-19	0.850644	3.16171e-21	-0.814865	3.05765e-18	-0.648575	7.25892e-10	-0.808299	9.19275e-18	-0.886331	4.19489e-25	-0.833595	1.025e-19	0.915321	2.32079e-29	-0.915106	2.52729e-29	gb|ABQ53641.1|	AWPM19-like protein [Cucumis melo]	4e-06
2.2.21.4	3.7	0.3	blue	0.62733	3.71104e-09	0.684086	3.49777e-11	0.522253	2.5356e-06	-0.81475	3.1183e-18	0.863038	1.89917e-22	-0.841229	2.27088e-20	-0.642893	1.13707e-09	-0.83337	1.07032e-19	-0.902816	2.3206e-27	-0.864496	1.3397e-22	0.935134	2.8941e-33	-0.930133	3.577e-32	ref|NP_001043981.1|	plasma membrane associated protein-like	5e-40
5.4.20.20	2.9	0.3	blue	0.72014	1.00618e-12	0.853293	1.77157e-21	0.599809	2.57872e-08	-0.847526	6.1643e-21	0.830575	1.82215e-19	-0.674798	8.04958e-11	-0.658837	3.14999e-10	-0.802022	2.53259e-17	-0.864922	1.20914e-22	-0.79574	6.73849e-17	0.871077	2.63437e-23	-0.873465	1.42791e-23				P29022|CHIA_MAIZE	Endochitinase A precursor - Zea mays (Maize)	1e-54
2.4.18.20	2.8	0.4	blue	0.573652	1.38418e-07	0.619102	6.75675e-09	0.522007	2.56831e-06	-0.778928	7.88402e-16	0.810376	6.52023e-18	-0.833021	1.14442e-19	-0.631184	2.78565e-09	-0.795743	6.73546e-17	-0.86218	2.32712e-22	-0.830414	1.87808e-19	0.889564	1.61676e-25	-0.90506	1.06491e-27
9.4.10.4	2.3	0.4	blue	0.649624	6.67498e-10	0.702359	6.18476e-12	0.54654	6.81605e-07	-0.812415	4.63428e-18	0.860458	3.48683e-22	-0.773751	1.61085e-15	-0.625549	4.23114e-09	-0.798369	4.49292e-17	-0.893873	4.32811e-26	-0.839805	3.02636e-20	0.896032	2.18879e-26	-0.912429	7.15389e-29	dbj|BAF00253.1|	arginyl-tRNA synthetase [Arabidopsis thaliana]	3e-87	Q9VXN4|SYRC_DROME	Probable arginyl-tRNA synthetase, cytoplasmic - Drosophila melanogaster (Fruit fly)	2e-48
5.2.15.16	2.2	0.5	blue	0.42322	0.000212253	0.511745	4.34065e-06	0.311662	0.00769908	-0.627951	3.54428e-09	0.64444	1.00719e-09	-0.868616	4.88965e-23	-0.427222	0.000182015	-0.622857	5.15141e-09	-0.764705	5.37212e-15	-0.877811	4.53572e-24	0.836584	5.73396e-20	-0.895415	2.66321e-26	gb|ABR15470.1|	sucrose synthase [Pinus taeda]	8e-88	Q41608|SUS1_TULGE	Sucrose synthase 1 - Tulipa gesneriana (Tulip)	6e-78
5.3.16.4	2.2	0.5	blue	0.645107	9.55691e-10	0.768436	3.29049e-15	0.558979	3.33821e-07	-0.776112	1.16562e-15	0.798037	4.73021e-17	-0.566391	2.15137e-07	-0.657957	3.38802e-10	-0.770967	2.34744e-15	-0.806311	1.27221e-17	-0.654137	4.63542e-10	0.765737	4.69537e-15	-0.766071	4.49439e-15	dbj|BAD93486.1|	pollen allergen CJP38 [Cryptomeria japonica]	2e-68	P49237|E13B_MAIZE	Glucan endo-1,3-beta-glucosidase, acidic isoform precursor - Zea mays (Maize)	6e-52
3.4.5.10	2.2	0.4	blue	0.588177	5.54499e-08	0.661882	2.44349e-10	0.399079	0.000515636	-0.723445	7.06941e-13	0.752798	2.42158e-14	-0.810901	5.9732e-18	-0.482739	1.75072e-05	-0.683515	3.68495e-11	-0.850382	3.34618e-21	-0.837718	4.58626e-20	0.891322	9.5071e-26	-0.898998	8.36615e-27
8.1.23.17	2.1	0.5	blue	0.510119	4.70952e-06	0.597045	3.10178e-08	0.433854	0.000140492	-0.706334	4.16966e-12	0.70798	3.53448e-12	-0.848918	4.58377e-21	-0.593285	3.97657e-08	-0.757477	1.35392e-14	-0.811614	5.3017e-18	-0.848354	5.17066e-21	0.855313	1.13014e-21	-0.879429	2.92644e-24	gb|ABR15470.1|	sucrose synthase [Pinus taeda]	3e-88	Q41608|SUS1_TULGE	Sucrose synthase 1 - Tulipa gesneriana (Tulip)	9e-76
6.4.16.15	2.1	0.5	blue	0.51157	4.37883e-06	0.549469	5.77647e-07	0.338007	0.00368573	-0.682096	4.1924e-11	0.755601	1.71202e-14	-0.817372	1.98552e-18	-0.445166	8.92096e-05	-0.671733	1.05291e-10	-0.822708	7.74385e-19	-0.84151	2.1455e-20	0.864759	1.25751e-22	-0.893399	5.01674e-26
8.1.19.17	2	0.5	blue	0.546099	6.98705e-07	0.658969	3.11577e-10	0.406293	0.000398264	-0.742839	8.00525e-14	0.786285	2.76124e-16	-0.865152	1.14362e-22	-0.528673	1.80946e-06	-0.74692	4.93747e-14	-0.856685	8.29705e-22	-0.886944	3.50922e-25	0.920045	3.37686e-30	-0.930086	3.65793e-32	gb|EEF35901.1|	uridylate kinase plant, putative [Ricinus communis]	4e-57	O04905|UMPK_ARATH	Uridylate kinase - Arabidopsis thaliana (Mouse-ear cress)	2e-55
7.3.15.1	1.8	0.5	blue	0.601481	2.30416e-08	0.710644	2.69893e-12	0.569738	1.75794e-07	-0.770934	2.35791e-15	0.790273	1.53673e-16	-0.668412	1.40341e-10	-0.630539	2.92353e-09	-0.769663	2.79514e-15	-0.787361	2.3603e-16	-0.735705	1.82356e-13	0.819226	1.4365e-18	-0.818125	1.74165e-18	gb|AAC49686.1|	isocitrate lyase	8e-72	P49296|ACEA_CUCSA	Isocitrate lyase - Cucumis sativus (Cucumber)	7e-54
6.3.3.22	1.7	0.6	blue	0.387133	0.000780948	0.518149	3.1346e-06	0.264651	0.0246686	-0.588322	5.49361e-08	0.587711	5.71407e-08	-0.835475	7.1224e-20	-0.468289	3.34979e-05	-0.673389	9.11099e-11	-0.7123	2.27883e-12	-0.857181	7.41325e-22	0.796669	5.84342e-17	-0.834898	7.96784e-20	sp|P52777.1|PALY_PINTA	Phenylalanine ammonia-lyase, RecName	1e-162	P52777|PALY_PINTA	Phenylalanine ammonia-lyase - Pinus taeda (Loblolly pine)	1e-163
6.4.19.6	1.7	0.6	blue	0.45461	6.03055e-05	0.551966	5.01004e-07	0.30919	0.00822369	-0.659426	2.99967e-10	0.699767	7.97036e-12	-0.821233	1.00774e-18	-0.491358	1.17208e-05	-0.710781	2.66155e-12	-0.783059	4.39587e-16	-0.788342	2.04428e-16	0.85005	3.59449e-21	-0.866397	8.45005e-23
6.3.16.2	1.6	0.6	blue	0.565959	2.20778e-07	0.673235	9.23398e-11	0.538554	1.06188e-06	-0.73216	2.71884e-13	0.724247	6.48394e-13	-0.560003	3.14364e-07	-0.683137	3.81401e-11	-0.792752	1.06058e-16	-0.680789	4.71847e-11	-0.645278	9.4289e-10	0.723427	7.083e-13	-0.732731	2.55054e-13
5.1.2.3	1.6	0.6	blue	0.574264	1.33307e-07	0.646749	8.39348e-10	0.482709	1.75316e-05	-0.73324	2.40884e-13	0.699837	7.91631e-12	-0.645964	8.93169e-10	-0.62087	5.94946e-09	-0.719827	1.04003e-12	-0.752515	2.50733e-14	-0.65795	3.39013e-10	0.749125	3.78827e-14	-0.787555	2.29439e-16	pdb|1YVE|I	Chain I, Acetohydroxy Acid Isomeroreductase Complexed With Nadph, Magnesium And Inhibitor Ipoha (N-Hydroxy-N- Isopropyloxamate) pdb|1YVE|J Chain J, Acetohydroxy Acid Isomeroreductase Complexed With Nadph, Magnesium And Inhibitor Ipoha (N-Hydroxy-N- Isopropyloxamate) pdb|1YVE|K Chain K, Acetohydroxy Acid Isomeroreductase Complexed With Nadph, Magnesium And Inhibitor Ipoha (N-Hydroxy-N- Isopropylox…	1e-100	Q01292|ILV5_SPIOL	Ketol-acid reductoisomerase, chloroplast precursor - Spinacia oleracea (Spinach)	1e-101
8.3.20.12	1.6	0.6	blue	0.492246	1.12397e-05	0.563848	2.50429e-07	0.287005	0.0145108	-0.672547	9.80709e-11	0.702585	6.0489e-12	-0.66485	1.90235e-10	-0.467101	3.52882e-05	-0.65933	3.02368e-10	-0.705941	4.33638e-12	-0.701085	7.00864e-12	0.77681	1.05853e-15	-0.80515	1.53548e-17				Q9FYB5|DNJ11_ARATH	Chaperone protein dnaJ 11, chloroplast precursor - Arabidopsis thaliana (Mouse-ear cress)	9e-17
6.2.16.9	1.5	0.7	blue	0.527921	1.88307e-06	0.67739	6.3983e-11	0.479733	2.00854e-05	-0.692889	1.54246e-11	0.737541	1.47917e-13	-0.583459	7.50037e-08	-0.584559	6.99313e-08	-0.734473	2.09669e-13	-0.686159	2.89185e-11	-0.660396	2.767e-10	0.741483	9.38089e-14	-0.741614	9.23768e-14	emb|CAL25300.1|	properoxidase [Picea abies]	7e-63	Q0D3N0|PER2_ORYSJ	Peroxidase 2 precursor - Oryza sativa subsp. japonica (Rice)	5e-45
5.3.22.14	1.5	0.7	blue	0.524074	2.30584e-06	0.606622	1.62343e-08	0.505622	5.88889e-06	-0.738807	1.27904e-13	0.720661	9.52037e-13	-0.72589	5.42693e-13	-0.666592	1.64023e-10	-0.799789	3.60064e-17	-0.760591	9.1277e-15	-0.75506	1.83109e-14	0.788494	1.99906e-16	-0.808978	8.21925e-18
6.2.13.7	0.7	1.5	blue	-0.285189	0.0151733	-0.281197	0.0167215	-0.138894	0.244595	0.453783	6.24369e-05	-0.510446	4.63299e-06	0.85011	3.54838e-21	0.286476	0.0147013	0.516968	3.33026e-06	0.63391	2.26891e-09	0.72658	5.03418e-13	-0.720806	9.37461e-13	0.739623	1.16406e-13	gb|ACD03232.1|	xyloglucan endotransglucosylase/hydrolase 8 [Malus x domestica]	1e-43	Q38857|XTH22_ARATH	Xyloglucan endotransglucosylase/hydrolase protein 22 precursor - Arabidopsis thaliana (Mouse-ear cress)	9e-42
2.4.15.21	0.7	1.5	blue	-0.321042	0.00596593	-0.407145	0.000386142	-0.179014	0.132431	0.530793	1.61622e-06	-0.600567	2.45063e-08	0.880443	2.21661e-24	0.303036	0.00966769	0.563429	2.56746e-07	0.700804	7.20364e-12	0.836363	5.98805e-20	-0.820199	1.21045e-18	0.864598	1.30731e-22	ref|NP_001045589.1|	hydroxypyruvate reductase, putative	3e-94	P13443|DHGY_CUCSA	Glycerate dehydrogenase - Cucumis sativus (Cucumber)	4e-90
5.3.14.16	0.7	1.5	blue	-0.297061	0.0112765	-0.367885	0.00147648	-0.110427	0.355783	0.526649	2.01409e-06	-0.568949	1.84405e-07	0.878311	3.964e-24	0.263513	0.0253163	0.514434	3.78904e-06	0.704602	4.95493e-12	0.855558	1.06986e-21	-0.808914	8.30714e-18	0.870608	2.96645e-23
6.3.18.23	0.7	1.5	blue	-0.31069	0.00790186	-0.40378	0.000436044	-0.109886	0.358158	0.493519	1.05811e-05	-0.611076	1.19251e-08	0.823134	7.17406e-19	0.20018	0.0918017	0.485963	1.50861e-05	0.708206	3.45507e-12	0.864998	1.18699e-22	-0.789197	1.80212e-16	0.862771	2.02348e-22	ref|NP_192788.1|	oxidoreductase, 2OG-Fe(II) oxygenase family protein [Arabidopsis thaliana] gb|AAD03425.1| contains similarity to Iron/Ascorbate family of oxidoreductases (Pfam: PF00671, Score=297.8, E=1.3e-85, N=1) [Arabidopsis thaliana] emb|CAB40043.1| putative Fe(II)/ascorbate oxidase [Arabidopsis thaliana] emb|CAB78173.1| putative Fe(II)/ascorbate oxidase [Arabidopsis thaliana] gb|AAQ65160.1| At4g10500 [Arabi…	1e-51	Q06942|FL3H_MALDO	Naringenin,2-oxoglutarate 3-dioxygenase - Malus domestica (Apple) (Malus sylvestris)	2e-33
7.4.5.21	0.7	1.5	blue	-0.378846	0.00103223	-0.44901	7.61725e-05	-0.361354	0.00181693	0.624808	4.46742e-09	-0.551971	5.00881e-07	0.730469	3.28208e-13	0.652904	5.12391e-10	0.746493	5.19541e-14	0.641097	1.30781e-09	0.664024	2.0402e-10	-0.712475	2.23815e-12	0.720311	9.88082e-13
3.2.18.12	0.7	1.5	blue	-0.489556	1.2758e-05	-0.481775	1.8298e-05	-0.293182	0.0124412	0.573268	1.41723e-07	-0.625689	4.18798e-09	0.573531	1.39456e-07	0.229087	0.0529072	0.411675	0.000327213	0.692743	1.56382e-11	0.590329	4.82369e-08	-0.697363	1.00599e-11	0.743358	7.53133e-14	ref|NP_567375.1|	TOPP7; protein serine/threonine phosphatase [Arabidopsis thaliana] sp|P48486.2|PP16_ARATH RecName: Full=Serine/threonine-protein phosphatase PP1 isozyme 6 gb|AAL91268.1| AT4g11240/F8L21_30 [Arabidopsis thaliana] gb|AAM63269.1| protein phosphatase type 1 PP1BG [Arabidopsis thaliana] gb|AAM67437.1| AT4g11240/F8L21_30 [Arabidopsis thaliana]	3e-47	P48486|PP16_ARATH	Serine/threonine-protein phosphatase PP1 isozyme 6 - Arabidopsis thaliana (Mouse-ear cress)	2e-48
6.4.9.12	0.7	1.5	blue	-0.435391	0.000132207	-0.487951	1.37534e-05	-0.232623	0.0492535	0.589966	4.93893e-08	-0.650212	6.3674e-10	0.799889	3.54431e-17	0.352659	0.00237917	0.599509	2.63116e-08	0.746335	5.29468e-14	0.830108	1.98951e-19	-0.809984	6.95867e-18	0.852117	2.29394e-21	gb|EEF46005.1|	splicing factor, putative [Ricinus communis]	7e-54	Q5RC80|RBM39_PONAB	RNA-binding protein 39 - Pongo abelii (Sumatran orangutan)	1e-22
6.1.6.16	0.7	1.5	blue	-0.649477	6.75384e-10	-0.692473	1.60427e-11	-0.493539	1.05709e-05	0.742899	7.94895e-14	-0.744569	6.52958e-14	0.605776	1.72043e-08	0.537494	1.12529e-06	0.663893	2.0629e-10	0.758633	1.17036e-14	0.756171	1.59448e-14	-0.785279	3.19498e-16	0.834713	8.2596e-20	gb|AAO13795.1|AF352575_1	sterol 4-alpha-methyl-oxidase [Gossypium arboreum], putative	2e-54	P53045|ERG25_YEAST	C-4 methylsterol oxidase - Saccharomyces cerevisiae (Baker's yeast)	2e-21
5.4.8.23	0.7	1.5	blue	-0.447107	8.23881e-05	-0.47799	2.17392e-05	-0.354775	0.0022296	0.661184	2.59078e-10	-0.679166	5.45978e-11	0.82071	1.10573e-18	0.534268	1.34089e-06	0.705034	4.74653e-12	0.758812	1.14413e-14	0.741391	9.48176e-14	-0.813156	4.08916e-18	0.842689	1.68723e-20	gb|AAC24007.1|	phosphoribosylpyrophosphate amidotransferase [Vigna unguiculata]	4e-33	P52419|PUR1_VIGAC	Amidophosphoribosyltransferase, chloroplast precursor - Vigna aconitifolia (Mothbean)	2e-33
8.2.9.17	0.7	1.5	blue	-0.290924	0.0131658	-0.360145	0.0018872	-0.141367	0.236212	0.404081	0.000431355	-0.488303	1.35288e-05	0.558726	3.38805e-07	0.201153	0.0902011	0.376367	0.00112048	0.574188	1.33925e-07	0.653875	4.73525e-10	-0.565601	2.25557e-07	0.692271	1.63526e-11	gb|AAX92695.1|	early-responsive to dehydration stress protein [Picea abies]	1e-105	Q09809|YAB9_SCHPO	Uncharacterized membrane protein C2G11.09 - Schizosaccharomyces pombe (Fission yeast)	2e-21
11.1.18.5	0.7	1.5	blue	-0.34686	0.0028362	-0.35996	0.00189812	-0.195957	0.0990078	0.51494	3.69306e-06	-0.528155	1.85995e-06	0.665286	1.83326e-10	0.350401	0.0025486	0.486414	1.47737e-05	0.659861	2.89301e-10	0.637202	1.766e-09	-0.653632	4.82997e-10	0.693103	1.51153e-11	gb|AAF91429.1|AF279902_1	NADH-ubiquinone oxidoreductase subunit PSST [Lupinus luteus]	2e-78	Q43844|NDUS7_SOLTU	NADH-ubiquinone oxidoreductase 20 kDa subunit, mitochondrial precursor - Solanum tuberosum (Potato)	1e-78
6.1.4.20	0.7	1.5	blue	-0.390869	0.000687011	-0.515384	3.61053e-06	-0.160396	0.178328	0.540145	9.72985e-07	-0.563337	2.58162e-07	0.750515	3.2008e-14	0.308436	0.00838989	0.526945	1.98289e-06	0.734566	2.0748e-13	0.786021	2.86946e-16	-0.753721	2.16132e-14	0.812871	4.29093e-18
9.3.3.10	0.7	1.5	blue	-0.486092	1.4996e-05	-0.496227	9.29904e-06	-0.433143	0.000144483	0.704522	4.99466e-12	-0.710459	2.75029e-12	0.775549	1.25963e-15	0.584758	6.90512e-08	0.740421	1.0614e-13	0.734839	2.01159e-13	0.744383	6.67414e-14	-0.826414	3.95268e-19	0.824315	5.79672e-19	gb|ABQ14359.1|	thaumatin-like protein [Pinus taeda]	1e-73	P33679|ZEAM_MAIZE	Zeamatin precursor - Zea mays (Maize)	2e-51
8.2.5.14	0.7	1.5	blue	-0.397201	0.000550976	-0.489575	1.27469e-05	-0.108711	0.363351	0.484053	1.64801e-05	-0.537662	1.11504e-06	0.566687	2.11338e-07	0.133688	0.262902	0.340844	0.00339162	0.659962	2.86883e-10	0.635192	2.05867e-09	-0.64841	7.35516e-10	0.727169	4.72055e-13	gb|AAA93521.1|	aquaporin	1e-63	P61838|PIP11_VICFA	Aquaporin PIP1.1 - Vicia faba (Broad bean)	3e-64
11.3.3.1	0.7	1.5	blue	-0.521906	2.58181e-06	-0.553218	4.66289e-07	-0.436731	0.000125358	0.666145	1.70403e-10	-0.606438	1.64407e-08	0.589479	5.09734e-08	0.546025	7.01634e-07	0.626959	3.81414e-09	0.667178	1.56013e-10	0.577355	1.10086e-07	-0.690452	1.94034e-11	0.698727	8.81734e-12	gb|ABB78087.1|	(E)-4-hydroxy-3-methyl-but-2-enyl diphosphate synthase [Ginkgo biloba]	1e-66	Q6MD85|ISPG_PARUW	4-hydroxy-3-methylbut-2-en-1-yl diphosphate synthase - Protochlamydia amoebophila (strain UWE25)	3e-36
4.1.17.16	0.7	1.5	blue	-0.574918	1.28035e-07	-0.647625	7.82988e-10	-0.420775	0.000232932	0.726522	5.06582e-13	-0.738449	1.33278e-13	0.72136	8.83691e-13	0.494677	1.00138e-05	0.684337	3.41839e-11	0.804213	1.78553e-17	0.764014	5.87628e-15	-0.835124	7.62673e-20	0.87293	1.63976e-23	gb|EEF39996.1|	nucleotide binding protein, putative [Ricinus communis]	2e-23	Q9V727|ASX_DROME
12.1.19.9	0.7	1.5	blue	-0.427047	0.000183247	-0.503111	6.66242e-06	-0.202414	0.0881606	0.589285	5.16181e-08	-0.642443	1.17776e-09	0.762973	6.7241e-15	0.337269	0.0037658	0.595766	3.37657e-08	0.685329	3.12124e-11	0.798663	4.29199e-17	-0.810929	5.94546e-18	0.843956	1.30033e-20
1.2.11.23	0.7	1.5	blue	-0.493903	1.03899e-05	-0.617149	7.76993e-09	-0.393733	0.000622079	0.647459	7.93378e-10	-0.623379	4.95934e-09	0.5739	1.36325e-07	0.516319	3.44249e-06	0.638421	1.60834e-09	0.649693	6.63809e-10	0.631613	2.69762e-09	-0.684475	3.37539e-11	0.725275	5.80129e-13	ref|NP_199595.1|	AMK2 (Adenosine monophosphate kinase); ATP binding / adenylate kinase/ nucleobase, nucleoside, nucleotide kinase/ nucleotide kinase/ phosphotransferase, phosphate group as acceptor [Arabidopsis thaliana] sp|Q9FIJ7.1|KADC2_ARATH RecName: Full=Probable adenylate kinase 2, chloroplastic; Short=AK 2; AltName: Full=ATP-AMP transphosphorylase 2; Flags: Precursor dbj|BAB11331.1| unnamed protein product …	3e-60	Q9FIJ7|KADC2_ARATH	Probable adenylate kinase 2, chloroplast precursor - Arabidopsis thaliana (Mouse-ear cress)	2e-61
8.4.11.8	0.7	1.5	blue	-0.607645	1.51307e-08	-0.560234	3.10119e-07	-0.510505	4.61935e-06	0.667742	1.48653e-10	-0.677548	6.30917e-11	0.594674	3.62935e-08	0.516338	3.43917e-06	0.630465	2.93965e-09	0.748631	4.02069e-14	0.633552	2.33118e-09	-0.704619	4.94675e-12	0.742331	8.49553e-14
7.3.12.4	0.7	1.5	blue	-0.555769	4.02457e-07	-0.554445	4.34498e-07	-0.452559	6.57232e-05	0.68336	3.73735e-11	-0.704204	5.15452e-12	0.667213	1.55548e-10	0.493716	1.04828e-05	0.649575	6.70108e-10	0.783732	3.99216e-16	0.719957	1.02585e-12	-0.777011	1.02949e-15	0.820159	1.21897e-18				P24465|C71A1_PERAE	Cytochrome P450 71A1 - Persea americana (Avocado)	3e-37
4.2.19.17	0.7	1.5	blue	-0.54154	9.00896e-07	-0.62578	4.16015e-09	-0.383337	0.000888193	0.706371	4.15403e-12	-0.710671	2.69139e-12	0.710428	2.75886e-12	0.491259	1.17757e-05	0.67556	7.52583e-11	0.765793	4.66067e-15	0.699796	7.948e-12	-0.825286	4.85844e-19	0.83976	3.05357e-20
11.2.3.13	0.7	1.5	blue	-0.508027	5.22763e-06	-0.585385	6.63435e-08	-0.44183	0.000102165	0.68037	4.89982e-11	-0.655935	4.00175e-10	0.613793	9.8563e-09	0.529771	1.7069e-06	0.64368	1.06908e-09	0.701475	6.74534e-12	0.736106	1.74233e-13	-0.712523	2.22724e-12	0.732838	2.52e-13	gb|ACG37308.1|	26S protease regulatory subunit 6A [Zea mays]	1e-130	O23894|PRS6A_BRACM	26S protease regulatory subunit 6A homolog - Brassica campestris (Field mustard)	1e-131
11.4.20.12	0.7	1.5	blue	-0.529207	1.75891e-06	-0.496188	9.31614e-06	-0.456931	5.46762e-05	0.65551	4.1436e-10	-0.672537	9.81553e-11	0.656068	3.95821e-10	0.467057	3.53563e-05	0.600249	2.50368e-08	0.74189	8.94518e-14	0.621157	5.82717e-09	-0.736659	1.63601e-13	0.758744	1.154e-14
7.4.2.19	0.7	1.5	blue	-0.509095	4.95689e-06	-0.544406	7.68216e-07	-0.388915	0.000734767	0.626746	3.87435e-09	-0.684967	3.22674e-11	0.686299	2.85463e-11	0.462977	4.22155e-05	0.648871	7.08966e-10	0.749406	3.66179e-14	0.73492	1.99331e-13	-0.761285	8.35328e-15	0.82104	1.04288e-18
11.2.13.1	0.7	1.5	blue	-0.422467	0.000218435	-0.448391	7.81436e-05	-0.293139	0.0124546	0.574148	1.34262e-07	-0.61263	1.06961e-08	0.662407	2.33818e-10	0.349329	0.00263278	0.538142	1.08611e-06	0.647375	7.98705e-10	0.630744	2.87897e-09	-0.735714	1.82184e-13	0.761784	7.8354e-15	ref|NP_173960.2|	MES13 (METHYL ESTERASE 13); hydrolase [Arabidopsis thaliana]	3e-25	Q9FVW3|Y1399_ARATH	Putative esterase At1g33990 - Arabidopsis thaliana (Mouse-ear cress)	2e-22
10.3.21.7	0.7	1.5	blue	-0.33708	0.00378661	-0.405595	0.000408452	-0.0569824	0.634476	0.388511	0.000745025	-0.526136	2.06923e-06	0.57526	1.25357e-07	0.0367704	0.75911	0.306721	0.00877861	0.582263	8.09084e-08	0.663201	2.18703e-10	-0.639754	1.45127e-09	0.693733	1.42383e-11	gb|AAM28914.1|	TIR/P-loop/LRR [Pinus taeda]	6e-16	P23799|ESAG8_TRYBB	Putative adenylate cyclase regulatory protein - Trypanosoma brucei brucei	2e-08
12.4.6.4	0.7	1.5	blue	-0.43716	0.00012323	-0.567056	2.06712e-07	-0.373461	0.00123258	0.608307	1.44543e-08	-0.581838	8.31148e-08	0.616224	8.29866e-09	0.497645	8.68703e-06	0.596645	3.18539e-08	0.682443	4.06244e-11	0.728468	4.09382e-13	-0.672936	9.47893e-11	0.763726	6.10014e-15
10.2.7.21	0.6	1.7	blue	-0.246977	0.0364824	-0.348305	0.00271555	-0.140051	0.240647	0.493617	1.05322e-05	-0.498269	8.42955e-06	0.831673	1.48023e-19	0.306972	0.00872083	0.513307	4.01173e-06	0.644991	9.64457e-10	0.805398	1.47503e-17	-0.742966	7.88637e-14	0.794425	8.23508e-17	gb|EEF33783.1|	DNA binding protein, putative [Ricinus communis]	1e-14
5.1.6.4	0.6	1.6	blue	-0.305557	0.00905133	-0.418392	0.00025485	-0.201511	0.0896191	0.538517	1.06403e-06	-0.550593	5.41864e-07	0.857039	7.65688e-22	0.34779	0.00275802	0.54308	8.27142e-07	0.713939	1.92511e-12	0.84179	2.02647e-20	-0.772844	1.82221e-15	0.859203	4.66455e-22
4.2.5.4	0.6	1.6	blue	-0.304766	0.00924097	-0.392692	0.000645007	-0.161654	0.174903	0.520209	2.81905e-06	-0.559997	3.1447e-07	0.855482	1.08825e-21	0.295552	0.0117177	0.512613	4.15478e-06	0.733714	2.28389e-13	0.824886	5.22595e-19	-0.775661	1.24025e-15	0.854408	1.38335e-21	gb|ACR24644.1|	vacuolar processing enzyme [Malus hupehensis var. mengshanensis]	1e-112	P49043|VPE_CITSI	Vacuolar-processing enzyme precursor - Citrus sinensis (Sweet orange)	1e-109
6.4.1.8	0.6	1.6	blue	-0.689883	2.04666e-11	-0.815457	2.76284e-18	-0.584161	7.173e-08	0.8306	1.81338e-19	-0.778387	8.50267e-16	0.581687	8.39112e-08	0.684609	3.33431e-11	0.794408	8.25637e-17	0.789055	1.84023e-16	0.709951	2.89602e-12	-0.803835	1.89705e-17	0.803345	2.05164e-17	emb|CAN88916.1|	glutamyl tRNA Reductase [Nicotiana tabacum]	1e-48	P93111|HEM11_CUCSA	Glutamyl-tRNA reductase 1, chloroplast precursor - Cucumis sativus (Cucumber)	2e-49
2.2.3.23	0.6	1.6	blue	-0.308739	0.00832283	-0.383154	0.000893682	-0.257695	0.0288595	0.537865	1.10272e-06	-0.539698	9.97221e-07	0.787344	2.36638e-16	0.434761	0.000135546	0.603186	2.05299e-08	0.651532	5.72556e-10	0.740572	1.04287e-13	-0.726981	4.81862e-13	0.775724	1.22958e-15	ref|XP_001211682.1|	aldehyde reductase I (Alcohol dehydrogenase [NADP+]) [Aspergillus terreus NIH2624] gb|EAU37466.1| aldehyde reductase I (Alcohol dehydrogenase [NADP+]) [Aspergillus terreus NIH2624]	3e-94	P27800|ALDX_SPOSA	Aldehyde reductase 1 - Sporobolomyces salmonicolor	5e-72
10.1.20.4	0.6	1.7	blue	-0.349138	0.00264804	-0.474719	2.5188e-05	-0.146654	0.218967	0.554649	4.29405e-07	-0.626576	3.92343e-09	0.870306	3.20168e-23	0.292415	0.0126832	0.552124	4.96498e-07	0.769241	2.95688e-15	0.852068	2.31915e-21	-0.828103	2.89372e-19	0.886356	4.16474e-25
6.4.15.18	0.6	1.7	blue	-0.432578	0.000147732	-0.48406	1.64747e-05	-0.354109	0.00227575	0.675868	7.32374e-11	-0.67787	6.1307e-11	0.877935	4.38678e-24	0.543529	8.06717e-07	0.734685	2.04695e-13	0.774148	1.52608e-15	0.809696	7.29931e-18	-0.858547	5.42603e-22	0.878207	4.07664e-24
9.1.18.16	0.6	1.5	blue	-0.645503	9.26328e-10	-0.673534	8.99519e-11	-0.471514	2.90555e-05	0.744994	6.20906e-14	-0.756839	1.46666e-14	0.624225	4.66225e-09	0.514879	3.70448e-06	0.651624	5.68336e-10	0.776849	1.05286e-15	0.65783	3.42388e-10	-0.792486	1.10391e-16	0.803995	1.84884e-17	ref|NP_001065692.1|	Dual specificity phosphatase, catalytic domain containing protein, expressed	4e-27	Q9D0T2|DUS12_MOUSE	Dual specificity protein phosphatase 12 - Mus musculus (Mouse)	1e-14
8.4.18.22	0.6	1.7	blue	-0.32554	0.00526429	-0.41713	0.000267211	-0.156485	0.189289	0.51512	3.65933e-06	-0.612551	1.07559e-08	0.838748	3.73781e-20	0.223014	0.0596989	0.48957	1.27499e-05	0.741703	9.14292e-14	0.812134	4.85823e-18	-0.790441	1.4988e-16	0.847745	5.88506e-21
5.2.20.12	0.6	1.6	blue	-0.292337	0.0127081	-0.344731	0.00302268	-0.189103	0.111632	0.444033	9.34276e-05	-0.487722	1.39009e-05	0.615034	9.02984e-09	0.248012	0.0356795	0.407806	0.000376988	0.570343	1.69448e-07	0.671683	1.05751e-10	-0.600924	2.39242e-08	0.680623	4.78965e-11				Q40854|MT3_PICGL	Metallothionein-like protein EMB30 - Picea glauca (White spruce)	1e-26
8.4.18.24	0.6	1.5	blue	-0.482728	1.75162e-05	-0.497155	8.894e-06	-0.247118	0.0363723	0.51936	2.94531e-06	-0.636446	1.87107e-09	0.532514	1.47381e-06	0.21912	0.0644144	0.446168	8.56276e-05	0.656558	3.80216e-10	0.581971	8.24167e-08	-0.669833	1.24162e-10	0.696849	1.05711e-11
10.1.8.19	0.6	1.6	blue	-0.638449	1.60486e-09	-0.695968	1.15037e-11	-0.522643	2.48467e-06	0.797853	4.86696e-17	-0.793871	8.95671e-17	0.683306	3.75575e-11	0.625334	4.29844e-09	0.773734	1.61455e-15	0.802496	2.34885e-17	0.714336	1.84777e-12	-0.854236	1.43757e-21	0.857784	6.46104e-22	gb|EEF33849.1|	serine-threonine protein kinase, plant-type, putative [Ricinus communis]	1e-19	Q39527|LECR_CLALU	Lectin-related protein precursor - Cladrastis lutea (Yellow wood)	6e-13
11.3.23.9	0.6	1.6	blue	-0.564411	2.42179e-07	-0.532047	1.51128e-06	-0.346914	0.00283157	0.596717	3.17015e-08	-0.650989	5.98155e-10	0.54982	5.66257e-07	0.3274	0.00499617	0.495099	9.81446e-06	0.708884	3.22651e-12	0.57816	1.04699e-07	-0.676955	6.65076e-11	0.721725	8.50024e-13	gb|EEF31918.1|	ubiquitin-protein ligase, putative [Ricinus communis]	2e-36	Q3EC97|FBL14_ARATH	F-box/LRR-repeat protein 14 - Arabidopsis thaliana (Mouse-ear cress)	1e-36
5.3.5.23	0.6	1.6	blue	-0.450604	7.13009e-05	-0.473973	2.60424e-05	-0.343311	0.00315308	0.643335	1.09837e-09	-0.681174	4.55729e-11	0.80274	2.25939e-17	0.427621	0.000179232	0.610742	1.22065e-08	0.772339	1.95117e-15	0.810664	6.21467e-18	-0.818637	1.59277e-18	0.853189	1.81269e-21	gb|EEF47125.1|	glucose-1-phosphate adenylyltransferase, putative [Ricinus communis]	6e-16	P55233|GLGL1_BETVU	Glucose-1-phosphate adenylyltransferase large subunit, chloroplast precursor - Beta vulgaris (Sugar beet)	7e-15
6.2.10.12	0.6	1.7	blue	-0.501515	7.20271e-06	-0.604803	1.8389e-08	-0.438718	0.000115793	0.738754	1.28689e-13	-0.74168	9.16776e-14	0.846545	7.58204e-21	0.635965	1.941e-09	0.805777	1.38742e-17	0.794846	7.72388e-17	0.87538	8.66068e-24	-0.876725	6.06445e-24	0.887254	3.20508e-25	gb|ACA04849.1|	auxin-responsive protein IAA7 [Picea abies]	1e-28	Q38830|IAA12_ARATH	Auxin-responsive protein IAA12 - Arabidopsis thaliana (Mouse-ear cress)	2e-26
10.1.22.19	0.6	1.8	blue	-0.567843	1.97142e-07	-0.636702	1.83477e-09	-0.441195	0.000104818	0.689408	2.13945e-11	-0.711862	2.38321e-12	0.619077	6.769e-09	0.588996	5.25939e-08	0.718061	1.25299e-12	0.749047	3.82412e-14	0.698525	8.99188e-12	-0.742479	8.34967e-14	0.755516	1.73034e-14	gb|AAF75825.1|AF101789_1	proline-rich protein [Pinus taeda]	1e-22	Q00451|PRF1_SOLLC	36.4 kDa proline-rich protein - Solanum lycopersicum (Tomato) (Lycopersicon esculentum)	7e-16
6.4.7.18	0.6	1.7	blue	-0.651126	5.91586e-10	-0.625411	4.27425e-09	-0.604868	1.83075e-08	0.781758	5.29133e-16	-0.764665	5.39963e-15	0.677477	6.34914e-11	0.657214	3.6022e-10	0.752472	2.52032e-14	0.838718	3.76032e-20	0.653056	5.06124e-10	-0.79489	7.67244e-17	0.81273	4.39408e-18
2.3.5.22	0.6	1.6	blue	-0.466021	3.69927e-05	-0.51528	3.62964e-06	-0.326201	0.00516765	0.638066	1.65279e-09	-0.676675	6.81836e-11	0.805493	1.4526e-17	0.411953	0.000323876	0.620829	5.96705e-09	0.76914	2.99652e-15	0.830174	1.96508e-19	-0.825623	4.56852e-19	0.908224	3.43471e-28
5.2.21.8	0.6	1.6	blue	-0.415981	0.000278933	-0.507828	5.27959e-06	-0.245823	0.0373946	0.59844	2.82632e-08	-0.634304	2.20216e-09	0.816814	2.18716e-18	0.345044	0.0029946	0.558989	3.33635e-07	0.807296	1.08353e-17	0.809137	8.00691e-18	-0.802743	2.25846e-17	0.872798	1.69634e-23	emb|CAC84682.1|	histone H1 [Pinus pinaster], putative	1e-23	P23444|H1_MAIZE	Histone H1 - Zea mays (Maize)	2e-18
8.3.14.8	0.6	1.5	blue	-0.422855	0.000215235	-0.541614	8.9718e-07	-0.416411	0.000274495	0.675029	7.88725e-11	-0.607023	1.57924e-08	0.730799	3.16414e-13	0.731636	2.8826e-13	0.823856	6.29773e-19	0.666725	1.62169e-10	0.702036	6.3845e-12	-0.736533	1.65963e-13	0.726805	4.91169e-13	dbj|BAE45342.1|	allene oxide cyclase [Pisum sativum]	5e-72	Q9LS03|AOC1_ARATH	Allene oxide cyclase 1, chloroplast precursor - Arabidopsis thaliana (Mouse-ear cress)	2e-60
2.3.3.21	0.6	1.7	blue	-0.504707	6.16047e-06	-0.541707	8.92605e-07	-0.344605	0.00303403	0.631194	2.78376e-09	-0.681549	4.40531e-11	0.63263	2.49897e-09	0.346902	0.00283262	0.51238	4.20394e-06	0.752964	2.37261e-14	0.698646	8.88746e-12	-0.745205	6.0555e-14	0.774169	1.52171e-15	gb|EEF34283.1|	DNA-binding protein MNB1B, putative [Ricinus communis]	5e-26	P40619|HMGL_IPONI	HMG1/2-like protein - Ipomoea nil (Japanese morning glory) (Pharbitis nil)	2e-23
11.1.11.7	0.6	1.8	blue	-0.42322	0.000212256	-0.500635	7.51746e-06	-0.199108	0.093591	0.567637	1.99599e-07	-0.663859	2.06884e-10	0.785942	2.90248e-16	0.264706	0.0246376	0.525141	2.18038e-06	0.74609	5.45092e-14	0.838839	3.67104e-20	-0.817694	1.87737e-18	0.86064	3.34188e-22
8.4.12.3	0.6	1.7	blue	-0.501078	7.35758e-06	-0.579335	9.72867e-08	-0.416123	0.000277463	0.713069	2.10569e-12	-0.72595	5.39164e-13	0.81098	5.89497e-18	0.558645	3.40412e-07	0.740934	9.99914e-14	0.805036	1.56404e-17	0.846644	7.42564e-21	-0.84903	4.47524e-21	0.889349	1.72383e-25	gb|ACG38482.1|	sugar carrier protein A [Zea mays]	4e-48	Q10710|STA_RICCO	Sugar carrier protein A - Ricinus communis (Castor bean)	2e-47
2.1.19.1	0.6	1.6	blue	-0.331748	0.00441608	-0.381955	0.000930455	-0.0518704	0.665216	0.453256	6.38335e-05	-0.556245	3.91503e-07	0.698187	9.29049e-12	0.150666	0.206484	0.429267	0.00016814	0.640026	1.42106e-09	0.741438	9.42994e-14	-0.712156	2.31259e-12	0.762612	7.04473e-15	gb|AAM28909.1|	NBS/LRR [Pinus taeda]	4e-18
8.4.18.4	0.6	1.6	blue	-0.353799	0.0022975	-0.393554	0.000625974	-0.18475	0.120274	0.498698	8.25674e-06	-0.568432	1.90253e-07	0.665214	1.84454e-10	0.342794	0.00320177	0.528997	1.7786e-06	0.660137	2.82738e-10	0.666819	1.60882e-10	-0.669292	1.30102e-10	0.698697	8.84343e-12
10.3.18.14	0.6	1.6	blue	-0.435674	0.000130734	-0.483985	1.65318e-05	-0.212602	0.0729775	0.521142	2.68625e-06	-0.547238	6.55333e-07	0.539273	1.02083e-06	0.207327	0.0805545	0.385722	0.000819361	0.633771	2.29282e-09	0.674635	8.16593e-11	-0.644371	1.01267e-09	0.731145	3.04457e-13	gb|EEF28795.1|	heat-shock protein, putative [Ricinus communis]	1e-33	P19037|HSP13_ARATH	18.2 kDa class I heat shock protein - Arabidopsis thaliana (Mouse-ear cress)	5e-32
7.4.7.15	0.6	1.7	blue	-0.549711	5.69767e-07	-0.535403	1.26093e-06	-0.437662	0.000120789	0.639916	1.4332e-09	-0.6878	2.48484e-11	0.625375	4.28563e-09	0.406913	0.00038941	0.551135	5.25397e-07	0.781737	5.30695e-16	0.660518	2.73895e-10	-0.72219	8.08789e-13	0.794797	7.78271e-17
11.1.7.4	0.6	1.6	blue	-0.452194	6.67335e-05	-0.496873	9.01526e-06	-0.257966	0.0286856	0.59209	4.30046e-08	-0.641403	1.27711e-09	0.749104	3.79782e-14	0.323473	0.00557709	0.544021	7.8491e-07	0.749354	3.68467e-14	0.778335	8.5642e-16	-0.788549	1.98294e-16	0.840484	2.64018e-20	ref|XP_002267559.1|	ripening-related protein-like [Vitis vinifera], predicted	9e-10
8.1.12.23	0.6	1.6	blue	-0.613053	1.03834e-08	-0.638155	1.64148e-09	-0.50122	7.30663e-06	0.764436	5.56346e-15	-0.745957	5.53838e-14	0.708975	3.19706e-12	0.602267	2.185e-08	0.730731	3.18787e-13	0.796579	5.92485e-17	0.7166	1.46023e-12	-0.827109	3.47801e-19	0.846409	7.80109e-21
2.4.5.9	0.6	1.7	blue	-0.363169	0.00171588	-0.421305	0.000228302	-0.200851	0.0906968	0.52946	1.73535e-06	-0.589446	5.10838e-08	0.717778	1.29078e-12	0.272588	0.0205276	0.497125	8.90683e-06	0.681456	4.44244e-11	0.733854	2.24834e-13	-0.735164	1.93907e-13	0.782657	4.65579e-16	dbj|BAC20766.1|	cell death associated protein [Oryza sativa Japonica Group], putative	1e-08
11.2.5.7	0.6	1.8	blue	-0.476185	2.35834e-05	-0.579473	9.64474e-08	-0.303212	0.00962345	0.680467	4.85716e-11	-0.715069	1.71264e-12	0.81602	2.50826e-18	0.478263	2.14719e-05	0.702705	5.97764e-12	0.80419	1.79205e-17	0.876585	6.29463e-24	-0.855235	1.15026e-21	0.938661	4.34391e-34
6.3.6.21	0.6	1.6	blue	-0.440522	0.000107702	-0.473501	2.65973e-05	-0.369002	0.00142442	0.652971	5.09644e-10	-0.604715	1.84994e-08	0.716734	1.43993e-12	0.547056	6.62116e-07	0.66362	2.11104e-10	0.681271	4.5172e-11	0.673608	8.93703e-11	-0.73683	1.60433e-13	0.754603	1.93793e-14
6.4.21.19	0.6	1.6	blue	-0.450393	7.19303e-05	-0.54622	6.93982e-07	-0.24659	0.0367861	0.619586	6.52624e-09	-0.702264	6.24282e-12	0.812493	4.5733e-18	0.356614	0.00210655	0.630832	2.8601e-09	0.772411	1.93217e-15	0.841496	2.15152e-20	-0.8584	5.61182e-22	0.897234	1.48769e-26	gb|EEF47647.1|	uridine cytidine kinase I, putative [Ricinus communis]	8e-07
3.2.14.9	0.6	1.6	blue	-0.42426	0.000203985	-0.523957	2.31999e-06	-0.285074	0.015216	0.610984	1.20019e-08	-0.632223	2.57674e-09	0.729591	3.61722e-13	0.435975	0.000129183	0.655878	4.0205e-10	0.671044	1.11792e-10	0.751315	2.90379e-14	-0.767949	3.50988e-15	0.79261	1.08353e-16
7.2.16.10	0.6	1.8	blue	-0.409706	0.000351729	-0.492952	1.08697e-05	-0.121525	0.309202	0.4876	1.398e-05	-0.61675	7.99388e-09	0.622777	5.18125e-09	0.138895	0.244592	0.423598	0.000209211	0.646511	8.55323e-10	0.707822	3.59137e-12	-0.717672	1.30525e-12	0.766738	4.11717e-15
6.1.15.22	0.6	1.7	blue	-0.482503	1.76977e-05	-0.540581	9.49873e-07	-0.267712	0.0229946	0.633228	2.38876e-09	-0.684408	3.39613e-11	0.766408	4.30005e-15	0.386678	0.000793142	0.629064	3.2633e-09	0.728532	4.06505e-13	0.78384	3.93122e-16	-0.834732	8.22921e-20	0.865661	1.01102e-22
8.1.12.24	0.6	1.6	blue	-0.504823	6.12551e-06	-0.522752	2.47065e-06	-0.306205	0.00889866	0.621259	5.78453e-09	-0.686019	2.92924e-11	0.651606	5.6915e-10	0.313871	0.00725543	0.515266	3.63225e-06	0.711991	2.35205e-12	0.725141	5.88624e-13	-0.769743	2.76541e-15	0.8137	3.72913e-18	gb|EEF51236.1|	SP1L, putative [Ricinus communis]	4e-16
4.3.6.4	0.6	1.6	blue	-0.455379	5.83833e-05	-0.577027	1.12353e-07	-0.321876	0.00582993	0.626794	3.86091e-09	-0.641733	1.24476e-09	0.735045	1.96527e-13	0.425835	0.000192016	0.596663	3.18149e-08	0.758471	1.19459e-14	0.799699	3.65162e-17	-0.768895	3.09598e-15	0.825007	5.11176e-19	emb|CAC84682.1|	histone H1 [Pinus pinaster], putative	2e-28	P23444|H1_MAIZE	Histone H1 - Zea mays (Maize)	1e-20
11.2.17.1	0.6	1.8	blue	-0.468846	3.26876e-05	-0.508426	5.12478e-06	-0.265425	0.0242356	0.622697	5.21151e-09	-0.680643	4.78097e-11	0.713819	1.94913e-12	0.33148	0.00444998	0.565009	2.33686e-07	0.732586	2.59235e-13	0.732844	2.51853e-13	-0.799153	3.97682e-17	0.832389	1.29139e-19
11.1.7.3	0.6	1.6	blue	-0.499408	7.97853e-06	-0.540107	9.75018e-07	-0.308518	0.00837166	0.634981	2.09194e-09	-0.665278	1.83449e-10	0.745952	5.54145e-14	0.372121	0.00128762	0.576274	1.17734e-07	0.753524	2.2146e-14	0.761452	8.17657e-15	-0.807496	1.04868e-17	0.848472	5.0415e-21	ref|XP_002327176.1|	f-box family protein [Populus trichocarpa] gb|EEE73926.1| f-box family protein [Populus trichocarpa]	9e-96	Q9C626|FB37_ARATH	Putative F-box protein At1g47056 - Arabidopsis thaliana (Mouse-ear cress)	1e-90
2.3.23.8	0.6	1.7	blue	-0.497848	8.60246e-06	-0.504577	6.20023e-06	-0.253431	0.0317138	0.57493	1.2794e-07	-0.693756	1.42072e-11	0.689944	2.03495e-11	0.261467	0.0265182	0.503208	6.63113e-06	0.737804	1.43524e-13	0.722196	8.08232e-13	-0.773319	1.70849e-15	0.822422	8.15121e-19	gb|AAT73205.1|	laccase [Auricularia polytricha]	3e-52	Q09920|FIO1_SCHPO	Iron transport multicopper oxidase fio1 precursor - Schizosaccharomyces pombe (Fission yeast)	6e-30
9.1.18.7	0.6	1.6	blue	-0.498675	8.26595e-06	-0.54311	8.25726e-07	-0.450353	7.20506e-05	0.671249	1.09814e-10	-0.661075	2.61454e-10	0.710836	2.64664e-12	0.545918	7.05871e-07	0.672127	1.01735e-10	0.747206	4.77135e-14	0.648044	7.57319e-10	-0.758694	1.16139e-14	0.776202	1.15126e-15	gb|EEF46268.1|	Xylem serine proteinase 1 precursor, putative [Ricinus communis]	9e-33	O65351|SUBL_ARATH	Subtilisin-like protease precursor - Arabidopsis thaliana (Mouse-ear cress)	3e-29
6.1.4.24	0.6	1.8	blue	-0.590364	4.81274e-08	-0.666755	1.61766e-10	-0.471915	2.85428e-05	0.771169	2.28461e-15	-0.778621	8.22937e-16	0.81403	3.52553e-18	0.661624	2.49707e-10	0.845429	9.57759e-21	0.827232	3.39993e-19	0.852727	2.00699e-21	-0.894906	3.12863e-26	0.888759	2.05522e-25
9.4.17.24	0.6	1.6	blue	-0.392057	0.000659375	-0.428906	0.000170522	-0.247574	0.0360173	0.546212	6.94279e-07	-0.585924	6.40925e-08	0.702567	6.05963e-12	0.318409	0.00641381	0.498389	8.38082e-06	0.731718	2.85625e-13	0.630157	3.00814e-09	-0.713717	1.96974e-12	0.770329	2.55689e-15
2.3.8.4	0.6	1.6	blue	-0.474036	2.59695e-05	-0.563608	2.54035e-07	-0.32752	0.00497927	0.629365	3.19121e-09	-0.669193	1.31219e-10	0.730635	3.2221e-13	0.423729	0.000208171	0.61637	8.21331e-09	0.725109	5.90668e-13	0.788333	2.04672e-16	-0.786442	2.69894e-16	0.851334	2.72151e-21				O80813|YC20L_ARATH	Ycf20-like protein - Arabidopsis thaliana (Mouse-ear cress)	3e-18
1.1.6.13	0.6	1.7	blue	-0.496366	9.23696e-06	-0.536981	1.15724e-06	-0.367533	0.0014933	0.649638	6.66717e-10	-0.674104	8.55653e-11	0.648713	7.17943e-10	0.502173	6.97505e-06	0.662705	2.28038e-10	0.699569	8.12541e-12	0.722993	7.42058e-13	-0.753085	2.33752e-14	0.80728	1.0863e-17	gb|EEF39523.1|	kinesin, putative [Ricinus communis]	2e-17	Q07970|ATK1_ARATH	Kinesin-1 - Arabidopsis thaliana (Mouse-ear cress)	6e-18
8.2.16.3	0.6	1.7	blue	-0.554254	4.39301e-07	-0.527278	1.94825e-06	-0.523629	2.36014e-06	0.685333	3.11999e-11	-0.687378	2.58381e-11	0.661332	2.55879e-10	0.566626	2.12112e-07	0.681651	4.36458e-11	0.696139	1.13166e-11	0.647121	8.14984e-10	-0.746791	5.01389e-14	0.762944	6.74882e-15	gb|EEF38595.1|	Aspartic proteinase nepenthesin-2 precursor, putative [Ricinus communis]	2e-36	Q766C3|NEP1_NEPGR	Aspartic proteinase nepenthesin-1 precursor - Nepenthes gracilis (Slender pitcher plant)	1e-26
2.2.18.2	0.6	1.8	blue	-0.484913	1.58378e-05	-0.553364	4.62402e-07	-0.280942	0.016825	0.630263	2.98433e-09	-0.694685	1.30045e-11	0.744028	6.9603e-14	0.406996	0.000388241	0.653215	4.99638e-10	0.741318	9.56295e-14	0.791237	1.33118e-16	-0.816366	2.36299e-18	0.847082	6.77126e-21	dbj|BAF00793.1|	5-oxoprolinase -like protein [Arabidopsis thaliana]	1e-114	P97608|OPLA_RAT	5-oxoprolinase - Rattus norvegicus (Rat)	1e-84
1.1.15.9	0.6	1.8	blue	-0.544271	7.74034e-07	-0.616817	7.95613e-09	-0.474723	2.51831e-05	0.733711	2.28475e-13	-0.700189	7.64966e-12	0.713717	1.96964e-12	0.651791	5.60693e-10	0.784064	3.80635e-16	0.754702	1.91436e-14	0.728646	4.01457e-13	-0.790168	1.5608e-16	0.821966	8.84433e-19	ref|NP_001053847.1|	Coatomer subunit epsilon-1	4e-68	Q9MAX6|COPE1_ORYSJ	Coatomer subunit epsilon-1 - Oryza sativa subsp. japonica (Rice)	2e-69
6.1.15.17	0.6	1.6	blue	-0.499081	8.10562e-06	-0.588885	5.29709e-08	-0.308134	0.00845731	0.652228	5.41261e-10	-0.721792	8.43903e-13	0.762904	6.78367e-15	0.377134	0.00109247	0.59954	2.62576e-08	0.790806	1.4196e-16	0.795452	7.04236e-17	-0.830234	1.94291e-19	0.888879	1.98358e-25				Q1LZE8|CG025_BOVIN	UPF0415 protein C7orf25 homolog - Bos taurus (Bovine)	1e-23
6.1.12.23	0.6	1.6	blue	-0.531999	1.51517e-06	-0.618222	7.19687e-09	-0.346505	0.00286658	0.70031	7.55931e-12	-0.722842	7.54174e-13	0.744669	6.45225e-14	0.476704	2.30385e-05	0.663559	2.12198e-10	0.790908	1.39805e-16	0.803743	1.92508e-17	-0.829771	2.11942e-19	0.891288	9.60396e-26	gb|EEF36949.1|	ubiquitin-protein ligase, putative [Ricinus communis]	8e-35
8.2.7.19	0.6	1.6	blue	-0.475149	2.47073e-05	-0.540615	9.48095e-07	-0.354592	0.00224221	0.65536	4.19498e-10	-0.640359	1.38486e-09	0.658117	3.34367e-10	0.49886	8.19256e-06	0.619462	6.58425e-09	0.750322	3.27678e-14	0.747695	4.49954e-14	-0.719042	1.13003e-12	0.82966	2.16414e-19	gb|EEF41859.1|	ceramidase, putative [Ricinus communis]	1e-80	Q304B9|NCASE_ARATH	Neutral ceramidase precursor - Arabidopsis thaliana (Mouse-ear cress)	2e-79
12.2.6.14	0.6	1.6	blue	-0.595735	3.38356e-08	-0.624411	4.59923e-09	-0.426551	0.000186791	0.734177	2.16775e-13	-0.730688	3.20321e-13	0.745252	6.02174e-14	0.582718	7.8614e-08	0.751931	2.6931e-14	0.799647	3.68132e-17	0.755269	1.78432e-14	-0.830738	1.76671e-19	0.838748	3.73795e-20	ref|NP_001063976.1|	beta-amylase, putative	2e-43	P93594|AMYB_WHEAT	Beta-amylase - Triticum aestivum (Wheat)	6e-16
6.2.15.9	0.6	1.8	blue	-0.480212	1.96524e-05	-0.571943	1.53701e-07	-0.289214	0.013739	0.673592	8.95011e-11	-0.688327	2.36614e-11	0.745008	6.1989e-14	0.444461	9.18126e-05	0.652094	5.47157e-10	0.766695	4.14085e-15	0.806303	1.27378e-17	-0.822704	7.74992e-19	0.882254	1.34105e-24
12.2.21.19	0.6	1.7	blue	-0.404677	0.0004222	-0.490024	1.2481e-05	-0.13376	0.262641	0.518641	3.05648e-06	-0.611647	1.14591e-08	0.670561	1.16579e-10	0.188981	0.111868	0.45714	5.41925e-05	0.668649	1.37512e-10	0.798096	4.68736e-17	-0.740709	1.02646e-13	0.80083	3.05762e-17	gb|EEF37230.1|	Minor allergen Alt a, putative [Ricinus communis]	4e-84	P25349|YCP4_YEAST	Uncharacterized protein YCR004C - Saccharomyces cerevisiae (Baker's yeast)	8e-40
1.3.13.6	0.6	1.7	blue	-0.49672	9.08151e-06	-0.60391	1.95428e-08	-0.33209	0.00437308	0.626133	4.05351e-09	-0.654252	4.59213e-10	0.675619	7.48711e-11	0.450197	7.25163e-05	0.646869	8.31421e-10	0.685279	3.13542e-11	0.758096	1.25236e-14	-0.772267	1.97032e-15	0.812519	4.55349e-18	ref|XP_002282891.1|	fiber protein Fb2 [Vitis vinifera], predicted similar to	2e-38	Q39083|DI191_ARATH	Protein DEHYDRATION-INDUCED 19 - Arabidopsis thaliana (Mouse-ear cress)	2e-36
4.2.2.17	0.6	1.7	blue	-0.527348	1.94104e-06	-0.500877	7.42989e-06	-0.402598	0.000454929	0.631796	2.66073e-09	-0.683143	3.81189e-11	0.677114	6.55725e-11	0.459839	4.83083e-05	0.632408	2.54121e-09	0.696869	1.05508e-11	0.67726	6.47257e-11	-0.759503	1.04825e-14	0.787849	2.19748e-16	gb|EEF38595.1|	Aspartic proteinase nepenthesin-2 precursor, putative [Ricinus communis]	3e-27	Q766C3|NEP1_NEPGR	Aspartic proteinase nepenthesin-1 precursor - Nepenthes gracilis (Slender pitcher plant)	8e-16
7.2.5.16	0.6	1.7	blue	-0.490228	1.23616e-05	-0.529986	1.6874e-06	-0.234688	0.0472166	0.614664	9.26888e-09	-0.708074	3.50147e-12	0.765995	4.53886e-15	0.312611	0.00750574	0.584284	7.11707e-08	0.764101	5.81065e-15	0.781142	5.77381e-16	-0.840525	2.61819e-20	0.87245	1.85528e-23
9.2.12.11	0.6	1.5	blue	-0.471034	2.96794e-05	-0.541494	9.03181e-07	-0.316384	0.00677818	0.647377	7.9859e-10	-0.676448	6.9572e-11	0.71482	1.75743e-12	0.415751	0.000281337	0.616273	8.26996e-09	0.719673	1.0571e-12	0.733496	2.34069e-13	-0.798055	4.71703e-17	0.837354	4.92753e-20	ref|NP_001152571.1|	mitochondrial glycoprotein [Zea mays] gb|ACG48282.1| mitochondrial glycoprotein [Zea mays]	3e-21	Q8W487|YB95_ARATH	Uncharacterized protein At2g39795, mitochondrial precursor - Arabidopsis thaliana (Mouse-ear cress)	1e-17
3.4.14.23	0.6	1.8	blue	-0.545269	7.3199e-07	-0.608497	1.42654e-08	-0.405043	0.000416669	0.703533	5.50861e-12	-0.710243	2.81118e-12	0.746293	5.32124e-14	0.557796	3.57718e-07	0.722751	7.61621e-13	0.786266	2.76904e-16	0.740356	1.06935e-13	-0.824185	5.93475e-19	0.844189	1.23912e-20
8.3.19.10	0.6	1.6	blue	-0.532527	1.47279e-06	-0.478279	2.14565e-05	-0.475768	2.40301e-05	0.655153	4.26636e-10	-0.651348	5.81122e-10	0.668607	1.38005e-10	0.521621	2.62027e-06	0.636886	1.80921e-09	0.739578	1.17015e-13	0.623671	4.85481e-09	-0.725069	5.93239e-13	0.773236	1.72776e-15
9.2.13.6	0.5	1.9	blue	-0.327897	0.00492665	-0.312196	0.0075897	-0.170005	0.153376	0.500262	7.65489e-06	-0.565623	2.25266e-07	0.856775	8.12887e-22	0.325146	0.00532279	0.545458	7.24293e-07	0.687143	2.64073e-11	0.740779	1.01811e-13	-0.753693	2.16885e-14	0.797888	4.84103e-17	dbj|BAD93484.1|	pollen major allergen No.121 isoform 1 [Cryptomeria japonica]	2e-97	P35694|BRU1_SOYBN	Brassinosteroid-regulated protein BRU1 precursor - Glycine max (Soybean)	4e-88
3.3.15.12	0.5	2.1	blue	-0.330669	0.00455413	-0.446676	8.38601e-05	-0.202639	0.087801	0.56182	2.82441e-07	-0.596	3.32456e-08	0.89304	5.60841e-26	0.348093	0.00273294	0.573164	1.42633e-07	0.757992	1.26891e-14	0.869089	4.34619e-23	-0.81198	4.98547e-18	0.886261	4.28095e-25	gb|ACL81498.1|	catalase [Ginkgo biloba]	1e-151	P25890|CATA_PEA	Catalase - Pisum sativum (Garden pea)	1e-132
11.3.12.5	0.5	2	blue	-0.340113	0.00346539	-0.46694	3.55368e-05	-0.259276	0.0278579	0.584522	7.01002e-08	-0.600451	2.46984e-08	0.891294	9.58623e-26	0.433165	0.00014436	0.632098	2.60104e-09	0.761284	8.35453e-15	0.877718	4.6496e-24	-0.805778	1.38719e-17	0.879247	3.07474e-24	gb|AAB53101.2|	catalase [Brassica napus]	0	Q42547|CATA3_ARATH	Catalase-3 - Arabidopsis thaliana (Mouse-ear cress)	0
2.3.9.4	0.5	2.2	blue	-0.343972	0.00309176	-0.352037	0.00242484	-0.195436	0.0999267	0.540041	9.78607e-07	-0.575919	1.20351e-07	0.874399	1.12007e-23	0.365116	0.00161314	0.585091	6.75997e-08	0.710566	2.7204e-12	0.777057	1.02286e-15	-0.777067	1.02153e-15	0.819653	1.33264e-18
9.2.7.13	0.5	2.1	blue	-0.369349	0.00140857	-0.472362	2.79817e-05	-0.251858	0.0328247	0.582792	7.82458e-08	-0.612017	1.11658e-08	0.860471	3.47631e-22	0.387861	0.00076178	0.588046	5.59234e-08	0.773745	1.61221e-15	0.869234	4.19151e-23	-0.802431	2.37342e-17	0.87746	4.98381e-24	gb|ACL81498.1|	catalase [Ginkgo biloba]	1e-30	Q9M5L6|CATA_CAPAN	Catalase - Capsicum annuum (Bell pepper)	6e-27
9.4.1.6	0.5	1.9	blue	-0.633534	2.33425e-09	-0.662312	2.35697e-10	-0.596777	3.15764e-08	0.756509	1.52853e-14	-0.721062	9.12242e-13	0.486089	1.49983e-05	0.670104	1.21285e-10	0.743654	7.27336e-14	0.680966	4.64362e-11	0.605731	1.72582e-08	-0.703133	5.73067e-12	0.724193	6.52195e-13	sp|Q41073.1|NLTP_PINTA	Non-specific lipid-transfer protein, RecName	3e-44	Q41073|NLTP_PINTA	Non-specific lipid-transfer protein precursor - Pinus taeda (Loblolly pine)	2e-45
3.4.13.6	0.5	2	blue	-0.411485	0.000329508	-0.475739	2.40612e-05	-0.244429	0.0385228	0.614081	9.65838e-09	-0.641766	1.24157e-09	0.904983	1.09435e-27	0.387684	0.000766386	0.617604	7.52178e-09	0.81094	5.93486e-18	0.845446	9.54485e-21	-0.857218	7.35091e-22	0.897903	1.19741e-26	gb|ACL81498.1|	catalase [Ginkgo biloba]	3e-91	P29756|CATA1_SOYBN	Catalase-1/2 - Glycine max (Soybean)	5e-76
11.2.6.2	0.5	2.2	blue	-0.369283	0.00141158	-0.469611	3.16059e-05	-0.208592	0.0786824	0.580409	9.09433e-08	-0.646616	8.48264e-10	0.901079	4.18656e-27	0.328222	0.00488156	0.581295	8.60086e-08	0.789752	1.66012e-16	0.884224	7.68955e-25	-0.852798	1.97571e-21	0.914546	3.15102e-29
6.3.12.13	0.5	1.9	blue	-0.447283	8.17964e-05	-0.528671	1.80965e-06	-0.265193	0.0243648	0.658023	3.36955e-10	-0.710835	2.64698e-12	0.92838	8.26278e-32	0.425525	0.000194319	0.683204	3.79087e-11	0.834918	7.93733e-20	0.904969	1.09977e-27	-0.912971	5.81112e-29	0.93608	1.75862e-33
7.1.13.8	0.5	2.1	blue	-0.389177	0.000728207	-0.46102	4.59257e-05	-0.183846	0.122131	0.591461	4.48087e-08	-0.680224	4.96494e-11	0.888613	2.14659e-25	0.32068	0.0060259	0.592592	4.16166e-08	0.791187	1.34105e-16	0.882031	1.42711e-24	-0.864767	1.25508e-22	0.937446	8.45124e-34	gb|EEF44770.1|	lactoylglutathione lyase, putative [Ricinus communis]	1e-56
12.1.5.16	0.5	2	blue	-0.684675	3.31418e-11	-0.736235	1.7169e-13	-0.566346	2.15719e-07	0.834694	8.28988e-20	-0.81387	3.62293e-18	0.698142	9.33097e-12	0.662958	2.2323e-10	0.810952	5.92296e-18	0.834172	9.17164e-20	0.721457	8.74665e-13	-0.871875	2.14971e-23	0.874935	9.73338e-24
10.3.4.23	0.5	1.9	blue	-0.402513	0.000456309	-0.507226	5.43967e-06	-0.196117	0.0987263	0.614345	9.48006e-09	-0.667491	1.51882e-10	0.874282	1.15475e-23	0.36825	0.0014593	0.639474	1.483e-09	0.755695	1.6921e-14	0.860129	3.76419e-22	-0.879029	3.26251e-24	0.903793	1.65709e-27
12.3.12.4	0.5	1.9	blue	-0.570692	1.65892e-07	-0.671196	1.10329e-10	-0.472121	2.8283e-05	0.725439	5.69887e-13	-0.71251	2.23008e-12	0.616131	8.3541e-09	0.539286	1.02006e-06	0.674242	8.45347e-11	0.758198	1.2365e-14	0.706586	4.06565e-12	-0.757427	1.36236e-14	0.821796	9.11694e-19
8.3.11.13	0.5	1.9	blue	-0.61662	8.06823e-09	-0.653608	4.83915e-10	-0.416811	0.000270422	0.715088	1.70918e-12	-0.760039	9.79307e-15	0.690742	1.88836e-11	0.401595	0.000471529	0.592535	4.17722e-08	0.863655	1.63906e-22	0.763839	6.0115e-15	-0.828113	2.88849e-19	0.876545	6.36187e-24	emb|CAA71103.1|	CDSP32 protein (Chloroplast Drought-induced Stress Protein of 32kDa) [Solanum tuberosum]	3e-86	Q8IFW4|THIOT_DROME	Thioredoxin-T - Drosophila melanogaster (Fruit fly)	4e-08
5.4.21.21	0.5	2.1	blue	-0.488651	1.33106e-05	-0.533491	1.39833e-06	-0.37114	0.00132933	0.683864	3.56919e-11	-0.745575	5.79571e-14	0.859436	4.42011e-22	0.467554	3.45955e-05	0.692252	1.63809e-11	0.806035	1.33048e-17	0.893413	4.99465e-26	-0.886169	4.39644e-25	0.921922	1.518e-30
3.1.21.20	0.5	1.8	blue	-0.53233	1.48846e-06	-0.573784	1.37301e-07	-0.244047	0.0388369	0.591253	4.54214e-08	-0.632848	2.45832e-09	0.582063	8.19401e-08	0.240011	0.0422846	0.457439	5.35092e-05	0.70537	4.5907e-12	0.761396	8.23559e-15	-0.725215	5.8395e-13	0.789371	1.75648e-16	ref|XP_002319735.1|	f-box family protein [Populus trichocarpa] gb|EEE95658.1| f-box family protein [Populus trichocarpa]	4e-45	Q28021|ROCK2_BOVIN	Rho-associated protein kinase 2 - Bos taurus (Bovine)	2e-06
9.2.18.22	0.5	2.1	blue	-0.658201	3.32026e-10	-0.682513	4.03654e-11	-0.507425	5.38626e-06	0.802552	2.32807e-17	-0.841287	2.24441e-20	0.750756	3.1084e-14	0.563271	2.59179e-07	0.750204	3.32406e-14	0.878941	3.34214e-24	0.810174	6.74241e-18	-0.895781	2.37083e-26	0.90814	3.54104e-28				Q96F63|CCD97_HUMAN	Coiled-coil domain-containing protein 97 - Homo sapiens (Human)	3e-09
1.4.14.11	0.5	1.9	blue	-0.434139	0.000138924	-0.499886	7.79574e-06	-0.318538	0.00639117	0.620096	6.2907e-09	-0.637062	1.78497e-09	0.77931	7.47297e-16	0.434401	0.000137493	0.620052	6.31061e-09	0.747958	4.36004e-14	0.780904	5.97136e-16	-0.780985	5.90377e-16	0.857123	7.51158e-22	ref|NP_001064504.1|	alanine aminotransferase	1e-152	P34106|ALA2_PANMI	Alanine aminotransferase 2 - Panicum miliaceum (Proso millet) (Broomcorn millet)	1e-153
4.4.18.4	0.5	2	blue	-0.61259	1.07268e-08	-0.626606	3.91458e-09	-0.429839	0.000164444	0.745626	5.76043e-14	-0.768251	3.37208e-15	0.727947	4.33487e-13	0.488068	1.36785e-05	0.65931	3.02886e-10	0.836701	5.60422e-20	0.76652	4.23702e-15	-0.848741	4.76048e-21	0.879299	3.03176e-24	gb|EEF51442.1|	protein binding protein, putative [Ricinus communis]	1e-44
3.4.10.23	0.5	2	blue	-0.524306	2.27797e-06	-0.607012	1.58047e-08	-0.470126	3.08957e-05	0.731131	3.04947e-13	-0.701275	6.879e-12	0.786157	2.81312e-16	0.655009	4.31692e-10	0.796688	5.82635e-17	0.758124	1.248e-14	0.869072	4.36405e-23	-0.828736	2.5724e-19	0.850358	3.36352e-21
12.1.21.9	0.5	2	blue	-0.451191	6.95815e-05	-0.538026	1.09307e-06	-0.264067	0.0249993	0.634719	2.13386e-09	-0.690379	1.95374e-11	0.814821	3.08104e-18	0.403932	0.000433671	0.635853	1.9576e-09	0.779568	7.20759e-16	0.890254	1.31381e-25	-0.841733	2.05047e-20	0.92554	3.06996e-31	gb|ABG73246.1|	class III HD-Zip protein HDZ32 [Pinus taeda]	1e-112	Q9ZU11|ATB15_ARATH	Homeobox-leucine zipper protein ATHB-15 - Arabidopsis thaliana (Mouse-ear cress)	7e-85
6.3.14.2	0.5	2.1	blue	-0.620643	6.04771e-09	-0.722354	7.94735e-13	-0.480895	1.90498e-05	0.815085	2.94476e-18	-0.805709	1.40264e-17	0.749889	3.45358e-14	0.645667	9.14399e-10	0.808277	9.22606e-18	0.863218	1.81932e-22	0.844971	1.0536e-20	-0.882064	1.41422e-24	0.929261	5.43977e-32
11.2.6.6	0.5	2.2	blue	-0.509818	4.78098e-06	-0.601534	2.29598e-08	-0.378385	0.00104814	0.71383	1.94686e-12	-0.748694	3.99024e-14	0.853583	1.66145e-21	0.560419	3.06769e-07	0.768056	3.46039e-15	0.824101	6.02541e-19	0.839465	3.23989e-20	-0.886495	3.99963e-25	0.916709	1.33296e-29	gb|AAD41357.1|AF151114_1	hsp82 heat shock protein [Tetrahymena thermophila]	8e-66	O44001|HSP90_EIMTE	Heat shock protein 90 - Eimeria tenella	5e-61
11.3.6.14	0.5	1.8	blue	-0.429925	0.000163889	-0.505044	6.0591e-06	-0.215439	0.0691451	0.568363	1.91053e-07	-0.651766	5.61821e-10	0.748327	4.17075e-14	0.296128	0.0115476	0.534853	1.29908e-06	0.715493	1.63872e-12	0.835306	7.36165e-20	-0.782009	5.10619e-16	0.858603	5.35667e-22	gb|AAK38093.1|	cytochrome P450 [Lolium rigidum], putative	9e-52	Q05047|C72A1_CATRO	Secologanin synthase - Catharanthus roseus (Madagascar periwinkle) (Vinca rosea)	1e-41
10.1.11.9	0.5	2.1	blue	-0.444536	9.15354e-05	-0.490375	1.22766e-05	-0.344983	0.00300003	0.625274	4.31766e-09	-0.701241	6.90216e-12	0.775399	1.28584e-15	0.382948	0.000899892	0.585186	6.71904e-08	0.775024	1.35359e-15	0.795483	7.00876e-17	-0.810939	5.93571e-18	0.876097	7.16534e-24	gb|AAF64181.1|AF242498_1	phenylcoumaran benzylic ether reductase homolog TH6 [Tsuga heterophylla]	5e-24	P52578|IFRH_SOLTU	Isoflavone reductase homolog - Solanum tuberosum (Potato)	1e-13
12.2.1.12	0.5	1.9	blue	-0.394328	0.000609332	-0.479504	2.02964e-05	-0.205848	0.0827866	0.539425	1.0123e-06	-0.644086	1.03564e-09	0.706766	3.993e-12	0.260363	0.0271861	0.486196	1.49243e-05	0.728539	4.06202e-13	0.747789	4.44901e-14	-0.747955	4.36147e-14	0.804583	1.68221e-17	sp|Q40854.1|MT3_PICGL	Metallothionein-like protein EMB30, RecName	6e-26	Q40854|MT3_PICGL	Metallothionein-like protein EMB30 - Picea glauca (White spruce)	3e-27
11.3.19.20	0.5	1.9	blue	-0.502373	6.90728e-06	-0.578012	1.05674e-07	-0.333236	0.00423168	0.686629	2.76897e-11	-0.739158	1.22837e-13	0.857238	7.31772e-22	0.447623	8.06573e-05	0.677853	6.1395e-11	0.851484	2.63454e-21	0.834316	8.91989e-20	-0.88744	3.03429e-25	0.907131	5.10066e-28	gb|EEF28022.1|	Glucan endo-1,3-beta-glucosidase precursor, putative [Ricinus communis]	2e-51	Q06915|EA6_ARATH	Probable glucan endo-1,3-beta-glucosidase A6 precursor - Arabidopsis thaliana (Mouse-ear cress)	3e-42
3.1.7.10	0.5	2	blue	-0.485067	1.57259e-05	-0.551779	5.06388e-07	-0.263449	0.0253535	0.625934	4.11321e-09	-0.681681	4.35274e-11	0.782556	4.72323e-16	0.39804	0.000534914	0.639793	1.44682e-09	0.76347	6.30592e-15	0.852614	2.05705e-21	-0.83327	1.09113e-19	0.899177	7.88729e-27
10.1.12.2	0.5	1.9	blue	-0.55467	4.28875e-07	-0.637508	1.72504e-09	-0.349084	0.00265241	0.69772	9.71971e-12	-0.743014	7.84256e-14	0.728245	4.19522e-13	0.436347	0.000127284	0.646456	8.59067e-10	0.808743	8.54471e-18	0.822433	8.13578e-19	-0.842147	1.88446e-20	0.886491	4.00363e-25	gb|ABU95101.1|	C-8,7 sterol isomerase [Solanum tuberosum], putative	1e-81	O48962|EBP_ARATH	Probable 3-beta-hydroxysteroid-Delta(8),Delta(7)-isomerase - Arabidopsis thaliana (Mouse-ear cress)	2e-74
4.3.12.17	0.5	1.9	blue	-0.542842	8.38124e-07	-0.606872	1.59574e-08	-0.43599	0.000129104	0.708036	3.51469e-12	-0.697278	1.01429e-11	0.68283	3.922e-11	0.529665	1.71648e-06	0.651802	5.60216e-10	0.810641	6.2386e-18	0.721862	8.37645e-13	-0.764573	5.46469e-15	0.861399	2.79745e-22	ref|NP_001061842.1|	myrosinase precursor, putative	5e-35
5.4.14.2	0.5	2.1	blue	-0.583682	7.39489e-08	-0.629521	3.15413e-09	-0.377676	0.00107306	0.725315	5.77627e-13	-0.760578	9.14286e-15	0.761945	7.67554e-15	0.451239	6.94445e-05	0.651414	5.78032e-10	0.846699	7.34062e-21	0.829383	2.2796e-19	-0.867023	7.2484e-23	0.910885	1.28432e-28
10.4.11.13	0.5	2	blue	-0.604123	1.9262e-08	-0.633636	2.3163e-09	-0.403435	0.000441478	0.74505	6.16772e-14	-0.804605	1.67639e-17	0.785566	3.06496e-16	0.494714	9.99618e-06	0.717046	1.39371e-12	0.860212	3.69225e-22	0.808274	9.2298e-18	-0.896036	2.18585e-26	0.923738	6.87328e-31	dbj|BAF01310.1|	pyrophosphate-dependent phosphofructokinase alpha subunit [Arabidopsis thaliana], putative	9e-12	Q41140|PFPA_RICCO	Pyrophosphate--fructose 6-phosphate 1-phosphotransferase subunit alpha - Ricinus communis (Castor bean)	7e-13
10.3.12.19	0.5	1.9	blue	-0.538664	1.05552e-06	-0.591502	4.46892e-08	-0.476847	2.2891e-05	0.737773	1.4403e-13	-0.774366	1.48119e-15	0.809008	8.17889e-18	0.574257	1.33362e-07	0.758321	1.21746e-14	0.844436	1.17743e-20	0.820555	1.13647e-18	-0.867007	7.2779e-23	0.90439	1.34665e-27	ref|NP_001062290.1|	GTP-binding protein(RAB11G), putative	2e-24	P28187|ARA4_ARATH	Ras-related protein ARA-4 - Arabidopsis thaliana (Mouse-ear cress)	3e-21
1.2.9.12	0.5	1.9	blue	-0.53599	1.22141e-06	-0.613179	1.02914e-08	-0.403305	0.000443548	0.709125	3.14891e-12	-0.72433	6.42611e-13	0.785123	3.26759e-16	0.556474	3.86337e-07	0.738874	1.26919e-13	0.803378	2.04078e-17	0.861281	2.87624e-22	-0.842813	1.64477e-20	0.903953	1.5676e-27
6.2.19.8	0.5	2	blue	-0.555095	4.18474e-07	-0.576899	1.13254e-07	-0.469439	3.18461e-05	0.719303	1.09927e-12	-0.774554	1.44366e-15	0.807153	1.10911e-17	0.48242	1.7765e-05	0.677665	6.2436e-11	0.84637	7.86526e-21	0.819882	1.28008e-18	-0.881159	1.81867e-24	0.908135	3.54777e-28	gb|EEF37910.1|	choline/ethanolamine kinase, putative [Ricinus communis]	5e-72	Q869T9|EKIA_DICDI	Probable ethanolamine kinase A - Dictyostelium discoideum (Slime mold)	2e-42
5.1.14.3	0.5	1.9	blue	-0.539808	9.91214e-07	-0.583074	7.68572e-08	-0.357594	0.00204349	0.661036	2.62303e-10	-0.740528	1.04823e-13	0.732277	2.68339e-13	0.355827	0.00215844	0.554981	4.21246e-07	0.822429	8.14104e-19	0.785793	2.9657e-16	-0.813838	3.64285e-18	0.875293	8.85987e-24
7.3.8.23	0.5	1.9	blue	-0.510075	4.71991e-06	-0.597113	3.08791e-08	-0.351991	0.00242827	0.689021	2.21813e-11	-0.711966	2.35798e-12	0.806306	1.2733e-17	0.504162	6.32773e-06	0.694052	1.38122e-11	0.849551	4.00259e-21	0.81858	1.60858e-18	-0.840348	2.71351e-20	0.886501	3.99298e-25	emb|CAC84682.1|	histone H1 [Pinus pinaster], putative	1e-23	P23444|H1_MAIZE	Histone H1 - Zea mays (Maize)	2e-18
11.2.14.10	0.5	1.9	blue	-0.497648	8.68566e-06	-0.584053	7.22227e-08	-0.337281	0.00376454	0.675312	7.69266e-11	-0.749477	3.63048e-14	0.81365	3.76105e-18	0.40639	0.00039686	0.659107	3.08018e-10	0.807348	1.07437e-17	0.825757	4.45832e-19	-0.88344	9.60566e-25	0.905976	7.7072e-28	ref|NP_001043665.1|	hydrolase-like	4e-34	Q02104|LIP1_PSYIM	Lipase 1 precursor - Psychrobacter immobilis	4e-09
6.3.12.22	0.5	1.8	blue	-0.463805	4.07305e-05	-0.529202	1.75937e-06	-0.271515	0.02105	0.631947	2.63075e-09	-0.675879	7.31654e-11	0.694611	1.30974e-11	0.344762	0.00301993	0.551251	5.21918e-07	0.73395	2.22411e-13	0.742868	7.97782e-14	-0.780045	6.74036e-16	0.858917	4.98304e-22	pdb|2Z1B|A	Chain A, Crystal Structure Of 5-Aminolevulinic Acid Dehydratase (Alad) From Mus Musculs pdb|2Z1B|B Chain B, Crystal Structure Of 5-Aminolevulinic Acid Dehydratase (Alad) From Mus Musculs pdb|2Z1B|C Chain C, Crystal Structure Of 5-Aminolevulinic Acid Dehydratase (Alad) From Mus Musculs pdb|2Z1B|D Chain D, Crystal Structure Of 5-Aminolevulinic Acid Dehydratase (Alad) From Mus Musculs dbj|BAB21998.1…	4e-43	P10518|HEM2_MOUSE	Delta-aminolevulinic acid dehydratase - Mus musculus (Mouse)	2e-44
9.2.7.18	0.5	1.9	blue	-0.550542	5.43466e-07	-0.603071	2.06912e-08	-0.46387	4.06168e-05	0.734746	2.03298e-13	-0.742416	8.41132e-14	0.76368	6.13666e-15	0.580058	9.29743e-08	0.727905	4.35502e-13	0.824515	5.59006e-19	0.79498	7.56873e-17	-0.826397	3.96488e-19	0.893141	5.43492e-26
7.4.9.23	0.5	1.9	blue	-0.48241	1.77737e-05	-0.535345	1.26493e-06	-0.308078	0.00846986	0.640223	1.39949e-09	-0.699443	8.22574e-12	0.754971	1.85148e-14	0.380919	0.000963283	0.574395	1.32233e-07	0.805462	1.46005e-17	0.791627	1.25584e-16	-0.805082	1.55228e-17	0.879586	2.8035e-24
10.3.10.5	0.5	1.9	blue	-0.496975	8.97109e-06	-0.607206	1.55951e-08	-0.293895	0.0122196	0.668127	1.43828e-10	-0.747783	4.45218e-14	0.806156	1.30468e-17	0.427695	0.000178718	0.680094	5.02294e-11	0.795937	6.53825e-17	0.876843	5.87667e-24	-0.875411	8.59021e-24	0.910982	1.23812e-28	gb|EEF47652.1|	N-acetyltransferase, putative [Ricinus communis]	9e-22	Q5KQI6|NSI_ORYSJ	Probable acetyltransferase NSI - Oryza sativa subsp. japonica (Rice)	1e-12
4.4.19.20	0.5	1.9	blue	-0.542115	8.72634e-07	-0.611798	1.13383e-08	-0.382904	0.000901226	0.696571	1.08567e-11	-0.735009	1.97336e-13	0.74526	6.01668e-14	0.42842	0.000173766	0.614326	9.49301e-09	0.82009	1.23383e-18	0.780141	6.64971e-16	-0.826026	4.2443e-19	0.874224	1.1724e-23	gb|AAC32107.1|	aquaporin [Picea mariana], probable	1e-138	Q9ZVX8|PIP28_ARATH	Probable aquaporin PIP2-8 - Arabidopsis thaliana (Mouse-ear cress)	1e-118
4.3.23.2	0.5	1.8	blue	-0.55664	3.82627e-07	-0.65284	5.15062e-10	-0.374309	0.00119886	0.712581	2.21402e-12	-0.751806	2.73482e-14	0.763611	6.19135e-15	0.465515	3.78174e-05	0.699819	7.93001e-12	0.812219	4.78984e-18	0.807585	1.03343e-17	-0.877378	5.09376e-24	0.896306	2.00502e-26	ref|XP_001782834.1|	ARID/BRIGHT DNA-binding domain-containing protein [Physcomitrella patens subsp. patens] gb|EDQ52348.1| ARID/BRIGHT DNA-binding domain-containing protein [Physcomitrella patens subsp. patens]	4e-10
12.1.11.15	0.5	2	blue	-0.615429	8.78061e-09	-0.674012	8.62578e-11	-0.495826	9.47924e-06	0.802265	2.43682e-17	-0.804009	1.84473e-17	0.799281	3.89811e-17	0.632943	2.44082e-09	0.806375	1.25914e-17	0.843504	1.42732e-20	0.808121	9.46603e-18	-0.911065	1.20025e-28	0.922796	1.03919e-30	ref|XP_001591676.1|	ribosomal protein S3 [Sclerotinia sclerotiorum 1980] gb|EDO04639.1| ribosomal protein S3 [Sclerotinia sclerotiorum 1980]	1e-125	O60128|RS3_SCHPO	40S ribosomal protein S3 - Schizosaccharomyces pombe (Fission yeast)	2e-93
6.4.9.14	0.5	1.9	blue	-0.60818	1.45819e-08	-0.558594	3.41425e-07	-0.521472	2.64055e-06	0.72756	4.52254e-13	-0.732819	2.52551e-13	0.688497	2.32888e-11	0.603995	1.94307e-08	0.735199	1.93131e-13	0.75243	2.53358e-14	0.674673	8.13865e-11	-0.7908	1.4209e-16	0.805285	1.5024e-17	gb|EEF38595.1|	Aspartic proteinase nepenthesin-2 precursor, putative [Ricinus communis]	4e-35	Q766C2|NEP2_NEPGR	Aspartic proteinase nepenthesin-2 precursor - Nepenthes gracilis (Slender pitcher plant)	8e-21
9.4.8.22	0.5	1.9	blue	-0.515106	3.66198e-06	-0.600741	2.4222e-08	-0.330452	0.00458231	0.670808	1.14106e-10	-0.727083	4.76483e-13	0.820286	1.19188e-18	0.427618	0.000179253	0.6382	1.63587e-09	0.86627	8.71583e-23	0.83206	1.37506e-19	-0.859968	3.90771e-22	0.89801	1.15626e-26	emb|CAC84682.1|	histone H1 [Pinus pinaster], putative	9e-24	P23444|H1_MAIZE	Histone H1 - Zea mays (Maize)	2e-18
6.2.10.17	0.5	2	blue	-0.396711	0.000560547	-0.452179	6.67731e-05	-0.129392	0.278687	0.488977	1.31091e-05	-0.606308	1.65886e-08	0.697017	1.0401e-11	0.157639	0.186007	0.423755	0.000207958	0.684356	3.41229e-11	0.744532	6.55786e-14	-0.736266	1.71102e-13	0.794837	7.73463e-17
9.2.6.2	0.5	2.1	blue	-0.637151	1.77291e-09	-0.692203	1.6457e-11	-0.492867	1.09135e-05	0.806996	1.1379e-17	-0.820344	1.17966e-18	0.829396	2.27409e-19	0.623382	4.95814e-09	0.798375	4.48904e-17	0.92348	7.7027e-31	0.836461	5.87409e-20	-0.922602	1.13087e-30	0.929602	4.61922e-32	emb|CAD45029.1|	NBS-LRR disease resistance protein homologue [Hordeum vulgare]	7e-33	Q9FKZ0|DRL43_ARATH	Probable disease resistance protein At5g66910 - Arabidopsis thaliana (Mouse-ear cress)	1e-12
5.4.20.12	0.5	2	blue	-0.610671	1.2267e-08	-0.675544	7.53675e-11	-0.535035	1.28638e-06	0.798947	4.10672e-17	-0.800233	3.35828e-17	0.751761	2.74993e-14	0.668375	1.40786e-10	0.813929	3.58685e-18	0.8372	5.07971e-20	0.785888	2.92516e-16	-0.861682	2.61723e-22	0.894788	3.24704e-26
9.2.18.24	0.5	2.1	blue	-0.595151	3.51675e-08	-0.648881	7.08353e-10	-0.436461	0.00012671	0.764636	5.4205e-15	-0.797722	4.96717e-17	0.794974	7.57477e-17	0.528433	1.83272e-06	0.738935	1.26031e-13	0.854333	1.40688e-21	0.837944	4.38508e-20	-0.909544	2.11669e-28	0.94174	7.54537e-35	ref|XP_001883083.1|	nucleosome assembly protein [Laccaria bicolor S238N-H82] gb|EDR06222.1| nucleosome assembly protein [Laccaria bicolor S238N-H82]	7e-06
2.3.12.19	0.5	2	blue	-0.412728	0.000314744	-0.476775	2.29649e-05	-0.16872	0.156553	0.522437	2.51142e-06	-0.629341	3.19681e-09	0.717415	1.34096e-12	0.219344	0.0641359	0.485171	1.56504e-05	0.724497	6.3114e-13	0.750092	3.36987e-14	-0.760327	9.44006e-15	0.834294	8.95793e-20
4.4.12.12	0.5	1.8	blue	-0.512343	4.21188e-06	-0.561273	2.91713e-07	-0.272813	0.0204195	0.640753	1.34325e-09	-0.678534	5.77744e-11	0.73585	1.79379e-13	0.349848	0.00259174	0.575209	1.25755e-07	0.774292	1.49625e-15	0.789983	1.60434e-16	-0.809322	7.76572e-18	0.881225	1.78572e-24
5.2.5.9	0.5	2.1	blue	-0.592522	4.1807e-08	-0.639577	1.47121e-09	-0.449577	7.44072e-05	0.780776	6.08088e-16	-0.794006	8.77533e-17	0.82981	2.10424e-19	0.589842	4.97856e-08	0.785988	2.88307e-16	0.856438	8.77285e-22	0.837707	4.5959e-20	-0.917262	1.06575e-29	0.941975	6.57939e-35	gb|EEF49577.1|	Ubiquitin ligase SINAT5, putative [Ricinus communis]	1e-84	Q84JL3|SINA3_ARATH	E3 ubiquitin-protein ligase SINAT3 - Arabidopsis thaliana (Mouse-ear cress)	1e-83
8.3.17.16	0.5	2	blue	-0.564729	2.37627e-07	-0.571827	1.54797e-07	-0.377222	0.0010893	0.711274	2.53091e-12	-0.776328	1.13143e-15	0.827783	3.07047e-19	0.444483	9.1733e-05	0.663041	2.21674e-10	0.891715	8.43222e-26	0.77778	9.25287e-16	-0.887852	2.68863e-25	0.910836	1.30818e-28	gb|AAY64043.1|	glutathione S-transferase, tau class [Pinus densata]	3e-24	Q06398|GSTU6_ORYSJ	Probable glutathione S-transferase GSTU6 - Oryza sativa subsp. japonica (Rice)	3e-06
9.1.21.13	0.5	2.2	blue	-0.535716	1.23973e-06	-0.589666	5.03578e-08	-0.38395	0.000870008	0.722559	7.77417e-13	-0.754556	1.94936e-14	0.806062	1.32461e-17	0.486921	1.44299e-05	0.679942	5.09249e-11	0.848535	4.97423e-21	0.83142	1.55305e-19	-0.873231	1.51721e-23	0.949136	7.39232e-37	gb|ACB59355.1|	peroxisome biogenesis factor 13 [Nicotiana tabacum]	4e-11
3.2.8.6	0.5	2	blue	-0.589103	5.22284e-08	-0.680445	4.86696e-11	-0.507531	5.35791e-06	0.791939	1.19852e-16	-0.779937	6.84366e-16	0.804617	1.67317e-17	0.675817	7.35683e-11	0.832257	1.3245e-19	0.831104	1.64862e-19	0.825728	4.48171e-19	-0.884023	8.14114e-25	0.912188	7.84398e-29
12.2.9.5	0.5	2	blue	-0.568215	1.92766e-07	-0.594753	3.61045e-08	-0.430348	0.00016121	0.70615	4.24689e-12	-0.758044	1.26073e-14	0.768962	3.06857e-15	0.482994	1.73034e-05	0.662762	2.26942e-10	0.835702	6.81441e-20	0.839312	3.34025e-20	-0.837189	5.09093e-20	0.897512	1.35954e-26
3.1.18.17	0.5	2.1	blue	-0.619239	6.69077e-09	-0.678974	5.5543e-11	-0.467856	3.41412e-05	0.794311	8.37955e-17	-0.820187	1.21295e-18	0.841555	2.12595e-20	0.550846	5.34132e-07	0.755187	1.80245e-14	0.905605	8.78957e-28	0.871005	2.68285e-23	-0.937896	6.61508e-34	0.963991	5.34014e-42	gb|EEF39927.1|	membrane associated ring finger 1,8, putative [Ricinus communis]	2e-69	Q3TZ87|MARH9_MOUSE	E3 ubiquitin-protein ligase MARCH9 - Mus musculus (Mouse)	5e-08
12.1.12.21	0.5	2.1	blue	-0.554147	4.42012e-07	-0.61528	8.8739e-09	-0.464462	3.95864e-05	0.739694	1.15454e-13	-0.745799	5.64316e-14	0.760002	9.83842e-15	0.592053	4.31107e-08	0.756735	1.486e-14	0.800908	3.02019e-17	0.773113	1.75696e-15	-0.848221	5.31817e-21	0.887618	2.88005e-25
11.4.11.23	0.5	2.1	blue	-0.528993	1.77904e-06	-0.580731	8.91244e-08	-0.343537	0.00313205	0.674785	8.05886e-11	-0.775155	1.32949e-15	0.779213	7.57505e-16	0.399287	0.000511842	0.644333	1.01573e-09	0.819883	1.27977e-18	0.831284	1.59339e-19	-0.863196	1.8288e-22	0.902033	3.03143e-27	ref|NP_177228.1|	ATGH9B1 (ARABIDOPSIS THALIANA GLYCOSYL HYDROLASE 9B1); cellulase/ hydrolase, hydrolyzing O-glycosyl compounds [Arabidopsis thaliana] sp|Q9CAC1.1|GUN8_ARATH RecName: Full=Endoglucanase 8; AltName: Full=Endo-1,4-beta glucanase 8; AltName: Full=Cellulase 1; Short=AtCEL1; Flags: Precursor gb|AAG52329.1|AC011663_8 endo-1,4-beta-glucanase; 41628-45234 [Arabidopsis thaliana] gb|AAK82545.1| At1g70710/F5A…	6e-72	Q9CAC1|GUN8_ARATH	Endoglucanase 8 precursor - Arabidopsis thaliana (Mouse-ear cress)	4e-73
6.1.2.15	0.5	1.8	blue	-0.553841	4.49885e-07	-0.509435	4.87332e-06	-0.439953	0.000110196	0.661194	2.58849e-10	-0.710661	2.69432e-12	0.715321	1.66829e-12	0.424041	0.0002057	0.588104	5.57129e-08	0.795507	6.98303e-17	0.699102	8.50294e-12	-0.788478	2.00352e-16	0.83932	3.33521e-20
4.2.11.7	0.5	2.1	blue	-0.447365	8.15194e-05	-0.532165	1.50171e-06	-0.173436	0.145127	0.558409	3.45154e-07	-0.661891	2.44166e-10	0.729586	3.61921e-13	0.270909	0.0213503	0.554977	4.21344e-07	0.702767	5.94096e-12	0.805932	1.35301e-17	-0.799255	3.91385e-17	0.829674	2.15835e-19	dbj|BAC07504.2|	receptor-like protein kinase [Nicotiana tabacum]	1e-50	Q9LYN8|EXS_ARATH	Leucine-rich repeat receptor protein kinase EXS precursor - Arabidopsis thaliana (Mouse-ear cress)	4e-26
9.1.9.18	0.5	2	blue	-0.552942	4.73746e-07	-0.595248	3.49421e-08	-0.3738	0.00121901	0.730399	3.30783e-13	-0.762359	7.27713e-15	0.783777	3.96669e-16	0.504222	6.30915e-06	0.721117	9.06941e-13	0.792133	1.16403e-16	0.816481	2.3167e-18	-0.882409	1.28391e-24	0.891321	9.51052e-26	gb|AAM28908.1|	TIR/NBS/LRR disease resistance protein [Pinus taeda], putative	6e-50	Q54AX5|LRRA_DICDI	Leucine-rich repeat protein lrrA - Dictyostelium discoideum (Slime mold)	1e-07
9.1.18.23	0.5	1.9	blue	-0.487458	1.40733e-05	-0.511263	4.44701e-06	-0.275554	0.0191402	0.623118	5.05451e-09	-0.701632	6.6424e-12	0.731406	2.95731e-13	0.311923	0.00764551	0.530284	1.6608e-06	0.772136	2.00532e-15	0.807991	9.6696e-18	-0.809044	8.1306e-18	0.88799	2.58094e-25	gb|AAF65512.1|	ADP-ribosylation factor [Capsicum annuum] gb|AAR03592.1| ARF-like small GTPase [Brassica juncea]	3e-93	Q9SRC3|ARF2_ARATH	ADP-ribosylation factor 2 - Arabidopsis thaliana (Mouse-ear cress)	2e-94
4.4.21.9	0.5	2.1	blue	-0.571543	1.57502e-07	-0.612997	1.04243e-08	-0.347608	0.00277312	0.710661	2.69419e-12	-0.778915	7.89826e-16	0.808351	9.11493e-18	0.42047	0.000235638	0.673458	9.0557e-11	0.839643	3.12596e-20	0.829116	2.39609e-19	-0.906831	5.68231e-28	0.9218	1.60001e-30	gb|EEF33862.1|	protein kinase, putative [Ricinus communis]	1e-67	Q05609|CTR1_ARATH	Serine/threonine-protein kinase CTR1 - Arabidopsis thaliana (Mouse-ear cress)	4e-34
5.2.5.21	0.5	2.1	blue	-0.562786	2.6675e-07	-0.628576	3.3838e-09	-0.366128	0.00156191	0.718988	1.13655e-12	-0.758584	1.1777e-14	0.78458	3.53418e-16	0.463096	4.19989e-05	0.683494	3.69193e-11	0.792043	1.17988e-16	0.836764	5.53538e-20	-0.885984	4.63932e-25	0.90778	4.03607e-28	ref|XP_570799.1|	ATP synthase gamma chain, mitochondrial precursor [Cryptococcus neoformans var. neoformans JEC21] gb|AAW43492.1| ATP synthase gamma chain, mitochondrial precursor, putative [Cryptococcus neoformans var. neoformans JEC21]	3e-56	O74754|ATPG_SCHPO	ATP synthase subunit gamma, mitochondrial precursor - Schizosaccharomyces pombe (Fission yeast)	2e-43
11.4.8.21	0.5	2	blue	-0.557129	3.7191e-07	-0.61529	8.86744e-09	-0.385122	0.000836197	0.734729	2.03694e-13	-0.770993	2.33902e-15	0.801685	2.67149e-17	0.503424	6.56133e-06	0.720495	9.68889e-13	0.80785	9.89646e-18	0.810801	6.07413e-18	-0.89442	3.64611e-26	0.912992	5.76446e-29	ref|XP_001606401.1|	THO complex, putative [Nasonia vitripennis], predicted similar to	3e-08	Q8IRJ8|THOC7_DROME	THO complex protein 7 - Drosophila melanogaster (Fruit fly)	5e-06
7.1.16.13	0.5	1.9	blue	-0.452789	6.50921e-05	-0.553784	4.51349e-07	-0.259699	0.0275949	0.625027	4.39654e-09	-0.696608	1.08182e-11	0.744021	6.96603e-14	0.35488	0.00222243	0.593923	3.81331e-08	0.759599	1.03553e-14	0.808341	9.12914e-18	-0.807565	1.03683e-17	0.894112	4.01599e-26	ref|NP_001049708.1|	Clathrin assembly protein, putative, expressed	2e-35	Q8LF20|CAP2_ARATH	Putative clathrin assembly protein At2g25430 - Arabidopsis thaliana (Mouse-ear cress)	2e-32
2.3.7.5	0.5	2.1	blue	-0.568004	1.95232e-07	-0.632684	2.4888e-09	-0.433299	0.000143598	0.757935	1.27811e-14	-0.767753	3.60181e-15	0.807594	1.03197e-17	0.54391	7.89756e-07	0.743079	7.78233e-14	0.81813	1.74029e-18	0.830567	1.82477e-19	-0.901613	3.49574e-27	0.92054	2.73978e-30	ref|NP_186920.2|	nuclear associated protein-related / NAP-related [Arabidopsis thaliana] gb|ABO09895.1| At3g02710 [Arabidopsis thaliana]	3e-48	O62703|CTBL1_BOVIN	Beta-catenin-like protein 1 - Bos taurus (Bovine)	5e-16
7.2.6.24	0.5	2	blue	-0.544867	7.48644e-07	-0.587842	5.66609e-08	-0.396454	0.000565641	0.715531	1.63237e-12	-0.737954	1.4108e-13	0.767643	3.65465e-15	0.503381	6.57489e-06	0.707306	3.78262e-12	0.767049	3.95259e-15	0.78388	3.90871e-16	-0.867996	5.70267e-23	0.876342	6.71569e-24
11.3.15.13	0.5	1.9	blue	-0.581417	8.53502e-08	-0.609689	1.31343e-08	-0.419004	0.000249044	0.738459	1.33129e-13	-0.774012	1.55457e-15	0.791017	1.37554e-16	0.501946	7.05268e-06	0.720251	9.94342e-13	0.798342	4.5121e-17	0.780775	6.08111e-16	-0.88786	2.68217e-25	0.894942	3.09335e-26	ref|XP_002321090.1|	amino acid transporter [Populus trichocarpa] gb|EEE99405.1| amino acid transporter [Populus trichocarpa]	7e-07
9.3.17.3	0.4	2.2	blue	-0.642233	1.19714e-09	-0.706948	3.92091e-12	-0.59068	4.71485e-08	0.779006	7.79803e-16	-0.767018	3.9686e-15	0.513123	4.04914e-06	0.701907	6.46553e-12	0.808236	9.28779e-18	0.706102	4.26749e-12	0.634417	2.18336e-09	-0.741255	9.63312e-14	0.735911	1.78151e-13	gb|AAK50124.1|AC087797_9	LN1 protein [Oryza sativa], putative	7e-06
11.1.9.8	0.4	2.5	blue	-0.438629	0.000116208	-0.445977	8.62993e-05	-0.328329	0.00486688	0.640435	1.37674e-09	-0.645923	8.96079e-10	0.872574	1.79692e-23	0.528883	1.78948e-06	0.709523	3.02455e-12	0.75616	1.59676e-14	0.788089	2.12138e-16	-0.819944	1.26615e-18	0.84498	1.0517e-20	gb|AAO00709.1|	gibberellin 20-oxidase [Oryza sativa (japonica cultivar-group)], putative	2e-46	O49561|G2OX8_ARATH	Gibberellin 2-beta-dioxygenase 8 - Arabidopsis thaliana (Mouse-ear cress)	1e-10
11.4.10.24	0.4	2.5	blue	-0.642006	1.21852e-09	-0.716074	1.5426e-12	-0.552035	4.99026e-07	0.777979	9.0002e-16	-0.81198	4.98607e-18	0.56371	2.52507e-07	0.626509	3.94282e-09	0.763103	6.61182e-15	0.759192	1.09041e-14	0.715313	1.66965e-12	-0.7855	3.09421e-16	0.800027	3.46859e-17
1.2.3.13	0.4	2.3	blue	-0.31338	0.00735219	-0.346763	0.00284447	-0.194383	0.101803	0.477838	2.18884e-05	-0.543571	8.04822e-07	0.765725	4.70222e-15	0.277682	0.0181955	0.504034	6.36775e-06	0.652009	5.50928e-10	0.809265	7.83864e-18	-0.71906	1.12789e-12	0.763861	5.99399e-15	gb|AAL76994.1|	RNA binding protein [Elaeis oleifera]	1e-51	O74978|YQL5_SCHPO	Uncharacterized RNA-binding protein C1827.05c - Schizosaccharomyces pombe (Fission yeast)	1e-30
1.3.11.15	0.4	2.3	blue	-0.400616	0.000488259	-0.373403	0.00123494	-0.297896	0.0110385	0.570485	1.67989e-07	-0.551868	5.0384e-07	0.79003	1.59316e-16	0.499105	8.09602e-06	0.655504	4.14554e-10	0.680025	5.05444e-11	0.673971	8.65702e-11	-0.730086	3.4245e-13	0.754241	2.02689e-14	dbj|BAD93484.1|	pollen major allergen No.121 isoform 1 [Cryptomeria japonica]	1e-84	P35694|BRU1_SOYBN	Brassinosteroid-regulated protein BRU1 precursor - Glycine max (Soybean)	9e-76
11.4.19.18	0.4	2.3	blue	-0.371452	0.00131592	-0.434524	0.000136821	-0.193515	0.10337	0.558262	3.48129e-07	-0.631092	2.80498e-09	0.841033	2.36279e-20	0.260445	0.0271362	0.508316	5.15294e-06	0.772405	1.93367e-15	0.814146	3.45656e-18	-0.815565	2.71219e-18	0.874966	9.65471e-24	ref|NP_566522.1|	GRX4 (GLUTAREDOXIN 4); metal ion binding [Arabidopsis thaliana] ref|NP_001030704.1| GRX4 (GLUTAREDOXIN 4); metal ion binding [Arabidopsis thaliana] sp|Q8LBK6.2|GRS15_ARATH RecName: Full=Monothiol glutaredoxin-S15; Short=AtGrxS15 dbj|BAB02297.1| unnamed protein product [Arabidopsis thaliana] gb|AAP21204.1| At3g15660 [Arabidopsis thaliana] dbj|BAE99619.1| hypothetical protein [Arabidopsis thaliana]…	3e-45	Q8LBK6|GRS15_ARATH	Monothiol glutaredoxin-S15 - Arabidopsis thaliana (Mouse-ear cress)	2e-46
5.2.6.21	0.4	2.6	blue	-0.453659	6.27637e-05	-0.530826	1.6134e-06	-0.364718	0.00163364	0.690276	1.97268e-11	-0.701754	6.56347e-12	0.863915	1.54029e-22	0.533912	1.36688e-06	0.722535	7.79444e-13	0.792079	1.17356e-16	0.897655	1.29805e-26	-0.861878	2.49959e-22	0.913887	4.07655e-29	ref|NP_567921.1|	hda14 (histone deacetylase 14); histone deacetylase [Arabidopsis thaliana] sp|Q941D6.1|HDA14_ARATH RecName: Full=Histone deacetylase 14 gb|AAK97704.1| AT4g33470/F17M5_230 [Arabidopsis thaliana] gb|AAM47377.1| AT4g33470/F17M5_230 [Arabidopsis thaliana]	3e-14	Q941D6|HDA14_ARATH	Histone deacetylase 14 - Arabidopsis thaliana (Mouse-ear cress)	2e-15
10.1.14.19	0.4	2.5	blue	-0.460874	4.62136e-05	-0.579146	9.84422e-08	-0.342549	0.00322512	0.662428	2.33418e-10	-0.692476	1.60387e-11	0.846238	8.08646e-21	0.496738	9.07363e-06	0.694111	1.37353e-11	0.813283	4.00212e-18	0.869246	4.17856e-23	-0.838105	4.24769e-20	0.887276	3.1844e-25	gb|ACG35775.1|	stress responsive protein [Zea mays]	5e-38
10.3.14.5	0.4	2.3	blue	-0.40158	0.000471786	-0.531955	1.51875e-06	-0.224436	0.0580486	0.606093	1.68346e-08	-0.696249	1.11973e-11	0.873207	1.52645e-23	0.339137	0.00356602	0.599041	2.71507e-08	0.799022	4.05898e-17	0.89705	1.57868e-26	-0.869788	3.64737e-23	0.913506	4.72569e-29
9.3.12.22	0.4	2.7	blue	-0.677354	6.41903e-11	-0.766529	4.23235e-15	-0.521905	2.58187e-06	0.833426	1.05889e-19	-0.83776	4.54823e-20	0.740999	9.9247e-14	0.590179	4.87092e-08	0.762465	7.17873e-15	0.896482	1.89517e-26	0.839253	3.37965e-20	-0.899261	7.67149e-27	0.944349	1.5871e-35	ref|NP_001065997.1|	hydrolase, alpha/beta fold family protein, expressed	5e-34	Q9FVW3|Y1399_ARATH	Putative esterase At1g33990 - Arabidopsis thaliana (Mouse-ear cress)	1e-16
5.2.11.14	0.4	2.5	blue	-0.487647	1.39497e-05	-0.582652	7.89424e-08	-0.432652	0.000147299	0.737503	1.48566e-13	-0.702249	6.25194e-12	0.853129	1.8368e-21	0.708866	3.23252e-12	0.852745	1.99873e-21	0.784852	3.39822e-16	0.796499	5.99809e-17	-0.855058	1.19666e-21	0.850313	3.39641e-21	gb|AAL08244.1|	At1g70370/F17O7_9 [Arabidopsis thaliana] gb|AAN18083.1| At1g70370/F17O7_9 [Arabidopsis thaliana]	5e-57	P92990|JP650_ARATH	Probable polygalacturonase non-catalytic subunit JP650 precursor - Arabidopsis thaliana (Mouse-ear cress)	3e-58
2.2.6.7	0.4	2.5	blue	-0.665783	1.75737e-10	-0.71963	1.06191e-12	-0.49842	8.36841e-06	0.815625	2.68451e-18	-0.87199	2.08757e-23	0.814838	3.07213e-18	0.589483	5.09594e-08	0.798888	4.14475e-17	0.914795	2.85744e-29	0.852634	2.04824e-21	-0.940609	1.45116e-34	0.921655	1.70295e-30
5.4.11.15	0.4	2.3	blue	-0.523923	2.32417e-06	-0.603435	2.01858e-08	-0.386027	0.000810904	0.721877	8.36337e-13	-0.757916	1.28122e-14	0.887758	2.76374e-25	0.504455	6.23742e-06	0.714088	1.89569e-12	0.89329	5.18856e-26	0.842027	1.93115e-20	-0.906196	7.128e-28	0.939951	2.10961e-34	gb|EEF49643.1|	protein phosphatase-2a, putative [Ricinus communis]	1e-115	Q8LSN3|FYPP_PEA	Phytochrome-associated serine/threonine protein phosphatase - Pisum sativum (Garden pea)	1e-117
10.3.2.11	0.4	2.7	blue	-0.566001	2.20224e-07	-0.601152	2.35594e-08	-0.54224	8.66617e-07	0.784924	3.36332e-16	-0.795599	6.88618e-17	0.843993	1.29046e-20	0.666956	1.59002e-10	0.824817	5.29144e-19	0.8451	1.02577e-20	0.809772	7.20771e-18	-0.903371	1.91753e-27	0.89833	1.04172e-26
10.1.12.4	0.4	2.5	blue	-0.632128	2.5953e-09	-0.695776	1.17169e-11	-0.488743	1.32537e-05	0.802264	2.43723e-17	-0.82124	1.00642e-18	0.787581	2.28572e-16	0.576238	1.17998e-07	0.768927	3.08276e-15	0.887699	2.812e-25	0.816812	2.18775e-18	-0.906653	6.05529e-28	0.935568	2.30572e-33
7.4.21.8	0.4	2.6	blue	-0.557148	3.71494e-07	-0.628063	3.51503e-09	-0.382983	0.000898848	0.72117	9.01783e-13	-0.759696	1.02287e-14	0.875571	8.23591e-24	0.472162	2.82314e-05	0.695896	1.15839e-11	0.889905	1.45937e-25	0.86691	7.45244e-23	-0.916507	1.44621e-29	0.932262	1.25536e-32	emb|CAB07783.1|	PaMip-2 [Picea abies]	5e-76	Q9ATM4|PIP27_MAIZE	Aquaporin PIP2-7 - Zea mays (Maize)	1e-63
5.2.15.19	0.4	2.6	blue	-0.568709	1.87095e-07	-0.638633	1.58224e-09	-0.342271	0.00325177	0.708988	3.19262e-12	-0.775674	1.23806e-15	0.769729	2.77054e-15	0.431144	0.000156273	0.670254	1.19717e-10	0.844495	1.16308e-20	0.846137	8.259e-21	-0.877172	5.38282e-24	0.934406	4.22494e-33	gb|ACK36947.1|	xyloglucan endotransglycosylase [Annona cherimola]	7e-89	Q8L9A9|XTH8_ARATH	Probable xyloglucan endotransglucosylase/hydrolase protein 8 precursor - Arabidopsis thaliana (Mouse-ear cress)	2e-81
4.4.7.16	0.4	2.8	blue	-0.455933	5.70334e-05	-0.545174	7.35931e-07	-0.245477	0.037672	0.609006	1.37721e-08	-0.679987	5.07168e-11	0.755767	1.67696e-14	0.322067	0.00579917	0.549403	5.79825e-07	0.78344	4.16288e-16	0.859312	4.54897e-22	-0.797518	5.12665e-17	0.912886	6.00311e-29	gb|ACC86142.1|	heat shock protein 17.5 [Malus x domestica]	2e-44	P27880|HSP12_MEDSA	18.2 kDa class I heat shock protein - Medicago sativa (Alfalfa)	2e-43
9.2.5.11	0.4	2.5	blue	-0.623531	4.90466e-09	-0.699837	7.91648e-12	-0.456227	5.63288e-05	0.773844	1.59053e-15	-0.812651	4.45312e-18	0.794199	8.5225e-17	0.58569	6.50589e-08	0.792738	1.06292e-16	0.869893	3.55277e-23	0.86821	5.40837e-23	-0.903441	1.87135e-27	0.930105	3.62515e-32	gb|AAO18639.1|	galactose dehydrogenase [Actinidia deliciosa]	6e-07
10.2.17.10	0.4	2.7	blue	-0.603441	2.0177e-08	-0.661059	2.618e-10	-0.410256	0.000344722	0.747091	4.8371e-14	-0.798209	4.60588e-17	0.775738	1.22725e-15	0.493105	1.07911e-05	0.694269	1.35299e-11	0.85761	6.72389e-22	0.850256	3.43861e-21	-0.882732	1.17258e-24	0.944152	1.79044e-35
2.2.6.4	0.4	2.2	blue	-0.587783	5.68785e-08	-0.674428	8.31646e-11	-0.43539	0.000132215	0.758727	1.15654e-14	-0.775741	1.22671e-15	0.770704	2.43171e-15	0.562755	2.67226e-07	0.747354	4.6872e-14	0.847532	6.1569e-21	0.819018	1.49001e-18	-0.870437	3.09767e-23	0.921261	2.01629e-30	ref|NP_566348.1|	zinc finger (DHHC type) family protein [Arabidopsis thaliana] sp|Q93VV0.1|ZDHC6_ARATH RecName: Full=Probable S-acyltransferase At3g09320; AltName: Full=Probable palmitoyltransferase At3g09320; AltName: Full=Zinc finger DHHC domain-containing protein At3g09320 gb|AAK62574.1| AT3g09320/F3L24_19 [Arabidopsis thaliana] gb|AAL15371.1| AT3g09320/F3L24_19 [Arabidopsis thaliana]	1e-57	Q8R173|ZDHC3_MOUSE	Palmitoyltransferase ZDHHC3 - Mus musculus (Mouse)	5e-23
6.3.14.3	0.4	2.4	blue	-0.569966	1.73376e-07	-0.642875	1.13865e-09	-0.408833	0.000363135	0.762832	6.84739e-15	-0.768313	3.34461e-15	0.783738	3.98897e-16	0.548517	6.09664e-07	0.734757	2.03052e-13	0.84389	1.31813e-20	0.847183	6.62846e-21	-0.880125	2.41862e-24	0.928946	6.3212e-32	prf||1002250A	actin	3e-61	P02578|ACT1_ACACA	Actin-1 - Acanthamoeba castellanii (Amoeba)	2e-62
8.2.18.22	0.4	2.3	blue	-0.502507	6.86222e-06	-0.544386	7.69065e-07	-0.280597	0.0169654	0.634292	2.20412e-09	-0.733221	2.41416e-13	0.785906	2.91735e-16	0.289204	0.0137422	0.541971	8.79621e-07	0.810373	6.52285e-18	0.840821	2.4666e-20	-0.856158	9.34532e-22	0.913539	4.66627e-29	gb|EEF52482.1|	protein with unknown function [Ricinus communis]	1e-18
10.1.18.14	0.4	2.4	blue	-0.551119	5.25865e-07	-0.642152	1.20481e-09	-0.428496	0.000173254	0.7363	1.70432e-13	-0.760974	8.69202e-15	0.811127	5.75165e-18	0.561153	2.93779e-07	0.748104	4.2839e-14	0.838727	3.75372e-20	0.851125	2.84858e-21	-0.867	7.28913e-23	0.935704	2.14604e-33	gb|EEF38054.1|	zinc finger protein, putative [Ricinus communis]	2e-25	Q9M306|Y3876_ARATH	Zinc finger DHHC domain-containing protein At3g48760 - Arabidopsis thaliana (Mouse-ear cress)	4e-21
2.3.9.12	0.4	2.7	blue	-0.583236	7.60731e-08	-0.669493	1.27862e-10	-0.432467	0.000148374	0.779825	6.95202e-16	-0.792697	1.06942e-16	0.814834	3.07394e-18	0.5493	5.83228e-07	0.75155	2.82174e-14	0.855593	1.06132e-21	0.861074	3.01891e-22	-0.91583	1.89631e-29	0.954736	1.37078e-38
5.2.18.19	0.4	2.2	blue	-0.509325	4.90013e-06	-0.560146	3.11739e-07	-0.278181	0.0179794	0.649812	6.5749e-10	-0.733418	2.36119e-13	0.762318	7.31602e-15	0.330365	0.00459371	0.578692	1.01281e-07	0.796921	5.62102e-17	0.819866	1.28351e-18	-0.846098	8.32821e-21	0.907308	4.78722e-28
12.4.20.13	0.4	2.4	blue	-0.505677	5.87312e-06	-0.555947	3.98327e-07	-0.248965	0.0349533	0.611354	1.16957e-08	-0.726804	4.91259e-13	0.720812	9.36788e-13	0.284036	0.0156072	0.546557	6.80955e-07	0.770289	2.57072e-15	0.806682	1.1977e-17	-0.810144	6.77661e-18	0.861993	2.43257e-22
12.2.13.2	0.4	2.2	blue	-0.523318	2.39877e-06	-0.581876	8.29155e-08	-0.371344	0.00132054	0.690192	1.9882e-11	-0.720222	9.9742e-13	0.783803	3.9518e-16	0.450199	7.25126e-05	0.645595	9.19612e-10	0.806885	1.15881e-17	0.812332	4.69947e-18	-0.854496	1.3565e-21	0.914119	3.72362e-29	gb|ACS12983.1|	2,4-dienoyl-CoA reductase [Jatropha curcas]	1e-47	P0A9P9|IDNO_ECOLI	Gluconate 5-dehydrogenase - Escherichia coli (strain K12)	1e-15
4.2.8.1	0.4	2.7	blue	-0.573176	1.42529e-07	-0.64709	8.16967e-10	-0.371336	0.00132088	0.738538	1.31922e-13	-0.794317	8.37112e-17	0.834635	8.38571e-20	0.50327	6.61071e-06	0.746166	5.40198e-14	0.849614	3.94798e-21	0.877887	4.44372e-24	-0.921976	1.48349e-30	0.952732	6.03204e-38
8.3.7.8	0.4	2.6	blue	-0.53686	1.16492e-06	-0.621147	5.83129e-09	-0.366013	0.00156765	0.729828	3.52351e-13	-0.754055	2.074e-14	0.816333	2.3764e-18	0.494218	1.02353e-05	0.712405	2.25429e-12	0.834577	8.47967e-20	0.867133	7.05461e-23	-0.895064	2.97677e-26	0.957131	2.12885e-39	ref|XP_571379.1|	endoplasmic reticulum protein [Cryptococcus neoformans var. neoformans JEC21] ref|XP_774915.1| hypothetical protein CNBF0800 [Cryptococcus neoformans var. neoformans B-3501A] gb|EAL20268.1| hypothetical protein CNBF0800 [Cryptococcus neoformans var. neoformans B-3501A] gb|AAW44072.1| endoplasmic reticulum protein, putative [Cryptococcus neoformans var. neoformans JEC21]	7e-07
4.2.19.8	0.4	2.3	blue	-0.579127	9.85614e-08	-0.648929	7.05665e-10	-0.409907	0.000349154	0.765004	5.16676e-15	-0.795789	6.68856e-17	0.830899	1.71405e-19	0.524222	2.28809e-06	0.74074	1.02281e-13	0.85437	1.39518e-21	0.850605	3.18871e-21	-0.926009	2.48016e-31	0.94986	4.52883e-37
12.4.19.11	0.4	2.6	blue	-0.572552	1.48084e-07	-0.613661	9.94883e-09	-0.380554	0.000975124	0.731339	2.97955e-13	-0.802713	2.26936e-17	0.819378	1.39881e-18	0.45628	5.62042e-05	0.693123	1.50856e-11	0.847303	6.46232e-21	0.834425	8.73329e-20	-0.910507	1.47969e-28	0.943865	2.13123e-35	gb|EEF41667.1|	nuclear protein localization, putative [Ricinus communis]	2e-62	O82264|NPL42_ARATH	NPL4-like protein 2 - Arabidopsis thaliana (Mouse-ear cress)	6e-62
9.3.18.13	0.4	2.5	blue	-0.58343	7.51425e-08	-0.63254	2.51596e-09	-0.397955	0.000536532	0.765701	4.71718e-15	-0.800762	3.09057e-17	0.834893	7.97616e-20	0.525612	2.12711e-06	0.749401	3.66404e-14	0.860719	3.28034e-22	0.866024	9.25492e-23	-0.924154	5.71547e-31	0.950712	2.52302e-37	gb|EEF32059.1|	valacyclovir hydrolase, putative [Ricinus communis]	8e-28
10.1.18.16	0.3	2.9	blue	-0.67385	8.74915e-11	-0.731502	2.92598e-13	-0.573701	1.38e-07	0.812211	4.79571e-18	-0.836657	5.65283e-20	0.708694	3.28918e-12	0.649108	6.95616e-10	0.790789	1.42324e-16	0.878109	4.18564e-24	0.786919	2.51778e-16	-0.854645	1.31219e-21	0.896819	1.70031e-26	gb|EEF39167.1|	tubulin beta chain, putative [Ricinus communis]	1e-127	Q41785|TBB8_MAIZE	Tubulin beta-8 chain - Zea mays (Maize)	1e-128
5.1.7.24	0.3	3.9	blue	-0.708566	3.33185e-12	-0.763552	6.23891e-15	-0.648027	7.58304e-10	0.892225	7.21038e-26	-0.885666	5.08586e-25	0.75955	1.04203e-14	0.78541	3.13475e-16	0.920295	3.03905e-30	0.886391	4.12254e-25	0.821196	1.01432e-18	-0.919762	3.80175e-30	0.911293	1.10155e-28	gb|AAP44406.1|	auxin-induced protein 3 [Pinus taeda]	1e-139	P0C132|IAA30_ORYSJ	Auxin-responsive protein IAA30 - Oryza sativa subsp. japonica (Rice)	3e-51
2.4.23.10	0.3	4	blue	-0.523823	2.33634e-06	-0.582062	8.19467e-08	-0.39397	0.000616969	0.709378	3.06923e-12	-0.805845	1.37227e-17	0.861588	2.67566e-22	0.477448	2.22784e-05	0.71418	1.87774e-12	0.870361	3.15769e-23	0.896743	1.7426e-26	-0.908834	2.74865e-28	0.942743	4.17971e-35	gb|ACB30384.1|	granule bound starch synthase Ia precursor [Lotus japonicus]	0	Q43784|SSG1_MANES	Granule-bound starch synthase 1, chloroplast precursor - Manihot esculenta (Cassava) (Manioc)	0
3.4.4.22	0.3	3.6	blue	-0.669555	1.27173e-10	-0.755505	1.73265e-14	-0.596777	3.15759e-08	0.866409	8.42598e-23	-0.829955	2.04755e-19	0.770647	2.45035e-15	0.75601	1.62691e-14	0.891042	1.03521e-25	0.861757	2.57157e-22	0.80109	2.93484e-17	-0.904658	1.22639e-27	0.912877	6.02406e-29	dbj|BAD93485.1|	pollen major allergen No.121 isoform 2 [Cryptomeria japonica]	1e-112	Q39857|XTH_SOYBN	Probable xyloglucan endotransglucosylase/hydrolase precursor - Glycine max (Soybean)	1e-109
3.4.17.5	0.3	3.1	blue	-0.554478	4.33669e-07	-0.593841	3.83401e-08	-0.475863	2.39275e-05	0.761279	8.35978e-15	-0.762963	6.73276e-15	0.872908	1.64916e-23	0.608212	1.45496e-08	0.77618	1.15472e-15	0.865716	9.97511e-23	0.814151	3.45391e-18	-0.907976	3.75921e-28	0.905127	1.04032e-27	dbj|BAE48221.1|	DNA polymerase delta subunit [Chlorella pyrenoidosa]	1e-37	O54747|DPOD1_RAT	DNA polymerase delta catalytic subunit - Rattus norvegicus (Rat)	1e-37
5.3.8.2	0.3	3.9	blue	-0.540463	9.56089e-07	-0.602715	2.1197e-08	-0.378011	0.00106122	0.719428	1.08484e-12	-0.783919	3.88674e-16	0.874909	9.8011e-24	0.527359	1.93995e-06	0.771434	2.20445e-15	0.847759	5.8676e-21	0.87902	3.27117e-24	-0.923217	8.64516e-31	0.915299	2.34159e-29
11.1.8.8	0.3	3.2	blue	-0.545827	7.0945e-07	-0.627499	3.66499e-09	-0.384421	0.000856289	0.747494	4.60919e-14	-0.782501	4.76049e-16	0.875345	8.74129e-24	0.517589	3.22606e-06	0.743275	7.60518e-14	0.859446	4.4098e-22	0.884107	7.94921e-25	-0.932082	1.37366e-32	0.969826	1.21002e-44	gb|ACE95183.1|	TRAUCO [Pinus radiata]	3e-45	Q9UBL3|ASH2L_HUMAN	Set1/Ash2 histone methyltransferase complex subunit ASH2 - Homo sapiens (Human)	2e-09
10.2.19.20	0.3	3.1	blue	-0.524645	2.23787e-06	-0.595599	3.41416e-08	-0.348242	0.00272069	0.717788	1.28942e-12	-0.782243	4.9389e-16	0.866858	7.54891e-23	0.456684	5.52508e-05	0.694053	1.3812e-11	0.861464	2.75503e-22	0.901973	3.09413e-27	-0.919107	4.99738e-30	0.973809	9.11503e-47
7.1.15.19	0.3	3.1	blue	-0.581914	8.27172e-08	-0.645629	9.17158e-10	-0.439889	0.00011048	0.783868	3.91524e-16	-0.813285	4.00082e-18	0.880961	1.92122e-24	0.576994	1.12585e-07	0.787369	2.35773e-16	0.881058	1.87035e-24	0.892427	6.77632e-26	-0.94501	1.0566e-35	0.976741	1.50183e-48	ref|NP_001065799.1|	Harpin-induced protein 1 (Hin1), putative	1e-28
12.3.11.8	0.3	3.5	blue	-0.578791	1.00652e-07	-0.670859	1.13601e-10	-0.417711	0.000261454	0.762874	6.81079e-15	-0.801856	2.59994e-17	0.887006	3.44603e-25	0.532368	1.48548e-06	0.752649	2.46633e-14	0.914964	2.67334e-29	0.888685	2.10126e-25	-0.941667	7.87499e-35	0.954013	2.35741e-38	emb|CAB07783.1|	PaMip-2 [Picea abies]	1e-127	Q9ZVX8|PIP28_ARATH	Probable aquaporin PIP2-8 - Arabidopsis thaliana (Mouse-ear cress)	1e-106
12.3.4.13	0.3	3.7	blue	-0.574631	1.30325e-07	-0.654448	4.51923e-10	-0.425579	0.000193913	0.768778	3.14433e-15	-0.813435	3.90038e-18	0.867912	5.82231e-23	0.564009	2.4804e-07	0.784041	3.81887e-16	0.879268	3.05778e-24	0.893596	4.71759e-26	-0.930678	2.74441e-32	0.967906	1.01517e-43
1.2.11.17	0.3	4	blue	-0.543717	7.98322e-07	-0.624834	4.45915e-09	-0.395785	0.000579073	0.742312	8.5151e-14	-0.773767	1.60735e-15	0.847892	5.70338e-21	0.55249	4.86196e-07	0.778929	7.88326e-16	0.846938	6.97953e-21	0.896425	1.93016e-26	-0.906653	6.05572e-28	0.946894	3.22077e-36
7.3.22.13	0.3	3.1	blue	-0.59528	3.48691e-08	-0.665736	1.76444e-10	-0.430541	0.000159999	0.774946	1.36814e-15	-0.80915	7.98897e-18	0.809806	7.16709e-18	0.536458	1.19071e-06	0.751634	2.79286e-14	0.872117	2.02076e-23	0.857814	6.41775e-22	-0.916627	1.37765e-29	0.95539	8.32251e-39
9.3.19.11	0.3	3	blue	-0.546343	6.89194e-07	-0.614983	9.06186e-09	-0.373333	0.00123775	0.73191	2.79581e-13	-0.778483	8.38947e-16	0.86476	1.25716e-22	0.475813	2.39815e-05	0.703263	5.65745e-12	0.881945	1.46196e-24	0.89223	7.1991e-26	-0.918366	6.78884e-30	0.976138	3.64173e-48	ref|XP_001546303.1|	ATP synthase subunit g [Botryotinia fuckeliana B05.10] gb|EDN21987.1| ATP synthase subunit g [Botryotinia fuckeliana B05.10]	3e-64	Q12233|ATPN_YEAST	ATP synthase subunit g, mitochondrial - Saccharomyces cerevisiae (Baker's yeast)	4e-12
11.3.4.22	0.3	3	blue	-0.586983	5.98836e-08	-0.678065	6.02467e-11	-0.445743	8.71295e-05	0.776177	1.15522e-15	-0.797129	5.44344e-17	0.876563	6.33265e-24	0.592549	4.17314e-08	0.797743	4.95058e-17	0.906887	5.56821e-28	0.853319	1.76125e-21	-0.934152	4.81578e-33	0.932035	1.40586e-32
8.3.12.15	0.3	3.1	blue	-0.57977	9.46685e-08	-0.630898	2.84601e-09	-0.511839	4.31999e-06	0.784467	3.59217e-16	-0.822614	7.87632e-19	0.84177	2.03479e-20	0.627954	3.54348e-09	0.807377	1.06926e-17	0.881176	1.81021e-24	0.854466	1.36572e-21	-0.913387	4.94968e-29	0.943106	3.36666e-35	gb|ACB97678.1|	granule bound starch synthase Ib precursor [Malus x domestica]	1e-134	Q43784|SSG1_MANES	Granule-bound starch synthase 1, chloroplast precursor - Manihot esculenta (Cassava) (Manioc)	1e-134
6.2.19.16	0.3	2.9	blue	-0.558866	3.36049e-07	-0.648286	7.42845e-10	-0.373502	0.00123095	0.748035	4.3196e-14	-0.796477	6.0185e-17	0.893502	4.8587e-26	0.499223	8.05027e-06	0.740836	1.01143e-13	0.902842	2.30006e-27	0.897121	1.54296e-26	-0.948343	1.25352e-36	0.961461	5.51054e-41	emb|CAB07783.1|	PaMip-2 [Picea abies]	1e-110	P43286|PIP21_ARATH	Aquaporin PIP2-1 - Arabidopsis thaliana (Mouse-ear cress)	4e-98
8.4.18.23	0.3	3.7	blue	-0.59209	4.30042e-08	-0.676522	6.91141e-11	-0.414621	0.00029343	0.768569	3.23273e-15	-0.813412	3.91584e-18	0.819831	1.29153e-18	0.550508	5.44519e-07	0.783736	3.99024e-16	0.854555	1.33894e-21	0.856466	8.71788e-22	-0.932047	1.39803e-32	0.941916	6.81011e-35
9.1.19.12	0.3	2.9	blue	-0.589229	5.18058e-08	-0.643063	1.12205e-09	-0.432649	0.000147319	0.78345	4.15693e-16	-0.814374	3.3253e-18	0.87547	8.45818e-24	0.56171	2.84285e-07	0.772625	1.87704e-15	0.903863	1.61723e-27	0.89366	4.62473e-26	-0.943196	3.19108e-35	0.974114	6.0843e-47
9.1.17.14	0.3	3.1	blue	-0.555478	4.09313e-07	-0.605139	1.79709e-08	-0.366235	0.00155659	0.733769	2.26996e-13	-0.784312	3.6734e-16	0.855018	1.20753e-21	0.451369	6.9069e-05	0.683831	3.57997e-11	0.875678	8.00515e-24	0.88902	1.90209e-25	-0.920631	2.63675e-30	0.974718	2.68862e-47
8.3.6.2	0.3	3.1	blue	-0.622781	5.17984e-09	-0.687649	2.51977e-11	-0.528677	1.80915e-06	0.804018	1.84221e-17	-0.865408	1.07495e-22	0.826666	3.7737e-19	0.584309	7.10572e-08	0.779835	6.94235e-16	0.907493	4.47796e-28	0.857241	7.31306e-22	-0.932536	1.09468e-32	0.933298	7.45213e-33	gb|ACG47748.1|	mitochondrial import inner membrane translocase subunit Tim9 [Zea mays]	4e-34	Q9XGX8|TIM9_MESCR	Mitochondrial import inner membrane translocase subunit Tim9 - Mesembryanthemum crystallinum (Common ice plant)	1e-34
6.1.8.24	0.3	3.9	blue	-0.579019	9.92287e-08	-0.655338	4.20243e-10	-0.4175	0.000263531	0.765104	5.10004e-15	-0.805693	1.40626e-17	0.849247	4.27166e-21	0.554815	4.25312e-07	0.768585	3.22608e-15	0.873791	1.31218e-23	0.890499	1.22021e-25	-0.927506	1.24455e-31	0.972555	4.58868e-46	gb|EEF31690.1|	mitochondrial dicarboxylate carrier protein, putative [Ricinus communis]	3e-30	Q54PY7|M2OM_DICDI	Probable mitochondrial 2-oxoglutarate/malate carrier protein - Dictyostelium discoideum (Slime mold)	3e-10
12.1.14.15	0.3	3.6	blue	-0.564287	2.43973e-07	-0.633429	2.35295e-09	-0.416475	0.000273834	0.7554	1.75542e-14	-0.794165	8.56634e-17	0.84221	1.86059e-20	0.533291	1.41347e-06	0.735774	1.80943e-13	0.866361	8.52462e-23	0.882432	1.27561e-24	-0.909316	2.30193e-28	0.966345	5.21256e-43	ref|NP_178197.1|	CCR2 (CINNAMOYL COA REDUCTASE); cinnamoyl-CoA reductase [Arabidopsis thaliana] gb|AAF14669.1|AC011713_17 Similar to gb|X98083 cinnamoyl-CoA reductase from Zea mays. ESTs gb|Z24528 and gb|AI996461 come from this gene. [Arabidopsis thaliana] gb|AAO64761.1| At1g80820 [Arabidopsis thaliana] dbj|BAE99569.1| cinnamoyl CoA reductase like protein [Arabidopsis thaliana]	1e-69	P51103|DFRA_CALCH	Dihydroflavonol-4-reductase - Callistephus chinensis (China aster)	2e-19
1.1.11.12	0.3	3.5	blue	-0.572096	1.52276e-07	-0.64693	8.27428e-10	-0.405724	0.00040654	0.742987	7.86701e-14	-0.786282	2.76265e-16	0.813382	3.93558e-18	0.508522	5.10047e-06	0.726446	5.10817e-13	0.86663	7.98216e-23	0.849653	3.91579e-21	-0.89405	4.09508e-26	0.94317	3.23962e-35	gb|ACC66092.1|	anthocyanidin synthase [Ginkgo biloba] gb|ACC66093.1| anthocyanidin synthase [Ginkgo biloba]	6e-81	Q9ZWQ9|FLS_CITUN	Flavonol synthase/flavanone 3-hydroxylase - Citrus unshiu (Satsuma orange)	1e-68
10.4.21.19	0.3	3.4	blue	-0.529619	1.72073e-06	-0.594015	3.79028e-08	-0.318509	0.00639624	0.690561	1.92066e-11	-0.786714	2.59432e-16	0.836049	6.36754e-20	0.386694	0.000792719	0.651718	5.64023e-10	0.857106	7.54177e-22	0.873094	1.57155e-23	-0.904986	1.09322e-27	0.942903	3.80142e-35	ref|XP_001891868.1|	60S ribosomal protein L10a [Brugia malayi] gb|EDP39318.1| 60S ribosomal protein L10a, putative [Brugia malayi]	3e-49	Q9N4I4|RL10A_CAEEL	60S ribosomal protein L10a - Caenorhabditis elegans	4e-45
3.1.18.12	0.3	4	blue	-0.570591	1.66915e-07	-0.65406	4.66445e-10	-0.394	0.000616323	0.761244	8.39724e-15	-0.804565	1.68716e-17	0.868978	4.46823e-23	0.519959	2.85573e-06	0.761581	8.04183e-15	0.869291	4.13197e-23	0.899068	8.17689e-27	-0.947968	1.60355e-36	0.964736	2.60276e-42
6.1.12.1	0.3	3.1	blue	-0.546656	6.77197e-07	-0.634129	2.23147e-09	-0.416681	0.000271734	0.751237	2.93149e-14	-0.762949	6.74484e-15	0.816342	2.37279e-18	0.5561	3.94808e-07	0.735216	1.92753e-13	0.855782	1.01726e-21	0.864509	1.33557e-22	-0.876979	5.66735e-24	0.947586	2.05799e-36	dbj|BAG80543.1|	UDP-glucose:glucosyltransferase [Lycium barbarum]	7e-27	P0C7P7|Y1567_ARATH	Probable UDP-glucosyl transferase At1g05670 - Arabidopsis thaliana (Mouse-ear cress)	2e-24
7.1.5.14	0.3	3	blue	-0.584619	6.96646e-08	-0.66266	2.28907e-10	-0.418096	0.000257699	0.77216	1.99881e-15	-0.805668	1.41219e-17	0.827536	3.21422e-19	0.517558	3.23113e-06	0.732441	2.63456e-13	0.861079	3.0158e-22	0.871887	2.14309e-23	-0.926283	2.18861e-31	0.965103	1.81424e-42	gb|ABN05881.1|	HEAT [Medicago truncatula]	2e-10
7.2.12.23	0.3	3.1	blue	-0.58998	4.93447e-08	-0.652818	5.16012e-10	-0.406117	0.000400803	0.763917	5.95102e-15	-0.820101	1.2315e-18	0.835176	7.54897e-20	0.496244	9.29121e-06	0.725473	5.67833e-13	0.88199	1.44366e-24	0.882804	1.14931e-24	-0.93078	2.61118e-32	0.976523	2.07347e-48
5.3.18.18	0.3	2.9	blue	-0.55408	4.43725e-07	-0.625388	4.28146e-09	-0.381717	0.000937909	0.737587	1.47143e-13	-0.792617	1.08236e-16	0.826972	3.5668e-19	0.478604	2.11427e-05	0.690779	1.88184e-11	0.875157	9.1824e-24	0.883146	1.04376e-24	-0.89943	7.25632e-27	0.971431	1.83536e-45	gb|AAV92325.1|	translation elongation factor-1 alpha [Pseudotsuga menziesii var. menziesii] gb|AAV92326.1| translation elongation factor-1 alpha [Pseudotsuga menziesii var. menziesii] gb|AAV92327.1| translation elongation factor-1 alpha [Pseudotsuga menziesii var. menziesii] gb|AAV92328.1| translation elongation factor-1 alpha [Pseudotsuga menziesii var. menziesii] gb|AAV92329.1| translation elongation factor-1…	1e-89	P13905|EF1A_ARATH	Elongation factor 1-alpha - Arabidopsis thaliana (Mouse-ear cress)	5e-88
12.3.15.21	0.3	3.8	blue	-0.591857	4.36642e-08	-0.678167	5.97034e-11	-0.427221	0.000182025	0.780575	6.25571e-16	-0.813506	3.85344e-18	0.831927	1.41039e-19	0.549177	5.87312e-07	0.767824	3.56794e-15	0.875628	8.11184e-24	0.881279	1.75929e-24	-0.929782	4.2365e-32	0.972545	4.6497e-46
5.4.18.18	0.3	3.2	blue	-0.522282	2.53179e-06	-0.591224	4.55078e-08	-0.3556	0.00217362	0.69537	1.2181e-11	-0.763955	5.92173e-15	0.799639	3.68576e-17	0.425322	0.000195841	0.644577	9.96383e-10	0.846873	7.07639e-21	0.851361	2.70565e-21	-0.864659	1.28826e-22	0.95397	2.43387e-38
8.3.6.5	0.3	3.5	blue	-0.559297	3.27661e-07	-0.662429	2.33394e-10	-0.360144	0.00188726	0.704671	4.9211e-12	-0.774802	1.39542e-15	0.823201	7.0873e-19	0.462706	4.27119e-05	0.700171	7.66302e-12	0.875684	7.99232e-24	0.877607	4.79033e-24	-0.893345	5.10112e-26	0.915679	2.01407e-29
11.1.18.17	0.3	3.4	blue	-0.624132	4.69398e-09	-0.711738	2.41371e-12	-0.483339	1.70306e-05	0.796412	6.07864e-17	-0.817487	1.94608e-18	0.834928	7.92197e-20	0.620251	6.22086e-09	0.809546	7.48345e-18	0.906391	6.64951e-28	0.859616	4.23977e-22	-0.92381	6.65758e-31	0.924978	3.95513e-31	gb|ACF17663.1|	long-chain acyl-CoA synthetase [Capsicum annuum], putative	2e-15	Q9ULC5|ACSL5_HUMAN	Long-chain-fatty-acid--CoA ligase 5 - Homo sapiens (Human)	9e-06
10.3.18.22	0.3	3.3	blue	-0.57037	1.69172e-07	-0.623225	5.01497e-09	-0.389447	0.000721484	0.752968	2.37162e-14	-0.798965	4.09495e-17	0.841048	2.35588e-20	0.496496	9.17985e-06	0.720016	1.0194e-12	0.874947	9.70493e-24	0.859355	4.50387e-22	-0.920742	2.51554e-30	0.96338	9.52785e-42	ref|XP_001548411.1|	inosine 5-monophosphate dehydrogenase [Botryotinia fuckeliana B05.10] gb|EDN18976.1| inosine 5-monophosphate dehydrogenase [Botryotinia fuckeliana B05.10]	6e-18	P50095|IMDH3_YEAST	Probable inosine-5'-monophosphate dehydrogenase IMD3 - Saccharomyces cerevisiae (Baker's yeast)	2e-17
5.1.10.21	0.3	3.9	blue	-0.576811	1.13872e-07	-0.651111	5.92339e-10	-0.428792	0.000171275	0.776134	1.16206e-15	-0.798379	4.4862e-17	0.824164	5.95686e-19	0.540818	9.37553e-07	0.7348	2.02052e-13	0.876081	7.19737e-24	0.853462	1.70652e-21	-0.909109	2.48509e-28	0.966884	2.98829e-43				Q42600|C84A1_ARATH	Cytochrome P450 84A1 - Arabidopsis thaliana (Mouse-ear cress)	2e-39
10.4.18.21	0.3	3	blue	-0.58512	6.74747e-08	-0.643961	1.04583e-09	-0.400144	0.000496517	0.761235	8.40722e-15	-0.823295	6.96945e-19	0.83972	3.07845e-20	0.509174	4.9373e-06	0.744174	6.84108e-14	0.88507	6.03771e-25	0.868715	4.77077e-23	-0.926395	2.07897e-31	0.965014	1.98067e-42	ref|NP_191859.1|	NPL41 (NPL4-LIKE PROTEIN 1) [Arabidopsis thaliana] sp|Q9LYC2.1|NPL41_ARATH RecName: Full=NPL4-like protein 1 emb|CAB87745.1| putative protein [Arabidopsis thaliana] gb|AAK59569.1| unknown protein [Arabidopsis thaliana] gb|AAL07248.1| unknown protein [Arabidopsis thaliana] gb|ABG89129.1| NPL4a [synthetic construct]	6e-98	Q9LYC2|NPL41_ARATH	NPL4-like protein 1 - Arabidopsis thaliana (Mouse-ear cress)	3e-99
2.2.13.3	0.3	3.3	blue	-0.600653	2.43646e-08	-0.685827	2.98148e-11	-0.433817	0.000140696	0.774058	1.54486e-15	-0.817273	2.01992e-18	0.84701	6.87447e-21	0.548472	6.11246e-07	0.773573	1.65034e-15	0.89178	8.26588e-26	0.900686	4.7767e-27	-0.933071	8.35995e-33	0.974839	2.27729e-47	dbj|BAC84970.1|	RNA-directed RNA Polymerase [Vigna unguiculata]	1e-19
6.2.12.1	0.3	3.6	blue	-0.604242	1.91062e-08	-0.676972	6.64093e-11	-0.454428	6.07695e-05	0.787084	2.45797e-16	-0.813816	3.65607e-18	0.841512	2.14422e-20	0.565179	2.3132e-07	0.765905	4.59295e-15	0.877382	5.08806e-24	0.868968	4.47933e-23	-0.932331	1.21328e-32	0.969299	2.19853e-44	gb|ABB53383.1|	flavonoid-3'-hydroxylase [Antirrhinum majus]	6e-63	Q9SBQ9|F3PH_PETHY	Flavonoid 3'-monooxygenase - Petunia hybrida (Petunia)	3e-60
2.4.13.6	0.3	3.6	blue	-0.590669	4.71833e-08	-0.673512	9.0131e-11	-0.434784	0.000135425	0.783494	4.13102e-16	-0.806365	1.26112e-17	0.847683	5.96247e-21	0.573148	1.42772e-07	0.79074	1.4335e-16	0.860204	3.69927e-22	0.853647	1.63829e-21	-0.940601	1.45809e-34	0.949821	4.65076e-37	ref|XP_001873628.1|	carbohydrate esterase family 4 protein [Laccaria bicolor S238N-H82] gb|EDR15420.1| carbohydrate esterase family 4 protein [Laccaria bicolor S238N-H82]	5e-10
6.1.9.19	0.3	3.5	blue	-0.601371	2.3214e-08	-0.691556	1.74932e-11	-0.429439	0.000167023	0.782458	4.78965e-16	-0.809719	7.27116e-18	0.845774	8.91187e-21	0.591953	4.33914e-08	0.816494	2.31155e-18	0.869559	3.86315e-23	0.887438	3.03604e-25	-0.939688	2.44859e-34	0.95397	2.4339e-38	ref|XP_002333416.1|	BED finger-nbs-lrr resistance protein [Populus trichocarpa] gb|EEE74921.1| BED finger-nbs-lrr resistance protein [Populus trichocarpa]	5e-19	O81825|DRL28_ARATH	Probable disease resistance protein At4g27220 - Arabidopsis thaliana (Mouse-ear cress)	2e-14
7.1.19.19	0.3	2.9	blue	-0.54471	7.55245e-07	-0.580521	9.03072e-08	-0.362698	0.00174162	0.686434	2.81938e-11	-0.766784	4.09251e-15	0.757935	1.27809e-14	0.433337	0.000143382	0.637013	1.79172e-09	0.829542	2.21248e-19	0.810635	6.24414e-18	-0.830642	1.79902e-19	0.884769	6.58121e-25	ref|NP_001065749.1|	pyruvate kinase family protein, expressed	1e-126	P22200|KPYC_SOLTU	Pyruvate kinase, cytosolic isozyme - Solanum tuberosum (Potato)	2e-60
12.3.9.20	0.3	2.9	blue	-0.618772	6.91859e-09	-0.705525	4.52004e-12	-0.498462	8.35143e-06	0.799071	4.02796e-17	-0.815059	2.95811e-18	0.845209	1.00276e-20	0.648004	7.59693e-10	0.830475	1.85687e-19	0.914894	2.74731e-29	0.830978	1.68842e-19	-0.922958	9.68278e-31	0.918599	6.16702e-30	emb|CAB07783.1|	PaMip-2 [Picea abies]	1e-93	Q8GRI8|PIP25_ORYSJ	Aquaporin PIP2-5 - Oryza sativa subsp. japonica (Rice)	7e-83
6.1.12.21	0.3	3	blue	-0.556537	3.84921e-07	-0.646736	8.40233e-10	-0.386685	0.000792962	0.751728	2.7611e-14	-0.79071	1.44006e-16	0.833058	1.1363e-19	0.51821	3.12484e-06	0.748667	4.00328e-14	0.843182	1.52482e-20	0.8567	8.26871e-22	-0.917192	1.09662e-29	0.932106	1.35735e-32	gb|ACG48542.1|	rhicadhesin receptor precursor [Zea mays]	6e-62	Q9M263|GL24_ARATH	Germin-like protein subfamily 2 member 4 precursor - Arabidopsis thaliana (Mouse-ear cress)	1e-58
4.1.12.9	0.3	3.3	blue	-0.620823	5.96937e-09	-0.71058	2.71651e-12	-0.505371	5.96238e-06	0.804409	1.73019e-17	-0.811565	5.34566e-18	0.84271	1.67994e-20	0.633006	2.4292e-09	0.807527	1.04338e-17	0.92153	1.79691e-30	0.861924	2.47218e-22	-0.917991	7.91833e-30	0.930705	2.70861e-32
3.2.7.14	0.3	3.6	blue	-0.596966	3.11819e-08	-0.685212	3.1548e-11	-0.468339	3.34247e-05	0.790267	1.53802e-16	-0.807276	1.08701e-17	0.819482	1.37341e-18	0.612678	1.06607e-08	0.792317	1.13236e-16	0.887823	2.71099e-25	0.866833	7.59537e-23	-0.904382	1.35038e-27	0.957801	1.24056e-39	gb|EEF46275.1|	cysteine protease, putative [Ricinus communis]	1e-103	Q8RWQ9|ALEUL_ARATH	Thiol protease aleurain-like precursor - Arabidopsis thaliana (Mouse-ear cress)	1e-104
10.1.18.15	0.3	3.7	blue	-0.574646	1.30201e-07	-0.645188	9.49634e-10	-0.480557	1.93458e-05	0.740876	1.00677e-13	-0.782919	4.48529e-16	0.773145	1.74932e-15	0.55159	5.11896e-07	0.711884	2.37796e-12	0.855628	1.05302e-21	0.831168	1.62892e-19	-0.846629	7.44823e-21	0.917094	1.14116e-29
12.3.9.15	0.3	3.8	blue	-0.588037	5.59532e-08	-0.650873	6.03804e-10	-0.397358	0.000547936	0.767934	3.51686e-15	-0.819556	1.35552e-18	0.848932	4.57022e-21	0.506849	5.5423e-06	0.739461	1.18614e-13	0.887434	3.04021e-25	0.888438	2.26096e-25	-0.933878	5.54269e-33	0.976977	1.0553e-48
11.4.9.6	0.2	4.1	blue	-0.665064	1.86823e-10	-0.763504	6.27797e-15	-0.502754	6.78008e-06	0.808516	8.87073e-18	-0.862832	1.99415e-22	0.761685	7.93567e-15	0.563071	2.62269e-07	0.761129	8.52157e-15	0.912286	7.5567e-29	0.852068	2.31877e-21	-0.913054	5.6274e-29	0.908698	2.8889e-28	gb|ABP65322.1|	beta tubulin [Capsicum annuum]	1e-139	Q8H7U1|TBB2_ORYSJ	Tubulin beta-2 chain - Oryza sativa subsp. japonica (Rice)	1e-140
4.1.21.7	0.2	4	blue	-0.519993	2.85071e-06	-0.592055	4.31025e-08	-0.465849	3.72703e-05	0.725286	5.79421e-13	-0.768804	3.13358e-15	0.87028	3.22264e-23	0.562852	2.65696e-07	0.741476	9.38793e-14	0.851902	2.40475e-21	0.845744	8.96791e-21	-0.883219	1.0225e-24	0.904808	1.16356e-27
7.3.21.2	0.2	4.9	blue	-0.695831	1.16556e-11	-0.735248	1.92074e-13	-0.589008	5.2552e-08	0.863966	1.52174e-22	-0.899119	8.0403e-27	0.7993	3.88651e-17	0.709732	2.96096e-12	0.894065	4.07539e-26	0.91294	5.87923e-29	0.841305	2.23632e-20	-0.950606	2.71442e-37	0.910894	1.27969e-28	dbj|BAA81904.1|	NtPRp27 [Nicotiana tabacum]	9e-55
1.3.6.4	0.2	4.7	blue	-0.533704	1.38235e-06	-0.618188	7.21439e-09	-0.427141	0.000182589	0.747292	4.72224e-14	-0.759557	1.04117e-14	0.860919	3.13029e-22	0.577643	1.08132e-07	0.771376	2.22181e-15	0.85293	1.91906e-21	0.89089	1.08414e-25	-0.898396	1.01937e-26	0.953144	4.47325e-38
5.4.15.17	0.2	4.7	blue	-0.616024	8.41748e-09	-0.706185	4.23212e-12	-0.472221	2.81575e-05	0.80554	1.44168e-17	-0.820852	1.07836e-18	0.800519	3.21095e-17	0.593763	3.85375e-08	0.784898	3.37595e-16	0.887922	2.63324e-25	0.852105	2.30003e-21	-0.914224	3.57473e-29	0.966885	2.98593e-43
11.3.6.19	0.2	4.5	blue	-0.587857	5.66082e-08	-0.674804	8.04559e-11	-0.478361	2.1377e-05	0.791097	1.35929e-16	-0.82009	1.2339e-18	0.864413	1.36673e-22	0.619646	6.4981e-09	0.809406	7.65797e-18	0.893075	5.54739e-26	0.88116	1.81841e-24	-0.930395	3.14926e-32	0.96895	3.24581e-44	ref|NP_974749.1|	L-asparaginase / L-asparagine amidohydrolase [Arabidopsis thaliana]	3e-72	P50287|ASPG1_ARATH	Isoaspartyl peptidase/L-asparaginase 1 precursor - Arabidopsis thaliana (Mouse-ear cress)	2e-73
2.4.5.16	0.2	5.7	blue	-0.588616	5.39006e-08	-0.65796	3.38732e-10	-0.465059	3.85734e-05	0.79599	6.48532e-17	-0.811976	4.98951e-18	0.867423	6.56885e-23	0.606339	1.65533e-08	0.791317	1.31528e-16	0.902482	2.60154e-27	0.889201	1.80179e-25	-0.929784	4.23318e-32	0.979028	4.16796e-50	gb|EEF49096.1|	tripeptidyl peptidase II, putative [Ricinus communis]	5e-08
7.1.17.17	0.2	4.2	blue	-0.511285	4.44198e-06	-0.584882	6.85081e-08	-0.333033	0.00425644	0.698047	9.41714e-12	-0.748942	3.87256e-14	0.80822	9.31227e-18	0.443089	9.70857e-05	0.661745	2.47186e-10	0.817912	1.80744e-18	0.839095	3.48803e-20	-0.863112	1.86567e-22	0.923913	6.36129e-31
12.2.8.23	0.2	6.1	blue	-0.592085	4.30201e-08	-0.656752	3.74205e-10	-0.432408	0.000148722	0.778613	8.2391e-16	-0.824745	5.36097e-19	0.860005	3.87433e-22	0.549296	5.83354e-07	0.762769	6.90346e-15	0.898534	9.74561e-27	0.877703	4.66901e-24	-0.931868	1.52818e-32	0.972365	5.82362e-46	ref|YP_615677.1|	CDP-alcohol phosphatidyltransferase [Sphingopyxis alaskensis RB2256] gb|ABF52344.1| CDP-alcohol phosphatidyltransferase [Sphingopyxis alaskensis RB2256]	7e-25
5.1.13.24	0.2	4.5	blue	-0.613171	1.02977e-08	-0.712272	2.28531e-12	-0.470355	3.05842e-05	0.816858	2.17061e-18	-0.833397	1.06475e-19	0.833414	1.06121e-19	0.608458	1.43039e-08	0.806155	1.30493e-17	0.89671	1.76094e-26	0.886793	3.66733e-25	-0.936262	1.5967e-33	0.980078	7.03313e-51
4.1.21.14	0.2	4.2	blue	-0.60324	2.04544e-08	-0.646049	8.87237e-10	-0.494182	1.0253e-05	0.772105	2.0139e-15	-0.850723	3.10793e-21	0.84405	1.27536e-20	0.575216	1.25702e-07	0.787245	2.40057e-16	0.888406	2.28237e-25	0.866406	8.43207e-23	-0.925796	2.73258e-31	0.937093	1.02328e-33	gb|ACB97678.1|	granule bound starch synthase Ib precursor [Malus x domestica]	1e-107	Q43784|SSG1_MANES	Granule-bound starch synthase 1, chloroplast precursor - Manihot esculenta (Cassava) (Manioc)	1e-105
3.1.14.21	0.2	4.2	blue	-0.603697	1.98292e-08	-0.680865	4.68587e-11	-0.474188	2.57935e-05	0.803612	1.96581e-17	-0.820575	1.13242e-18	0.862845	1.98814e-22	0.598225	2.86733e-08	0.793836	9.00546e-17	0.898726	9.14961e-27	0.889579	1.60955e-25	-0.942192	5.78993e-35	0.980615	2.72736e-51	gb|EEF36463.1|	U3 small nucleolar ribonucleoprotein protein IMP3, putative [Ricinus communis]	3e-70	Q3T0M3|IMP3_BOVIN	U3 small nucleolar ribonucleoprotein protein IMP3 - Bos taurus (Bovine)	5e-48
1.4.6.5	0.2	4.7	blue	-0.585427	6.61626e-08	-0.686107	2.90558e-11	-0.503085	6.67099e-06	0.804144	1.80539e-17	-0.812066	4.91466e-18	0.849021	4.48434e-21	0.643783	1.06053e-09	0.816069	2.48692e-18	0.878775	3.4957e-24	0.878809	3.46415e-24	-0.921185	2.08279e-30	0.957166	2.06963e-39	ref|NP_001152468.1|	vacuolar cation/proton exchanger 2 [Zea mays] gb|ACG47764.1| vacuolar cation/proton exchanger 2 [Zea mays]	2e-17	Q5KQN0|CAX2_ORYSJ	Vacuolar cation/proton exchanger 2 - Oryza sativa subsp. japonica (Rice)	4e-18
2.4.8.21	0.2	4.3	blue	-0.589386	5.12827e-08	-0.654066	4.66229e-10	-0.437621	0.000120985	0.770567	2.47688e-15	-0.813177	4.07447e-18	0.858621	5.33435e-22	0.535594	1.24795e-06	0.747773	4.45797e-14	0.897665	1.29349e-26	0.889746	1.53086e-25	-0.92803	9.74029e-32	0.977713	3.4266e-49	gb|EEF41241.1|	kinase, putative [Ricinus communis]	3e-41	Q8LKZ1|NORK_PEA	Nodulation receptor kinase precursor - Pisum sativum (Garden pea)	3e-35
8.3.11.24	0.2	5	blue	-0.597506	3.00819e-08	-0.698185	9.29252e-12	-0.46526	3.82392e-05	0.798456	4.4329e-17	-0.817923	1.80424e-18	0.832976	1.15425e-19	0.600612	2.44328e-08	0.790354	1.51819e-16	0.893204	5.32957e-26	0.87315	1.54935e-23	-0.921697	1.6726e-30	0.974976	1.8861e-47	gb|ACG39611.1|	protein SYS1 [Zea mays]	7e-57	A7S6Y0|SYS1_NEMVE	Protein SYS1 homolog - Nematostella vectensis (Starlet sea anemone)	9e-26
4.3.8.1	0.2	4.1	blue	-0.550147	5.55802e-07	-0.635885	1.95281e-09	-0.359085	0.00195079	0.724538	6.28342e-13	-0.790334	1.52288e-16	0.848085	5.47467e-21	0.479225	2.05549e-05	0.722096	8.16933e-13	0.858746	5.1825e-22	0.894167	3.9473e-26	-0.916022	1.75616e-29	0.962479	2.19667e-41	ref|XP_640191.1|	Kelch repeat-containing protein [Dictyostelium discoideum AX4] gb|EAL66193.1| Kelch repeat-containing protein [Dictyostelium discoideum AX4]	1e-07
11.2.6.10	0.2	4.1	blue	-0.565431	2.27866e-07	-0.647174	8.11558e-10	-0.412921	0.000312507	0.75805	1.25965e-14	-0.794957	7.5944e-17	0.845569	9.30238e-21	0.537487	1.12572e-06	0.740955	9.97507e-14	0.872324	1.91608e-23	0.880157	2.39767e-24	-0.915607	2.07255e-29	0.974001	7.0723e-47	ref|NP_195347.1|	zinc finger (GATA type) family protein [Arabidopsis thaliana] sp|O65515.1|GAT12_ARATH RecName: Full=GATA transcription factor 12 emb|CAA18130.1| putative protein [Arabidopsis thaliana] emb|CAB80295.1| putative protein [Arabidopsis thaliana] gb|AAL62426.1| putative protein [Arabidopsis thaliana] gb|AAM48039.1| putative protein [Arabidopsis thaliana]	2e-07	O65515|GAT12_ARATH	GATA transcription factor 12 - Arabidopsis thaliana (Mouse-ear cress)	1e-08
3.2.14.8	0.2	4.2	blue	-0.563821	2.50834e-07	-0.659325	3.02493e-10	-0.425907	0.000191485	0.763245	6.49188e-15	-0.782203	4.96703e-16	0.825848	4.38445e-19	0.532192	1.49957e-06	0.730465	3.28363e-13	0.864079	1.48089e-22	0.886471	4.02807e-25	-0.901654	3.44701e-27	0.971478	1.73471e-45	ref|NP_001044998.1|	MtN3, putative	2e-43
12.2.10.2	0.2	4.8	blue	-0.601322	2.32915e-08	-0.673434	9.07467e-11	-0.442585	9.90893e-05	0.781997	5.11473e-16	-0.823119	7.19308e-19	0.864092	1.47652e-22	0.546445	6.85261e-07	0.762658	7.00306e-15	0.906824	5.69527e-28	0.889043	1.88896e-25	-0.941045	1.12966e-34	0.982928	3.31619e-53
2.3.13.6	0.2	6.5	blue	-0.595938	3.3384e-08	-0.685638	3.03387e-11	-0.458167	5.18796e-05	0.796064	6.41251e-17	-0.831018	1.67573e-19	0.858417	5.59037e-22	0.579073	9.88935e-08	0.783439	4.16375e-16	0.903938	1.57582e-27	0.903518	1.82282e-27	-0.940861	1.25577e-34	0.986298	1.59406e-56
7.3.14.4	0.2	5.1	blue	-0.576032	1.19512e-07	-0.666072	1.71474e-10	-0.416518	0.000273397	0.777917	9.07811e-16	-0.811774	5.16166e-18	0.851244	2.77554e-21	0.549465	5.77768e-07	0.76476	5.33349e-15	0.889547	1.62481e-25	0.884718	6.67824e-25	-0.929076	5.94112e-32	0.97636	2.63495e-48	gb|ACH59711.1|	response regulator protein [Pseudotsuga menziesii] gb|ACH59712.1| response regulator protein [Pseudotsuga menziesii] gb|ACH59713.1| response regulator protein [Pseudotsuga menziesii] gb|ACH59714.1| response regulator protein [Pseudotsuga menziesii] gb|ACH59715.1| response regulator protein [Pseudotsuga menziesii] gb|ACH59716.1| response regulator protein [Pseudotsuga menziesii] gb|ACH59717.1| res…	6e-27
7.1.10.22	0.2	4.8	blue	-0.593545	3.90939e-08	-0.673977	8.65256e-11	-0.454448	6.07171e-05	0.799966	3.50221e-17	-0.815347	2.8157e-18	0.850085	3.56777e-21	0.58488	6.85163e-08	0.784468	3.59145e-16	0.883964	8.28083e-25	0.88283	1.14102e-24	-0.935198	2.79881e-33	0.976952	1.0954e-48
3.2.8.17	0.2	4.4	blue	-0.595498	3.43689e-08	-0.672992	9.43319e-11	-0.421306	0.000228287	0.772245	1.97618e-15	-0.816296	2.39163e-18	0.826674	3.7679e-19	0.559954	3.15274e-07	0.776531	1.10012e-15	0.880227	2.35193e-24	0.881181	1.80788e-24	-0.91606	1.72949e-29	0.961947	3.5639e-41
7.3.19.20	0.2	5.7	blue	-0.589518	5.08432e-08	-0.666516	1.651e-10	-0.435137	0.000133548	0.783083	4.38136e-16	-0.820307	1.18753e-18	0.853035	1.87543e-21	0.559678	3.20419e-07	0.766989	3.98357e-15	0.900224	5.57359e-27	0.893847	4.36263e-26	-0.93351	6.69055e-33	0.98533	1.71009e-55	ref|NP_190882.1|	O-diphenol-O-methyl transferase, putative [Arabidopsis thaliana] gb|AAK56277.1|AF367289_1 AT3g53140/T4D2_70 [Arabidopsis thaliana] emb|CAB64217.1| caffeic acid O-methyltransferase-like protein [Arabidopsis thaliana] gb|AAM91448.1| AT3g53140/T4D2_70 [Arabidopsis thaliana]	3e-42	Q43239|COMT1_ZINEL	Caffeic acid 3-O-methyltransferase - Zinnia elegans (Zinnia)	1e-34
2.2.21.18	0.2	4.2	blue	-0.552684	4.8081e-07	-0.61698	7.86407e-09	-0.341592	0.00331771	0.70868	3.29367e-12	-0.779596	7.17903e-16	0.81296	4.22665e-18	0.404913	0.000418619	0.642687	1.15549e-09	0.869855	3.58699e-23	0.877651	4.73406e-24	-0.890516	1.21395e-25	0.959382	3.34733e-40	ref|NP_173105.1|	glycosyl transferase family 1 protein [Arabidopsis thaliana] gb|AAM91582.1| unknown protein [Arabidopsis thaliana] gb|AAP49524.1| At1g16570 [Arabidopsis thaliana]	2e-43	Q5R7A2|ALG1_PONAB	Chitobiosyldiphosphodolichol beta-mannosyltransferase - Pongo abelii (Sumatran orangutan)	2e-29
5.2.15.14	0.1	8.1	blue	-0.586909	6.01667e-08	-0.679665	5.22079e-11	-0.456971	5.45836e-05	0.793244	9.84851e-17	-0.82219	8.49742e-19	0.861469	2.75202e-22	0.614407	9.439e-09	0.813563	3.81638e-18	0.900438	5.19058e-27	0.89844	1.00494e-26	-0.931927	1.48345e-32	0.977272	6.7514e-49	ref|NP_001064306.1|	hydroxyproline-rich glycoprotein, putative	3e-68	Q3TEL6|RN157_MOUSE	RING finger protein 157 - Mus musculus (Mouse)	5e-27
5.4.9.1	8.2	0.1	brown	0.821819	9.07922e-19	0.792641	1.07848e-16	0.795669	6.81263e-17	-0.903567	1.79208e-27	0.920709	2.55049e-30	-0.529503	1.7314e-06	-0.787668	2.25674e-16	-0.845746	8.96416e-21	-0.868405	5.15254e-23	-0.538866	1.04389e-06	0.788945	1.87034e-16	-0.726785	4.92285e-13	gb|ABZ01360.1|	cytochrome p450 [Pinus radiata] gb|ABZ01361.1| cytochrome p450 [Pinus radiata]	2e-41	O04773|C75A6_CAMME	Flavonoid 3',5'-hydroxylase - Campanula medium (Canterbury bells)	4e-15
8.3.7.17	6.8	0.1	brown	0.818385	1.66449e-18	0.787952	2.16475e-16	0.68832	2.36768e-11	-0.857884	6.31574e-22	0.95651	3.48295e-39	-0.578869	1.00166e-07	-0.602824	2.10399e-08	-0.754993	1.84647e-14	-0.895424	2.65595e-26	-0.642783	1.14686e-09	0.854064	1.4934e-21	-0.785314	3.17901e-16	sp|Q50EK4.1|C75A1_PINTA	Cytochrome P450 750A1, RecName	1e-111	P24465|C71A1_PERAE	Cytochrome P450 71A1 - Persea americana (Avocado)	2e-66
7.2.16.22	6.4	0.2	brown	0.865602	1.02542e-22	0.901273	3.92077e-27	0.714758	1.76867e-12	-0.926792	1.73213e-31	0.948201	1.37646e-36	-0.602205	2.19415e-08	-0.689309	2.1593e-11	-0.829066	2.41886e-19	-0.916444	1.48286e-29	-0.724767	6.12981e-13	0.89626	2.03484e-26	-0.841902	1.98096e-20
6.4.16.18	6.3	0.2	brown	0.814972	3.00249e-18	0.77724	9.97282e-16	0.6598	2.9079e-10	-0.844427	1.17952e-20	0.92826	8.74226e-32	-0.566883	2.08867e-07	-0.591829	4.37462e-08	-0.746695	5.07176e-14	-0.882182	1.36818e-24	-0.625313	4.30509e-09	0.842471	1.76388e-20	-0.765713	4.70984e-15	sp|Q50EK4.1|C75A1_PINTA	Cytochrome P450 750A1, RecName	1e-114	O04773|C75A6_CAMME	Flavonoid 3',5'-hydroxylase - Campanula medium (Canterbury bells)	2e-66
5.4.21.16	6.2	0.2	brown	0.837374	4.9086e-20	0.804859	1.60913e-17	0.647854	7.68858e-10	-0.901926	3.14358e-27	0.937496	8.22562e-34	-0.672789	9.6022e-11	-0.643648	1.07182e-09	-0.805214	1.51961e-17	-0.911426	1.04733e-28	-0.722621	7.72316e-13	0.928546	7.6406e-32	-0.867521	6.41257e-23	ref|NP_196006.1|	MLS (MALATE SYNTHASE); malate synthase [Arabidopsis thaliana] gb|AAK25836.1|AF360126_1 putative malate synthase [Arabidopsis thaliana] emb|CAB85506.1| malate synthase-like protein [Arabidopsis thaliana] dbj|BAB08612.1| malate synthase-like protein [Arabidopsis thaliana] gb|AAK93704.1| putative malate synthase [Arabidopsis thaliana]	1e-102	P08216|MASY_CUCSA	Malate synthase, glyoxysomal - Cucumis sativus (Cucumber)	1e-102
3.4.16.12	6	0.2	brown	0.836337	6.01924e-20	0.796262	6.22045e-17	0.724639	6.21507e-13	-0.877332	5.15768e-24	0.96074	1.04154e-40	-0.595027	3.54562e-08	-0.66342	2.14701e-10	-0.799106	4.00617e-17	-0.904467	1.31087e-27	-0.63892	1.54768e-09	0.862741	2.03802e-22	-0.793665	9.24047e-17	sp|Q50EK4.1|C75A1_PINTA	Cytochrome P450 750A1, RecName	4e-69	Q9LTL8|C71BO_ARATH	Cytochrome P450 71B24 - Arabidopsis thaliana (Mouse-ear cress)	1e-42
9.2.15.7	6	0.2	brown	0.802871	2.21274e-17	0.781838	5.23123e-16	0.683527	3.68068e-11	-0.891171	9.95385e-26	0.954309	1.88974e-38	-0.712513	2.22948e-12	-0.688995	2.22343e-11	-0.849471	4.07197e-21	-0.938743	4.15028e-34	-0.744335	6.71243e-14	0.921654	1.7041e-30	-0.866305	8.64132e-23
10.2.16.5	5.9	0.2	brown	0.843238	1.50759e-20	0.869374	4.04681e-23	0.746053	5.47545e-14	-0.937942	6.45184e-34	0.958555	6.68465e-40	-0.649002	7.01532e-10	-0.769095	3.01466e-15	-0.894168	3.9455e-26	-0.93344	6.93405e-33	-0.702652	6.00912e-12	0.904741	1.19101e-27	-0.835819	6.66096e-20	gb|ABO61348.1|	defensin [Pinus sylvestris]	2e-35	P84963|DEF1_TRIKH	Defensin Tk-AMP-D1 - Triticum kiharae (Wheat)	1e-11
12.4.15.10	5.7	0.2	brown	0.850804	3.05401e-21	0.872249	1.9534e-23	0.788163	2.09851e-16	-0.936686	1.27338e-33	0.951753	1.21662e-37	-0.554857	4.24266e-07	-0.786732	2.5873e-16	-0.866235	8.79136e-23	-0.909338	2.28346e-28	-0.645446	9.30488e-10	0.841824	2.0126e-20	-0.795771	6.70685e-17	gb|ABO61348.1|	defensin [Pinus sylvestris]	2e-33	P84963|DEF1_TRIKH	Defensin Tk-AMP-D1 - Triticum kiharae (Wheat)	7e-12
6.4.23.15	5	0.2	brown	0.839557	3.18041e-20	0.853272	1.77979e-21	0.79618	6.29902e-17	-0.918788	5.70373e-30	0.923516	7.57962e-31	-0.492234	1.12457e-05	-0.763472	6.3041e-15	-0.82071	1.10567e-18	-0.853134	1.83472e-21	-0.580365	9.11986e-08	0.798962	4.09696e-17	-0.731523	2.91903e-13				Q12626|EXG_PICAN	Glucan 1,3-beta-glucosidase precursor - Pichia angusta (Yeast) (Hansenula polymorpha)	6e-24
8.2.9.4	5	0.2	brown	0.786188	2.80047e-16	0.739014	1.24888e-13	0.761548	8.07606e-15	-0.863579	1.66921e-22	0.914056	3.81625e-29	-0.553086	4.69842e-07	-0.721202	8.98704e-13	-0.800403	3.26983e-17	-0.863234	1.81264e-22	-0.549051	5.91509e-07	0.791351	1.3086e-16	-0.725985	5.37067e-13	gb|EEF41896.1|	heat-shock protein, putative [Ricinus communis]	5e-10	P02520|HSP12_SOYBN	Class I heat shock protein - Glycine max (Soybean)	2e-10
1.1.22.15	4.9	0.2	brown	0.802244	2.44494e-17	0.839168	3.43804e-20	0.781713	5.32509e-16	-0.903632	1.75211e-27	0.920066	3.34677e-30	-0.564014	2.4797e-07	-0.7972	5.38448e-17	-0.876227	6.92336e-24	-0.869109	4.32358e-23	-0.665478	1.80361e-10	0.823174	7.12205e-19	-0.776855	1.052e-15	gb|ABO61348.1|	defensin [Pinus sylvestris]	2e-38	P20346|P322_SOLTU	Probable protease inhibitor P322 precursor - Solanum tuberosum (Potato)	1e-11
2.1.8.7	4.8	0.2	brown	0.836763	5.53553e-20	0.796923	5.61954e-17	0.699773	7.96562e-12	-0.871628	2.28956e-23	0.957413	1.69801e-39	-0.574046	1.35108e-07	-0.62585	4.13857e-09	-0.771712	2.1236e-15	-0.886994	3.45786e-25	-0.637247	1.75992e-09	0.856038	9.60253e-22	-0.781334	5.61921e-16	gb|ABC69274.2|	DnaJ protein [Camellia sinensis], putative	5e-31	Q9SAG8|DNAJ8_ARATH	Chaperone protein dnaJ 8, chloroplast precursor - Arabidopsis thaliana (Mouse-ear cress)	4e-27
10.3.16.24	4.7	0.2	brown	0.889655	1.57317e-25	0.882768	1.16088e-24	0.773428	1.68331e-15	-0.931566	1.77454e-32	0.977282	6.64919e-49	-0.5563	3.90257e-07	-0.737553	1.47713e-13	-0.851595	2.57147e-21	-0.908509	3.09615e-28	-0.652941	5.10855e-10	0.866402	8.44021e-23	-0.793362	9.67434e-17				Q42799|C93A2_SOYBN	Cytochrome P450 93A2 - Glycine max (Soybean)	1e-39
6.3.10.24	4.7	0.2	brown	0.840978	2.38955e-20	0.80875	8.53543e-18	0.730308	3.3412e-13	-0.893126	5.46102e-26	0.968348	6.29336e-44	-0.593158	4.00999e-08	-0.677744	6.19982e-11	-0.815903	2.55899e-18	-0.904307	1.38631e-27	-0.653082	5.0504e-10	0.868559	4.9598e-23	-0.794642	7.9683e-17	sp|Q50EK4.1|C75A1_PINTA	Cytochrome P450 750A1, RecName	3e-49	Q9STK7|C71AQ_ARATH	Cytochrome P450 71A26 - Arabidopsis thaliana (Mouse-ear cress)	8e-24
3.2.10.21	4.7	0.2	brown	0.824979	5.13797e-19	0.791204	1.33768e-16	0.694738	1.29389e-11	-0.877337	5.15077e-24	0.962577	2.00754e-41	-0.613992	9.71928e-09	-0.6409	1.32797e-09	-0.793692	9.20282e-17	-0.898213	1.08243e-26	-0.656353	3.8669e-10	0.882346	1.307e-24	-0.798466	4.42555e-17
2.3.13.10	4.7	0.2	brown	0.826961	3.57406e-19	0.788255	2.07056e-16	0.722485	7.83649e-13	-0.889155	1.82671e-25	0.959474	3.09629e-40	-0.629416	3.17904e-09	-0.654518	4.49368e-10	-0.793426	9.58152e-17	-0.918547	6.30091e-30	-0.645002	9.63647e-10	0.8844	7.31253e-25	-0.813226	4.04093e-18	sp|Q50EK4.1|C75A1_PINTA	Cytochrome P450 750A1, RecName	2e-92	P24465|C71A1_PERAE	Cytochrome P450 71A1 - Persea americana (Avocado)	2e-52
8.3.16.19	4.7	0.2	brown	0.813167	4.08165e-18	0.784678	3.48464e-16	0.667967	1.45814e-10	-0.860434	3.50586e-22	0.950018	4.06681e-37	-0.613931	9.76081e-09	-0.611387	1.16688e-08	-0.778397	8.49085e-16	-0.873125	1.55927e-23	-0.662735	2.27457e-10	0.883532	9.35857e-25	-0.79584	6.63667e-17	gb|EEF43138.1|	RNA binding protein, putative [Ricinus communis]	8e-16
12.4.22.8	4.6	0.2	brown	0.813872	3.62148e-18	0.799832	3.57661e-17	0.687323	2.59702e-11	-0.905271	9.88996e-28	0.927189	1.4417e-31	-0.643695	1.06786e-09	-0.711023	2.59665e-12	-0.833444	1.05519e-19	-0.919127	4.95506e-30	-0.665688	1.77169e-10	0.888053	2.53386e-25	-0.841173	2.29677e-20	dbj|BAD88616.1|	phosphoenolpyruvate carboxykinase [Zoysia japonica]	1e-110	Q9XFA2|PEPC2_UROPA	Phosphoenolpyruvate carboxykinase [ATP] 2 - Urochloa panicoides (Panic liverseed grass)	1e-108
5.3.22.3	4.5	0.2	brown	0.799646	3.6821e-17	0.814631	3.18235e-18	0.776039	1.17738e-15	-0.922697	1.08519e-30	0.920592	2.68051e-30	-0.610859	1.21074e-08	-0.801373	2.80636e-17	-0.876223	6.92992e-24	-0.895727	2.412e-26	-0.64256	1.16707e-09	0.851099	2.86419e-21	-0.800495	3.22311e-17	gb|ABO61349.1|	defensin [Pinus sylvestris]	9e-32	P84963|DEF1_TRIKH	Defensin Tk-AMP-D1 - Triticum kiharae (Wheat)	2e-11
3.1.10.17	4.4	0.2	brown	0.833849	9.76138e-20	0.801633	2.69356e-17	0.72007	1.01359e-12	-0.878646	3.6199e-24	0.963037	1.31255e-41	-0.5845	7.0198e-08	-0.640748	1.34378e-09	-0.779741	7.03479e-16	-0.893821	4.3988e-26	-0.634059	2.24338e-09	0.863105	1.86907e-22	-0.786098	2.83723e-16	gb|EEF51887.1|	protein-l-isoaspartate O-methyltransferase, putative [Ricinus communis]	1e-23	Q42539|PIMT_ARATH	Protein-L-isoaspartate O-methyltransferase - Arabidopsis thaliana (Mouse-ear cress)	6e-23
9.3.5.5	4.4	0.2	brown	0.814582	3.20939e-18	0.838927	3.60697e-20	0.687834	2.47693e-11	-0.903926	1.58252e-27	0.945383	8.37677e-36	-0.679056	5.51375e-11	-0.705966	4.32589e-12	-0.855296	1.13464e-21	-0.948847	8.96532e-37	-0.731686	2.86656e-13	0.910734	1.35929e-28	-0.862746	2.0355e-22	gb|ABO61348.1|	defensin [Pinus sylvestris]	7e-31	P82781|LCR71_ARATH	Putative low-molecular-weight cysteine-rich protein LCR71 - Arabidopsis thaliana (Mouse-ear cress)	1e-05
5.2.4.18	4.2	0.2	brown	0.789938	1.61512e-16	0.749795	3.49327e-14	0.62684	3.84765e-09	-0.825907	4.33742e-19	0.927594	1.19457e-31	-0.588368	5.4772e-08	-0.558407	3.45193e-07	-0.723786	6.81443e-13	-0.869661	3.76621e-23	-0.665597	1.78551e-10	0.84556	9.32018e-21	-0.782519	4.74813e-16
12.3.9.7	4	0.2	brown	0.76258	7.07385e-15	0.697913	9.54024e-12	0.665824	1.75121e-10	-0.823804	6.35743e-19	0.921219	2.05271e-30	-0.593854	3.8308e-08	-0.608331	1.44302e-08	-0.745274	6.0067e-14	-0.8669	7.47102e-23	-0.611485	1.15891e-08	0.823621	6.57166e-19	-0.758183	1.23872e-14	sp|Q50EK4.1|C75A1_PINTA	Cytochrome P450 750A1, RecName	6e-54	P37120|C75A2_SOLME	Flavonoid 3',5'-hydroxylase - Solanum melongena (Eggplant) (Aubergine)	2e-27
10.4.6.11	4	0.3	brown	0.793945	8.85719e-17	0.755857	1.65826e-14	0.707552	3.69001e-12	-0.861305	2.85997e-22	0.949401	6.1842e-37	-0.602731	2.11739e-08	-0.656062	3.96041e-10	-0.785029	3.31256e-16	-0.885885	4.77411e-25	-0.643068	1.12161e-09	0.846752	7.2587e-21	-0.789704	1.67205e-16
1.1.7.5	3.8	0.3	brown	0.865533	1.04285e-22	0.87643	6.56018e-24	0.81012	6.80327e-18	-0.91361	4.53974e-29	0.944944	1.10032e-35	-0.494975	9.87268e-06	-0.746658	5.0945e-14	-0.827791	3.06608e-19	-0.884196	7.75207e-25	-0.609883	1.29585e-08	0.810013	6.92576e-18	-0.737555	1.47677e-13	gb|ABO61349.1|	defensin [Pinus sylvestris]	1e-35	P84963|DEF1_TRIKH	Defensin Tk-AMP-D1 - Triticum kiharae (Wheat)	7e-12
12.4.5.6	3.8	0.3	brown	0.806936	1.14921e-17	0.82282	7.5899e-19	0.654196	4.61301e-10	-0.879801	2.64326e-24	0.940246	1.78518e-34	-0.661022	2.62616e-10	-0.629132	3.24699e-09	-0.795129	7.39798e-17	-0.928721	7.03128e-32	-0.735401	1.88762e-13	0.903881	1.60754e-27	-0.859563	4.29203e-22	ref|NP_001150376.1|	enzyme of the cupin superfamily [Zea mays] gb|ACG38850.1| enzyme of the cupin superfamily [Zea mays]	6e-36
2.1.16.9	3.7	0.3	brown	0.865788	9.80125e-23	0.894178	3.93323e-26	0.813198	4.06012e-18	-0.921901	1.53213e-30	0.939114	3.37706e-34	-0.484845	1.58879e-05	-0.798124	4.66744e-17	-0.863997	1.51024e-22	-0.875738	7.87955e-24	-0.595559	3.42304e-08	0.802252	2.44184e-17	-0.733	2.47462e-13	gb|ABO61349.1|	defensin [Pinus sylvestris]	6e-35	P48599|IF4E1_ORYSJ	Eukaryotic translation initiation factor 4E-1 - Oryza sativa subsp. japonica (Rice)	4e-21
11.2.2.7	3.7	0.3	brown	0.839478	3.23111e-20	0.86438	1.37778e-22	0.73159	2.89743e-13	-0.931414	1.91305e-32	0.964537	3.15864e-42	-0.640546	1.36499e-09	-0.73139	2.96256e-13	-0.86178	2.5576e-22	-0.925866	2.64783e-31	-0.724819	6.09509e-13	0.905991	7.6649e-28	-0.854205	1.44737e-21	gb|EEF31898.1|	aldose-1-epimerase, putative [Ricinus communis]	1e-37	Q8K157|GALM_MOUSE	Aldose 1-epimerase - Mus musculus (Mouse)	3e-21
10.2.15.4	3.5	0.3	brown	0.827614	3.1683e-19	0.876378	6.65085e-24	0.715216	1.6866e-12	-0.927668	1.15399e-31	0.956991	2.37904e-39	-0.662801	2.262e-10	-0.717581	1.31784e-12	-0.861336	2.83929e-22	-0.93568	2.17399e-33	-0.756041	1.6206e-14	0.922186	1.35485e-30	-0.87667	6.15463e-24	ref|NP_001047214.1|	non-cell-autonomous protein pathway2; plasmodesmal receptor, putative	3e-36	Q66HG4|GALM_RAT	Aldose 1-epimerase - Rattus norvegicus (Rat)	2e-24
4.4.12.20	3.5	0.3	brown	0.76733	3.8085e-15	0.717742	1.29575e-12	0.659073	3.08888e-10	-0.833833	9.79104e-20	0.937182	9.75036e-34	-0.631922	2.63576e-09	-0.614422	9.42894e-09	-0.773512	1.66413e-15	-0.873479	1.42259e-23	-0.642059	1.21357e-09	0.860355	3.57122e-22	-0.783385	4.19594e-16	sp|Q50EK4.1|C75A1_PINTA	Cytochrome P450 750A1, RecName	4e-88	Q9STL2|C71AL_ARATH	Cytochrome P450 71A21 - Arabidopsis thaliana (Mouse-ear cress)	3e-55
12.1.5.12	3.5	0.3	brown	0.736751	1.61897e-13	0.696281	1.1164e-11	0.723012	7.40603e-13	-0.851406	2.67962e-21	0.878682	3.58481e-24	-0.5974	3.02942e-08	-0.72184	8.39655e-13	-0.806263	1.28212e-17	-0.830972	1.69038e-19	-0.581184	8.66166e-08	0.800303	3.32177e-17	-0.747149	4.80379e-14
11.1.11.1	3.4	0.3	brown	0.794584	8.03858e-17	0.732951	2.48829e-13	0.747481	4.6168e-14	-0.866981	7.32388e-23	0.918636	6.07432e-30	-0.551747	5.07325e-07	-0.73022	3.37397e-13	-0.831441	1.54681e-19	-0.825077	5.04674e-19	-0.581827	8.31731e-08	0.808864	8.3752e-18	-0.724397	6.38003e-13	sp|Q50EK4.1|C75A1_PINTA	Cytochrome P450 750A1, RecName	2e-76	Q9SD85|F3PH_ARATH	Flavonoid 3'-monooxygenase - Arabidopsis thaliana (Mouse-ear cress)	3e-49
10.3.6.20	3.3	0.3	brown	0.782552	4.72629e-16	0.733184	2.42415e-13	0.632762	2.47425e-09	-0.829864	2.08297e-19	0.921853	1.56392e-30	-0.592039	4.31496e-08	-0.591175	4.5653e-08	-0.759315	1.07353e-14	-0.836334	6.02224e-20	-0.620929	5.92399e-09	0.856805	8.07394e-22	-0.757409	1.36548e-14	ref|NP_001082929.1|	protein kinase N1 [Danio rerio] gb|AAI39564.1| Zgc:162290 protein [Danio rerio]	3e-66	Q16513|PKN2_HUMAN	Serine/threonine-protein kinase N2 - Homo sapiens (Human)	2e-66
4.4.11.1	3.3	0.3	brown	0.737436	1.49702e-13	0.722091	8.17395e-13	0.660777	2.68036e-10	-0.87884	3.43438e-24	0.908563	3.0359e-28	-0.694906	1.27335e-11	-0.71872	1.16902e-12	-0.854547	1.34125e-21	-0.887161	3.29358e-25	-0.665677	1.77331e-10	0.890581	1.19024e-25	-0.823891	6.25874e-19	dbj|BAC67018.1|	cytosolic 6-phosphogluconate dehydrogenase [Selaginella remotifolia]	5e-23	O84066|6PGD_CHLTR	6-phosphogluconate dehydrogenase, decarboxylating - Chlamydia trachomatis	2e-14
2.3.23.23	3.2	0.3	brown	0.820772	1.09376e-18	0.857712	6.56945e-22	0.817613	1.90412e-18	-0.904725	1.19767e-27	0.892447	6.7343e-26	-0.472302	2.80561e-05	-0.825888	4.3523e-19	-0.864546	1.32373e-22	-0.826189	4.11883e-19	-0.586311	6.25225e-08	0.762898	6.78954e-15	-0.705823	4.38769e-12	gb|ABO61349.1|	defensin [Pinus sylvestris]	2e-41	Q43413|DEF1_CAPAN	Defensin J1-1 precursor - Capsicum annuum (Bell pepper)	2e-12
6.3.15.5	3.1	0.3	brown	0.875939	7.47271e-24	0.86222	2.30563e-22	0.73515	1.94219e-13	-0.919866	3.63928e-30	0.971476	1.7382e-45	-0.55702	3.74274e-07	-0.703415	5.573e-12	-0.836263	6.10625e-20	-0.896362	1.96923e-26	-0.634078	2.24017e-09	0.874346	1.13563e-23	-0.788506	1.99549e-16
2.4.9.8	3.1	0.3	brown	0.869315	4.10667e-23	0.835464	7.13763e-20	0.803662	1.95038e-17	-0.941538	8.49249e-35	0.953042	4.81919e-38	-0.601379	2.3201e-08	-0.778634	8.21472e-16	-0.862975	1.92761e-22	-0.919606	4.05956e-30	-0.645369	9.36146e-10	0.875339	8.75438e-24	-0.805255	1.50957e-17
5.3.13.9	3.1	0.3	brown	0.74923	3.7404e-14	0.723229	7.23522e-13	0.623739	4.83075e-09	-0.822597	7.90012e-19	0.916703	1.33648e-29	-0.648106	7.53567e-10	-0.585103	6.75496e-08	-0.75918	1.09205e-14	-0.872205	1.97541e-23	-0.66347	2.13808e-10	0.868734	4.74848e-23	-0.787231	2.40569e-16	gb|AAZ04239.1|	ferritin [Avicennia marina]	2e-79	Q948P6|FRI3_SOYBN	Ferritin-3, chloroplast precursor - Glycine max (Soybean)	2e-79
10.2.21.4	3	0.3	brown	0.802142	2.48485e-17	0.808666	8.65365e-18	0.773712	1.61941e-15	-0.882011	1.43517e-24	0.907567	4.35971e-28	-0.545696	7.14712e-07	-0.722102	8.1644e-13	-0.803158	2.11401e-17	-0.873764	1.32143e-23	-0.605874	1.70891e-08	0.805903	1.35942e-17	-0.744879	6.29399e-14	gb|AAX92705.1|	metallothionein-like protein class II [Picea abies]	2e-06
9.3.16.16	3	0.3	brown	0.814217	3.41498e-18	0.857311	7.19739e-22	0.800474	3.23378e-17	-0.934202	4.69281e-33	0.908785	2.79887e-28	-0.564393	2.42437e-07	-0.854213	1.44466e-21	-0.918518	6.37565e-30	-0.862699	2.05811e-22	-0.631509	2.7188e-09	0.832581	1.24489e-19	-0.764459	5.54652e-15
11.4.15.5	3	0.3	brown	0.873916	1.27032e-23	0.826102	4.18509e-19	0.722778	7.59438e-13	-0.93958	2.601e-34	0.944144	1.79891e-35	-0.636123	1.91775e-09	-0.760806	8.8809e-15	-0.883183	1.03303e-24	-0.910705	1.37409e-28	-0.678937	5.5728e-11	0.907426	4.58778e-28	-0.826112	4.17797e-19
8.3.23.16	3	0.3	brown	0.792826	1.04887e-16	0.741819	9.02012e-14	0.699687	8.03258e-12	-0.873528	1.40499e-23	0.935251	2.72323e-33	-0.633207	2.39256e-09	-0.651298	5.83466e-10	-0.782398	4.83091e-16	-0.883051	1.07201e-24	-0.651875	5.56922e-10	0.875573	8.23161e-24	-0.813301	3.98994e-18	sp|Q50EK4.1|C75A1_PINTA	Cytochrome P450 750A1, RecName	3e-95	P24465|C71A1_PERAE	Cytochrome P450 71A1 - Persea americana (Avocado)	6e-55
11.3.20.2	3	0.3	brown	0.787658	2.25985e-16	0.800921	3.01379e-17	0.657774	3.43958e-10	-0.893422	4.98153e-26	0.903889	1.60306e-27	-0.668122	1.43882e-10	-0.72247	7.84918e-13	-0.855206	1.15765e-21	-0.884352	7.41469e-25	-0.710182	2.82869e-12	0.888111	2.49026e-25	-0.854407	1.38392e-21	dbj|BAF47752.1|	multi antimicrobial extrusion family protein [Nicotiana tabacum]	2e-60	Q9LYT3|TT12_ARATH	Protein TRANSPARENT TESTA 12 - Arabidopsis thaliana (Mouse-ear cress)	1e-41
2.2.8.19	2.9	0.3	brown	0.811577	5.33476e-18	0.786848	2.54381e-16	0.731504	2.92546e-13	-0.90152	3.60764e-27	0.958095	9.75693e-40	-0.630585	2.91359e-09	-0.705036	4.746e-12	-0.838011	4.32757e-20	-0.888928	1.9546e-25	-0.671136	1.109e-10	0.88609	4.49871e-25	-0.808266	9.24258e-18	sp|Q50EK4.1|C75A1_PINTA	Cytochrome P450 750A1, RecName	1e-49	P37120|C75A2_SOLME	Flavonoid 3',5'-hydroxylase - Solanum melongena (Eggplant) (Aubergine)	3e-27
3.4.10.24	2.9	0.3	brown	0.727299	4.65391e-13	0.713212	2.07495e-12	0.600532	2.45648e-08	-0.804676	1.65744e-17	0.909781	1.9388e-28	-0.641982	1.22081e-09	-0.567983	1.95484e-07	-0.738234	1.36614e-13	-0.878199	4.08513e-24	-0.666312	1.67994e-10	0.853835	1.57147e-21	-0.795349	7.15343e-17	sp|Q50EK4.1|C75A1_PINTA	Cytochrome P450 750A1, RecName	8e-10
2.3.17.17	2.7	0.4	brown	0.766051	4.50578e-15	0.73846	1.33108e-13	0.724586	6.25045e-13	-0.856159	9.34336e-22	0.896236	2.0501e-26	-0.537684	1.11366e-06	-0.761767	7.85222e-15	-0.849251	4.26838e-21	-0.804958	1.58369e-17	-0.573269	1.41715e-07	0.788207	2.08514e-16	-0.722324	7.97263e-13
12.4.3.1	2.7	0.4	brown	0.746381	5.26531e-14	0.680267	4.94559e-11	0.561423	2.89145e-07	-0.806282	1.27824e-17	0.891023	1.04127e-25	-0.622837	5.15887e-09	-0.562956	2.64068e-07	-0.729552	3.63284e-13	-0.829704	2.14634e-19	-0.647752	7.75073e-10	0.852497	2.11079e-21	-0.784083	3.79621e-16
9.1.15.7	2.7	0.4	brown	0.772126	2.00803e-15	0.757021	1.43358e-14	0.637244	1.76035e-09	-0.874077	1.21796e-23	0.93788	6.67305e-34	-0.735436	1.8801e-13	-0.678576	5.75602e-11	-0.849084	4.42378e-21	-0.927551	1.21866e-31	-0.768037	3.46919e-15	0.926315	2.15706e-31	-0.872466	1.84762e-23	gb|EEF33296.1|	lupus la ribonucleoprotein, putative [Ricinus communis]	7e-21
11.1.4.6	2.6	0.4	brown	0.764429	5.56856e-15	0.733726	2.28098e-13	0.57494	1.27865e-07	-0.781575	5.43013e-16	0.817981	1.78594e-18	-0.483516	1.68924e-05	-0.564023	2.47833e-07	-0.705312	4.61741e-12	-0.773887	1.5813e-15	-0.520716	2.7461e-06	0.760612	9.10312e-15	-0.677983	6.06869e-11	gb|EEF35558.1|	Gibberellin-regulated protein 2 precursor, putative [Ricinus communis]	2e-20	P46688|GASA2_ARATH	Gibberellin-regulated protein 2 precursor - Arabidopsis thaliana (Mouse-ear cress)	6e-19
4.3.8.18	2.6	0.4	brown	0.817745	1.86101e-18	0.779133	7.66051e-16	0.806978	1.1413e-17	-0.908451	3.16254e-28	0.919025	5.16939e-30	-0.531696	1.53998e-06	-0.824687	5.41853e-19	-0.877018	5.6089e-24	-0.833602	1.02364e-19	-0.543239	8.19824e-07	0.794776	7.80657e-17	-0.707203	3.82166e-12	sp|Q50EK4.1|C75A1_PINTA	Cytochrome P450 750A1, RecName	2e-77	P24465|C71A1_PERAE	Cytochrome P450 71A1 - Persea americana (Avocado)	2e-49
9.2.3.14	2.6	0.4	brown	0.775843	1.20955e-15	0.760462	9.2787e-15	0.673857	8.74408e-11	-0.843022	1.57574e-20	0.924718	4.44466e-31	-0.568994	1.83901e-07	-0.667116	1.56846e-10	-0.812998	4.19971e-18	-0.829309	2.31128e-19	-0.605293	1.77827e-08	0.82563	4.56269e-19	-0.726066	5.3237e-13	sp|Q50EK4.1|C75A1_PINTA	Cytochrome P450 750A1, RecName	2e-88	Q9SD85|F3PH_ARATH	Flavonoid 3'-monooxygenase - Arabidopsis thaliana (Mouse-ear cress)	1e-49
8.3.14.21	2.6	0.4	brown	0.792638	1.07903e-16	0.745924	5.55984e-14	0.71167	2.4306e-12	-0.880481	2.19335e-24	0.921617	1.73145e-30	-0.643251	1.10565e-09	-0.703288	5.6435e-12	-0.827049	3.51646e-19	-0.866851	7.5605e-23	-0.650442	6.25058e-10	0.878004	4.30546e-24	-0.789666	1.68145e-16
8.2.7.12	2.5	0.4	brown	0.876532	6.38482e-24	0.838386	4.01706e-20	0.753237	2.29426e-14	-0.879289	3.0397e-24	0.92553	3.0831e-31	-0.497208	8.87149e-06	-0.655241	4.23603e-10	-0.770151	2.61877e-15	-0.869495	3.92569e-23	-0.544212	7.76578e-07	0.818149	1.73446e-18	-0.710924	2.62295e-12	gb|ACB11496.1|	catalase [Pinus sylvestris]	1e-143	P30567|CATA2_GOSHI	Catalase isozyme 2 - Gossypium hirsutum (Upland cotton) (Gossypium mexicanum)	1e-124
6.1.15.1	2.5	0.4	brown	0.828202	2.84101e-19	0.852742	2.00002e-21	0.781426	5.54641e-16	-0.895264	2.79345e-26	0.874981	9.6175e-24	-0.42572	0.000192865	-0.795585	6.90021e-17	-0.832386	1.29229e-19	-0.810828	6.04655e-18	-0.541019	9.27193e-07	0.750485	3.21252e-14	-0.693606	1.44101e-11	gb|ABO61349.1|	defensin [Pinus sylvestris]	1e-32	P82781|LCR71_ARATH	Putative low-molecular-weight cysteine-rich protein LCR71 - Arabidopsis thaliana (Mouse-ear cress)	8e-11
7.2.19.13	2.5	0.4	brown	0.775977	1.18749e-15	0.731133	3.04884e-13	0.773692	1.62392e-15	-0.887045	3.4071e-25	0.886986	3.46596e-25	-0.560496	3.05383e-07	-0.822693	7.76479e-19	-0.869859	3.5833e-23	-0.836232	6.14411e-20	-0.557632	3.61153e-07	0.791607	1.25951e-16	-0.710826	2.64927e-12	sp|Q50EK4.1|C75A1_PINTA	Cytochrome P450 750A1, RecName	1e-76	Q9LTL8|C71BO_ARATH	Cytochrome P450 71B24 - Arabidopsis thaliana (Mouse-ear cress)	2e-50
10.1.15.8	2.5	0.4	brown	0.798747	4.23637e-17	0.796148	6.33043e-17	0.671185	1.10427e-10	-0.888107	2.49354e-25	0.942104	6.0994e-35	-0.708672	3.29649e-12	-0.667104	1.57001e-10	-0.826568	3.84223e-19	-0.924731	4.41886e-31	-0.745119	6.11755e-14	0.930735	2.66958e-32	-0.862623	2.09549e-22	gb|AAG01894.2|	phosphoenolpyruvate carboxykinase [Lycopersicon esculentum]	1e-34	Q9T074|PEPCK_ARATH	Phosphoenolpyruvate carboxykinase [ATP] - Arabidopsis thaliana (Mouse-ear cress)	2e-32
7.3.6.8	2.4	0.4	brown	0.798911	4.12953e-17	0.77958	7.1951e-16	0.679647	5.22887e-11	-0.857396	7.05891e-22	0.851387	2.69063e-21	-0.523183	2.41575e-06	-0.705861	4.37139e-12	-0.77954	7.23609e-16	-0.831888	1.42075e-19	-0.554237	4.39725e-07	0.775573	1.2554e-15	-0.752358	2.55596e-14
1.4.22.8	2.4	0.4	brown	0.752076	2.64589e-14	0.704118	5.19845e-12	0.782619	4.68146e-16	-0.83982	3.01695e-20	0.852829	1.96214e-21	-0.517775	3.19546e-06	-0.792783	1.0557e-16	-0.834073	9.3482e-20	-0.771744	2.1142e-15	-0.521592	2.62425e-06	0.746153	5.4104e-14	-0.667188	1.55876e-10
11.1.21.15	2.4	0.4	brown	0.776591	1.09101e-15	0.745288	5.99642e-14	0.72829	4.17471e-13	-0.875353	8.72222e-24	0.917804	8.54756e-30	-0.597738	2.962e-08	-0.72957	3.62556e-13	-0.833992	9.4955e-20	-0.842684	1.68872e-20	-0.619298	6.66257e-09	0.844646	1.12726e-20	-0.758993	1.11825e-14	gb|ACM89789.1|	cytochrome P450 monooxygenase CYP736B [Vitis arizonica x Vitis rupestris] gb|ACN89832.1| cytochrome P450 monooxygenase CYP736B [Vitis arizonica x Vitis rupestris]	6e-60	P24465|C71A1_PERAE	Cytochrome P450 71A1 - Persea americana (Avocado)	8e-55
12.3.16.22	2.4	0.4	brown	0.689594	2.1027e-11	0.638038	1.65638e-09	0.56285	2.65732e-07	-0.801394	2.79743e-17	0.869397	4.02392e-23	-0.712206	2.30076e-12	-0.578354	1.03443e-07	-0.74509	6.13883e-14	-0.838975	3.57264e-20	-0.688803	2.2635e-11	0.869015	4.42695e-23	-0.811292	5.59577e-18	ref|NP_001051706.1|	cinnamoyl-CoA reductase, putative	2e-39	P51103|DFRA_CALCH	Dihydroflavonol-4-reductase - Callistephus chinensis (China aster)	1e-11
7.3.17.7	2.3	0.4	brown	0.872209	1.97354e-23	0.869573	3.85024e-23	0.736305	1.70339e-13	-0.913706	4.37336e-29	0.92539	3.28539e-31	-0.549486	5.77106e-07	-0.691183	1.8118e-11	-0.811607	5.3084e-18	-0.854188	1.45287e-21	-0.655779	4.05335e-10	0.868852	4.61037e-23	-0.793068	1.0113e-16	ref|XP_001694723.1|	4-hydroxyphenylpyruvate dioxygenase [Chlamydomonas reinhardtii] emb|CAD24031.1| p-hydroxyphenylpyruvate dioxigenase [Chlamydomonas reinhardtii] gb|EDP02307.1| 4-hydroxyphenylpyruvate dioxygenase [Chlamydomonas reinhardtii]	7e-85	P93836|HPPD_ARATH	4-hydroxyphenylpyruvate dioxygenase - Arabidopsis thaliana (Mouse-ear cress)	2e-82
2.1.7.22	2.3	0.4	brown	0.775167	1.3274e-15	0.841566	2.12083e-20	0.728831	3.93335e-13	-0.84901	4.49485e-21	0.862413	2.20269e-22	-0.481659	1.83954e-05	-0.737437	1.49693e-13	-0.810172	6.7452e-18	-0.779274	7.51106e-16	-0.625393	4.27987e-09	0.757094	1.42068e-14	-0.707796	3.60064e-12
9.3.4.15	2.3	0.4	brown	0.732047	2.75338e-13	0.666031	1.72072e-10	0.745088	6.14007e-14	-0.812371	4.66857e-18	0.83586	6.60781e-20	-0.436432	0.000126854	-0.719749	1.04863e-12	-0.739937	1.12256e-13	-0.738589	1.31148e-13	-0.448454	7.79419e-05	0.68623	2.87283e-11	-0.59982	2.5769e-08
4.2.2.7	2.2	0.5	brown	0.843441	1.44596e-20	0.808718	8.57968e-18	0.645799	9.04931e-10	-0.855524	1.07797e-21	0.867867	5.88725e-23	-0.500753	7.47455e-06	-0.645498	9.2666e-10	-0.753163	2.31521e-14	-0.837393	4.89062e-20	-0.550157	5.55494e-07	0.787072	2.46205e-16	-0.727304	4.65115e-13
10.3.13.8	2.2	0.4	brown	0.850998	2.92797e-21	0.829321	2.30587e-19	0.691385	1.7777e-11	-0.901524	3.60213e-27	0.925664	2.90155e-31	-0.599005	2.72149e-08	-0.669976	1.22629e-10	-0.799517	3.75673e-17	-0.910936	1.25992e-28	-0.638166	1.64013e-09	0.873786	1.31383e-23	-0.826127	4.16619e-19	gb|ABD33010.1|	Fumarylacetoacetase [Medicago truncatula]	1e-113	A5PKH3|FAAA_BOVIN	Fumarylacetoacetase - Bos taurus (Bovine)	7e-88
8.3.11.14	2.2	0.5	brown	0.643561	1.07912e-09	0.775928	1.1955e-15	0.488081	1.36702e-05	-0.718523	1.1936e-12	0.789215	1.79741e-16	-0.439621	0.000111677	-0.477237	2.24915e-05	-0.636371	1.88183e-09	-0.700199	7.64178e-12	-0.620239	6.22622e-09	0.729589	3.61794e-13	-0.680537	4.82656e-11	ref|NP_001064461.1|	Glucan 1,3-beta-glucosidase precursor,Putative	4e-93	Q7Z9L3|EXG_ASPOR	Glucan 1,3-beta-glucosidase precursor - Aspergillus oryzae	5e-28
7.1.9.1	2.2	0.4	brown	0.794033	8.74057e-17	0.729049	3.8402e-13	0.768194	3.39747e-15	-0.833987	9.50496e-20	0.847129	6.70424e-21	-0.432525	0.000148036	-0.778691	8.14969e-16	-0.818314	1.68521e-18	-0.739914	1.12557e-13	-0.440913	0.000106019	0.701338	6.83703e-12	-0.617662	7.49095e-09
4.2.12.4	2.2	0.5	brown	0.758095	1.25267e-14	0.685292	3.13184e-11	0.747225	4.76044e-14	-0.795054	7.48278e-17	0.861566	2.68967e-22	-0.430057	0.000163051	-0.702232	6.26278e-12	-0.775561	1.25743e-15	-0.736218	1.72022e-13	-0.446708	8.37495e-05	0.700383	7.50624e-12	-0.596649	3.18449e-08	sp|Q50EK4.1|C75A1_PINTA	Cytochrome P450 750A1, RecName	5e-51	O48923|C71DA_SOYBN	Cytochrome P450 71D10 - Glycine max (Soybean)	7e-28
3.4.8.8	2.2	0.5	brown	0.860548	3.41372e-22	0.811091	5.78711e-18	0.702426	6.14385e-12	-0.88165	1.58686e-24	0.914327	3.43294e-29	-0.602618	2.1336e-08	-0.689081	2.20581e-11	-0.830176	1.96436e-19	-0.87758	4.82623e-24	-0.661708	2.47953e-10	0.874218	1.17404e-23	-0.784281	3.68961e-16
2.4.11.11	2.2	0.4	brown	0.748573	4.04877e-14	0.755954	1.63832e-14	0.678466	5.8127e-11	-0.858105	6.00449e-22	0.900966	4.34781e-27	-0.640539	1.36573e-09	-0.671192	1.10358e-10	-0.800541	3.19972e-17	-0.872862	1.66885e-23	-0.701258	6.89041e-12	0.860081	3.80655e-22	-0.808508	8.88172e-18	gb|EEF47681.1|	UDP-glucosyltransferase, putative [Ricinus communis]	5e-23	Q9ZQ94|COGT3_ARATH	Cytokinin-O-glucosyltransferase 3 - Arabidopsis thaliana (Mouse-ear cress)	1e-13
3.4.17.17	2.2	0.5	brown	0.714558	1.80569e-12	0.690076	2.00999e-11	0.652323	5.37121e-10	-0.789911	1.62142e-16	0.868399	5.1604e-23	-0.578904	9.99442e-08	-0.669209	1.31034e-10	-0.79668	5.8335e-17	-0.799083	4.02073e-17	-0.595	3.55203e-08	0.788345	2.04317e-16	-0.710491	2.74129e-12	gb|ABB78087.1|	(E)-4-hydroxy-3-methyl-but-2-enyl diphosphate synthase [Ginkgo biloba]	7e-89	Q6MD85|ISPG_PARUW	4-hydroxy-3-methylbut-2-en-1-yl diphosphate synthase - Protochlamydia amoebophila (strain UWE25)	5e-49
12.1.2.24	2.2	0.5	brown	0.787711	2.24241e-16	0.743077	7.78464e-14	0.662987	2.22681e-10	-0.873335	1.47686e-23	0.894551	3.49869e-26	-0.663921	2.05807e-10	-0.716467	1.4807e-12	-0.842565	1.73037e-20	-0.861404	2.79429e-22	-0.655457	4.16159e-10	0.876725	6.06514e-24	-0.786425	2.7057e-16
1.4.21.7	2.1	0.5	brown	0.817991	1.78299e-18	0.832881	1.17561e-19	0.655403	4.18003e-10	-0.818346	1.67589e-18	0.83943	3.26259e-20	-0.434816	0.000135254	-0.626782	3.86419e-09	-0.732469	2.62646e-13	-0.769498	2.85729e-15	-0.546472	6.84231e-07	0.754572	1.94545e-14	-0.675776	7.38334e-11	gb|AAF12810.1|AF197342_1	pathogenesis-related protein [Picea glauca], intracellular , putative	3e-66	Q05736|PR1_ASPOF	Pathogenesis-related protein 1 - Asparagus officinalis (Garden asparagus)	4e-24
2.3.16.6	2.1	0.5	brown	0.777222	9.99803e-16	0.722875	7.51524e-13	0.626916	3.82611e-09	-0.777836	9.18049e-16	0.833075	1.13257e-19	-0.438042	0.00011897	-0.58747	5.80351e-08	-0.691766	1.71506e-11	-0.781189	5.73555e-16	-0.553801	4.50932e-07	0.723832	6.78097e-13	-0.670017	1.22195e-10
2.2.7.5	2.1	0.5	brown	0.783782	3.96384e-16	0.839641	3.12715e-20	0.810652	6.22688e-18	-0.874586	1.06649e-23	0.843608	1.39697e-20	-0.440411	0.000108184	-0.804118	1.81275e-17	-0.824163	5.95788e-19	-0.769864	2.72103e-15	-0.540832	9.3682e-07	0.727363	4.62115e-13	-0.663162	2.1943e-10				Q5RCP3|LSM8_PONAB	U6 snRNA-associated Sm-like protein LSm8 - Pongo abelii (Sumatran orangutan)	3e-06
12.4.1.12	2.1	0.5	brown	0.815006	2.98475e-18	0.813331	3.96945e-18	0.64029	1.39228e-09	-0.889248	1.7767e-25	0.925668	2.89609e-31	-0.618083	7.26873e-09	-0.641682	1.24967e-09	-0.796206	6.27469e-17	-0.893179	5.37091e-26	-0.684504	3.36654e-11	0.882595	1.21872e-24	-0.825427	4.73487e-19	ref|NP_172669.2|	fumarylacetoacetase, putative [Arabidopsis thaliana] gb|AAM16166.1| At1g12050/F12F1_8 [Arabidopsis thaliana]	1e-122	P25093|FAAA_RAT	Fumarylacetoacetase - Rattus norvegicus (Rat)	1e-110
6.3.15.6	2.1	0.5	brown	0.844985	1.05051e-20	0.838342	4.05267e-20	0.715786	1.58959e-12	-0.909542	2.11832e-28	0.920707	2.55253e-30	-0.599471	2.63784e-08	-0.761	8.66297e-15	-0.895169	2.87924e-26	-0.864271	1.41419e-22	-0.672315	1.00077e-10	0.876946	5.71731e-24	-0.778685	8.1561e-16	gb|ABA64550.1|	expansin-like protein precursor [Lycopersicon esculentum]	2e-74	Q9SVE5|EXLA2_ARATH	Expansin-like A2 precursor - Arabidopsis thaliana (Mouse-ear cress)	9e-61
3.1.15.5	2.1	0.5	brown	0.788605	1.96645e-16	0.790474	1.49148e-16	0.647901	7.65982e-10	-0.874477	1.09755e-23	0.920088	3.31609e-30	-0.621681	5.61039e-09	-0.654016	4.68124e-10	-0.806043	1.32884e-17	-0.871688	2.25504e-23	-0.694023	1.38505e-11	0.872311	1.92246e-23	-0.82347	6.75279e-19	gb|EEF37937.1|	Peroxidase 25 precursor, putative [Ricinus communis]	2e-49	O80822|PER25_ARATH	Peroxidase 25 precursor - Arabidopsis thaliana (Mouse-ear cress)	3e-45
6.2.15.1	2.1	0.5	brown	0.782376	4.84593e-16	0.747646	4.52641e-14	0.708437	3.37537e-12	-0.855102	1.18484e-21	0.907277	4.84061e-28	-0.601073	2.36854e-08	-0.668817	1.35535e-10	-0.785456	3.11435e-16	-0.849355	4.17462e-21	-0.636781	1.82386e-09	0.848135	5.41728e-21	-0.776366	1.1255e-15	dbj|BAF36563.1|	NAC domain protein [Cymbidium hybrid cultivar]	1e-06
3.3.19.11	2.1	0.5	brown	0.724997	5.97878e-13	0.759296	1.07618e-14	0.618372	7.12011e-09	-0.866333	8.58227e-23	0.911405	1.05583e-28	-0.726998	4.80926e-13	-0.69888	8.68805e-12	-0.865612	1.02306e-22	-0.886008	4.60674e-25	-0.774751	1.40533e-15	0.914197	3.6119e-29	-0.87364	1.36451e-23	gb|ABC69274.2|	DnaJ protein [Camellia sinensis], putative	1e-30	Q9SAG8|DNAJ8_ARATH	Chaperone protein dnaJ 8, chloroplast precursor - Arabidopsis thaliana (Mouse-ear cress)	3e-27
5.3.15.20	2	0.5	brown	0.76767	3.64173e-15	0.754023	2.08223e-14	0.67243	9.90786e-11	-0.788295	2.0583e-16	0.793778	9.08486e-17	-0.295761	0.0116558	-0.667337	1.53899e-10	-0.711935	2.36557e-12	-0.699372	8.28257e-12	-0.43135	0.00015502	0.626221	4.02722e-09	-0.571836	1.54715e-07
7.3.5.23	2	0.5	brown	0.847448	6.26646e-21	0.809002	8.18772e-18	0.810683	6.19448e-18	-0.804073	1.82597e-17	0.843001	1.58265e-20	-0.307651	0.00856584	-0.646674	8.44402e-10	-0.683032	3.85041e-11	-0.726943	4.83831e-13	-0.426928	0.000184096	0.668886	1.34727e-10	-0.566149	2.18279e-07
11.4.2.12	2	0.5	brown	0.775852	1.20814e-15	0.765555	4.80828e-15	0.651736	5.63189e-10	-0.855701	1.03599e-21	0.854653	1.30999e-21	-0.528178	1.85769e-06	-0.717473	1.33278e-12	-0.810151	6.76841e-18	-0.80953	7.50252e-18	-0.541627	8.96555e-07	0.779335	7.447e-16	-0.725029	5.95805e-13
11.2.3.23	2	0.5	brown	0.784254	3.70369e-16	0.858797	5.12265e-22	0.744652	6.46546e-14	-0.866632	7.97749e-23	0.863611	1.65669e-22	-0.507748	5.30071e-06	-0.783287	4.25544e-16	-0.834796	8.1272e-20	-0.815567	2.71122e-18	-0.536045	1.21773e-06	0.768083	3.44811e-15	-0.68573	3.00832e-11	gb|EEF34973.1|	Endosomal P24A protein precursor, putative [Ricinus communis]	9e-91	Q55FP0|PHG1A_DICDI	Putative phagocytic receptor 1a precursor - Dictyostelium discoideum (Slime mold)	5e-64
6.2.16.10	2	0.5	brown	0.790689	1.4445e-16	0.855224	1.15311e-21	0.743543	7.3695e-14	-0.856047	9.58286e-22	0.888997	1.91507e-25	-0.534285	1.33966e-06	-0.739921	1.12467e-13	-0.837566	4.72569e-20	-0.835986	6.44633e-20	-0.661778	2.46505e-10	0.80031	3.3182e-17	-0.731968	2.77779e-13	gb|AAC05147.1|	21 kD protein precursor [Pinus radiata]	5e-21	P17407|21KD_DAUCA	21 kDa protein precursor - Daucus carota (Carrot)	6e-17
7.3.7.17	2	0.5	brown	0.745516	5.83658e-14	0.694509	1.32247e-11	0.626322	3.99741e-09	-0.806201	1.29519e-17	0.88013	2.41523e-24	-0.572958	1.44441e-07	-0.66143	2.5379e-10	-0.804457	1.71682e-17	-0.799684	3.66023e-17	-0.602699	2.12193e-08	0.810765	6.11095e-18	-0.711004	2.60177e-12
6.2.4.18	2	0.5	brown	0.745153	6.09293e-14	0.711282	2.52877e-12	0.618521	7.04442e-09	-0.829248	2.33783e-19	0.889797	1.5077e-25	-0.642678	1.15629e-09	-0.61877	6.91959e-09	-0.767759	3.59912e-15	-0.837184	5.096e-20	-0.648625	7.22984e-10	0.85935	4.50862e-22	-0.76514	5.07599e-15	sp|Q50EK4.1|C75A1_PINTA	Cytochrome P450 750A1, RecName	1e-88	Q9SD85|F3PH_ARATH	Flavonoid 3'-monooxygenase - Arabidopsis thaliana (Mouse-ear cress)	1e-47
9.4.23.9	1.9	0.5	brown	0.863304	1.78262e-22	0.859485	4.37021e-22	0.707201	3.82258e-12	-0.893259	5.23985e-26	0.908571	3.02685e-28	-0.503581	6.51075e-06	-0.725273	5.80296e-13	-0.830519	1.84129e-19	-0.84053	2.61568e-20	-0.599603	2.61459e-08	0.823221	7.06245e-19	-0.719703	1.05378e-12	gb|ACB11496.1|	catalase [Pinus sylvestris]	1e-110	O24339|CATA_SOLAP	Catalase - Soldanella alpina (Alpine snowbell)	2e-94
12.1.15.3	1.9	0.5	brown	0.828049	2.92288e-19	0.779103	7.69348e-16	0.736918	1.5884e-13	-0.847852	5.75202e-21	0.879186	3.12644e-24	-0.481645	1.84079e-05	-0.694587	1.31263e-11	-0.791188	1.3409e-16	-0.787223	2.40855e-16	-0.572624	1.47434e-07	0.780113	6.67663e-16	-0.68688	2.70564e-11	ref|XP_002486491.1|	monooxygenase, putative [Talaromyces stipitatus ATCC 10500] gb|EED14253.1| monooxygenase, putative [Talaromyces stipitatus ATCC 10500]	2e-75	Q9HFE4|FMO1_SCHPO	Thiol-specific monooxygenase - Schizosaccharomyces pombe (Fission yeast)	1e-15
6.3.6.5	1.9	0.5	brown	0.670221	1.20065e-10	0.698534	8.98403e-12	0.606622	1.62345e-08	-0.686999	2.67608e-11	0.771386	2.21891e-15	-0.436806	0.000124983	-0.456339	5.60637e-05	-0.562089	2.77987e-07	-0.756689	1.49446e-14	-0.553454	4.60011e-07	0.675364	7.65755e-11	-0.657848	3.41866e-10	gb|ABD28725.1|	Embryo-specific 3 [Medicago truncatula]	4e-37
5.3.14.5	1.9	0.5	brown	0.635861	1.95642e-09	0.581709	8.3796e-08	0.63137	2.74725e-09	-0.710366	2.7764e-12	0.783868	3.91502e-16	-0.453195	6.39969e-05	-0.640525	1.36719e-09	-0.712127	2.31949e-12	-0.659104	3.08108e-10	-0.48848	1.34175e-05	0.648507	7.29862e-10	-0.577765	1.07309e-07	sp|Q50EK4.1|C75A1_PINTA	Cytochrome P450 750A1, RecName	2e-57	O81973|C93A3_SOYBN	Cytochrome P450 93A3 - Glycine max (Soybean)	2e-34
5.2.22.3	1.9	0.5	brown	0.700804	7.20332e-12	0.743853	7.1049e-14	0.708312	3.41833e-12	-0.829074	2.41515e-19	0.845204	1.00374e-20	-0.563447	2.56475e-07	-0.726864	4.88038e-13	-0.792835	1.04743e-16	-0.835874	6.58918e-20	-0.621082	5.85896e-09	0.770951	2.35237e-15	-0.765812	4.64901e-15	gb|ABQ14359.1|	thaumatin-like protein [Pinus taeda]	4e-90	P50700|OSL3_ARATH	Osmotin-like protein OSM34 precursor - Arabidopsis thaliana (Mouse-ear cress)	5e-72
9.4.15.11	1.8	0.5	brown	0.79519	7.32934e-17	0.704815	4.85139e-12	0.696424	1.10118e-11	-0.781286	5.65741e-16	0.84053	2.61546e-20	-0.345799	0.0029278	-0.611331	1.17148e-08	-0.68492	3.24058e-11	-0.705508	4.52783e-12	-0.415501	0.000283974	0.672294	1.00266e-10	-0.592309	4.23946e-08
12.1.15.5	1.8	0.6	brown	0.781656	5.36869e-16	0.841295	2.24083e-20	0.684445	3.38461e-11	-0.847143	6.68377e-21	0.830302	1.91816e-19	-0.439765	0.000111035	-0.726572	5.0384e-13	-0.783835	3.93359e-16	-0.787209	2.41342e-16	-0.573248	1.419e-07	0.731384	2.96466e-13	-0.698033	9.43056e-12	gb|EEF34353.1|	catalytic, putative [Ricinus communis]	3e-62
2.1.2.14	1.8	0.6	brown	0.788193	2.08943e-16	0.787866	2.19219e-16	0.758881	1.13428e-14	-0.799684	3.6604e-17	0.820636	1.12028e-18	-0.329331	0.00473068	-0.74977	3.50387e-14	-0.783862	3.91868e-16	-0.699201	8.42136e-12	-0.474475	2.54643e-05	0.637635	1.70837e-09	-0.569616	1.77094e-07
10.3.19.9	1.8	0.6	brown	0.798305	4.53811e-17	0.79826	4.56948e-17	0.788185	2.09189e-16	-0.872699	1.74038e-23	0.839386	3.29117e-20	-0.422713	0.000216402	-0.777756	9.28303e-16	-0.79802	4.74309e-17	-0.765724	4.70325e-15	-0.505413	5.94993e-06	0.731075	3.06845e-13	-0.650813	6.06724e-10	gb|EEF52302.1|	transcription initiation factor, putative [Ricinus communis]	7e-20
6.3.16.10	1.8	0.6	brown	0.785886	2.9261e-16	0.791128	1.35291e-16	0.730862	3.14192e-13	-0.844292	1.21293e-20	0.847664	5.9865e-21	-0.461608	4.47807e-05	-0.806479	1.23791e-17	-0.863036	1.90009e-22	-0.779003	7.80172e-16	-0.520745	2.74206e-06	0.731439	2.94668e-13	-0.648287	7.42757e-10
6.4.1.1	1.8	0.6	brown	0.758652	1.16759e-14	0.784456	3.59766e-16	0.796413	6.07765e-17	-0.863996	1.51073e-22	0.825568	4.61509e-19	-0.419146	0.000247723	-0.84272	1.67624e-20	-0.843833	1.33365e-20	-0.72231	7.98478e-13	-0.524284	2.28063e-06	0.704819	4.84948e-12	-0.665829	1.75051e-10	gb|EEF33546.1|	oligopeptide transporter, putative [Ricinus communis]	1e-20	Q9FNL7|PTR3A_ARATH	Peptide transporter PTR3-A - Arabidopsis thaliana (Mouse-ear cress)	5e-18
10.1.23.17	1.8	0.6	brown	0.800455	3.24336e-17	0.814262	3.3889e-18	0.775657	1.24092e-15	-0.861814	2.53721e-22	0.855213	1.15574e-21	-0.438237	0.000118046	-0.774192	1.51681e-15	-0.832834	1.18622e-19	-0.761063	8.59416e-15	-0.557527	3.63377e-07	0.744737	6.40128e-14	-0.670419	1.18024e-10	gb|EEF31156.1|	Major pollen allergen Ory s 1 precursor, putative [Ricinus communis]	9e-67	Q850K7|EXLB1_ORYSJ	Expansin-like B1 precursor - Oryza sativa subsp. japonica (Rice)	1e-58
9.2.21.10	1.8	0.5	brown	0.804164	1.79949e-17	0.795955	6.52035e-17	0.809551	7.47692e-18	-0.902341	2.73009e-27	0.852107	2.29906e-21	-0.515681	3.55636e-06	-0.821643	9.36807e-19	-0.845478	9.48104e-21	-0.837576	4.71654e-20	-0.55269	4.8065e-07	0.774229	1.50928e-15	-0.708227	3.44764e-12	gb|AAC32123.1|	ATAF1-like protein [Picea mariana]	2e-15
4.4.15.4	1.8	0.6	brown	0.773095	1.76126e-15	0.80205	2.52157e-17	0.662212	2.37679e-10	-0.836089	6.31845e-20	0.852007	2.35009e-21	-0.528091	1.86627e-06	-0.720628	9.55313e-13	-0.815688	2.65535e-18	-0.81095	5.9252e-18	-0.610822	1.21381e-08	0.784444	3.60392e-16	-0.713833	1.94618e-12	gb|EEF52184.1|	Phosphoenolpyruvate carboxykinase [ATP], putative [Ricinus communis]	1e-107	P42066|PEPCK_CUCSA	Phosphoenolpyruvate carboxykinase [ATP] - Cucumis sativus (Cucumber)	1e-103
8.2.10.13	1.8	0.6	brown	0.767569	3.69023e-15	0.785375	3.15101e-16	0.642751	1.14978e-09	-0.859578	4.27769e-22	0.903491	1.83935e-27	-0.642981	1.12929e-09	-0.675669	7.454e-11	-0.803651	1.95382e-17	-0.901148	4.08995e-27	-0.679709	5.19996e-11	0.862034	2.40885e-22	-0.816361	2.36503e-18	dbj|BAE48658.1|	Cinnamyl alcohol dehydrogenase [Prunus mume]	1e-110	P51110|DFRA_VITVI	Dihydroflavonol-4-reductase - Vitis vinifera (Grape)	4e-47
3.1.19.6	1.8	0.6	brown	0.687923	2.45651e-11	0.711984	2.35381e-12	0.635016	2.08629e-09	-0.782477	4.77662e-16	0.843377	1.46502e-20	-0.535821	1.23264e-06	-0.681158	4.56351e-11	-0.797035	5.52273e-17	-0.741095	9.81352e-14	-0.616456	8.16298e-09	0.763724	6.10196e-15	-0.695575	1.19452e-11	ref|XP_963907.1|	riboflavin synthase alpha chain [Neurospora crassa OR74A] gb|EAA34671.1| riboflavin synthase alpha chain [Neurospora crassa OR74A]	1e-47	P38145|RISA_YEAST	Riboflavin synthase alpha chain - Saccharomyces cerevisiae (Baker's yeast)	9e-39
8.1.18.18	1.8	0.6	brown	0.632959	2.43777e-09	0.580036	9.31008e-08	0.654917	4.34958e-10	-0.743006	7.84946e-14	0.8029	2.20281e-17	-0.512945	4.08582e-06	-0.668937	1.3414e-10	-0.746803	5.00671e-14	-0.708132	3.48109e-12	-0.49112	1.18536e-05	0.687124	2.64533e-11	-0.615644	8.64738e-09	sp|Q50EK4.1|C75A1_PINTA	Cytochrome P450 750A1, RecName	7e-75	O23976|C76B1_HELTU	7-ethoxycoumarin O-deethylase - Helianthus tuberosus (Jerusalem artichoke)	6e-50
10.3.14.4	1.7	0.6	brown	0.819992	1.2553e-18	0.788265	2.06727e-16	0.750458	3.22333e-14	-0.824715	5.39012e-19	0.810324	6.5759e-18	-0.386032	0.000810776	-0.722708	7.65118e-13	-0.764428	5.56871e-15	-0.701938	6.44588e-12	-0.547091	6.60792e-07	0.698238	9.24516e-12	-0.62911	3.25232e-09				Q9SK82|COGT2_ARATH	Cytokinin-O-glucosyltransferase 2 - Arabidopsis thaliana (Mouse-ear cress)	9e-40
5.1.15.1	1.7	0.6	brown	0.777297	9.89468e-16	0.757209	1.40019e-14	0.657488	3.52179e-10	-0.798088	4.69292e-17	0.840133	2.8335e-20	-0.461148	4.56737e-05	-0.590008	4.92534e-08	-0.705565	4.5023e-12	-0.760363	9.39735e-15	-0.564855	2.35853e-07	0.762944	6.74889e-15	-0.69099	1.84484e-11	dbj|BAD25000.1|	kelch repeat-containing F-box-like [Oryza sativa Japonica Group] dbj|BAD25009.1| kelch repeat-containing F-box-like [Oryza sativa Japonica Group]	2e-26	Q9M8L2|FBK30_ARATH	F-box/Kelch-repeat protein At1g80440 - Arabidopsis thaliana (Mouse-ear cress)	8e-20
11.3.15.8	1.7	0.6	brown	0.777876	9.12996e-16	0.726524	5.0646e-13	0.662195	2.38028e-10	-0.827535	3.2147e-19	0.856372	8.90613e-22	-0.495741	9.51782e-06	-0.691664	1.73156e-11	-0.780642	6.19639e-16	-0.767894	3.53547e-15	-0.516824	3.35492e-06	0.753572	2.20158e-14	-0.676045	7.20955e-11
8.4.12.20	1.7	0.6	brown	0.712164	2.3107e-12	0.649673	6.64894e-10	0.753522	2.21501e-14	-0.800243	3.3532e-17	0.813105	4.12482e-18	-0.463059	4.2066e-05	-0.770159	2.61581e-15	-0.79868	4.28066e-17	-0.704852	4.83328e-12	-0.490639	1.21251e-05	0.685553	3.05773e-11	-0.603619	1.99347e-08	sp|Q50EK4.1|C75A1_PINTA	Cytochrome P450 750A1, RecName	3e-51	O65786|C71B4_ARATH	Cytochrome P450 71B4 - Arabidopsis thaliana (Mouse-ear cress)	4e-30
2.3.10.21	1.7	0.6	brown	0.729649	3.59409e-13	0.662205	2.37825e-10	0.612834	1.05441e-08	-0.765197	5.0384e-15	0.839155	3.44669e-20	-0.564374	2.42714e-07	-0.601729	2.26595e-08	-0.746645	5.10203e-14	-0.75668	1.49617e-14	-0.550246	5.52676e-07	0.78733	2.37098e-16	-0.65426	4.5892e-10	ref|XP_572813.1|	MAP kinase [Cryptococcus neoformans var. neoformans JEC21] ref|XP_773993.1| hypothetical protein CNBH0400 [Cryptococcus neoformans var. neoformans B-3501A] gb|EAL19346.1| hypothetical protein CNBH0400 [Cryptococcus neoformans var. neoformans B-3501A] gb|AAW45506.1| MAP kinase, putative [Cryptococcus neoformans var. neoformans JEC21]	1e-36	Q00772|SLT2_YEAST	Mitogen-activated protein kinase SLT2/MPK1 - Saccharomyces cerevisiae (Baker's yeast)	2e-27
4.2.18.16	1.7	0.6	brown	0.750926	3.04486e-14	0.696167	1.1286e-11	0.738421	1.33705e-13	-0.823904	6.24351e-19	0.868801	4.66973e-23	-0.556729	3.80656e-07	-0.749952	3.42736e-14	-0.838477	3.94566e-20	-0.782459	4.78945e-16	-0.592552	4.17236e-08	0.779194	7.59572e-16	-0.692536	1.59481e-11
9.2.8.15	1.6	0.6	brown	0.777733	9.31291e-16	0.802376	2.39431e-17	0.688444	2.3406e-11	-0.785488	3.09969e-16	0.814957	3.00991e-18	-0.309244	0.00821194	-0.616768	7.98375e-09	-0.700362	7.52155e-12	-0.67969	5.20873e-11	-0.491702	1.1532e-05	0.669286	1.30165e-10	-0.612437	1.0842e-08	gb|EEF28090.1|	nucleic acid binding protein, putative [Ricinus communis]	3e-38	Q9FFH3|NUC_ARATH	Zinc finger protein NUTCRACKER - Arabidopsis thaliana (Mouse-ear cress)	9e-29
7.2.10.6	1.6	0.6	brown	0.677356	6.41757e-11	0.678901	5.59087e-11	0.523639	2.35886e-06	-0.672206	1.01039e-10	0.751554	2.82034e-14	-0.297688	0.0110972	-0.405459	0.000410452	-0.530936	1.60397e-06	-0.605823	1.715e-08	-0.44875	7.69962e-05	0.626404	3.97346e-09	-0.56097	2.96981e-07	ref|NP_188773.1|	electron carrier/ oxidoreductase [Arabidopsis thaliana] sp|Q9LIG0.1|Y3136_ARATH RecName: Full=Clavaminate synthase-like protein At3g21360 pdb|1Y0Z|A Chain A, X-Ray Structure Of Gene Product From Arabidopsis Thaliana At3g21360 pdb|1Y0Z|B Chain B, X-Ray Structure Of Gene Product From Arabidopsis Thaliana At3g21360 pdb|2Q4A|A Chain A, Ensemble Refinement Of The Protein Crystal Structure Of Gene Prod…	4e-24	Q9LIG0|Y3136_ARATH	Clavaminate synthase-like protein At3g21360 - Arabidopsis thaliana (Mouse-ear cress)	3e-25
5.1.6.22	1.6	0.6	brown	0.753531	2.21272e-14	0.666003	1.72477e-10	0.63737	1.7434e-09	-0.777856	9.15544e-16	0.796236	6.24502e-17	-0.506088	5.75513e-06	-0.642965	1.13066e-09	-0.726516	5.0693e-13	-0.745238	6.03198e-14	-0.503748	6.45792e-06	0.727668	4.46964e-13	-0.61683	7.94863e-09	gb|ACH63236.1|	glutathione peroxidase [Rheum australe]	2e-73	Q9FXS3|GPX4_TOBAC	Probable phospholipid hydroperoxide glutathione peroxidase - Nicotiana tabacum (Common tobacco)	4e-73
2.2.4.17	1.6	0.6	brown	0.777453	9.68304e-16	0.719845	1.03803e-12	0.61994	6.36193e-09	-0.821766	9.16477e-19	0.894154	3.96303e-26	-0.596778	3.15727e-08	-0.564117	2.46462e-07	-0.723028	7.39285e-13	-0.829774	2.11823e-19	-0.614968	9.07167e-09	0.846293	7.99419e-21	-0.778174	8.75897e-16
4.4.14.24	1.6	0.6	brown	0.752417	2.53767e-14	0.735818	1.8003e-13	0.673839	8.75787e-11	-0.801442	2.77606e-17	0.791813	1.22131e-16	-0.482789	1.74665e-05	-0.678495	5.79792e-11	-0.763346	6.40741e-15	-0.745045	6.17168e-14	-0.557024	3.74188e-07	0.740372	1.06739e-13	-0.664442	1.9694e-10	gb|ABJ09421.1|	DRE-binding protein DREB1 [Aloe vera], putative	1e-33	Q9LM15|ERF58_ARATH	Ethylene-responsive transcription factor ERF058 - Arabidopsis thaliana (Mouse-ear cress)	4e-30
12.3.16.17	1.6	0.6	brown	0.738344	1.34893e-13	0.764456	5.54849e-15	0.725194	5.85257e-13	-0.823514	6.69984e-19	0.853122	1.83954e-21	-0.551887	5.03283e-07	-0.71492	1.73919e-12	-0.804183	1.79398e-17	-0.815491	2.7468e-18	-0.604868	1.83072e-08	0.777769	9.26711e-16	-0.732058	2.75005e-13	gb|ACG35981.1|	tyrosine specific protein phosphatase family protein [Zea mays]	1e-61	Q9ZVN4|Y1500_ARATH	Probable tyrosine-protein phosphatase At1g05000 - Arabidopsis thaliana (Mouse-ear cress)	1e-61
10.4.7.23	1.6	0.6	brown	0.662565	2.30744e-10	0.547802	6.34809e-07	0.532077	1.50881e-06	-0.643935	1.04798e-09	0.730631	3.22362e-13	-0.480535	1.93653e-05	-0.405182	0.000414574	-0.563487	2.55873e-07	-0.69666	1.07647e-11	-0.48223	1.79205e-05	0.687347	2.59124e-11	-0.576322	1.17383e-07	gb|ACA04031.1|	galactinol synthase 2 [Populus trichocarpa x Populus deltoides]	3e-69	P13280|GLYG_RABIT	Glycogenin-1 - Oryctolagus cuniculus (Rabbit)	7e-07
3.1.7.19	1.6	0.6	brown	0.653511	4.87747e-10	0.597602	2.989e-08	0.545137	7.37422e-07	-0.736312	1.70194e-13	0.8379	4.42346e-20	-0.653088	5.04826e-10	-0.549616	5.72847e-07	-0.719997	1.02154e-12	-0.781005	5.88689e-16	-0.630176	3.00388e-09	0.810619	6.26083e-18	-0.729662	3.5889e-13
3.1.16.18	1.5	0.6	brown	0.775926	1.19581e-15	0.732258	2.68905e-13	0.648105	7.53631e-10	-0.799516	3.7577e-17	0.824265	5.84951e-19	-0.385267	0.000832113	-0.670984	1.12374e-10	-0.758938	1.12612e-14	-0.695014	1.26033e-11	-0.448661	7.72785e-05	0.700335	7.54087e-12	-0.577885	1.06512e-07
10.4.23.12	1.5	0.7	brown	0.76015	9.65489e-15	0.747425	4.64789e-14	0.613732	9.89915e-09	-0.799906	3.53486e-17	0.804249	1.77527e-17	-0.453692	6.2678e-05	-0.596069	3.3094e-08	-0.706894	3.94207e-12	-0.744391	6.66822e-14	-0.513503	3.97213e-06	0.740988	9.93673e-14	-0.65492	4.34853e-10				Q55FV8|T144A_DICDI	Transmembrane protein 144 homolog 1 - Dictyostelium discoideum (Slime mold)	1e-11
8.4.21.8	1.5	0.7	brown	0.657735	3.45066e-10	0.68903	2.21624e-11	0.550122	5.5662e-07	-0.700643	7.31798e-12	0.775317	1.30031e-15	-0.43319	0.000144214	-0.543565	8.05103e-07	-0.678081	6.01597e-11	-0.668691	1.37011e-10	-0.52477	2.22333e-06	0.693625	1.43847e-11	-0.633197	2.39439e-09
11.3.6.11	1.5	0.7	brown	0.754345	2.00106e-14	0.717832	1.28355e-12	0.578528	1.02324e-07	-0.788583	1.97279e-16	0.850967	2.94787e-21	-0.560986	2.96697e-07	-0.549554	5.7486e-07	-0.701168	6.95192e-12	-0.812949	4.23457e-18	-0.631011	2.8221e-09	0.803411	2.03026e-17	-0.736288	1.70674e-13	gb|AAF82212.1|AC067971_20	Contains similarity to an unknown protein F7A7_100 gi|7327817 from Arabidopsis thaliana BAC F7A7 gb|AL161946. ESTs gb|N65842, gb|F19836 and gb|AI993679 come from this gene	3e-36	P13284|GILT_HUMAN	Gamma-interferon-inducible lysosomal thiol reductase precursor - Homo sapiens (Human)	7e-10
11.4.5.16	1.5	0.7	brown	0.719452	1.08211e-12	0.640327	1.38826e-09	0.62777	3.59222e-09	-0.736148	1.734e-13	0.765668	4.73743e-15	-0.479166	2.06099e-05	-0.625472	4.25539e-09	-0.724519	6.29645e-13	-0.75184	2.7233e-14	-0.503049	6.68286e-06	0.699897	7.8705e-12	-0.616391	8.20106e-09
7.1.18.15	1.5	0.7	brown	0.737688	1.45448e-13	0.750327	3.27497e-14	0.735566	1.85267e-13	-0.824032	6.10095e-19	0.811984	4.98273e-18	-0.521177	2.6813e-06	-0.760221	9.56815e-15	-0.834544	8.53373e-20	-0.742867	7.97851e-14	-0.647992	7.60436e-10	0.757444	1.3596e-14	-0.693158	1.50368e-11				A8EUE3|SECA_ARCB4	Protein translocase subunit secA - Arcobacter butzleri (strain RM4018)	8e-07
11.1.5.17	1.5	0.7	brown	0.663349	2.15991e-10	0.623763	4.82227e-09	0.564831	2.36188e-07	-0.697167	1.02522e-11	0.753701	2.16675e-14	-0.465829	3.73029e-05	-0.528745	1.80255e-06	-0.625793	4.15612e-09	-0.708091	3.49529e-12	-0.488554	1.33712e-05	0.681104	4.58586e-11	-0.588523	5.42248e-08	ref|NP_564140.1|	nodulin MtN3 family protein [Arabidopsis thaliana] gb|AAM65929.1| unknown [Arabidopsis thaliana] gb|AAO42204.1| unknown protein [Arabidopsis thaliana] gb|AAO63896.1| unknown protein [Arabidopsis thaliana]	9e-17
5.1.17.1	1.5	0.7	brown	0.719002	1.13486e-12	0.631587	2.70278e-09	0.61169	1.14244e-08	-0.777135	1.01191e-15	0.804274	1.76789e-17	-0.524468	2.25879e-06	-0.654849	4.37394e-10	-0.776591	1.09111e-15	-0.722802	7.5742e-13	-0.55675	3.80191e-07	0.762132	7.49323e-15	-0.676169	7.1313e-11
7.2.21.2	1.5	0.7	brown	0.720632	9.54927e-13	0.658615	3.20863e-10	0.705691	4.44587e-12	-0.815165	2.90469e-18	0.817584	1.91358e-18	-0.52883	1.79445e-06	-0.781069	5.83398e-16	-0.853159	1.82486e-21	-0.734368	2.12173e-13	-0.498441	8.36016e-06	0.745001	6.20406e-14	-0.635551	2.00323e-09
4.2.16.19	1.5	0.7	brown	0.672707	9.6708e-11	0.630628	2.90416e-09	0.590038	4.91567e-08	-0.738885	1.26754e-13	0.80555	1.43927e-17	-0.564978	2.34125e-07	-0.635198	2.05777e-09	-0.764697	5.37725e-15	-0.750088	3.37116e-14	-0.567523	2.00973e-07	0.750796	3.0933e-14	-0.674775	8.06588e-11	ref|NP_001065612.1|	serine/threonine-protein kinase NAK, putative, expressed	9e-58	P43293|NAK_ARATH	Probable serine/threonine-protein kinase NAK - Arabidopsis thaliana (Mouse-ear cress)	3e-41
4.3.22.10	1.5	0.7	brown	0.650736	6.10462e-10	0.585475	6.5961e-08	0.611061	1.1938e-08	-0.753239	2.29384e-14	0.79978	3.60579e-17	-0.57313	1.4293e-07	-0.67979	5.16223e-11	-0.790859	1.40837e-16	-0.72776	4.42481e-13	-0.535319	1.2667e-06	0.758009	1.26623e-14	-0.654179	4.61951e-10
3.2.14.13	0.7	1.5	brown	-0.737202	1.53757e-13	-0.792296	1.13601e-16	-0.668252	1.42283e-10	0.786611	2.63322e-16	-0.794239	8.4714e-17	0.374783	0.00118038	0.706181	4.23373e-12	0.775413	1.28324e-15	0.721203	8.98603e-13	0.4975	8.74759e-06	-0.676182	7.12273e-11	0.615059	9.01369e-09
5.4.19.19	0.7	1.5	brown	-0.769939	2.69386e-15	-0.745523	5.83146e-14	-0.614886	9.1247e-09	0.788444	2.0136e-16	-0.847841	5.76642e-21	0.458396	5.1377e-05	0.553342	4.62976e-07	0.657615	3.485e-10	0.796867	5.66779e-17	0.536563	1.1839e-06	-0.740944	9.98762e-14	0.701432	6.77386e-12	gb|ABD66589.1|	chloroplast small heat shock protein [Senecio crataegifolius]	3e-30	P31170|HS21C_ARATH	Small heat shock protein, chloroplast precursor - Arabidopsis thaliana (Mouse-ear cress)	1e-31
2.3.6.23	0.7	1.5	brown	-0.7766	1.08972e-15	-0.742831	8.0124e-14	-0.742485	8.34403e-14	0.817442	1.96154e-18	-0.809155	7.98269e-18	0.438206	0.00011819	0.685133	3.17796e-11	0.75486	1.8773e-14	0.797065	5.4979e-17	0.487179	1.42571e-05	-0.713371	2.04121e-12	0.652322	5.37124e-10
3.1.20.11	0.7	1.5	brown	-0.776891	1.04668e-15	-0.791119	1.35483e-16	-0.692577	1.58864e-11	0.836226	6.15108e-20	-0.83746	4.82562e-20	0.48066	1.92553e-05	0.694735	1.29433e-11	0.772867	1.81653e-15	0.780372	6.43681e-16	0.518463	3.08456e-06	-0.769131	3.00015e-15	0.680528	4.8305e-11	ref|NP_189475.1|	ABC transporter family protein [Arabidopsis thaliana] sp|Q9LHD1.1|AB15B_ARATH RecName: Full=ABC transporter B family member 15; Short=ABC transporter ABCB.15; Short=AtABCB15; AltName: Full=Multidrug resistance protein 13; AltName: Full=P-glycoprotein 15 dbj|BAB02627.1| multidrug resistance p-glycoprotein [Arabidopsis thaliana]	2e-39	Q9LHD1|MDR13_ARATH	Multidrug resistance protein 13 - Arabidopsis thaliana (Mouse-ear cress)	1e-40
11.3.10.19	0.7	1.5	brown	-0.707934	3.55088e-12	-0.753827	2.13321e-14	-0.594877	3.58095e-08	0.758287	1.22262e-14	-0.793001	1.02161e-16	0.430782	0.0001585	0.629926	3.06042e-09	0.750974	3.02704e-14	0.695786	1.17056e-11	0.539623	1.00135e-06	-0.71188	2.37881e-12	0.630353	2.96441e-09
5.2.5.15	0.6	1.7	brown	-0.825835	4.39466e-19	-0.81227	4.74874e-18	-0.752036	2.65877e-14	0.782818	4.55016e-16	-0.79155	1.2703e-16	0.194508	0.101579	0.604086	1.93107e-08	0.623822	4.8015e-09	0.708983	3.19452e-12	0.284916	0.0152752	-0.593816	3.84019e-08	0.502653	6.8134e-06	gb|EEF38056.1|	Peroxidase 12 precursor, putative [Ricinus communis]	1e-14	Q96520|PER12_ARATH	Peroxidase 12 precursor - Arabidopsis thaliana (Mouse-ear cress)	3e-10
7.2.14.11	0.6	1.7	brown	-0.743384	7.50874e-14	-0.75542	1.75099e-14	-0.514386	3.79835e-06	0.685856	2.97354e-11	-0.732513	2.61364e-13	0.229001	0.0529988	0.410269	0.000344553	0.507665	5.32242e-06	0.647173	8.11576e-10	0.377382	0.00108355	-0.598456	2.8234e-08	0.525245	2.16853e-06
6.3.19.17	0.6	1.8	brown	-0.784068	3.80414e-16	-0.804243	1.77697e-17	-0.599146	2.69607e-08	0.751882	2.70941e-14	-0.813932	3.58498e-18	0.357559	0.00204571	0.514897	3.70105e-06	0.632904	2.44785e-09	0.747912	4.38373e-14	0.417563	0.000262913	-0.688463	2.33629e-11	0.577255	1.10777e-07	ref|NP_001043453.1|	cytosolic aldehyde dehydrogenase	2e-89	Q56YU0|AL2C4_ARATH	Aldehyde dehydrogenase family 2 member C4 - Arabidopsis thaliana (Mouse-ear cress)	5e-84
3.1.17.19	0.6	1.7	brown	-0.758082	1.25462e-14	-0.78399	3.84704e-16	-0.589263	5.16904e-08	0.764565	5.4706e-15	-0.772439	1.925e-15	0.390678	0.000691551	0.511957	4.29448e-06	0.610261	1.26224e-08	0.754445	1.97629e-14	0.494029	1.03278e-05	-0.704235	5.13901e-12	0.637741	1.69448e-09
5.4.13.19	0.6	1.5	brown	-0.762271	7.36048e-15	-0.76411	5.80365e-15	-0.643242	1.10643e-09	0.788443	2.01404e-16	-0.803261	2.0795e-17	0.385983	0.000812123	0.591803	4.38205e-08	0.687352	2.59003e-11	0.705324	4.61153e-12	0.45898	5.01139e-05	-0.691003	1.84263e-11	0.625229	4.33192e-09	gb|AAN05418.1|	cytochrome P450 [Populus x canescens], putative	8e-38	O64635|C76C4_ARATH	Cytochrome P450 76C4 - Arabidopsis thaliana (Mouse-ear cress)	7e-26
4.3.21.21	0.6	1.7	brown	-0.841565	2.12152e-20	-0.804335	1.75081e-17	-0.802115	2.49559e-17	0.87842	3.84867e-24	-0.859487	4.3685e-22	0.427	0.000183586	0.778038	8.92624e-16	0.811722	5.20633e-18	0.790493	1.48714e-16	0.458408	5.13505e-05	-0.736613	1.64466e-13	0.613265	1.02297e-08	dbj|BAD06575.1|	LEDI-5c protein [Lithospermum erythrorhizon]	4e-61	Q9XG54|OPR1_SOLLC	12-oxophytodienoate reductase 1 - Solanum lycopersicum (Tomato) (Lycopersicon esculentum)	2e-59
1.2.14.17	0.6	1.6	brown	-0.819852	1.28688e-18	-0.848293	5.23764e-21	-0.731542	2.91311e-13	0.880054	2.46646e-24	-0.83494	7.90338e-20	0.460481	4.69999e-05	0.776023	1.18009e-15	0.849865	3.74078e-21	0.780932	5.94778e-16	0.560314	3.08666e-07	-0.755091	1.82423e-14	0.690416	1.94696e-11	gb|AAO61228.1|	(+)-alpha-pinene synthase [Pinus taeda]	2e-83	O24475|TPSD3_ABIGR	Pinene synthase, chloroplast precursor - Abies grandis (Grand fir)	4e-60
3.4.6.5	0.6	1.6	brown	-0.78543	3.12592e-16	-0.778236	8.68329e-16	-0.628521	3.39777e-09	0.823894	6.25573e-19	-0.844831	1.08472e-20	0.472551	2.77476e-05	0.581946	8.25504e-08	0.702301	6.22019e-12	0.784307	3.67576e-16	0.575844	1.20913e-07	-0.778121	8.82404e-16	0.715654	1.61166e-12	emb|CAA57810.1|	proline-rich-like protein [Asparagus officinalis]	9e-25	Q00451|PRF1_SOLLC	36.4 kDa proline-rich protein - Solanum lycopersicum (Tomato) (Lycopersicon esculentum)	5e-17
7.3.7.7	0.6	1.7	brown	-0.786817	2.55538e-16	-0.789307	1.77314e-16	-0.675953	7.2688e-11	0.874313	1.14546e-23	-0.876833	5.89267e-24	0.521969	2.57336e-06	0.695343	1.22126e-11	0.799712	3.64431e-17	0.81529	2.84313e-18	0.576473	1.16289e-07	-0.80476	1.635e-17	0.726203	5.24522e-13
2.2.12.9	0.6	1.7	brown	-0.806623	1.20926e-17	-0.831422	1.55231e-19	-0.664993	1.87947e-10	0.864393	1.37341e-22	-0.854348	1.40214e-21	0.52141	2.64911e-06	0.712753	2.1752e-12	0.814721	3.13375e-18	0.843053	1.56584e-20	0.530296	1.65973e-06	-0.796299	6.18488e-17	0.699053	8.54293e-12	gb|EEF28328.1|	amino acid transporter, putative [Ricinus communis]	2e-47	Q9JM15|S38A1_RAT	Sodium-coupled neutral amino acid transporter 1 - Rattus norvegicus (Rat)	1e-06
2.4.12.1	0.6	1.7	brown	-0.773686	1.62508e-15	-0.69611	1.13482e-11	-0.66391	2.06007e-10	0.789118	1.82345e-16	-0.814843	3.06949e-18	0.48617	1.4942e-05	0.556483	3.86143e-07	0.638004	1.66062e-09	0.824906	5.20688e-19	0.533434	1.40265e-06	-0.743858	7.10102e-14	0.70211	6.338e-12
8.1.9.7	0.6	1.8	brown	-0.823448	6.7796e-19	-0.828642	2.6179e-19	-0.737754	1.44346e-13	0.896148	2.10884e-26	-0.870657	2.93025e-23	0.562448	2.72144e-07	0.769962	2.68561e-15	0.864536	1.3271e-22	0.84028	2.75057e-20	0.596659	3.18236e-08	-0.828091	2.90016e-19	0.732949	2.48888e-13	sp|Q50EK3.1|C04C1_PINTA	Cytochrome P450 704C1, RecName	2e-09
8.3.22.3	0.6	1.6	brown	-0.699613	8.0906e-12	-0.595383	3.46328e-08	-0.568185	1.93114e-07	0.711206	2.54863e-12	-0.775741	1.22673e-15	0.515117	3.65998e-06	0.521807	2.59507e-06	0.632916	2.44574e-09	0.765982	4.54695e-15	0.394325	0.000609377	-0.714331	1.84868e-12	0.592694	4.13377e-08	gb|EEF31330.1|	spore coat protein, putative [Ricinus communis]	1e-56	P07788|COTA_BACSU	Spore coat protein A - Bacillus subtilis	2e-15
8.1.3.16	0.6	1.8	brown	-0.791986	1.1901e-16	-0.756403	1.54898e-14	-0.681902	4.26673e-11	0.870666	2.92361e-23	-0.894487	3.57039e-26	0.649937	6.50922e-10	0.686967	2.68392e-11	0.814237	3.40368e-18	0.874538	1.08021e-23	0.661191	2.58922e-10	-0.862113	2.36449e-22	0.797266	5.32954e-17	sp|Q50EK6.1|C72B1_PINTA	Cytochrome P450 720B1, RecName	7e-69	Q42569|C90A1_ARATH	Cytochrome P450 90A1 - Arabidopsis thaliana (Mouse-ear cress)	1e-34
6.3.13.24	0.5	1.8	brown	-0.861082	3.01308e-22	-0.870271	3.22992e-23	-0.702212	6.27491e-12	0.878817	3.45637e-24	-0.887935	2.62362e-25	0.419589	0.000243611	0.662303	2.35879e-10	0.757973	1.27206e-14	0.846122	8.28619e-21	0.542215	8.67814e-07	-0.766929	4.0155e-15	0.721063	9.12177e-13	dbj|BAD94684.1|	beta-glucosidase like protein [Arabidopsis thaliana]	5e-12	Q9SE50|BGL1_ARATH	Beta-glucosidase homolog precursor - Arabidopsis thaliana (Mouse-ear cress)	4e-06
7.4.18.3	0.5	2	brown	-0.827951	2.97653e-19	-0.837404	4.87912e-20	-0.705002	4.76198e-12	0.80021	3.37047e-17	-0.852982	1.89735e-21	0.346885	0.00283403	0.561273	2.91711e-07	0.633535	2.33406e-09	0.782275	4.9164e-16	0.47069	3.01344e-05	-0.704638	4.93736e-12	0.625065	4.3843e-09
3.2.18.10	0.5	2.1	brown	-0.789998	1.60064e-16	-0.790405	1.50681e-16	-0.63151	2.71859e-09	0.773545	1.65674e-15	-0.782021	5.09699e-16	0.315681	0.00690879	0.5293	1.75016e-06	0.620398	6.15532e-09	0.717456	1.33512e-12	0.386068	0.000809784	-0.66585	1.74736e-10	0.580683	8.93916e-08
6.4.16.12	0.5	1.9	brown	-0.85454	1.34328e-21	-0.858164	5.92364e-22	-0.788858	1.89453e-16	0.880756	2.03292e-24	-0.881028	1.88599e-24	0.42525	0.000196385	0.741832	9.00609e-14	0.796467	6.02813e-17	0.854578	1.33217e-21	0.536074	1.2158e-06	-0.747523	4.59364e-14	0.694228	1.35832e-11	emb|CAC84679.1|	histone H4 [Pinus pinaster], putative	1e-44	Q9LQQ4|H2B1_ARATH	Histone H2B.1 - Arabidopsis thaliana (Mouse-ear cress)	6e-44
10.2.20.10	0.5	1.9	brown	-0.793603	9.32849e-17	-0.813878	3.61813e-18	-0.773829	1.59386e-15	0.874221	1.17316e-23	-0.831165	1.62985e-19	0.430281	0.000161629	0.795477	7.01552e-17	0.810071	6.85894e-18	0.802136	2.48731e-17	0.48293	1.73541e-05	-0.723068	7.36111e-13	0.666995	1.58475e-10	gb|AAF60293.1|	chaperonin 21 precursor [Lycopersicon esculentum]	3e-79	O65282|CH10C_ARATH	20 kDa chaperonin, chloroplast precursor - Arabidopsis thaliana (Mouse-ear cress)	3e-78
11.1.23.3	0.5	2.1	brown	-0.766472	4.26406e-15	-0.726441	5.11056e-13	-0.545704	7.14374e-07	0.736564	1.65387e-13	-0.783575	4.08346e-16	0.405491	0.000409981	0.445551	8.78153e-05	0.572473	1.48804e-07	0.736628	1.64184e-13	0.507112	5.47059e-06	-0.71288	2.14697e-12	0.619938	6.36279e-09	gb|ABR27719.1|	dirigent-like protein [Picea sitchensis]	1e-68	P13240|DR206_PEA	Disease resistance response protein 206 - Pisum sativum (Garden pea)	2e-08
5.2.21.4	0.5	2.1	brown	-0.774369	1.48069e-15	-0.779027	7.77583e-16	-0.587115	5.93758e-08	0.794804	7.77368e-17	-0.839668	3.11067e-20	0.479819	2.00077e-05	0.495277	9.73134e-06	0.640149	1.40755e-09	0.807906	9.80586e-18	0.598567	2.80247e-08	-0.776645	1.08299e-15	0.727487	4.55908e-13	gb|EEF27937.1|	Minor allergen Alt a, putative [Ricinus communis]	9e-93	Q66BP3|WRBA_YERPS	Flavoprotein wrbA - Yersinia pseudotuberculosis	1e-44
12.1.6.7	0.5	1.9	brown	-0.847347	6.40162e-21	-0.765859	4.62077e-15	-0.767844	3.55874e-15	0.880841	1.98582e-24	-0.873981	1.2489e-23	0.457684	5.29563e-05	0.746732	5.04967e-14	0.804699	1.65116e-17	0.815733	2.63496e-18	0.465485	3.78661e-05	-0.758502	1.18985e-14	0.664668	1.93199e-10	gb|ABW76289.1|	beta-glucosidase G4 [Medicago truncatula]	9e-80	P26204|BGLS_TRIRP	Non-cyanogenic beta-glucosidase precursor - Trifolium repens (Creeping white clover)	4e-55
4.4.2.19	0.5	2.1	brown	-0.734072	2.19377e-13	-0.748123	4.27443e-14	-0.531888	1.52418e-06	0.7609	8.77505e-15	-0.80444	1.72154e-17	0.462092	4.38571e-05	0.555895	3.99531e-07	0.712852	2.15314e-12	0.735992	1.76505e-13	0.598414	2.83126e-08	-0.740235	1.08447e-13	0.687462	2.5639e-11	gb|AAS47693.1|	(-)-linalool synthase [Picea abies]	4e-44	Q9M7C9|TPSDB_ABIGR	Limonene/alpha-pinene synthase, chloroplast precursor - Abies grandis (Grand fir)	1e-36
7.1.20.15	0.5	2	brown	-0.827137	3.46025e-19	-0.835246	7.44802e-20	-0.718306	1.22116e-12	0.87972	2.70235e-24	-0.899213	7.79567e-27	0.526615	2.0177e-06	0.693671	1.43224e-11	0.812811	4.33467e-18	0.832537	1.25549e-19	0.631991	2.62214e-09	-0.82271	7.74166e-19	0.739055	1.243e-13	emb|CAM58980.1|	beta tubulin 2 [Hordeum vulgare subsp. vulgare]	1e-131	Q9ZRB0|TBB3_WHEAT	Tubulin beta-3 chain - Triticum aestivum (Wheat)	1e-132
8.4.20.18	0.5	1.9	brown	-0.793812	9.03796e-17	-0.792677	1.07271e-16	-0.706766	3.99315e-12	0.840089	2.85833e-20	-0.863109	1.86709e-22	0.541738	8.91053e-07	0.650435	6.2543e-10	0.757877	1.28742e-14	0.87745	4.99676e-24	0.558387	3.45587e-07	-0.792118	1.16676e-16	0.735648	1.83547e-13	ref|NP_565765.1|	50S ribosomal protein L28, chloroplast (CL28) [Arabidopsis thaliana] sp|O22795.2|RK28_ARATH RecName: Full=50S ribosomal protein L28, chloroplastic; AltName: Full=CL28; Flags: Precursor gb|AAL62365.1| putative chloroplast 50S ribosomal protein L28 [Arabidopsis thaliana] gb|AAB80662.2| putative chloroplast 50S ribosomal protein L28 [Arabidopsis thaliana] gb|AAM47937.1| putative chloroplast 50S ribo…	1e-28	O22795|RK28_ARATH	50S ribosomal protein L28, chloroplast precursor - Arabidopsis thaliana (Mouse-ear cress)	6e-30
8.2.13.11	0.5	2	brown	-0.707653	3.65271e-12	-0.728568	4.04902e-13	-0.573133	1.42906e-07	0.765832	4.63721e-15	-0.810883	5.99188e-18	0.505437	5.94287e-06	0.524412	2.26543e-06	0.6335	2.3402e-09	0.802051	2.52096e-17	0.502675	6.80612e-06	-0.745329	5.96736e-14	0.66402	2.04089e-10	gb|ACF06558.1|	germin A [Elaeis guineensis]	1e-62	Q94EG3|NEC1_NICLS	Nectarin-1 precursor - Nicotiana langsdorffii x Nicotiana sanderae (Ornamental tobacco)	1e-55
8.1.13.22	0.5	2.2	brown	-0.816818	2.18557e-18	-0.809343	7.73918e-18	-0.777563	9.53656e-16	0.906328	6.79895e-28	-0.857081	7.58348e-22	0.521338	2.65908e-06	0.815941	2.54259e-18	0.842843	1.63469e-20	0.829052	2.4252e-19	0.607544	1.52365e-08	-0.795132	7.39446e-17	0.74491	6.27136e-14	gb|EEF36586.1|	1-acyl-sn-glycerol-3-phosphate acyltransferase zeta precursor, putative [Ricinus communis]	4e-33
2.4.1.7	0.5	1.9	brown	-0.749219	3.74557e-14	-0.68593	2.95343e-11	-0.552027	4.99278e-07	0.793687	9.21105e-17	-0.861305	2.85967e-22	0.585959	6.3951e-08	0.521806	2.59521e-06	0.695709	1.17927e-11	0.857509	6.88088e-22	0.608196	1.45658e-08	-0.819356	1.4041e-18	0.783616	4.05905e-16	gb|ACG63497.1|	TCH [Ipomoea batatas]	5e-76	P17928|CALM_MEDSA	Calmodulin - Medicago sativa (Alfalfa)	4e-77
4.3.15.6	0.5	1.9	brown	-0.731999	2.76827e-13	-0.757721	1.31293e-14	-0.692972	1.53028e-11	0.798989	4.07962e-17	-0.802839	2.22418e-17	0.490816	1.20244e-05	0.651179	5.89109e-10	0.715573	1.62514e-12	0.813843	3.63944e-18	0.615575	8.68996e-09	-0.731931	2.78915e-13	0.726162	5.26857e-13	emb|CAC84679.1|	histone H4 [Pinus pinaster], putative	6e-43	Q9LZT0|H2B7_ARATH	Histone H2B.7 - Arabidopsis thaliana (Mouse-ear cress)	5e-43
8.4.19.22	0.4	2.5	brown	-0.847921	5.66897e-21	-0.820506	1.14651e-18	-0.668613	1.37933e-10	0.819478	1.37432e-18	-0.866847	7.56942e-23	0.392309	0.000653629	0.547723	6.37661e-07	0.643435	1.08984e-09	0.832215	1.33505e-19	0.494784	9.96288e-06	-0.739302	1.20806e-13	0.668019	1.45162e-10
8.1.19.21	0.4	2.5	brown	-0.851686	2.52085e-21	-0.839481	3.22892e-20	-0.694668	1.30259e-11	0.846284	8.0097e-21	-0.881318	1.74031e-24	0.412784	0.000314099	0.600538	2.45549e-08	0.686851	2.7128e-11	0.845173	1.01039e-20	0.50428	6.29138e-06	-0.758198	1.23651e-14	0.686752	2.73781e-11
5.1.17.13	0.4	2.5	brown	-0.866975	7.33373e-23	-0.877653	4.73232e-24	-0.724128	6.56772e-13	0.898884	8.68642e-27	-0.923752	6.83107e-31	0.475993	2.37876e-05	0.672101	1.01963e-10	0.778198	8.72961e-16	0.872557	1.80499e-23	0.56677	2.1029e-07	-0.819253	1.42986e-18	0.737126	1.55106e-13	ref|NP_001056878.1|	lanatoside 15'-O-acetylesterase, putative	8e-19	Q7Y1X1|EST_HEVBR	Esterase precursor - Hevea brasiliensis (Para rubber tree)	5e-11
11.2.21.3	0.4	2.3	brown	-0.822726	7.71973e-19	-0.85942	4.43689e-22	-0.61763	7.50785e-09	0.851929	2.39026e-21	-0.867052	7.19638e-23	0.474077	2.59219e-05	0.63862	1.58386e-09	0.749951	3.42798e-14	0.843767	1.35208e-20	0.541429	9.06445e-07	-0.791678	1.24631e-16	0.698978	8.60521e-12
5.4.12.6	0.4	2.3	brown	-0.760159	9.64462e-15	-0.836244	6.12946e-20	-0.614524	9.36098e-09	0.78324	4.28384e-16	-0.818943	1.50967e-18	0.399753	0.000503464	0.582151	8.14842e-08	0.697725	9.71467e-12	0.770943	2.355e-15	0.523533	2.372e-06	-0.724492	6.31467e-13	0.622599	5.24882e-09	sp|A7QEU4.1|PER5_VITVI	Peroxidase 5 , RecName	2e-71	Q9LT91|PER66_ARATH	Peroxidase 66 precursor - Arabidopsis thaliana (Mouse-ear cress)	7e-54
10.2.21.3	0.4	2.3	brown	-0.76731	3.81875e-15	-0.773474	1.67266e-15	-0.54681	6.71334e-07	0.772864	1.81724e-15	-0.836923	5.36472e-20	0.475154	2.47015e-05	0.470479	3.04169e-05	0.62108	5.85988e-09	0.817621	1.90129e-18	0.537269	1.13922e-06	-0.769231	2.96082e-15	0.706619	4.05238e-12
12.3.18.5	0.4	2.4	brown	-0.758547	1.18315e-14	-0.784708	3.46971e-16	-0.624429	4.59321e-09	0.781329	5.62327e-16	-0.824625	5.47966e-19	0.459276	4.94864e-05	0.505453	5.93819e-06	0.614537	9.35254e-09	0.815049	2.96278e-18	0.602231	2.19024e-08	-0.748343	4.16276e-14	0.725417	5.7126e-13	emb|CAC84679.1|	histone H4 [Pinus pinaster], putative	2e-42	Q9LQQ4|H2B1_ARATH	Histone H2B.1 - Arabidopsis thaliana (Mouse-ear cress)	1e-42
7.4.14.3	0.4	2.7	brown	-0.808977	8.22104e-18	-0.792432	1.11291e-16	-0.674036	8.60792e-11	0.829499	2.23041e-19	-0.886709	3.75753e-25	0.518383	3.09726e-06	0.566553	2.13048e-07	0.68849	2.33058e-11	0.878751	3.51893e-24	0.615827	8.53629e-09	-0.80345	2.01754e-17	0.759036	1.11218e-14	emb|CAC84679.1|	histone H4 [Pinus pinaster], putative	2e-42	Q9FFC0|H2B10_ARATH	Histone H2B.10 - Arabidopsis thaliana (Mouse-ear cress)	8e-43
4.2.8.14	0.4	2.5	brown	-0.839239	3.38935e-20	-0.874518	1.08568e-23	-0.748766	3.95583e-14	0.898038	1.14585e-26	-0.89548	2.60891e-26	0.540304	9.64538e-07	0.745505	5.84403e-14	0.825075	5.04865e-19	0.922532	1.16603e-30	0.656916	3.69195e-10	-0.814676	3.1579e-18	0.798346	4.50875e-17
3.4.5.15	0.4	2.3	brown	-0.856521	8.6101e-22	-0.828714	2.58261e-19	-0.783529	4.11034e-16	0.917033	1.16965e-29	-0.896497	1.88577e-26	0.532445	1.47931e-06	0.77456	1.44244e-15	0.83707	5.21146e-20	0.892825	5.99373e-26	0.550868	5.33447e-07	-0.821666	9.33024e-19	0.752872	2.39972e-14	ref|NP_001056878.1|	lanatoside 15'-O-acetylesterase, putative	5e-24	Q7Y1X1|EST_HEVBR	Esterase precursor - Hevea brasiliensis (Para rubber tree)	2e-15
3.1.17.13	0.4	2.4	brown	-0.840716	2.51932e-20	-0.866816	7.62653e-23	-0.822748	7.68951e-19	0.918874	5.5048e-30	-0.894516	3.53745e-26	0.519642	2.90277e-06	0.846644	7.4257e-21	0.8887	2.09193e-25	0.887559	2.92991e-25	0.602835	2.10245e-08	-0.795728	6.75121e-17	0.735906	1.78244e-13	emb|CAC84679.1|	histone H4 [Pinus pinaster], putative	1e-42	Q9FFC0|H2B10_ARATH	Histone H2B.10 - Arabidopsis thaliana (Mouse-ear cress)	6e-43
4.4.16.6	0.4	2.4	brown	-0.79973	3.63375e-17	-0.831503	1.52856e-19	-0.728102	4.26185e-13	0.855817	1.00924e-21	-0.892274	7.10243e-26	0.518212	3.12457e-06	0.676125	7.15914e-11	0.764134	5.78595e-15	0.874192	1.18212e-23	0.608936	1.38382e-08	-0.795939	6.53605e-17	0.75835	1.21288e-14	emb|CAC84679.1|	histone H4 [Pinus pinaster], putative	4e-43	Q9LZT0|H2B7_ARATH	Histone H2B.7 - Arabidopsis thaliana (Mouse-ear cress)	4e-43
1.1.18.19	0.4	2.3	brown	-0.836077	6.33277e-20	-0.803487	2.00552e-17	-0.762236	7.39335e-15	0.889592	1.60311e-25	-0.850349	3.37008e-21	0.476748	2.2993e-05	0.81006	6.87186e-18	0.848401	5.11824e-21	0.813819	3.65462e-18	0.549057	5.91311e-07	-0.770089	2.64057e-15	0.681809	4.30269e-11	gb|ACC66092.1|	anthocyanidin synthase [Ginkgo biloba] gb|ACC66093.1| anthocyanidin synthase [Ginkgo biloba]	5e-72	Q96323|LDOX_ARATH	Leucoanthocyanidin dioxygenase - Arabidopsis thaliana (Mouse-ear cress)	3e-57
6.3.19.6	0.4	2.6	brown	-0.846595	7.50217e-21	-0.82903	2.43509e-19	-0.749047	3.82376e-14	0.893859	4.34639e-26	-0.913954	3.97148e-29	0.575523	1.23339e-07	0.696039	1.1426e-11	0.797214	5.37233e-17	0.927171	1.45406e-31	0.660452	2.75403e-10	-0.844789	1.09428e-20	0.809011	8.17565e-18	emb|CAC84679.1|	histone H4 [Pinus pinaster], putative	2e-42	Q9LQQ4|H2B1_ARATH	Histone H2B.1 - Arabidopsis thaliana (Mouse-ear cress)	1e-42
2.1.5.6	0.4	2.5	brown	-0.803909	1.87458e-17	-0.841853	2.00098e-20	-0.72635	5.16193e-13	0.91058	1.43978e-28	-0.9067	5.95323e-28	0.557354	3.67071e-07	0.783714	4.00281e-16	0.885756	4.95542e-25	0.841697	2.06517e-20	0.668962	1.33848e-10	-0.840373	2.69953e-20	0.774006	1.55594e-15	gb|EEF32699.1|	lipid binding protein, putative [Ricinus communis]	3e-08
4.4.21.1	0.4	2.7	brown	-0.804393	1.73443e-17	-0.798189	4.62062e-17	-0.687593	2.53279e-11	0.856085	9.50181e-22	-0.876482	6.46963e-24	0.576421	1.16663e-07	0.643338	1.09816e-09	0.745852	5.60802e-14	0.900852	4.51811e-27	0.684397	3.39954e-11	-0.82068	1.11167e-18	0.808243	9.27759e-18	emb|CAC84679.1|	histone H4 [Pinus pinaster], putative	6e-43	Q9LZT0|H2B7_ARATH	Histone H2B.7 - Arabidopsis thaliana (Mouse-ear cress)	5e-43
10.4.23.11	0.4	2.6	brown	-0.783638	4.04673e-16	-0.775057	1.34765e-15	-0.5808	8.87371e-08	0.840754	2.50027e-20	-0.905308	9.75988e-28	0.650054	6.44889e-10	0.574574	1.30778e-07	0.760391	9.36333e-15	0.877228	5.30358e-24	0.751028	3.00711e-14	-0.891839	8.11896e-26	0.853058	1.86577e-21	emb|CAM58516.1|	proline-rich arabinogalactan protein 4 [Pinus pinaster], putative	9e-12
4.3.12.9	0.3	3	brown	-0.867753	6.05571e-23	-0.864375	1.37946e-22	-0.718377	1.21204e-12	0.884355	7.40733e-25	-0.89508	2.96108e-26	0.438626	0.000116224	0.68417	3.47091e-11	0.768306	3.34747e-15	0.857488	6.91258e-22	0.508932	4.99733e-06	-0.785429	3.12647e-16	0.701556	6.69197e-12
3.1.3.1	0.3	3.1	brown	-0.840577	2.59101e-20	-0.790183	1.55729e-16	-0.733592	2.3155e-13	0.873794	1.31097e-23	-0.895068	2.97299e-26	0.492252	1.1236e-05	0.743549	7.3646e-14	0.819931	1.26887e-18	0.850855	3.02035e-21	0.594373	3.70189e-08	-0.787445	2.33147e-16	0.716135	1.53284e-12	gb|ACC66092.1|	anthocyanidin synthase [Ginkgo biloba] gb|ACC66093.1| anthocyanidin synthase [Ginkgo biloba]	3e-65	P51091|LDOX_MALDO	Leucoanthocyanidin dioxygenase - Malus domestica (Apple) (Malus sylvestris)	4e-53
4.2.5.15	0.3	3.1	brown	-0.846801	7.18397e-21	-0.851627	2.5533e-21	-0.698189	9.2889e-12	0.899538	7.00142e-27	-0.943916	2.0661e-35	0.602941	2.08735e-08	0.639644	1.46363e-09	0.782823	4.54706e-16	0.930635	2.80291e-32	0.661916	2.43657e-10	-0.88618	4.38251e-25	0.824315	5.79599e-19	ref|NP_001056878.1|	lanatoside 15'-O-acetylesterase, putative	1e-19	Q7Y1X1|EST_HEVBR	Esterase precursor - Hevea brasiliensis (Para rubber tree)	2e-12
9.1.12.19	0.3	3.4	brown	-0.835596	6.95681e-20	-0.863416	1.73565e-22	-0.689253	2.17072e-11	0.921424	1.88044e-30	-0.954796	1.30985e-38	0.60896	1.38156e-08	0.707364	3.76062e-12	0.846561	7.55639e-21	0.917961	8.01703e-30	0.71039	2.76965e-12	-0.892849	5.94976e-26	0.834939	7.9048e-20	gb|EEF32699.1|	lipid binding protein, putative [Ricinus communis]	6e-08
8.1.20.12	0.3	2.9	brown	-0.824927	5.18655e-19	-0.848339	5.18705e-21	-0.691088	1.82804e-11	0.896903	1.65521e-26	-0.915946	1.81051e-29	0.639442	1.48667e-09	0.681325	4.49527e-11	0.804009	1.84496e-17	0.955334	8.68785e-39	0.723247	7.22131e-13	-0.883772	8.74471e-25	0.853992	1.51745e-21	emb|CAC84679.1|	histone H4 [Pinus pinaster], putative	3e-42	Q9FFC0|H2B10_ARATH	Histone H2B.10 - Arabidopsis thaliana (Mouse-ear cress)	1e-42
9.1.6.20	0.3	3.3	brown	-0.805532	1.44358e-17	-0.846435	7.75906e-21	-0.691129	1.82102e-11	0.882399	1.2876e-24	-0.926693	1.81354e-31	0.635584	1.99815e-09	0.67284	9.55956e-11	0.803959	1.85971e-17	0.945844	6.27473e-36	0.726403	5.13213e-13	-0.882509	1.24849e-24	0.856454	8.74111e-22	emb|CAC84679.1|	histone H4 [Pinus pinaster], putative	1e-42	Q9LZT0|H2B7_ARATH	Histone H2B.7 - Arabidopsis thaliana (Mouse-ear cress)	2e-43
12.1.13.5	0.3	3.1	brown	-0.826463	3.91736e-19	-0.844242	1.22573e-20	-0.710206	2.82191e-12	0.889657	1.57202e-25	-0.91919	4.828e-30	0.635772	1.9698e-09	0.695334	1.22232e-11	0.816703	2.2295e-18	0.938054	6.06663e-34	0.70791	3.55973e-12	-0.883385	9.75494e-25	0.821998	8.79438e-19	emb|CAC84679.1|	histone H4 [Pinus pinaster], putative	3e-52	Q1S9I9|H2B1_MEDTR	Probable histone H2B.1 - Medicago truncatula (Barrel medic)	8e-48
8.2.14.11	0.2	4.1	brown	-0.8581	6.01182e-22	-0.860106	3.78426e-22	-0.685314	3.12563e-11	0.86276	2.02849e-22	-0.910233	1.63877e-28	0.461788	4.44352e-05	0.609571	1.32421e-08	0.720699	9.48125e-13	0.870974	2.70379e-23	0.556016	3.96752e-07	-0.799556	3.7339e-17	0.734619	2.06245e-13
8.1.19.23	0.2	4.6	brown	-0.814965	3.00616e-18	-0.82844	2.71784e-19	-0.60587	1.70939e-08	0.849302	4.22174e-21	-0.90797	3.767e-28	0.549575	5.74196e-07	0.556396	3.88101e-07	0.706757	3.99645e-12	0.902647	2.45897e-27	0.634471	2.17439e-09	-0.84416	1.24648e-20	0.784793	3.42732e-16
6.4.17.7	9.3	0.1	green	0.958958	4.77795e-40	0.88463	6.84874e-25	0.838798	3.70094e-20	-0.863282	1.79199e-22	0.843799	1.3431e-20	-0.224926	0.0574892	-0.710824	2.64985e-12	-0.720585	9.59735e-13	-0.75784	1.2935e-14	-0.346721	0.002848	0.640459	1.37414e-09	-0.536279	1.20236e-06	gb|AAU87300.1|	LEA [Pinus halepensis]	3e-18
6.2.23.16	8.5	0.1	green	0.955038	1.08972e-38	0.880416	2.23276e-24	0.873073	1.58024e-23	-0.875901	7.54807e-24	0.846764	7.24013e-21	-0.248513	0.0352967	-0.735043	1.96579e-13	-0.722973	7.43698e-13	-0.77222	1.9827e-15	-0.339178	0.00356172	0.643228	1.10764e-09	-0.549653	5.71649e-07	gb|AAU87300.1|	LEA [Pinus halepensis]	1e-26
6.2.23.18	8	0.1	green	0.975705	6.78545e-48	0.889652	1.57479e-25	0.861739	2.58273e-22	-0.899572	6.92356e-27	0.870825	2.80806e-23	-0.259415	0.0277708	-0.77052	2.49243e-15	-0.770613	2.46166e-15	-0.786259	2.77177e-16	-0.352912	0.00236082	0.668445	1.39948e-10	-0.570761	1.652e-07
12.3.21.7	6.8	0.1	green	0.947209	2.62904e-36	0.878609	3.65644e-24	0.839531	3.19676e-20	-0.848471	5.04277e-21	0.827298	3.3589e-19	-0.208095	0.0794132	-0.701624	6.64758e-12	-0.707556	3.68858e-12	-0.749255	3.72899e-14	-0.315063	0.0070254	0.617186	7.74973e-09	-0.528205	1.85499e-06	gb|AAU87300.1|	LEA [Pinus halepensis]	4e-27
11.1.17.15	5.8	0.2	green	0.971106	2.71216e-45	0.889377	1.7096e-25	0.842245	1.84717e-20	-0.892935	5.79252e-26	0.874167	1.18996e-23	-0.292766	0.0125721	-0.731082	3.06593e-13	-0.754571	1.94565e-14	-0.794662	7.94371e-17	-0.387064	0.000782789	0.694041	1.38271e-11	-0.592996	4.05289e-08	gb|EEF29785.1|	two-component system sensor histidine kinase/response regulator, putative [Ricinus communis]	2e-17	Q9ZWS9|ARR3_ARATH	Two-component response regulator ARR3 - Arabidopsis thaliana (Mouse-ear cress)	2e-17
3.3.17.21	5.3	0.2	green	0.904563	1.26771e-27	0.871335	2.4672e-23	0.774939	1.36951e-15	-0.841118	2.32279e-20	0.822526	8.00122e-19	-0.264395	0.024813	-0.676659	6.82818e-11	-0.703111	5.74327e-12	-0.748211	4.22903e-14	-0.439452	0.000112436	0.661721	2.47688e-10	-0.589123	5.21613e-08
12.4.15.5	5.1	0.2	green	0.939671	2.47174e-34	0.84157	2.1193e-20	0.748972	3.85896e-14	-0.835449	7.15831e-20	0.835163	7.56865e-20	-0.291863	0.0128601	-0.61706	7.81928e-09	-0.667525	1.51447e-10	-0.785746	2.98623e-16	-0.397301	0.000549036	0.680437	4.87038e-11	-0.599951	2.55425e-08	gb|AAM28914.1|	TIR/P-loop/LRR [Pinus taeda]	1e-14	P23799|ESAG8_TRYBB	Putative adenylate cyclase regulatory protein - Trypanosoma brucei brucei	4e-12
1.2.15.3	4.9	0.2	green	0.974478	3.7287e-47	0.892249	7.15824e-26	0.87132	2.47638e-23	-0.904494	1.2985e-27	0.870778	2.84153e-23	-0.290018	0.013467	-0.781167	5.75313e-16	-0.781246	5.68992e-16	-0.791331	1.31269e-16	-0.38342	0.00088572	0.685353	3.11421e-11	-0.57908	9.88498e-08				O49564|CRK27_ARATH	Cysteine-rich receptor-like protein kinase 27 precursor - Arabidopsis thaliana (Mouse-ear cress)	5e-08
12.4.16.11	4.8	0.2	green	0.94649	4.1692e-36	0.869294	4.12911e-23	0.761182	8.46383e-15	-0.855198	1.15962e-21	0.861893	2.49027e-22	-0.323459	0.00557934	-0.659452	2.99322e-10	-0.724961	6.00224e-13	-0.800374	3.28477e-17	-0.442559	9.91935e-05	0.712515	2.22898e-12	-0.617706	7.46744e-09
7.3.15.5	4.6	0.2	green	0.964191	4.40828e-42	0.88189	1.48445e-24	0.81637	2.36131e-18	-0.878356	3.91613e-24	0.872299	1.9286e-23	-0.305654	0.00902834	-0.706764	3.99371e-12	-0.740142	1.09618e-13	-0.803844	1.89425e-17	-0.408393	0.000369013	0.695741	1.17566e-11	-0.604696	1.85239e-08	gb|ACA04888.1|	WRKY transcription factor 1 [Picea abies]	1e-07
3.3.17.20	4.5	0.2	green	0.966357	5.14978e-43	0.877121	5.45699e-24	0.818376	1.66713e-18	-0.869406	4.01441e-23	0.875367	8.69082e-24	-0.290086	0.0134442	-0.68236	4.09323e-11	-0.719008	1.13409e-12	-0.791477	1.28428e-16	-0.406562	0.000394394	0.693334	1.47877e-11	-0.591484	4.47409e-08
5.2.16.20	4.5	0.2	green	0.973195	2.03144e-46	0.900946	4.37764e-27	0.826505	3.88708e-19	-0.883648	9.05594e-25	0.871504	2.36346e-23	-0.301952	0.00994383	-0.702285	6.22979e-12	-0.739221	1.21939e-13	-0.803778	1.91442e-17	-0.42106	0.000230431	0.702464	6.12118e-12	-0.60671	1.61362e-08	ref|NP_849426.1|	CRK6 (CYSTEINE-RICH RLK 6); kinase [Arabidopsis thaliana] dbj|BAC43097.1| putative receptor-like protein kinase 5 RLK5 [Arabidopsis thaliana]	1e-09	O65468|CRK8_ARATH	Cysteine-rich receptor-like protein kinase 8 precursor - Arabidopsis thaliana (Mouse-ear cress)	9e-11
2.4.17.19	4.1	0.2	green	0.965943	7.84291e-43	0.874709	1.0328e-23	0.905797	8.21258e-28	-0.902929	2.23236e-27	0.841503	2.14821e-20	-0.269794	0.0219122	-0.827279	3.3704e-19	-0.805263	1.50776e-17	-0.75812	1.24859e-14	-0.360495	0.00186662	0.661932	2.43332e-10	-0.542788	8.40639e-07
9.2.7.11	4	0.2	green	0.970091	8.92662e-45	0.870194	3.29335e-23	0.813067	4.15085e-18	-0.883336	9.89331e-25	0.883604	9.16961e-25	-0.29253	0.0126466	-0.695035	1.25773e-11	-0.737359	1.51021e-13	-0.799705	3.64835e-17	-0.402784	0.000451908	0.701198	6.93105e-12	-0.603947	1.94948e-08	gb|ABA92061.1|	ABC1 family protein, expressed [Oryza sativa (japonica cultivar-group)] dbj|BAG90282.1| unnamed protein product [Oryza sativa Japonica Group]	1e-80	Q8RWG1|Y4139_ARATH	Uncharacterized aarF domain-containing protein kinase At4g31390, chloroplast precursor - Arabidopsis thaliana (Mouse-ear cress)	4e-76
10.4.16.14	4	0.2	green	0.939842	2.24385e-34	0.937378	8.77199e-34	0.828226	2.82821e-19	-0.922813	1.03171e-30	0.914723	2.93924e-29	-0.380212	0.000986321	-0.786243	2.77825e-16	-0.831261	1.6005e-19	-0.843323	1.48143e-20	-0.509831	4.77799e-06	0.753604	2.19288e-14	-0.673039	9.39443e-11	pdb|1ZXU|A	Chain A, X-Ray Structure Of Protein From Arabidopsis Thaliana At5g01750 pdb|2Q4M|A Chain A, Ensemble Refinement Of The Crystal Structure Of Protein From Arabidopsis Thaliana At5g01750	3e-29	Q9LZX1|Y5175_ARATH	Uncharacterized protein At5g01750 - Arabidopsis thaliana (Mouse-ear cress)	3e-32
3.3.8.7	3.9	0.3	green	0.941874	6.97881e-35	0.889345	1.7259e-25	0.815557	2.71616e-18	-0.860528	3.4302e-22	0.847101	6.74411e-21	-0.244604	0.0383799	-0.70773	3.62455e-12	-0.729939	3.4807e-13	-0.759982	9.8638e-15	-0.379621	0.00100596	0.651786	5.60953e-10	-0.565081	2.32687e-07	ref|NP_001047544.1|	elicitor-responsive gene-3, putative	6e-49	Q0JBH9|ERG3_ORYSJ	Elicitor-responsive protein 3 - Oryza sativa subsp. japonica (Rice)	2e-46
2.2.16.6	3.9	0.3	green	0.916193	1.64049e-29	0.893925	4.25813e-26	0.767505	3.72188e-15	-0.847815	5.7982e-21	0.829683	2.15476e-19	-0.270969	0.0213206	-0.687675	2.51365e-11	-0.723433	7.07847e-13	-0.734747	2.03279e-13	-0.460401	4.71616e-05	0.670808	1.14101e-10	-0.576285	1.1765e-07
3.4.16.8	3.9	0.3	green	0.941408	9.15806e-35	0.885271	5.69796e-25	0.789507	1.72138e-16	-0.883767	8.75604e-25	0.900497	5.08823e-27	-0.383248	0.000890855	-0.711686	2.42659e-12	-0.789133	1.81934e-16	-0.821268	1.00154e-18	-0.483539	1.68751e-05	0.752144	2.62374e-14	-0.647729	7.7653e-10
9.3.15.3	3.8	0.3	green	0.958368	7.79584e-40	0.87245	1.85548e-23	0.838815	3.68851e-20	-0.878616	3.64965e-24	0.858039	6.09624e-22	-0.295495	0.0117348	-0.734439	2.10478e-13	-0.748558	4.05645e-14	-0.793265	9.81639e-17	-0.395985	0.000575016	0.678265	5.91798e-11	-0.59535	3.47081e-08	gb|ACG41808.1|	transaminase/ transferase, transferring nitrogenous groups [Zea mays]	1e-88	O67781|AAT_AQUAE	Aspartate aminotransferase - Aquifex aeolicus	1e-20
10.3.16.11	3.7	0.3	green	0.953351	3.84464e-38	0.862018	2.4179e-22	0.806322	1.26999e-17	-0.895425	2.65463e-26	0.882426	1.27777e-24	-0.351458	0.00246803	-0.725219	5.83704e-13	-0.776239	1.14545e-15	-0.804295	1.76198e-17	-0.451173	6.96348e-05	0.730501	3.27031e-13	-0.627167	3.75592e-09
8.4.16.10	3.5	0.3	green	0.966472	4.57803e-43	0.863425	1.73184e-22	0.857147	7.47111e-22	-0.892847	5.95345e-26	0.87487	9.90066e-24	-0.344198	0.00307108	-0.754078	2.06811e-14	-0.780992	5.89778e-16	-0.79505	7.48798e-17	-0.409327	0.000356642	0.719857	1.03673e-12	-0.597362	3.03709e-08	gb|ABA54786.1|	ABA-responsive LEA-like protein [Picea glauca] gb|ABA54787.1| ABA-responsive LEA-like protein [Picea glauca]	7e-31
4.2.16.10	3.3	0.3	green	0.945692	6.90592e-36	0.872119	2.01986e-23	0.858325	5.70916e-22	-0.871646	2.27915e-23	0.834798	8.12453e-20	-0.277119	0.0184412	-0.756728	1.48732e-14	-0.754927	1.8617e-14	-0.785109	3.27456e-16	-0.385911	0.000814114	0.650997	5.97807e-10	-0.564215	2.45022e-07	gb|AAU95082.1|	anthocyanidin reductase [Ginkgo biloba]	4e-54	Q9SEV0|BAN_ARATH	Leucoanthocyanidin reductase - Arabidopsis thaliana (Mouse-ear cress)	1e-37
5.1.15.8	3.3	0.3	green	0.962177	2.89366e-41	0.89073	1.13775e-25	0.821642	9.37068e-19	-0.9062	7.11782e-28	0.899151	7.95586e-27	-0.387483	0.000771665	-0.74724	4.75199e-14	-0.799984	3.49214e-17	-0.849086	4.42172e-21	-0.476382	2.33757e-05	0.756568	1.51744e-14	-0.666524	1.64985e-10
4.2.3.15	3.2	0.3	green	0.902793	2.33909e-27	0.829783	2.115e-19	0.861451	2.76346e-22	-0.913633	4.49882e-29	0.901637	3.46743e-27	-0.405135	0.000415286	-0.831702	1.47195e-19	-0.847996	5.57914e-21	-0.837785	4.52549e-20	-0.460564	4.68328e-05	0.731526	2.91812e-13	-0.651623	5.68345e-10	sp|Q50EK4.1|C75A1_PINTA	Cytochrome P450 750A1, RecName	1e-31	O49340|C71AC_ARATH	Cytochrome P450 71A12 - Arabidopsis thaliana (Mouse-ear cress)	3e-15
10.3.12.20	3.1	0.3	green	0.964394	3.6248e-42	0.875206	9.06643e-24	0.796935	5.60879e-17	-0.875822	7.70657e-24	0.864342	1.3903e-22	-0.303756	0.00948815	-0.712312	2.27582e-12	-0.755576	1.71727e-14	-0.778613	8.23925e-16	-0.431943	0.000151458	0.705478	4.54165e-12	-0.592765	4.11465e-08
8.4.21.9	3.1	0.3	green	0.92984	4.12035e-32	0.858589	5.37332e-22	0.889236	1.78301e-25	-0.888334	2.33154e-25	0.840062	2.87407e-20	-0.27901	0.0176258	-0.792108	1.16843e-16	-0.76624	4.39584e-15	-0.771899	2.0707e-15	-0.334956	0.00402705	0.647781	7.73342e-10	-0.548629	6.05822e-07	gb|AAU87300.1|	LEA [Pinus halepensis]	4e-27
7.3.22.22	2.9	0.3	green	0.85303	1.87725e-21	0.761704	7.91639e-15	0.876876	5.8263e-24	-0.823905	6.24275e-19	0.699655	8.05776e-12	-0.196581	0.0979161	-0.838994	3.55939e-20	-0.747012	4.88307e-14	-0.646047	8.87367e-10	-0.228042	0.0540288	0.528488	1.82731e-06	-0.443443	9.5699e-05
9.3.13.21	2.8	0.4	green	0.929833	4.13272e-32	0.803449	2.01787e-17	0.790769	1.42733e-16	-0.792273	1.13986e-16	0.759452	1.05509e-14	-0.138982	0.244293	-0.616821	7.95382e-09	-0.604598	1.86484e-08	-0.675134	7.81465e-11	-0.246996	0.0364676	0.559193	3.29664e-07	-0.459588	4.88305e-05				Q9D7N9|APMAP_MOUSE	Adipocyte plasma membrane-associated protein - Mus musculus (Mouse)	1e-22
1.4.14.4	2.8	0.4	green	0.819435	1.38481e-18	0.800873	3.03694e-17	0.65353	4.87e-10	-0.758527	1.18611e-14	0.757648	1.3251e-14	-0.306262	0.00888531	-0.597933	2.92364e-08	-0.648417	7.35108e-10	-0.696229	1.12188e-11	-0.439105	0.000114015	0.637198	1.76655e-09	-0.561488	2.88031e-07
6.2.21.14	2.7	0.4	green	0.916014	1.76214e-29	0.802473	2.35762e-17	0.788629	1.95968e-16	-0.81391	3.59852e-18	0.82134	9.88711e-19	-0.203154	0.0869798	-0.613156	1.03082e-08	-0.638564	1.59069e-09	-0.695693	1.18102e-11	-0.363152	0.00171682	0.629514	3.15589e-09	-0.506548	5.62566e-06	gb|AAF70460.1|AF240445_1	polyubiquitin [Populus tremula x Populus tremuloides]	5e-51	P08565|UBIQ_TRYCR	Ubiquitin - Trypanosoma cruzi	5e-25
9.3.15.22	2.7	0.4	green	0.96084	9.54117e-41	0.871075	2.63539e-23	0.826989	3.55564e-19	-0.882644	1.20199e-24	0.873589	1.38269e-23	-0.311652	0.00770129	-0.696269	1.11765e-11	-0.73046	3.28537e-13	-0.79308	1.00952e-16	-0.394891	0.000597457	0.709569	3.01045e-12	-0.602737	2.11648e-08	gb|EEF47854.1|	zinc finger protein, putative [Ricinus communis]	1e-47	P40602|APG_ARATH	Anter-specific proline-rich protein APG precursor - Arabidopsis thaliana (Mouse-ear cress)	6e-20
7.4.23.21	2.7	0.4	green	0.842769	1.65975e-20	0.795013	7.53033e-17	0.758475	1.19389e-14	-0.866013	9.28031e-23	0.795772	6.70598e-17	-0.384586	0.000851501	-0.79687	5.66533e-17	-0.791434	1.29263e-16	-0.755484	1.73724e-14	-0.426978	0.000183739	0.674574	8.21018e-11	-0.617514	7.5703e-09
8.4.23.24	2.6	0.4	green	0.872826	1.68404e-23	0.855694	1.03766e-21	0.819254	1.42956e-18	-0.784351	3.65287e-16	0.698211	9.26924e-12	-0.0645767	0.589939	-0.72615	5.27521e-13	-0.670158	1.20713e-10	-0.587579	5.7632e-08	-0.266696	0.0235391	0.485528	1.53935e-05	-0.379626	0.00100577	gb|AAS83984.1|	class IV chitinase A [Pinus monticola]	5e-91	P29022|CHIA_MAIZE	Endochitinase A precursor - Zea mays (Maize)	1e-48
8.2.13.16	2.6	0.4	green	0.952488	7.19445e-38	0.85098	2.93965e-21	0.815483	2.75067e-18	-0.889901	1.46129e-25	0.867538	6.38515e-23	-0.332575	0.00431273	-0.717916	1.27229e-12	-0.744362	6.69075e-14	-0.80718	1.10423e-17	-0.421083	0.000230231	0.713771	1.95864e-12	-0.632306	2.56062e-09
1.3.16.10	2.6	0.4	green	0.911365	1.07192e-28	0.780685	6.1592e-16	0.887433	3.04062e-25	-0.841339	2.2208e-20	0.772869	1.81598e-15	-0.235086	0.0468321	-0.820314	1.18597e-18	-0.764514	5.50677e-15	-0.695687	1.18173e-11	-0.319553	0.00621566	0.590144	4.8821e-08	-0.488734	1.32591e-05
6.1.23.23	2.5	0.4	green	0.878998	3.29028e-24	0.796789	5.73686e-17	0.875755	7.84432e-24	-0.842924	1.60773e-20	0.771789	2.10165e-15	-0.178821	0.132857	-0.80207	2.51338e-17	-0.744319	6.72492e-14	-0.655573	4.12227e-10	-0.28684	0.0145702	0.575468	1.23756e-07	-0.464121	4.01769e-05	gb|ABQ14359.1|	thaumatin-like protein [Pinus taeda]	1e-85	P33679|ZEAM_MAIZE	Zeamatin precursor - Zea mays (Maize)	1e-67
2.1.16.7	2.5	0.4	green	0.813757	3.69291e-18	0.794664	7.94078e-17	0.632291	2.56362e-09	-0.712224	2.29646e-12	0.70457	4.971e-12	-0.148033	0.214618	-0.511377	4.42161e-06	-0.55031	5.50688e-07	-0.58856	5.40957e-08	-0.342175	0.00326098	0.547887	6.31775e-07	-0.447391	8.14326e-05	gb|AAS83984.1|	class IV chitinase A [Pinus monticola]	1e-114	P29022|CHIA_MAIZE	Endochitinase A precursor - Zea mays (Maize)	1e-61
1.3.15.15	2.5	0.4	green	0.917252	1.07034e-29	0.783764	3.97431e-16	0.848643	4.86113e-21	-0.811262	5.62406e-18	0.756183	1.59209e-14	-0.189963	0.109982	-0.767563	3.69327e-15	-0.731697	2.8631e-13	-0.657166	3.61646e-10	-0.272152	0.0207387	0.572301	1.50379e-07	-0.437104	0.000123509	gb|ABA54796.1|	ABA-responsive LEA-like protein [Picea mariana]	4e-25
10.1.2.4	2.5	0.4	green	0.873147	1.55025e-23	0.757987	1.26975e-14	0.823212	7.07435e-19	-0.819139	1.45874e-18	0.736627	1.64195e-13	-0.2649	0.0245286	-0.800344	3.30053e-17	-0.756578	1.51537e-14	-0.66696	1.58947e-10	-0.277434	0.0183032	0.591256	4.54134e-08	-0.464664	3.92415e-05
10.4.18.22	2.4	0.4	green	0.833449	1.05415e-19	0.720673	9.50822e-13	0.790125	1.57087e-16	-0.700039	7.76179e-12	0.637377	1.74254e-09	-0.066368	0.579643	-0.669361	1.29321e-10	-0.594146	3.75788e-08	-0.589028	5.24856e-08	-0.129811	0.277121	0.429418	0.000167159	-0.306855	0.00874775
12.1.17.14	2.4	0.4	green	0.950884	2.23933e-37	0.874362	1.13074e-23	0.844518	1.15757e-20	-0.891879	8.01843e-26	0.831345	1.57527e-19	-0.298505	0.0108678	-0.782679	4.64124e-16	-0.776667	1.07973e-15	-0.756617	1.508e-14	-0.376565	0.00111317	0.682895	3.89885e-11	-0.579444	9.66264e-08
10.1.19.5	2.4	0.4	green	0.843491	1.43107e-20	0.692753	1.56235e-11	0.824627	5.4775e-19	-0.828876	2.50609e-19	0.817155	2.06155e-18	-0.313639	0.00730096	-0.796268	6.21448e-17	-0.779466	7.31207e-16	-0.708641	3.30677e-12	-0.310509	0.00794	0.625674	4.19254e-09	-0.510934	4.52107e-06
9.3.15.1	2.4	0.4	green	0.90332	1.95114e-27	0.8605	3.45239e-22	0.866478	8.28521e-23	-0.921825	1.5833e-30	0.850805	3.0531e-21	-0.400179	0.000495914	-0.861355	2.82665e-22	-0.858829	5.08448e-22	-0.806268	1.28121e-17	-0.487349	1.41447e-05	0.730253	3.36156e-13	-0.65449	4.50402e-10	gb|ACF06507.1|	aldose 1-epimerase-like protein [Elaeis guineensis]	3e-38	Q66HG4|GALM_RAT	Aldose 1-epimerase - Rattus norvegicus (Rat)	4e-21
10.3.2.1	2.3	0.4	green	0.895571	2.5344e-26	0.731396	2.96067e-13	0.86078	3.23434e-22	-0.78531	3.18048e-16	0.760868	8.81018e-15	-0.108196	0.365642	-0.728449	4.10231e-13	-0.679535	5.28175e-11	-0.62392	4.76738e-09	-0.181572	0.1269	0.505408	5.95153e-06	-0.372395	0.00127621
12.2.21.7	2.3	0.4	green	0.870479	3.06515e-23	0.767894	3.5354e-15	0.824704	5.40145e-19	-0.809217	7.90187e-18	0.738841	1.27401e-13	-0.127792	0.284723	-0.755504	1.73274e-14	-0.713014	2.11768e-12	-0.629912	3.06368e-09	-0.239767	0.042501	0.533595	1.39047e-06	-0.431789	0.000152376	emb|CAA71494.1|	peroxidase [Spinacia oleracea]	7e-59	Q43387|PER71_ARATH	Peroxidase 71 precursor - Arabidopsis thaliana (Mouse-ear cress)	2e-56
3.2.8.7	2.3	0.4	green	0.917379	1.0166e-29	0.833553	1.03336e-19	0.79838	4.48539e-17	-0.874083	1.21631e-23	0.847688	5.95583e-21	-0.333471	0.00420314	-0.753473	2.22863e-14	-0.785004	3.32466e-16	-0.792515	1.09921e-16	-0.414083	0.000299344	0.69725	1.01701e-11	-0.60033	2.4901e-08	gb|ABJ09421.1|	DRE-binding protein DREB1 [Aloe vera], putative	9e-32	Q8H1E4|RAP24_ARATH	Ethylene-responsive transcription factor RELATED TO APETALA2 4 - Arabidopsis thaliana (Mouse-ear cress)	2e-28
4.1.3.13	2.2	0.5	green	0.915871	1.86532e-29	0.794945	7.60872e-17	0.866348	8.55071e-23	-0.802748	2.25661e-17	0.754945	1.85756e-14	-0.146133	0.220627	-0.761147	8.50172e-15	-0.708957	3.20286e-12	-0.664671	1.93149e-10	-0.21052	0.0758963	0.538049	1.09168e-06	-0.404558	0.000424014	ref|XP_001275499.1|	lectin family integral membrane protein, putative [Aspergillus clavatus NRRL 1] gb|EAW14073.1| lectin family integral membrane protein, putative [Aspergillus clavatus NRRL 1]	1e-34	Q12907|LMAN2_HUMAN	Vesicular integral-membrane protein VIP36 precursor - Homo sapiens (Human)	5e-07
10.1.21.4	2.2	0.5	green	0.811404	5.4912e-18	0.669775	1.24784e-10	0.778242	8.67584e-16	-0.705809	4.39408e-12	0.666711	1.62371e-10	-0.111779	0.349886	-0.658634	3.20342e-10	-0.592525	4.17982e-08	-0.606354	1.65354e-08	-0.165808	0.163934	0.452669	6.54223e-05	-0.366918	0.00152299	gb|AAB01550.1|	late embryogenesis abundant protein [Picea glauca] gb|ABA54795.1| late embryogenesis abundant protein [Picea glauca] gb|ABA54813.1| late embryogenesis abundant protein [Picea mariana]	1e-26
7.2.2.1	2.2	0.4	green	0.948979	8.21309e-37	0.841781	2.03043e-20	0.793935	8.87155e-17	-0.869926	3.52304e-23	0.863617	1.65406e-22	-0.325357	0.00529144	-0.703922	5.3006e-12	-0.741108	9.79896e-14	-0.787837	2.20133e-16	-0.422712	0.000216409	0.707159	3.83857e-12	-0.602993	2.08003e-08	dbj|BAF56241.1|	cytochrome P450 enzyme [Pisum sativum]	2e-75	Q94IW5|C90D2_ORYSJ	Cytochrome P450 90D2 - Oryza sativa subsp. japonica (Rice)	6e-67
11.2.21.11	2.2	0.5	green	0.864079	1.4809e-22	0.812687	4.42657e-18	0.742717	8.11991e-14	-0.851073	2.88093e-21	0.881997	1.44088e-24	-0.370413	0.00136101	-0.691997	1.678e-11	-0.756179	1.5929e-14	-0.7946	8.01958e-17	-0.448939	7.63949e-05	0.709462	3.04306e-12	-0.634091	2.23801e-09
8.3.15.5	2.2	0.4	green	0.912337	7.41101e-29	0.79113	1.35253e-16	0.74591	5.56908e-14	-0.844212	1.23335e-20	0.83296	1.15795e-19	-0.377167	0.00109126	-0.657173	3.61442e-10	-0.709716	2.9657e-12	-0.785454	3.11493e-16	-0.457644	5.30457e-05	0.717677	1.30463e-12	-0.641789	1.23934e-09	ref|XP_001764398.1|	CLL4A clavata1-like receptor S/T protein kinase protein [Physcomitrella patens subsp. patens] gb|EDQ70665.1| CLL4A clavata1-like receptor S/T protein kinase protein [Physcomitrella patens subsp. patens]	5e-44	Q9LYN8|EXS_ARATH	Leucine-rich repeat receptor protein kinase EXS precursor - Arabidopsis thaliana (Mouse-ear cress)	7e-44
6.1.16.14	2.1	0.5	green	0.911032	1.21534e-28	0.882419	1.28039e-24	0.772726	1.85152e-15	-0.881395	1.70372e-24	0.856998	7.72842e-22	-0.372547	0.00126991	-0.728349	4.14794e-13	-0.794128	8.61518e-17	-0.78238	4.84336e-16	-0.513834	3.90613e-06	0.741875	8.96121e-14	-0.644148	1.0306e-09
9.4.15.21	2.1	0.5	green	0.89785	1.21817e-26	0.797878	4.84825e-17	0.740396	1.06444e-13	-0.864787	1.24903e-22	0.87604	7.27564e-24	-0.453189	6.40118e-05	-0.633465	2.34644e-09	-0.724524	6.29249e-13	-0.831068	1.66002e-19	-0.512394	4.2009e-06	0.781381	5.58165e-16	-0.687102	2.65075e-11	gb|ABY28389.1|	calcium-dependent protein kinase 1 [Datura metel]	1e-19	Q9M9V8|CDPKA_ARATH	Calcium-dependent protein kinase 10 - Arabidopsis thaliana (Mouse-ear cress)	7e-20
1.4.16.7	2.1	0.5	green	0.85506	1.19617e-21	0.787529	2.303e-16	0.73282	2.52526e-13	-0.821473	9.65569e-19	0.790232	1.54608e-16	-0.401534	0.000472553	-0.745463	5.87285e-14	-0.806867	1.16215e-17	-0.734411	2.11126e-13	-0.478052	2.16779e-05	0.707529	3.69881e-12	-0.594691	3.6252e-08
2.3.23.24	2	0.5	green	0.865016	1.18182e-22	0.7777	9.35672e-16	0.903522	1.81973e-27	-0.821144	1.02384e-18	0.748204	4.23276e-14	-0.103925	0.384979	-0.827162	3.44442e-19	-0.733092	2.44927e-13	-0.602685	2.12401e-08	-0.212533	0.073073	0.501054	7.36593e-06	-0.398844	0.000519942
6.4.3.8	2	0.5	green	0.857817	6.41257e-22	0.761885	7.73439e-15	0.652636	5.23655e-10	-0.763425	6.34286e-15	0.782547	4.72969e-16	-0.263346	0.025413	-0.538876	1.0433e-06	-0.612401	1.08694e-08	-0.719486	1.07829e-12	-0.391939	0.000662067	0.636174	1.91037e-09	-0.558303	3.47283e-07
7.2.11.13	2	0.5	green	0.92207	1.42416e-30	0.826967	3.57048e-19	0.841295	2.24091e-20	-0.86542	1.07187e-22	0.841562	2.12266e-20	-0.264375	0.0248242	-0.713713	1.9704e-12	-0.723275	7.19929e-13	-0.735019	1.97121e-13	-0.399614	0.000505958	0.670778	1.14406e-10	-0.552462	4.8699e-07	gb|EEF51074.1|	NAD dependent epimerase/dehydratase, putative [Ricinus communis]	6e-90	Q9SYM5|RHM1_ARATH	Probable rhamnose biosynthetic enzyme 1 - Arabidopsis thaliana (Mouse-ear cress)	2e-85
11.1.10.24	2	0.5	green	0.854466	1.36577e-21	0.813692	3.73407e-18	0.834133	9.23958e-20	-0.78999	1.60262e-16	0.782022	5.0964e-16	-0.25016	0.0340605	-0.698088	9.38027e-12	-0.69043	1.94438e-11	-0.695781	1.17121e-11	-0.374959	0.00117358	0.6118	1.13372e-08	-0.488953	1.31238e-05
2.2.16.10	2	0.5	green	0.860979	3.08698e-22	0.788224	2.0798e-16	0.838775	3.71785e-20	-0.865573	1.0327e-22	0.775273	1.30824e-15	-0.363025	0.00172369	-0.822172	8.52379e-19	-0.789596	1.69883e-16	-0.739697	1.15418e-13	-0.434595	0.000136441	0.662862	2.25048e-10	-0.58807	5.58368e-08	gb|EEF32905.1|	lipid binding protein, putative [Ricinus communis]	8e-21
3.1.16.9	2	0.5	green	0.80755	1.03941e-17	0.778662	8.18265e-16	0.703388	5.58811e-12	-0.779828	6.9495e-16	0.739664	1.15863e-13	-0.327353	0.00500282	-0.725204	5.84631e-13	-0.746295	5.31982e-14	-0.690909	1.85902e-11	-0.42218	0.000220831	0.634132	2.23107e-09	-0.547713	6.38039e-07
7.4.21.18	1.9	0.5	green	0.855015	1.20834e-21	0.8009	3.02411e-17	0.775653	1.2417e-15	-0.762695	6.96929e-15	0.688721	2.2809e-11	-0.0765517	0.522736	-0.704508	5.00147e-12	-0.648987	7.02391e-10	-0.548732	6.02306e-07	-0.280034	0.0171974	0.491636	1.1568e-05	-0.372588	0.00126819	gb|AAQ17050.1|	class IV chitinase Chia4-Pa1 [Picea abies]	4e-90	P29022|CHIA_MAIZE	Endochitinase A precursor - Zea mays (Maize)	1e-58
5.2.22.5	1.9	0.5	green	0.877844	4.49545e-24	0.85594	9.81655e-22	0.872124	2.01677e-23	-0.853192	1.81149e-21	0.798762	4.22687e-17	-0.219926	0.0634152	-0.764977	5.18462e-15	-0.736876	1.59592e-13	-0.704249	5.13156e-12	-0.419416	0.000245206	0.614726	9.22824e-09	-0.55892	3.34972e-07	ref|NP_001047027.1|	beta-1,3-glucanase precursor, putative	2e-36	Q8L868|E1311_ARATH	Putative glucan endo-1,3-beta-glucosidase 11 precursor - Arabidopsis thaliana (Mouse-ear cress)	8e-34
4.1.5.6	1.9	0.5	green	0.865164	1.1403e-22	0.793709	9.1799e-17	0.76301	6.69208e-15	-0.795512	6.97799e-17	0.733165	2.42921e-13	-0.225292	0.0570731	-0.742931	7.91928e-14	-0.755319	1.77311e-14	-0.636614	1.84717e-09	-0.308481	0.00837997	0.590022	4.92098e-08	-0.464635	3.9291e-05
9.1.12.4	1.9	0.5	green	0.873854	1.29095e-23	0.802616	2.3046e-17	0.777476	9.65237e-16	-0.84747	6.2376e-21	0.86862	4.88421e-23	-0.353953	0.0022867	-0.754365	1.99605e-14	-0.802736	2.26107e-17	-0.753535	2.21167e-14	-0.415283	0.000286289	0.693292	1.48467e-11	-0.576358	1.17121e-07
1.1.16.6	1.9	0.5	green	0.844722	1.10954e-20	0.804766	1.63357e-17	0.753536	2.2113e-14	-0.811559	5.35087e-18	0.769132	2.99986e-15	-0.30683	0.00875357	-0.74491	6.27142e-14	-0.762085	7.53865e-15	-0.676853	6.71118e-11	-0.421764	0.00022436	0.641846	1.23385e-09	-0.529011	1.77729e-06
12.3.16.21	1.9	0.5	green	0.875754	7.84599e-24	0.807526	1.04349e-17	0.716457	1.4822e-12	-0.855537	1.07471e-21	0.845154	1.0142e-20	-0.466122	3.68302e-05	-0.704176	5.16914e-12	-0.790912	1.39736e-16	-0.788177	2.09422e-16	-0.562688	2.68302e-07	0.770089	2.64053e-15	-0.690057	2.01346e-11
1.4.8.16	1.8	0.6	green	0.846175	8.19435e-21	0.75436	1.99734e-14	0.798373	4.48987e-17	-0.75985	1.00312e-14	0.777518	9.5958e-16	-0.130899	0.273078	-0.681441	4.44855e-11	-0.675775	7.38455e-11	-0.608743	1.40248e-08	-0.251635	0.0329854	0.529568	1.72538e-06	-0.401121	0.000479565
3.3.21.7	1.8	0.6	green	0.879266	3.05875e-24	0.755627	1.7065e-14	0.858402	5.60898e-22	-0.782754	4.59212e-16	0.709158	3.13848e-12	-0.0800987	0.503597	-0.728884	3.91061e-13	-0.654173	4.62176e-10	-0.601057	2.3711e-08	-0.208097	0.0794109	0.492596	1.10548e-05	-0.370689	0.0013489	dbj|BAD90813.1|	thaumatin-like protein [Cryptomeria japonica]	3e-96	P33679|ZEAM_MAIZE	Zeamatin precursor - Zea mays (Maize)	1e-74
11.3.10.22	1.8	0.5	green	0.864743	1.26245e-22	0.82403	6.10275e-19	0.759152	1.09597e-14	-0.778068	8.88866e-16	0.817248	2.02872e-18	-0.247259	0.0362619	-0.575092	1.26666e-07	-0.624068	4.716e-09	-0.704245	5.13381e-12	-0.414792	0.00029157	0.636581	1.85194e-09	-0.543828	7.93382e-07	ref|NP_187456.1|	SCPL27 (serine carboxypeptidase-like 27); serine-type carboxypeptidase [Arabidopsis thaliana] sp|Q9SFB5.1|SCP27_ARATH RecName: Full=Serine carboxypeptidase-like 27; Flags: Precursor gb|AAF21209.1|AC013483_33 putative serine carboxypeptidase II [Arabidopsis thaliana] gb|AAT71955.1| At3g07990 [Arabidopsis thaliana] gb|AAU95440.1| At3g07990 [Arabidopsis thaliana]	3e-48	Q9SFB5|SCP27_ARATH	Serine carboxypeptidase-like 27 precursor - Arabidopsis thaliana (Mouse-ear cress)	2e-49
4.4.14.14	1.8	0.5	green	0.901521	3.60627e-27	0.775341	1.29607e-15	0.854565	1.33583e-21	-0.808042	9.58957e-18	0.755497	1.73432e-14	-0.156536	0.189143	-0.731136	3.04777e-13	-0.687701	2.50771e-11	-0.656716	3.753e-10	-0.285888	0.0149155	0.561621	2.8578e-07	-0.451802	6.78343e-05
4.4.15.23	1.8	0.6	green	0.871616	2.29675e-23	0.756629	1.50581e-14	0.714432	1.82933e-12	-0.761757	7.86314e-15	0.758099	1.25194e-14	-0.222554	0.0602413	-0.583199	7.62519e-08	-0.616281	8.26544e-09	-0.67903	5.52667e-11	-0.358812	0.00196743	0.597952	2.91999e-08	-0.485186	1.56394e-05	gb|EEF39215.1|	GTP-dependent nucleic acid-binding protein engD, putative [Ricinus communis]	1e-70	Q9NTK5|OLA1_HUMAN	Obg-like ATPase 1 - Homo sapiens (Human)	7e-48
9.2.10.21	1.8	0.5	green	0.813298	3.99194e-18	0.666044	1.71872e-10	0.825849	4.38362e-19	-0.703638	5.45148e-12	0.614422	9.42857e-09	-0.0534676	0.655549	-0.708647	3.30455e-12	-0.585536	6.57035e-08	-0.544867	7.48676e-07	-0.0615599	0.607463	0.40335	0.000442823	-0.285807	0.0149451
12.4.2.12	1.8	0.6	green	0.790779	1.42518e-16	0.701142	6.96912e-12	0.64596	8.93465e-10	-0.707166	3.83598e-12	0.756996	1.43816e-14	-0.217684	0.0662284	-0.494773	9.96797e-06	-0.567619	1.99822e-07	-0.623789	4.81307e-09	-0.419629	0.000243244	0.594781	3.60361e-08	-0.508167	5.19122e-06				P0C7P7|Y1567_ARATH	Probable UDP-glucosyl transferase At1g05670 - Arabidopsis thaliana (Mouse-ear cress)	2e-40
7.4.15.5	1.8	0.6	green	0.875657	8.04934e-24	0.767388	3.77951e-15	0.714406	1.83434e-12	-0.790867	1.40667e-16	0.816739	2.21559e-18	-0.344443	0.00304879	-0.591387	4.50264e-08	-0.670916	1.13045e-10	-0.72746	4.57243e-13	-0.395778	0.0005792	0.691941	1.68689e-11	-0.563394	2.57289e-07
12.2.15.21	1.8	0.6	green	0.810227	6.68316e-18	0.769518	2.8495e-15	0.690438	1.94301e-11	-0.77617	1.15636e-15	0.767953	3.50799e-15	-0.274035	0.0198406	-0.66	2.85973e-10	-0.700507	7.41594e-12	-0.677708	6.21955e-11	-0.412749	0.000314498	0.635199	2.05749e-09	-0.540466	9.55944e-07	ref|NP_001050802.1|	vesicle transport protein, putative	4e-64	Q9SJL6|MEM11_ARATH	Membrin-11 - Arabidopsis thaliana (Mouse-ear cress)	2e-58
8.1.23.8	1.8	0.6	green	0.874262	1.1607e-23	0.774897	1.37748e-15	0.789835	1.63994e-16	-0.842037	1.92741e-20	0.777465	9.6669e-16	-0.341889	0.00328867	-0.795052	7.48502e-17	-0.810902	5.9724e-18	-0.696216	1.12334e-11	-0.416511	0.000273474	0.665528	1.79595e-10	-0.553192	4.6699e-07
1.2.18.12	1.7	0.6	green	0.850308	3.39993e-21	0.814863	3.05887e-18	0.835087	7.68138e-20	-0.741802	9.03792e-14	0.690484	1.93452e-11	-0.0734717	0.539647	-0.694205	1.36127e-11	-0.641984	1.22063e-09	-0.556928	3.76266e-07	-0.243659	0.0391572	0.477728	2.19979e-05	-0.334819	0.00404302	gb|AAS83984.1|	class IV chitinase A [Pinus monticola]	1e-117	P29022|CHIA_MAIZE	Endochitinase A precursor - Zea mays (Maize)	2e-65
11.3.3.6	1.7	0.6	green	0.816148	2.45337e-18	0.757711	1.31472e-14	0.675043	7.87757e-11	-0.686552	2.7889e-11	0.679165	5.46013e-11	-0.100357	0.401597	-0.493984	1.03499e-05	-0.515929	3.51171e-06	-0.56152	2.87487e-07	-0.288247	0.0140724	0.501183	7.31988e-06	-0.395967	0.000575371	gb|ACP43363.1|	class IV chitinase [Pseudotsuga menziesii]	1e-115	P29022|CHIA_MAIZE	Endochitinase A precursor - Zea mays (Maize)	4e-77
12.2.10.3	1.7	0.6	green	0.871709	2.24293e-23	0.800805	3.06969e-17	0.858199	5.87665e-22	-0.813421	3.90944e-18	0.800962	2.99468e-17	-0.221605	0.061372	-0.692004	1.67695e-11	-0.673233	9.23577e-11	-0.688895	2.24431e-11	-0.346555	0.00286223	0.60643	1.645e-08	-0.507904	5.25958e-06	dbj|BAE43553.2|	lycopene beta cyclase [Taxodium distichum var. imbricarium], putative	1e-88	Q40424|LCYB_NARPS	Lycopene beta cyclase, chloroplast/chromoplast precursor - Narcissus pseudonarcissus (Daffodil)	8e-83
8.2.17.7	1.7	0.6	green	0.868959	4.4885e-23	0.81457	3.21568e-18	0.848656	4.84744e-21	-0.805172	1.52997e-17	0.820678	1.11213e-18	-0.240209	0.0421097	-0.709143	3.1432e-12	-0.71964	1.06083e-12	-0.691519	1.75538e-11	-0.345947	0.00291491	0.618108	7.25585e-09	-0.503764	6.45285e-06
7.2.15.23	1.7	0.6	green	0.788868	1.89185e-16	0.659164	3.06581e-10	0.747947	4.36543e-14	-0.717828	1.28413e-12	0.706556	4.07786e-12	-0.247871	0.0357882	-0.587479	5.8003e-08	-0.571548	1.57454e-07	-0.660444	2.75604e-10	-0.281663	0.016534	0.542955	8.32904e-07	-0.460265	4.74375e-05	gb|ABV27483.1|	fasciclin-like arabinogalactan protein 12 [Gossypium hirsutum]	9e-17	Q9LZX4|FLA10_ARATH	Fasciclin-like arabinogalactan protein 10 precursor - Arabidopsis thaliana (Mouse-ear cress)	3e-16
9.4.16.19	1.7	0.6	green	0.865135	1.14843e-22	0.819254	1.4296e-18	0.890008	1.41476e-25	-0.873089	1.57365e-23	0.807701	1.01408e-17	-0.321185	0.0059424	-0.858945	4.95047e-22	-0.823532	6.67766e-19	-0.7276	4.5031e-13	-0.429279	0.000168063	0.648499	7.30295e-10	-0.56745	2.01869e-07	ref|NP_564316.1|	ATNUDX15 (ARABIDOPSIS THALIANA NUDIX HYDROLASE HOMOLOG 15); hydrolase [Arabidopsis thaliana] ref|NP_849725.2| ATNUDX15 (ARABIDOPSIS THALIANA NUDIX HYDROLASE HOMOLOG 15); hydrolase [Arabidopsis thaliana] ref|NP_001031104.1| ATNUDX15 (ARABIDOPSIS THALIANA NUDIX HYDROLASE HOMOLOG 15); hydrolase [Arabidopsis thaliana] dbj|BAF00412.1| hypothetical protein [Arabidopsis thaliana]	1e-63	Q8GYB1|NUD15_ARATH	Nudix hydrolase 15, mitochondrial precursor - Arabidopsis thaliana (Mouse-ear cress)	6e-65
8.2.23.18	1.6	0.6	green	0.806411	1.2517e-17	0.691318	1.78893e-11	0.737561	1.47578e-13	-0.66583	1.75035e-10	0.629723	3.10707e-09	-0.00493385	0.96719	-0.567449	2.01877e-07	-0.520189	2.82201e-06	-0.497811	8.61776e-06	-0.182435	0.125073	0.418306	0.000255671	-0.314983	0.00704067	ref|NP_194934.1|	calcium-binding EF hand family protein [Arabidopsis thaliana] emb|CAA16584.1| putative protein [Arabidopsis thaliana] emb|CAB79924.1| putative protein [Arabidopsis thaliana] gb|AAL59985.1| unknown protein [Arabidopsis thaliana] gb|AAM67515.1| unknown protein [Arabidopsis thaliana]	6e-06
7.3.7.6	1.6	0.6	green	0.815538	2.7246e-18	0.70475	4.88267e-12	0.65019	6.37855e-10	-0.698369	9.12897e-12	0.736194	1.72501e-13	-0.1567	0.188675	-0.537503	1.12475e-06	-0.594621	3.64208e-08	-0.569803	1.75102e-07	-0.280171	0.0171406	0.550915	5.32031e-07	-0.416862	0.000269908	ref|XP_002331947.1|	AP2/ERF domain-containing transcription factor [Populus trichocarpa] gb|EEF11855.1| AP2/ERF domain-containing transcription factor [Populus trichocarpa]	1e-21	O04681|PTI5_SOLLC	Pathogenesis-related genes transcriptional activator PTI5 - Solanum lycopersicum (Tomato) (Lycopersicon esculentum)	1e-22
8.2.1.8	1.6	0.6	green	0.819624	1.33944e-18	0.70368	5.4289e-12	0.834877	8.00123e-20	-0.720585	9.59714e-13	0.62942	3.17813e-09	-0.0388608	0.745865	-0.698815	8.74244e-12	-0.591784	4.38747e-08	-0.527796	1.89558e-06	-0.183179	0.123514	0.417812	0.000260466	-0.331204	0.00448517	gb|EEF29058.1|	triacylglycerol lipase, putative [Ricinus communis]	2e-47	O42807|FAEA_ASPNG	Feruloyl esterase A precursor - Aspergillus niger	6e-06
2.2.5.12	1.6	0.6	green	0.802592	2.31346e-17	0.690163	1.99364e-11	0.754223	2.03144e-14	-0.708537	3.34172e-12	0.729921	3.48767e-13	-0.198464	0.0946787	-0.527184	1.95804e-06	-0.538415	1.07e-06	-0.633709	2.30368e-09	-0.308696	0.00833233	0.559895	3.16363e-07	-0.475197	2.46538e-05	gb|EEF45223.1|	eukaryotic translation initiation factor 2c, putative [Ricinus communis]	2e-27	Q9XGW1|PINH_ARATH	Protein PINHEAD - Arabidopsis thaliana (Mouse-ear cress)	1e-27
10.1.20.23	1.6	0.6	green	0.776764	1.06528e-15	0.752629	2.47238e-14	0.74577	5.66266e-14	-0.706538	4.0851e-12	0.671429	1.08107e-10	-0.155453	0.192262	-0.647285	8.04429e-10	-0.626299	4.00423e-09	-0.592143	4.28557e-08	-0.239944	0.042344	0.493668	1.05066e-05	-0.380203	0.000986629
5.2.17.8	1.6	0.6	green	0.879845	2.61137e-24	0.787827	2.20464e-16	0.723742	6.84685e-13	-0.778853	7.96678e-16	0.747708	4.49251e-14	-0.233519	0.0483606	-0.672615	9.74896e-11	-0.696849	1.05705e-11	-0.680597	4.80087e-11	-0.385956	0.000812869	0.603273	2.04087e-08	-0.508862	5.01486e-06	gb|ACG44263.1|	F-box domain containing protein [Zea mays]	1e-43	Q9FNK5|FB285_ARATH	F-box protein At5g46170 - Arabidopsis thaliana (Mouse-ear cress)	4e-43
7.1.15.6	1.6	0.6	green	0.864848	1.23069e-22	0.74772	4.48603e-14	0.728707	3.98742e-13	-0.756622	1.50706e-14	0.763531	6.25601e-15	-0.263403	0.0253797	-0.610632	1.23002e-08	-0.644961	9.66754e-10	-0.677082	6.57601e-11	-0.372843	0.00125772	0.604898	1.82697e-08	-0.521363	2.65563e-06
6.1.22.9	1.6	0.6	green	0.827661	3.14056e-19	0.779696	7.07938e-16	0.76729	3.82895e-15	-0.763151	6.57084e-15	0.690055	2.01399e-11	-0.165788	0.163986	-0.722116	8.15175e-13	-0.662151	2.38898e-10	-0.597427	3.02389e-08	-0.349874	0.00258968	0.52614	2.06887e-06	-0.451938	6.74496e-05				P52747|ZN143_HUMAN	Zinc finger protein 143 - Homo sapiens (Human)	9e-08
11.2.16.19	1.6	0.6	green	0.85204	2.33327e-21	0.822439	8.12618e-19	0.847405	6.32431e-21	-0.817402	1.97508e-18	0.816841	2.1768e-18	-0.294286	0.0120996	-0.709639	2.9891e-12	-0.717817	1.28551e-12	-0.71631	1.50522e-12	-0.418799	0.000250978	0.641868	1.23174e-09	-0.530207	1.66762e-06	emb|CAB56231.1|	betanidin-5-O-glucosyltransferase [Dorotheanthus bellidiformis]	2e-08	Q9M156|HQGT_ARATH	Probable hydroquinone glucosyltransferase - Arabidopsis thaliana (Mouse-ear cress)	1e-08
5.3.9.12	1.6	0.6	green	0.852557	2.08339e-21	0.740001	1.11426e-13	0.850073	3.57653e-21	-0.794912	7.64689e-17	0.758176	1.23986e-14	-0.217562	0.0663836	-0.781256	5.68159e-16	-0.742413	8.41514e-14	-0.6536	4.84257e-10	-0.324131	0.0054758	0.568348	1.91222e-07	-0.451336	6.91645e-05
6.4.19.8	1.6	0.6	green	0.868542	4.97966e-23	0.803852	1.89172e-17	0.772752	1.84498e-15	-0.847255	6.52773e-21	0.844689	1.11732e-20	-0.379696	0.00100344	-0.716294	1.50769e-12	-0.751237	2.93158e-14	-0.783386	4.19531e-16	-0.426413	0.000187787	0.704679	4.9171e-12	-0.604529	1.87356e-08	gb|AAG13594.1|AC051633_10	mucin-like protein [Oryza sativa] gb|AAP54868.1| Strictosidine synthase family protein, expressed [Oryza sativa (japonica cultivar-group)] gb|EAZ16859.1| hypothetical protein OsJ_32333 [Oryza sativa Japonica Group]	1e-36	Q9D7N9|APMAP_MOUSE	Adipocyte plasma membrane-associated protein - Mus musculus (Mouse)	2e-16
8.1.14.3	1.6	0.6	green	0.854288	1.42106e-21	0.780674	6.16899e-16	0.761006	8.65674e-15	-0.811878	5.07166e-18	0.78939	1.75144e-16	-0.262187	0.0260898	-0.724457	6.33856e-13	-0.740713	1.02593e-13	-0.65275	5.18855e-10	-0.410589	0.000340533	0.631655	2.68911e-09	-0.518371	3.09917e-06
12.3.14.24	1.6	0.6	green	0.856904	7.89426e-22	0.805952	1.34848e-17	0.856095	9.47984e-22	-0.84298	1.58935e-20	0.807527	1.04338e-17	-0.291506	0.0129756	-0.819659	1.33137e-18	-0.807527	1.0433e-17	-0.688738	2.27739e-11	-0.415363	0.000285442	0.640111	1.41166e-09	-0.537447	1.12816e-06
6.2.8.11	1.6	0.6	green	0.833822	9.81169e-20	0.737543	1.47874e-13	0.696413	1.10228e-11	-0.805477	1.45646e-17	0.78263	4.67353e-16	-0.393081	0.000636356	-0.626545	3.93223e-09	-0.680493	4.84571e-11	-0.729328	3.72357e-13	-0.451024	7.00675e-05	0.70501	4.75789e-12	-0.603	2.07907e-08
9.4.8.14	1.6	0.6	green	0.863591	1.66434e-22	0.810375	6.52124e-18	0.700291	7.57357e-12	-0.873403	1.45115e-23	0.849636	3.92945e-21	-0.501712	7.13361e-06	-0.685011	3.21371e-11	-0.769304	2.93192e-15	-0.824841	5.26842e-19	-0.587415	5.82407e-08	0.795551	6.93676e-17	-0.71611	1.53688e-12
10.4.15.24	1.6	0.6	green	0.803165	2.11152e-17	0.763979	5.90355e-15	0.706918	3.93266e-12	-0.763026	6.67825e-15	0.759162	1.09454e-14	-0.410515	0.000341466	-0.621584	5.65004e-09	-0.671422	1.0818e-10	-0.71812	1.24532e-12	-0.476476	2.32769e-05	0.688217	2.39045e-11	-0.582835	7.80339e-08	ref|NP_001049397.1|	dnaK protein, expressed	3e-44	P54652|HSP72_HUMAN	Heat shock-related 70 kDa protein 2 - Homo sapiens (Human)	1e-16
11.2.17.18	1.5	0.7	green	0.820708	1.10617e-18	0.728302	4.16914e-13	0.771562	2.16695e-15	-0.700679	7.29217e-12	0.662815	2.2593e-10	-0.0455282	0.704127	-0.617869	7.38085e-09	-0.564354	2.42997e-07	-0.543631	8.02142e-07	-0.208749	0.0784525	0.45279	6.50919e-05	-0.342656	0.00321497
3.4.15.19	1.5	0.7	green	0.807947	9.73998e-18	0.667114	1.56873e-10	0.77982	6.95753e-16	-0.677458	6.35986e-11	0.624508	4.5668e-09	-0.0757907	0.526889	-0.635226	2.05339e-09	-0.571269	1.60157e-07	-0.564024	2.4782e-07	-0.159764	0.180069	0.43056	0.000159881	-0.309047	0.00825513
9.4.15.4	1.5	0.7	green	0.817728	1.8664e-18	0.701772	6.55178e-12	0.7299	3.49568e-13	-0.758567	1.18013e-14	0.72181	8.42336e-13	-0.216563	0.0676721	-0.648219	7.46788e-10	-0.663194	2.18836e-10	-0.599946	2.55518e-08	-0.30949	0.00815854	0.579236	9.78937e-08	-0.45336	6.3556e-05	ref|XP_002150737.1|	ureidoglycolate hydrolase, putative [Penicillium marneffei ATCC 18224] gb|EEA22128.1| ureidoglycolate hydrolase, putative [Penicillium marneffei ATCC 18224]	3e-51	P32459|ALLA_YEAST	Ureidoglycolate hydrolase - Saccharomyces cerevisiae (Baker's yeast)	2e-09
10.2.13.16	0.7	1.5	green	-0.783906	3.89383e-16	-0.685241	3.14642e-11	-0.738477	1.32846e-13	0.659541	2.97124e-10	-0.605496	1.75377e-08	-0.0849921	0.477799	0.609772	1.30592e-08	0.504936	6.09142e-06	0.493568	1.05566e-05	0.0213844	0.85849	-0.335254	0.0039925	0.235244	0.0466807				Q3UMR5|C109A_MOUSE	Coiled-coil domain-containing protein 109A - Mus musculus (Mouse)	3e-07
7.3.6.1	0.7	1.5	green	-0.795294	7.21474e-17	-0.780259	6.54067e-16	-0.774949	1.36758e-15	0.748095	4.28857e-14	-0.646585	8.5033e-10	0.0611746	0.609717	0.759308	1.07451e-14	0.677038	6.60205e-11	0.588696	5.36224e-08	0.164067	0.168467	-0.434965	0.00013446	0.355571	0.00217556	gb|ACO57440.1|	cholinephosphate cytidylyltransferase [Elaeis oleifera]	3e-77	Q9QZC4|PCY1B_RAT	Choline-phosphate cytidylyltransferase B - Rattus norvegicus (Rat)	3e-54
5.1.19.11	0.7	1.5	green	-0.759527	1.04507e-14	-0.747906	4.38699e-14	-0.618717	6.94613e-09	0.713611	1.99131e-12	-0.706086	4.27421e-12	0.245102	0.0379746	0.509571	4.8404e-06	0.550463	5.45909e-07	0.659801	2.90765e-10	0.404434	0.00042591	-0.572825	1.45626e-07	0.553639	4.55149e-07	gb|AAM28914.1|	TIR/P-loop/LRR [Pinus taeda]	7e-29	O50052|DRL25_ARATH	Putative disease resistance protein At4g19050 - Arabidopsis thaliana (Mouse-ear cress)	4e-13
2.2.19.23	0.7	1.5	green	-0.814609	3.19416e-18	-0.818311	1.6862e-18	-0.678156	5.97604e-11	0.758	1.26764e-14	-0.741162	9.73736e-14	0.276478	0.018725	0.587155	5.92255e-08	0.655996	3.98193e-10	0.674773	8.06721e-11	0.409227	0.000357946	-0.632751	2.47625e-09	0.524625	2.2402e-06	gb|AAD22149.1|AF061282_2	patatin-like protein [Sorghum bicolor]	4e-28	Q2MY55|PATD3_SOLTU	Patatin group D-3 precursor - Solanum tuberosum (Potato)	2e-12
6.1.8.6	0.7	1.5	green	-0.831465	1.53968e-19	-0.754946	1.85722e-14	-0.700529	7.39955e-12	0.812526	4.54825e-18	-0.794345	8.33529e-17	0.350634	0.00253069	0.690738	1.88908e-11	0.737927	1.41509e-13	0.724995	5.98009e-13	0.372336	0.00127865	-0.683082	3.8329e-11	0.569206	1.8155e-07	gb|AAN01133.1|	geranyl diphosphate synthase [Abies grandis]	7e-75	Q43133|GGPPS_SINAL	Geranylgeranyl pyrophosphate synthetase, chloroplast/chromoplast precursor - Sinapis alba (White mustard) (Brassica hirta)	5e-59
7.3.15.18	0.7	1.5	green	-0.841551	2.1276e-20	-0.792893	1.03833e-16	-0.769513	2.85149e-15	0.837001	5.2825e-20	-0.826256	4.06861e-19	0.3954	0.000586926	0.732222	2.69998e-13	0.776262	1.14178e-15	0.771204	2.27392e-15	0.408693	0.000364994	-0.718234	1.23051e-12	0.607966	1.47987e-08	gb|ACA04886.1|	acid phosphatase [Picea abies]	2e-51	P27061|PPA1_SOLLC	Acid phosphatase 1 precursor - Solanum lycopersicum (Tomato) (Lycopersicon esculentum)	3e-44
5.3.19.12	0.6	1.8	green	-0.836845	5.44747e-20	-0.79799	4.76509e-17	-0.672827	9.57014e-11	0.769175	2.9829e-15	-0.759954	9.89958e-15	0.185495	0.118759	0.613889	9.79032e-09	0.649167	6.9237e-10	0.694797	1.2867e-11	0.308659	0.00834051	-0.575968	1.19989e-07	0.513777	3.91749e-06	ref|NP_199916.1|	short-chain dehydrogenase/reductase (SDR) family protein [Arabidopsis thaliana] dbj|BAB08749.1| carbonyl reductase-like protein [Arabidopsis thaliana] gb|AAV74232.1| At5g51030 [Arabidopsis thaliana] gb|AAW39010.1| At5g51030 [Arabidopsis thaliana]	2e-21	Q8MI29|CBR1_MACFA	Carbonyl reductase [NADPH] 1 - Macaca fascicularis (Crab eating macaque) (Cynomolgus monkey)	1e-13
9.3.20.12	0.6	1.7	green	-0.810831	6.04356e-18	-0.660149	2.82459e-10	-0.779835	6.94266e-16	0.669062	1.32709e-10	-0.668573	1.38412e-10	0.0405244	0.735377	0.62581	4.15098e-09	0.569731	1.75863e-07	0.560684	3.0202e-07	0.111508	0.351061	-0.414931	0.000290068	0.287277	0.014414	ref|NP_001031507.1|	CDKB1;2 (cyclin-dependent kinase B1;2); cyclin binding / kinase/ protein serine/threonine kinase [Arabidopsis thaliana] sp|Q2V419.2|CKB12_ARATH RecName: Full=Cyclin-dependent kinase B1-2; Short=CDKB1;2 gb|AAC67356.1| putative cell division control protein kinase [Arabidopsis thaliana] emb|CAC34053.1| cyclin dependent kinase [Arabidopsis thaliana]	1e-49	Q2V419|CKB12_ARATH	Cyclin-dependent kinase B1-2 - Arabidopsis thaliana (Mouse-ear cress)	7e-51
1.3.19.14	0.6	1.6	green	-0.806589	1.216e-17	-0.792948	1.02975e-16	-0.753157	2.31697e-14	0.790979	1.38343e-16	-0.709681	2.9763e-12	0.163044	0.171175	0.71197	2.357e-12	0.672191	1.01171e-10	0.639678	1.45977e-09	0.245449	0.0376943	-0.532021	1.51336e-06	0.463606	4.10829e-05	ref|NP_001042508.1|	1_ORYSJ Salt stress root protein RS1	4e-10	Q0JPA6|SRS1_ORYSJ	Salt stress root protein RS1 - Oryza sativa subsp. japonica (Rice)	3e-11
4.4.22.23	0.6	1.8	green	-0.769012	3.0483e-15	-0.74165	9.19976e-14	-0.566099	2.18928e-07	0.658537	3.22934e-10	-0.713126	2.09335e-12	0.204626	0.0846687	0.433516	0.000142375	0.521473	2.64053e-06	0.659819	2.90327e-10	0.338639	0.00361833	-0.562212	2.75963e-07	0.485404	1.54821e-05	gb|EEF28676.1|	structural constituent of cell wall, putative [Ricinus communis]	8e-37
8.1.10.16	0.6	1.7	green	-0.833252	1.09474e-19	-0.73496	1.98443e-13	-0.804616	1.67342e-17	0.800788	3.07786e-17	-0.752356	2.55655e-14	0.197491	0.0963397	0.772717	1.8539e-15	0.742347	8.47988e-14	0.629776	3.09487e-09	0.296607	0.0114077	-0.561336	2.90627e-07	0.428362	0.000174157	gb|ABG22095.1|	5-methyltetrahydropteroyltriglutamate-homocysteine methyltransferase, putative, expressed [Oryza sativa (japonica cultivar-group)] gb|ABG22096.1| 5-methyltetrahydropteroyltriglutamate-homocysteine methyltransferase, putative, expressed [Oryza sativa (japonica cultivar-group)]	2e-63	Q42662|METE_SOLSC	5-methyltetrahydropteroyltriglutamate--homocysteine methyltransferase - Solenostemon scutellarioides (Coleus) (Coleus blumei)	2e-62
8.4.13.20	0.6	1.7	green	-0.819326	1.41156e-18	-0.806546	1.22448e-17	-0.743527	7.383e-14	0.791424	1.29443e-16	-0.76057	9.15233e-15	0.234103	0.0477869	0.702084	6.35452e-12	0.715897	1.57142e-12	0.678388	5.85318e-11	0.326746	0.00508904	-0.597401	3.02913e-08	0.505498	5.92502e-06	ref|XP_002422654.1|	histone H3, putative [Pediculus humanus corporis] gb|EEB09916.1| histone H3, putative [Pediculus humanus corporis]	7e-59	P68428|H32_WHEAT	Histone H3.2 - Triticum aestivum (Wheat)	3e-59
8.2.19.22	0.6	1.8	green	-0.837815	4.49913e-20	-0.799261	3.91044e-17	-0.806803	1.17437e-17	0.805118	1.54337e-17	-0.74405	6.94215e-14	0.184946	0.119874	0.733538	2.32957e-13	0.686326	2.84765e-11	0.613752	9.88525e-09	0.2916	0.0129452	-0.568655	1.87711e-07	0.466177	3.67421e-05
3.3.20.8	0.6	1.8	green	-0.759755	1.01522e-14	-0.698664	8.87139e-12	-0.557062	3.73364e-07	0.676104	7.17245e-11	-0.738913	1.26345e-13	0.258194	0.0285405	0.431033	0.000156955	0.534983	1.28996e-06	0.623667	4.85609e-09	0.423832	0.000207349	-0.603246	2.04464e-08	0.526908	1.98677e-06	gb|AAO61225.1|	(-)-alpha-pinene synthase [Pinus taeda]	1e-136	O24475|TPSD3_ABIGR	Pinene synthase, chloroplast precursor - Abies grandis (Grand fir)	1e-112
12.2.11.14	0.6	1.6	green	-0.859224	4.64185e-22	-0.843635	1.38924e-20	-0.719718	1.0521e-12	0.853418	1.72318e-21	-0.817329	2.00031e-18	0.334674	0.00405999	0.755026	1.83889e-14	0.805862	1.36835e-17	0.731142	3.04571e-13	0.4496	7.43354e-05	-0.694589	1.31249e-11	0.578737	1.00996e-07	ref|NP_176439.1|	protease inhibitor/seed storage/lipid transfer protein (LTP) family protein [Arabidopsis thaliana] gb|AAD43607.1|AC005698_6 T3P18.6 [Arabidopsis thaliana] gb|AAK76636.1| putative proline-rich cell wall protein [Arabidopsis thaliana] gb|AAL85077.1| putative proline-rich cell wall protein [Arabidopsis thaliana] gb|AAM65121.1| putative proline-rich cell wall protein [Arabidopsis thaliana]	3e-24	Q00451|PRF1_SOLLC	36.4 kDa proline-rich protein - Solanum lycopersicum (Tomato) (Lycopersicon esculentum)	3e-17
11.1.6.13	0.6	1.8	green	-0.870709	2.89182e-23	-0.83074	1.76606e-19	-0.763704	6.11778e-15	0.870099	3.37333e-23	-0.826424	3.94527e-19	0.357185	0.00206958	0.769752	2.76194e-15	0.803647	1.95488e-17	0.717725	1.29808e-12	0.46586	3.72519e-05	-0.714254	1.86343e-12	0.583238	7.60614e-08	gb|ABR27719.1|	dirigent-like protein [Picea sitchensis]	9e-70	P13240|DR206_PEA	Disease resistance response protein 206 - Pisum sativum (Garden pea)	2e-08
7.4.12.1	0.6	1.6	green	-0.829601	2.18818e-19	-0.797312	5.2924e-17	-0.707924	3.55465e-12	0.850224	3.46247e-21	-0.788115	2.11341e-16	0.434876	0.000134935	0.735363	1.89585e-13	0.762014	7.60723e-15	0.780644	6.19474e-16	0.464978	3.87099e-05	-0.723917	6.71866e-13	0.647919	7.64891e-10	ref|XP_002307453.1|	nramp transporter [Populus trichocarpa] gb|EEE94449.1| nramp transporter [Populus trichocarpa]	2e-35	Q9S9N8|NRAM6_ARATH	Metal transporter Nramp6 - Arabidopsis thaliana (Mouse-ear cress)	1e-22
11.2.18.17	0.5	2	green	-0.844892	1.07113e-20	-0.789898	1.62469e-16	-0.779082	7.7158e-16	0.794278	8.42161e-17	-0.746141	5.41819e-14	0.156368	0.189624	0.710336	2.78469e-12	0.670776	1.14417e-10	0.678673	5.70602e-11	0.263536	0.0253031	-0.543198	8.21687e-07	0.492912	1.08907e-05	gb|ABQ14358.1|	cyclophilin [Pinus taeda], putative	5e-87	Q39613|CYPH_CATRO	Peptidyl-prolyl cis-trans isomerase - Catharanthus roseus (Madagascar periwinkle) (Vinca rosea)	2e-77
11.1.10.20	0.5	2	green	-0.849822	3.77565e-21	-0.843698	1.37121e-20	-0.670703	1.15154e-10	0.800525	3.20795e-17	-0.774507	1.45291e-15	0.214573	0.0702971	0.622712	5.20583e-09	0.66052	2.7385e-10	0.677275	6.46404e-11	0.326743	0.00508951	-0.620084	6.29613e-09	0.513918	3.8895e-06
11.1.20.9	0.5	1.9	green	-0.906496	6.40359e-28	-0.885315	5.62603e-25	-0.815602	2.69524e-18	0.877509	4.91819e-24	-0.830922	1.70652e-19	0.292658	0.0126062	0.77659	1.09127e-15	0.785736	2.99058e-16	0.752438	2.53114e-14	0.371852	0.00129895	-0.674125	8.54077e-11	0.574048	1.35085e-07	gb|AAK51119.1|	xyloglucan endo-transglycosylase [Carica papaya]	8e-63	P93046|XTH31_ARATH	Probable xyloglucan endotransglucosylase/hydrolase protein 31 precursor - Arabidopsis thaliana (Mouse-ear cress)	2e-61
2.4.9.7	0.5	2	green	-0.865188	1.13381e-22	-0.877184	5.36543e-24	-0.701981	6.41919e-12	0.842665	1.69539e-20	-0.830773	1.75509e-19	0.289807	0.0135379	0.664346	1.98538e-10	0.726462	5.0993e-13	0.74221	8.61707e-14	0.422282	0.000219981	-0.679187	5.44925e-11	0.572192	1.51385e-07	gb|EEF32102.1|	structural constituent of cell wall, putative [Ricinus communis]	4e-73
4.3.18.12	0.5	1.9	green	-0.877692	4.68202e-24	-0.852665	2.03418e-21	-0.840441	2.66295e-20	0.90226	2.8066e-27	-0.847756	5.87078e-21	0.379043	0.00102549	0.824753	5.35306e-19	0.824843	5.26697e-19	0.787448	2.33061e-16	0.442954	9.76166e-05	-0.72074	9.44046e-13	0.633588	2.32484e-09	gb|AAU95082.1|	anthocyanidin reductase [Ginkgo biloba]	4e-82	Q9SEV0|BAN_ARATH	Leucoanthocyanidin reductase - Arabidopsis thaliana (Mouse-ear cress)	2e-58
3.3.12.20	0.5	1.9	green	-0.884481	7.14637e-25	-0.836079	6.33018e-20	-0.848792	4.7093e-21	0.904968	1.10008e-27	-0.881591	1.61323e-24	0.416058	0.00027814	0.796841	5.69049e-17	0.797972	4.77809e-17	0.832718	1.21277e-19	0.501978	7.0418e-06	-0.737471	1.49108e-13	0.667798	1.47939e-10	gb|AAU95082.1|	anthocyanidin reductase [Ginkgo biloba]	1e-74	Q9SEV0|BAN_ARATH	Leucoanthocyanidin reductase - Arabidopsis thaliana (Mouse-ear cress)	3e-47
5.2.7.13	4.2	0.2	greenyellow	0.714176	1.87842e-12	0.777622	9.45773e-16	0.545413	7.26122e-07	-0.844713	1.11164e-20	0.875369	8.68405e-24	-0.764599	5.44666e-15	-0.624557	4.55058e-09	-0.803261	2.07958e-17	-0.919552	4.1515e-30	-0.840211	2.78918e-20	0.922459	1.20349e-30	-0.912073	8.19583e-29	gb|AAM28916.1|	NBS/LRR [Pinus taeda]	3e-36	Q9FW44|ADR1_ARATH	Disease resistance protein ADR1 - Arabidopsis thaliana (Mouse-ear cress)	9e-22
9.4.13.9	3.1	0.3	greenyellow	0.73915	1.22939e-13	0.786727	2.58926e-16	0.571509	1.57829e-07	-0.853458	1.70813e-21	0.886782	3.67917e-25	-0.776985	1.03314e-15	-0.622985	5.10358e-09	-0.800325	3.31039e-17	-0.953593	3.21623e-38	-0.808871	8.36678e-18	0.944252	1.68409e-35	-0.914549	3.14708e-29	gb|EEF51570.1|	aldo-keto reductase, putative [Ricinus communis]	3e-69	P26690|6DCS_SOYBN	NAD(P)H-dependent 6'-deoxychalcone synthase - Glycine max (Soybean)	2e-57
6.2.2.20	2.8	0.4	greenyellow	0.760102	9.71434e-15	0.822931	7.43994e-19	0.629853	3.07719e-09	-0.899685	6.6676e-27	0.906928	5.48803e-28	-0.760641	9.06933e-15	-0.720318	9.87255e-13	-0.883635	9.08947e-25	-0.93808	5.98324e-34	-0.814546	3.22895e-18	0.947172	2.69252e-36	-0.905411	9.41212e-28
9.4.8.4	2.2	0.5	greenyellow	0.714088	1.89559e-12	0.787243	2.40155e-16	0.623076	5.06977e-09	-0.866755	7.74156e-23	0.871045	2.65577e-23	-0.745156	6.09125e-14	-0.705165	4.68546e-12	-0.845084	1.0292e-20	-0.912589	6.72938e-29	-0.761026	8.63467e-15	0.896038	2.18392e-26	-0.862593	2.11043e-22	emb|CAA89837.3|	NADPH-cytochrome P450 reductase [Pseudotsuga menziesii]	1e-133	P37116|NCPR_PHAAU	NADPH--cytochrome P450 reductase - Phaseolus aureus (Mung bean) (Vigna radiata)	1e-121
2.4.15.24	2.1	0.5	greenyellow	0.713918	1.92919e-12	0.752332	2.56403e-14	0.577624	1.08257e-07	-0.822528	7.9989e-19	0.875098	9.32643e-24	-0.69447	1.32745e-11	-0.616653	8.04956e-09	-0.775049	1.3491e-15	-0.901182	4.04309e-27	-0.73225	2.69145e-13	0.864175	1.44709e-22	-0.845837	8.79539e-21
10.4.7.22	2.1	0.5	greenyellow	0.72771	4.44919e-13	0.750272	3.29677e-14	0.583955	7.26744e-08	-0.806762	1.18214e-17	0.828049	2.92263e-19	-0.675961	7.26395e-11	-0.62493	4.42783e-09	-0.763118	6.59893e-15	-0.870324	3.18768e-23	-0.717384	1.3453e-12	0.845261	9.91997e-21	-0.808867	8.37167e-18	gb|EEF51177.1|	glutathione peroxidase, putative [Ricinus communis]	3e-51	Q9LEF0|GPX4_MESCR	Probable phospholipid hydroperoxide glutathione peroxidase - Mesembryanthemum crystallinum (Common ice plant)	1e-50
3.4.19.17	0.6	1.6	greenyellow	-0.696933	1.0486e-11	-0.588364	5.47869e-08	-0.580623	8.97288e-08	0.715716	1.60118e-12	-0.737439	1.49644e-13	0.476146	2.36243e-05	0.517096	3.30856e-06	0.589331	5.14635e-08	0.793026	1.0178e-16	0.421423	0.000227277	-0.679807	5.15431e-11	0.643849	1.05508e-09				P40691|A115_TOBAC	Auxin-induced protein PCNT115 - Nicotiana tabacum (Common tobacco)	2e-68
4.3.20.24	0.6	1.8	greenyellow	-0.646795	8.36284e-10	-0.574576	1.30766e-07	-0.507136	5.46406e-06	0.684456	3.38127e-11	-0.719508	1.0757e-12	0.544585	7.60554e-07	0.499759	7.84408e-06	0.608362	1.43996e-08	0.811887	5.06425e-18	0.47556	2.42552e-05	-0.697354	1.00694e-11	0.668351	1.41084e-10	gb|AAX84672.1|	aldo/keto reductase AKR [Manihot esculenta]	2e-86	P49249|IN22_MAIZE	IN2-2 protein - Zea mays (Maize)	2e-85
4.2.11.13	0.6	1.7	greenyellow	-0.706305	4.18177e-12	-0.660903	2.65239e-10	-0.540178	9.71257e-07	0.786762	2.57602e-16	-0.831914	1.41377e-19	0.675456	7.59575e-11	0.531646	1.54416e-06	0.682867	3.90882e-11	0.908428	3.18889e-28	0.622003	5.481e-09	-0.844135	1.25301e-20	0.815675	2.66138e-18				P40691|A115_TOBAC	Auxin-induced protein PCNT115 - Nicotiana tabacum (Common tobacco)	2e-56
9.4.9.16	0.6	1.7	greenyellow	-0.702458	6.12462e-12	-0.688013	2.43604e-11	-0.559386	3.25959e-07	0.819668	1.32917e-18	-0.868718	4.76676e-23	0.752921	2.38537e-14	0.593453	3.93295e-08	0.786149	2.81628e-16	0.891106	1.01511e-25	0.746821	4.99623e-14	-0.910004	1.78498e-28	0.864431	1.36074e-22
8.1.21.14	0.5	2	greenyellow	-0.816758	2.20816e-18	-0.839404	3.27908e-20	-0.651561	5.71205e-10	0.913899	4.05638e-29	-0.915599	2.07902e-29	0.64119	1.29839e-09	0.708087	3.4968e-12	0.839433	3.26063e-20	0.91825	7.12045e-30	0.695896	1.15836e-11	-0.89517	2.87832e-26	0.845431	9.57498e-21	gb|ACG25083.1|	domain of unknown function DUF614 containing protein [Zea mays]	3e-14
6.3.18.15	0.5	1.9	greenyellow	-0.769794	2.74663e-15	-0.792543	1.09448e-16	-0.582477	7.98215e-08	0.832538	1.25534e-19	-0.8704	3.12639e-23	0.622169	5.4154e-09	0.573931	1.36063e-07	0.723484	7.03946e-13	0.91627	1.59007e-29	0.639988	1.42516e-09	-0.862102	2.37063e-22	0.819201	1.44291e-18	gb|AAK37826.1|AF132122_1	laccase [Pinus taeda]	7e-59	Q9SIY8|LAC5_ARATH	Laccase-5 precursor - Arabidopsis thaliana (Mouse-ear cress)	1e-51
4.4.7.15	0.5	2.2	greenyellow	-0.77472	1.41128e-15	-0.807838	9.91534e-18	-0.653377	4.93102e-10	0.89663	1.80682e-26	-0.905684	8.54848e-28	0.680299	4.93128e-11	0.725353	5.75247e-13	0.852719	2.01033e-21	0.915325	2.31749e-29	0.69396	1.39335e-11	-0.893658	4.62764e-26	0.808435	8.98906e-18	gb|EEF28328.1|	amino acid transporter, putative [Ricinus communis]	2e-46	Q9JM15|S38A1_RAT	Sodium-coupled neutral amino acid transporter 1 - Rattus norvegicus (Rat)	4e-06
3.2.2.7	0.5	2.1	greenyellow	-0.751605	2.8027e-14	-0.760776	8.91465e-15	-0.640668	1.35213e-09	0.848344	5.1816e-21	-0.855955	9.78282e-22	0.660521	2.73821e-10	0.653208	4.99935e-10	0.771024	2.32944e-15	0.937732	7.23656e-34	0.663878	2.0656e-10	-0.857428	7.00897e-22	0.829365	2.28727e-19				P40691|A115_TOBAC	Auxin-induced protein PCNT115 - Nicotiana tabacum (Common tobacco)	3e-63
4.2.8.16	0.5	1.8	greenyellow	-0.677369	6.41012e-11	-0.715608	1.61931e-12	-0.498109	8.49489e-06	0.75035	3.26559e-14	-0.801979	2.54989e-17	0.6545	4.50025e-10	0.523249	2.4074e-06	0.710044	2.86865e-12	0.880676	2.07839e-24	0.653599	4.84269e-10	-0.824312	5.79942e-19	0.786445	2.69782e-16	ref|NP_194205.1|	AFC2 (ARABIDOPSIS FUS3-COMPLEMENTING GENE 2); kinase/ protein kinase [Arabidopsis thaliana] sp|P51567.1|AFC2_ARATH RecName: Full=Serine/threonine-protein kinase AFC2 gb|AAA57118.1| protein kinase dbj|BAA08214.1| protein kinase [Arabidopsis thaliana] emb|CAA22989.1| protein kinase (AFC2) [Arabidopsis thaliana] emb|CAB79384.1| protein kinase (AFC2) [Arabidopsis thaliana] gb|ABG25080.1| At4g24740 [A…	6e-39	P51567|AFC2_ARATH	Serine/threonine-protein kinase AFC2 - Arabidopsis thaliana (Mouse-ear cress)	3e-40
2.4.12.8	0.5	2.2	greenyellow	-0.758665	1.16558e-14	-0.805264	1.50733e-17	-0.661232	2.58035e-10	0.888391	2.29266e-25	-0.884947	6.25418e-25	0.692983	1.52873e-11	0.718415	1.20718e-12	0.835287	7.38876e-20	0.929589	4.64779e-32	0.7478	4.4435e-14	-0.89255	6.52421e-26	0.892278	7.09451e-26	gb|EEF34665.1|	peptidase, putative [Ricinus communis]	1e-34	O65351|SUBL_ARATH	Subtilisin-like protease precursor - Arabidopsis thaliana (Mouse-ear cress)	1e-09
4.1.18.16	0.5	1.9	greenyellow	-0.710943	2.61797e-12	-0.712782	2.16875e-12	-0.572829	1.45588e-07	0.817261	2.02394e-18	-0.844421	1.18103e-20	0.688244	2.38431e-11	0.614147	9.61357e-09	0.760187	9.61037e-15	0.92846	7.95704e-32	0.662046	2.41029e-10	-0.859921	3.95001e-22	0.839759	3.054e-20				P40691|A115_TOBAC	Auxin-induced protein PCNT115 - Nicotiana tabacum (Common tobacco)	1e-81
8.3.1.4	0.5	2.1	greenyellow	-0.690717	1.89274e-11	-0.686113	2.90397e-11	-0.511497	4.39501e-06	0.734271	2.14506e-13	-0.812361	4.67656e-18	0.657934	3.39442e-10	0.485846	1.51682e-05	0.655919	4.00713e-10	0.903031	2.15511e-27	0.675169	7.79011e-11	-0.826119	4.17236e-19	0.784159	3.75507e-16
9.1.18.19	0.4	2.6	greenyellow	-0.78124	5.69468e-16	-0.816917	2.14826e-18	-0.757082	1.42281e-14	0.886561	3.92398e-25	-0.839132	3.46284e-20	0.551152	5.2487e-07	0.81467	3.16136e-18	0.85366	1.63331e-21	0.850435	3.30781e-21	0.602641	2.13025e-08	-0.79133	1.31281e-16	0.753825	2.1339e-14	ref|XP_001697820.1|	histone H2A [Chlamydomonas reinhardtii] gb|EDO96006.1| histone H2A [Chlamydomonas reinhardtii]	1e-21	P50567|H2A_CHLRE	Histone H2A - Chlamydomonas reinhardtii	7e-23
10.3.10.24	0.4	2.5	greenyellow	-0.773124	1.75428e-15	-0.809419	7.64168e-18	-0.675517	7.55491e-11	0.890325	1.28601e-25	-0.893004	5.66999e-26	0.63723	1.7622e-09	0.716078	1.54192e-12	0.829349	2.2939e-19	0.888396	2.28947e-25	0.699861	7.89749e-12	-0.870967	2.70859e-23	0.820252	1.19916e-18	gb|ACJ60905.1|	alpha tubulin [Betula pendula]	1e-128	P33629|TBA_PRUDU	Tubulin alpha chain - Prunus dulcis (Almond) (Prunus amygdalus)	1e-129
3.4.18.10	0.4	2.4	greenyellow	-0.768086	3.44664e-15	-0.781	5.89094e-16	-0.707501	3.70922e-12	0.865026	1.17903e-22	-0.867631	6.24144e-23	0.601363	2.32267e-08	0.684872	3.25484e-11	0.781456	5.52316e-16	0.886342	4.18129e-25	0.672448	9.89216e-11	-0.832225	1.33246e-19	0.801377	2.80496e-17	emb|CAC84679.1|	histone H4 [Pinus pinaster], putative	5e-43	Q9LZT0|H2B7_ARATH	Histone H2B.7 - Arabidopsis thaliana (Mouse-ear cress)	4e-43
8.3.19.3	0.4	2.5	greenyellow	-0.712525	2.22678e-12	-0.687199	2.62707e-11	-0.562792	2.66655e-07	0.78789	2.18442e-16	-0.847646	6.0097e-21	0.684487	3.37159e-11	0.580253	9.18431e-08	0.754169	2.04495e-14	0.913206	5.30678e-29	0.636746	1.82871e-09	-0.859414	4.44262e-22	0.801172	2.89713e-17	gb|ABN47005.1|	early nodulin 93 protein [Populus alba x Populus tremula var. glandulosa]	3e-17	Q02921|NO93_SOYBN	Early nodulin 93 - Glycine max (Soybean)	2e-16
12.4.4.19	0.4	2.8	greenyellow	-0.721002	9.18078e-13	-0.683761	3.60302e-11	-0.569996	1.73057e-07	0.816607	2.26672e-18	-0.869865	3.57809e-23	0.693783	1.41707e-11	0.591007	4.61538e-08	0.741305	9.57652e-14	0.944854	1.16352e-35	0.648864	7.09318e-10	-0.86596	9.39917e-23	0.833017	1.14526e-19				P40691|A115_TOBAC	Auxin-induced protein PCNT115 - Nicotiana tabacum (Common tobacco)	7e-61
3.4.19.14	0.4	2.6	greenyellow	-0.751816	2.73141e-14	-0.771939	2.05955e-15	-0.640856	1.33248e-09	0.867019	7.25649e-23	-0.905786	8.24292e-28	0.737938	1.41333e-13	0.687285	2.60614e-11	0.849889	3.7213e-21	0.920731	2.5267e-30	0.751	3.01747e-14	-0.916303	1.56973e-29	0.84369	1.37372e-20	sp|Q50EK6.1|C72B1_PINTA	Cytochrome P450 720B1, RecName	1e-111	Q42569|C90A1_ARATH	Cytochrome P450 90A1 - Arabidopsis thaliana (Mouse-ear cress)	8e-48
4.1.10.1	0.4	2.6	greenyellow	-0.731792	2.83298e-13	-0.727682	4.46261e-13	-0.640965	1.32131e-09	0.845339	9.75908e-21	-0.86347	1.71334e-22	0.710231	2.81474e-12	0.70479	4.86327e-12	0.828166	2.86003e-19	0.939881	2.19592e-34	0.656805	3.72581e-10	-0.863153	1.84774e-22	0.826666	3.77384e-19				P40691|A115_TOBAC	Auxin-induced protein PCNT115 - Nicotiana tabacum (Common tobacco)	4e-70
2.4.3.14	0.4	2.5	greenyellow	-0.627454	3.67701e-09	-0.622891	5.13845e-09	-0.488786	1.32267e-05	0.732903	2.5017e-13	-0.799472	3.78376e-17	0.731861	2.81124e-13	0.503436	6.55726e-06	0.685188	3.16194e-11	0.912358	7.35109e-29	0.692438	1.60957e-11	-0.846497	7.65802e-21	0.836153	6.24006e-20				P40691|A115_TOBAC	Auxin-induced protein PCNT115 - Nicotiana tabacum (Common tobacco)	2e-14
8.1.22.18	0.4	2.2	greenyellow	-0.683659	3.63682e-11	-0.738872	1.26946e-13	-0.545035	7.41675e-07	0.831394	1.56067e-19	-0.862217	2.30724e-22	0.787079	2.45976e-16	0.664178	2.01383e-10	0.845048	1.03684e-20	0.925667	2.89778e-31	0.802772	2.24793e-17	-0.92017	3.20277e-30	0.882661	1.19624e-24	emb|CAC84679.1|	histone H4 [Pinus pinaster], putative	7e-43	Q9LZT0|H2B7_ARATH	Histone H2B.7 - Arabidopsis thaliana (Mouse-ear cress)	6e-43
11.1.9.3	0.3	3.3	greenyellow	-0.797835	4.88121e-17	-0.837982	4.35228e-20	-0.70041	7.48638e-12	0.841307	2.23527e-20	-0.845694	9.06278e-21	0.509236	4.92202e-06	0.66696	1.58948e-10	0.746713	5.06092e-14	0.870326	3.18585e-23	0.65135	5.81032e-10	-0.781616	5.39924e-16	0.748143	4.26405e-14	sp|O22582.3|H2B_GOSHI	Histone H2B, RecName	8e-46	O22582|H2B_GOSHI	Histone H2B - Gossypium hirsutum (Upland cotton) (Gossypium mexicanum)	5e-47
12.1.9.17	0.3	3	greenyellow	-0.762936	6.75627e-15	-0.775082	1.34299e-15	-0.665847	1.74783e-10	0.877723	4.64367e-24	-0.894266	3.8262e-26	0.679142	5.4716e-11	0.7135	2.01424e-12	0.83584	6.63348e-20	0.953459	3.54988e-38	0.672025	1.02644e-10	-0.877124	5.45243e-24	0.849303	4.22148e-21				P40691|A115_TOBAC	Auxin-induced protein PCNT115 - Nicotiana tabacum (Common tobacco)	8e-38
3.4.12.13	0.3	3.4	greenyellow	-0.720601	9.58053e-13	-0.738701	1.29474e-13	-0.536877	1.16384e-06	0.807796	9.98431e-18	-0.863725	1.61196e-22	0.709765	2.95125e-12	0.564898	2.35247e-07	0.742846	7.99793e-14	0.950888	2.23175e-37	0.728954	3.88062e-13	-0.883525	9.37684e-25	0.868336	5.24238e-23				P40691|A115_TOBAC	Auxin-induced protein PCNT115 - Nicotiana tabacum (Common tobacco)	9e-52
12.3.9.6	0.3	3.5	greenyellow	-0.755762	1.67805e-14	-0.808915	8.30629e-18	-0.635644	1.98899e-09	0.883422	9.65605e-25	-0.899279	7.62613e-27	0.727937	4.33981e-13	0.676126	7.15846e-11	0.829709	2.14432e-19	0.949615	5.3494e-37	0.775974	1.18797e-15	-0.912828	6.13794e-29	0.890951	1.06427e-25	gb|AAY42522.1|	lanatoside 15'-O-acetylesterase [Digitalis lanata]	4e-48	Q9FXE5|FUCO3_ARATH	Alpha-L-fucosidase 3 precursor - Arabidopsis thaliana (Mouse-ear cress)	1e-39
7.3.5.6	0.3	2.9	greenyellow	-0.751874	2.712e-14	-0.733193	2.42167e-13	-0.635208	2.05607e-09	0.864424	1.3631e-22	-0.893768	4.47116e-26	0.737205	1.5372e-13	0.651398	5.78791e-10	0.797003	5.55048e-17	0.965203	1.64435e-42	0.691425	1.77099e-11	-0.910413	1.53267e-28	0.867079	7.14914e-23				P49249|IN22_MAIZE	IN2-2 protein - Zea mays (Maize)	9e-96
7.2.19.11	0.3	3.8	greenyellow	-0.761298	8.33925e-15	-0.767322	3.81246e-15	-0.632323	2.55735e-09	0.882879	1.12537e-24	-0.896593	1.82845e-26	0.75257	2.49025e-14	0.684176	3.46889e-11	0.833416	1.06087e-19	0.938315	5.25704e-34	0.756963	1.44419e-14	-0.93336	7.21881e-33	0.896798	1.71208e-26	gb|AAY42522.1|	lanatoside 15'-O-acetylesterase [Digitalis lanata]	5e-33	Q7Y1X1|EST_HEVBR	Esterase precursor - Hevea brasiliensis (Para rubber tree)	6e-25
9.2.4.9	0.2	4.7	greenyellow	-0.764651	5.40949e-15	-0.7583	1.22063e-14	-0.603258	2.04301e-08	0.867849	5.91411e-23	-0.904081	1.49948e-27	0.736202	1.72346e-13	0.631078	2.808e-09	0.794153	8.58258e-17	0.977962	2.32294e-49	0.726957	4.83125e-13	-0.919914	3.56795e-30	0.884981	6.19409e-25	ref|ZP_03239352.1|	decarboxylase family protein [Bacillus cereus H3081.97] ref|ZP_04286714.1| Lysine decarboxylase [Bacillus cereus ATCC 4342] gb|EDZ54746.1| decarboxylase family protein [Bacillus cereus H3081.97] gb|EEK81409.1| Lysine decarboxylase [Bacillus cereus ATCC 4342]	1e-20	Q84MC2|Y5195_ARATH	Lysine decarboxylase-like protein At5g11950 - Arabidopsis thaliana (Mouse-ear cress)	3e-16
1.4.13.6	2.4	0.4	grey	0.796415	6.07649e-17	0.746474	5.20733e-14	0.721518	8.68996e-13	-0.850366	3.35785e-21	0.791822	1.2196e-16	-0.507646	5.32747e-06	-0.758759	1.15194e-14	-0.787811	2.20994e-16	-0.801792	2.6264e-17	-0.512911	4.09274e-06	0.734701	2.04334e-13	-0.701409	6.78925e-12
4.3.7.3	2.2	0.5	grey	0.759715	1.02046e-14	0.845407	9.62165e-21	0.751536	2.82664e-14	-0.870954	2.71767e-23	0.80985	7.11559e-18	-0.495217	9.75937e-06	-0.766426	4.28989e-15	-0.819319	1.41326e-18	-0.790281	1.53491e-16	-0.574693	1.29823e-07	0.762667	6.99421e-15	-0.702242	6.25608e-12	ref|NP_501862.1|	GABA TransAminase family member (gta-1) [Caenorhabditis elegans] sp|Q21217.1|GABT_CAEEL RecName: Full=Probable 4-aminobutyrate aminotransferase, mitochondrial; AltName: Full=Gamma-amino-N-butyrate transaminase; Short=GABA transaminase; AltName: Full=GABA aminotransferase; Short=GABA-AT; AltName: Full=L-AIBAT; AltName: Full=(S)-3-amino-2-methylpropionate transaminase; Flags: Precursor emb|CAA93517…	4e-13	Q21217|GABT_CAEEL	Probable 4-aminobutyrate aminotransferase, mitochondrial precursor - Caenorhabditis elegans	2e-14
1.4.4.8	2.2	0.5	grey	0.450028	7.30265e-05	0.387897	0.000760833	0.371781	0.00130196	-0.555226	4.15327e-07	0.554128	4.42513e-07	-0.61401	9.70702e-09	-0.398032	0.000535064	-0.529274	1.75258e-06	-0.633522	2.33643e-09	-0.527147	1.96179e-06	0.648366	7.38092e-10	-0.644959	9.66924e-10
12.4.15.8	2.1	0.5	grey	0.770241	2.5873e-15	0.761671	7.95045e-15	0.778814	8.01043e-16	-0.666884	1.59992e-10	0.646594	8.49743e-10	0.0742188	0.53552	-0.591072	4.59612e-08	-0.532819	1.44984e-06	-0.478687	2.10627e-05	-0.184461	0.120866	0.363116	0.00171872	-0.315475	0.00694752	ref|NP_001051179.1|	roteinase inhibitor, putative	1e-08
8.4.1.7	2.1	0.5	grey	0.747899	4.39093e-14	0.784725	3.46094e-16	0.79813	4.66257e-17	-0.813014	4.18874e-18	0.702181	6.29367e-12	-0.299563	0.0105765	-0.804976	1.57904e-17	-0.746318	5.30515e-14	-0.65679	3.73022e-10	-0.364552	0.00164227	0.587031	5.96996e-08	-0.523086	2.42801e-06	ref|XP_002312967.1|	amino acid permease [Populus trichocarpa] gb|EEE86922.1| amino acid permease [Populus trichocarpa]	2e-91
11.2.22.2	2.1	0.5	grey	0.672287	1.00322e-10	0.77684	1.05419e-15	0.618189	7.21382e-09	-0.802295	2.4252e-17	0.771785	2.10267e-15	-0.459055	4.99537e-05	-0.638117	1.64632e-09	-0.711965	2.3582e-12	-0.718703	1.17113e-12	-0.566146	2.18316e-07	0.724173	6.53596e-13	-0.690277	1.97241e-11				Q12725|EXG_YARLI	Glucan 1,3-beta-glucosidase precursor - Yarrowia lipolytica (Candida lipolytica)	5e-17
2.1.11.2	2.1	0.5	grey	0.732158	2.71928e-13	0.657784	3.43677e-10	0.662542	2.31187e-10	-0.760399	9.35423e-15	0.733019	2.46948e-13	-0.433323	0.000143463	-0.628603	3.37698e-09	-0.658415	3.2622e-10	-0.69879	8.76403e-12	-0.460813	4.63356e-05	0.660611	2.71782e-10	-0.653524	4.87261e-10
10.2.23.20	2.1	0.5	grey	0.639505	1.47944e-09	0.66605	1.71782e-10	0.659849	2.89605e-10	-0.792931	1.03241e-16	0.689863	2.05044e-11	-0.522229	2.53874e-06	-0.835371	7.26809e-20	-0.830292	1.92178e-19	-0.700949	7.10205e-12	-0.532384	1.48413e-06	0.679776	5.16885e-11	-0.646043	8.8765e-10	gb|AAM28916.1|	NBS/LRR [Pinus taeda]	3e-39	Q9FW44|ADR1_ARATH	Disease resistance protein ADR1 - Arabidopsis thaliana (Mouse-ear cress)	3e-24
10.3.10.21	2	0.5	grey	0.719542	1.07191e-12	0.653228	4.99095e-10	0.825723	4.48631e-19	-0.766771	4.09956e-15	0.6836	3.65633e-11	-0.27263	0.0205074	-0.810181	6.73461e-18	-0.729686	3.57948e-13	-0.631101	2.80316e-09	-0.257043	0.0292816	0.528997	1.77859e-06	-0.437174	0.000123162
9.4.15.23	2	0.5	grey	0.787574	2.28784e-16	0.744751	6.39069e-14	0.804986	1.57656e-17	-0.858129	5.97103e-22	0.786358	2.73225e-16	-0.479605	2.02029e-05	-0.805508	1.44904e-17	-0.789919	1.61951e-16	-0.787326	2.37253e-16	-0.478039	2.1691e-05	0.710156	2.83639e-12	-0.659231	3.0488e-10
5.4.21.1	2	0.5	grey	0.708041	3.5131e-12	0.666084	1.71298e-10	0.745369	5.93873e-14	-0.823519	6.69335e-19	0.725231	5.82925e-13	-0.471742	2.87632e-05	-0.852454	2.1309e-21	-0.832696	1.21793e-19	-0.716449	1.48348e-12	-0.42833	0.000174371	0.664215	2.00763e-10	-0.628522	3.39733e-09	gb|EEF41797.1|	fumarylacetoacetate hydrolase, putative [Ricinus communis]	5e-84	P25093|FAAA_RAT	Fumarylacetoacetase - Rattus norvegicus (Rat)	2e-77
6.2.5.10	2	0.5	grey	0.674436	8.30989e-11	0.704457	5.02689e-12	0.568693	1.8728e-07	-0.76824	3.37715e-15	0.736922	1.58764e-13	-0.553374	4.62138e-07	-0.70962	2.99477e-12	-0.786942	2.50924e-16	-0.7566	1.51134e-14	-0.563949	2.48937e-07	0.714655	1.7876e-12	-0.698899	8.67146e-12
12.2.8.6	2	0.5	grey	0.607051	1.57627e-08	0.602957	2.08513e-08	0.535693	1.24123e-06	-0.679763	5.17486e-11	0.686599	2.77669e-11	-0.487999	1.37225e-05	-0.625297	4.3103e-09	-0.698807	8.74978e-12	-0.660833	2.66795e-10	-0.453584	6.29613e-05	0.630008	3.04184e-09	-0.540166	9.71899e-07	gb|ACP51156.1|	acetyl-CoA carboxylase beta subunit [Pinus taeda] gb|ACP51659.1| acetyl-CoA carboxylase beta subunit [Pinus attenuata]	4e-95	P52769|ACCD_PINTH	Acetyl-coenzyme A carboxylase carboxyl transferase subunit beta - Pinus thunbergii (Green pine) (Japanese black pine)	3e-95
8.4.4.16	2	0.5	grey	0.600151	2.52023e-08	0.573871	1.36565e-07	0.495484	9.63547e-06	-0.702775	5.93631e-12	0.672161	1.01437e-10	-0.529416	1.73946e-06	-0.568004	1.95229e-07	-0.64492	9.69904e-10	-0.66699	1.58546e-10	-0.491071	1.1881e-05	0.672865	9.53821e-11	-0.6818	4.30621e-11
1.4.16.12	2	0.5	grey	0.6023	2.18015e-08	0.59134	4.51631e-08	0.701771	6.55295e-12	-0.72701	4.80331e-13	0.646008	8.9006e-10	-0.470529	3.03504e-05	-0.767131	3.90968e-15	-0.742049	8.78116e-14	-0.654028	4.67667e-10	-0.449999	7.3115e-05	0.612055	1.1136e-08	-0.563077	2.62177e-07	ref|XP_002382058.1|	nicotinamide mononucleotide adenylyl transferase [Aspergillus flavus NRRL3357] gb|EED48642.1| nicotinamide mononucleotide adenylyl transferase [Aspergillus flavus NRRL3357]	1e-52	P53204|NMA2_YEAST	Nicotinamide-nucleotide adenylyltransferase 2 - Saccharomyces cerevisiae (Baker's yeast)	1e-48
3.4.22.12	1.9	0.5	grey	0.777262	9.94256e-16	0.755302	1.77697e-14	0.748904	3.8905e-14	-0.806242	1.28649e-17	0.755555	1.72192e-14	-0.241888	0.0406509	-0.702178	6.29612e-12	-0.686631	2.76867e-11	-0.640213	1.40066e-09	-0.342465	0.00323319	0.599807	2.57913e-08	-0.528828	1.79466e-06	dbj|BAH10638.1|	4-hydroxyphenylpyruvate dioxygenase [Hevea brasiliensis]	1e-67	O23920|HPPD_DAUCA	4-hydroxyphenylpyruvate dioxygenase - Daucus carota (Carrot)	1e-67
3.4.23.14	1.9	0.5	grey	0.791494	1.28107e-16	0.740754	1.02112e-13	0.802831	2.22701e-17	-0.751366	2.88593e-14	0.651211	5.87586e-10	-0.142122	0.233694	-0.719892	1.03288e-12	-0.634497	2.17013e-09	-0.569843	1.74671e-07	-0.243082	0.0396391	0.487769	1.38705e-05	-0.375746	0.00114364	gb|AAS83984.1|	class IV chitinase A [Pinus monticola]	1e-125	P29022|CHIA_MAIZE	Endochitinase A precursor - Zea mays (Maize)	3e-70
4.1.22.20	1.9	0.5	grey	0.749688	3.53865e-14	0.747231	4.75692e-14	0.737828	1.43137e-13	-0.812457	4.6014e-18	0.754227	2.03044e-14	-0.292845	0.012547	-0.809822	7.14812e-18	-0.79998	3.49427e-17	-0.662751	2.27163e-10	-0.354338	0.00225978	0.587718	5.7116e-08	-0.521635	2.6184e-06
3.1.19.24	1.9	0.5	grey	0.760187	9.60982e-15	0.738605	1.30907e-13	0.734744	2.03351e-13	-0.808115	9.47475e-18	0.748413	4.12769e-14	-0.300023	0.0104521	-0.808412	9.02361e-18	-0.802993	2.17024e-17	-0.649225	6.89162e-10	-0.374787	0.00118023	0.594894	3.57693e-08	-0.51896	3.00673e-06
11.3.15.14	1.9	0.5	grey	0.766504	4.24597e-15	0.726309	5.18473e-13	0.607606	1.51711e-08	-0.797464	5.16911e-17	0.773302	1.71225e-15	-0.442052	0.000101252	-0.607413	1.53744e-08	-0.676449	6.95659e-11	-0.743784	7.16286e-14	-0.501666	7.14986e-06	0.707289	3.78909e-12	-0.68702	2.67074e-11
7.1.23.6	1.9	0.5	grey	0.657902	3.40338e-10	0.811204	5.67891e-18	0.613592	9.99704e-09	-0.767173	3.88817e-15	0.749179	3.7634e-14	-0.358242	0.00200271	-0.656359	3.86481e-10	-0.736868	1.59737e-13	-0.640176	1.40465e-09	-0.540702	9.43576e-07	0.658903	3.13278e-10	-0.616766	7.9848e-09	ref|NP_001064461.1|	Glucan 1,3-beta-glucosidase precursor, Putative	8e-74	Q12725|EXG_YARLI	Glucan 1,3-beta-glucosidase precursor - Yarrowia lipolytica (Candida lipolytica)	7e-21
7.4.16.5	1.9	0.5	grey	0.53847	1.06681e-06	0.612046	1.11437e-08	0.66025	2.80085e-10	-0.698278	9.20987e-12	0.560515	3.05039e-07	-0.426431	0.000187661	-0.771315	2.24008e-15	-0.724365	6.40193e-13	-0.565773	2.23253e-07	-0.443914	9.38839e-05	0.55417	4.41434e-07	-0.536382	1.1956e-06	gb|AAQ72349.1|	Rho GDP dissociation inhibitor 2 [Oryza sativa (japonica cultivar-group)]	2e-61	Q9SFC6|GDIR_ARATH	Rho GDP-dissociation inhibitor 1 - Arabidopsis thaliana (Mouse-ear cress)	2e-57
8.1.14.10	1.8	0.5	grey	0.716171	1.52716e-12	0.768316	3.34336e-15	0.707674	3.64514e-12	-0.695026	1.2589e-11	0.680836	4.69833e-11	-0.0484687	0.685984	-0.656129	3.93847e-10	-0.634277	2.20671e-09	-0.501934	7.05681e-06	-0.303399	0.00957688	0.439837	0.000110713	-0.360061	0.00189216	gb|AAK50814.1|AF363286_1	aluminium induced protein [Avicennia marina]	6e-67	P24805|TSJT1_TOBAC	Stem-specific protein TSJT1 - Nicotiana tabacum (Common tobacco)	1e-23
2.2.4.16	1.8	0.5	grey	0.754585	1.94232e-14	0.732159	2.71924e-13	0.71656	1.46642e-12	-0.77519	1.32319e-15	0.721054	9.13005e-13	-0.209321	0.077619	-0.703819	5.35499e-12	-0.666519	1.65051e-10	-0.61572	8.601e-09	-0.289536	0.0136294	0.530747	1.62023e-06	-0.469019	3.244e-05	gb|AAM62421.1|AF515795_1	Drm3 [Pisum sativum]	1e-06
10.1.1.2	1.8	0.6	grey	0.726034	5.34226e-13	0.692302	1.63049e-11	0.679651	5.22697e-11	-0.742437	8.39082e-14	0.707218	3.81624e-12	-0.249204	0.0347731	-0.713768	1.9594e-12	-0.704125	5.19502e-12	-0.611933	1.12318e-08	-0.317612	0.00655505	0.540731	9.42053e-07	-0.465884	3.72141e-05
12.2.1.2	1.8	0.5	grey	0.769441	2.87881e-15	0.799118	3.99849e-17	0.70213	6.32585e-12	-0.704145	5.18464e-12	0.703233	5.67421e-12	-0.211314	0.0747731	-0.539717	9.96212e-07	-0.585836	6.44555e-08	-0.601642	2.27936e-08	-0.391952	0.000661778	0.565918	2.21316e-07	-0.477874	2.18534e-05	gb|AAQ84890.1|	PR-5 thaumatin-like protein [Pseudotsuga menziesii]	1e-84	P81295|PRR3_JUNAS	Pathogenesis-related protein precursor - Juniperus ashei (Ozark white cedar)	2e-72
11.1.1.12	1.8	0.6	grey	0.697678	9.75894e-12	0.763623	6.18222e-15	0.47616	2.36098e-05	-0.716473	1.47969e-12	0.677812	6.16202e-11	-0.434454	0.000137205	-0.503405	6.56716e-06	-0.621876	5.53172e-09	-0.694011	1.38669e-11	-0.598329	2.84743e-08	0.690241	1.97923e-11	-0.659483	2.98557e-10	gb|EEF38632.1|	UDP-glucosyltransferase, putative [Ricinus communis]	2e-36	P0C7P7|Y1567_ARATH	Probable UDP-glucosyl transferase At1g05670 - Arabidopsis thaliana (Mouse-ear cress)	4e-35
3.1.16.23	1.8	0.6	grey	0.783183	4.31881e-16	0.687336	2.59398e-11	0.782155	5.00103e-16	-0.8052	1.52297e-17	0.767077	3.93778e-15	-0.370236	0.00136879	-0.807369	1.07071e-17	-0.820789	1.09042e-18	-0.663198	2.1876e-10	-0.360864	0.00184513	0.640997	1.31804e-09	-0.537805	1.10634e-06	gb|ACN12965.1|	R2R3-MYB transcription factor MYB22 [Pinus taeda]	6e-99	Q9SZP1|MYB4_ARATH	Transcription repressor MYB4 - Arabidopsis thaliana (Mouse-ear cress)	1e-26
5.1.19.4	1.8	0.6	grey	0.687811	2.4821e-11	0.650042	6.45464e-10	0.703384	5.5901e-12	-0.789258	1.78604e-16	0.689831	2.05651e-11	-0.423524	0.000209801	-0.775531	1.26261e-15	-0.754794	1.89265e-14	-0.674044	8.60154e-11	-0.353067	0.00234965	0.629574	3.14175e-09	-0.575467	1.23769e-07
6.4.22.14	1.8	0.6	grey	0.714021	1.90889e-12	0.837501	4.78731e-20	0.723598	6.95335e-13	-0.828878	2.50482e-19	0.762507	7.14004e-15	-0.495952	9.42213e-06	-0.805527	1.44458e-17	-0.847393	6.33947e-21	-0.742115	8.71362e-14	-0.562012	2.79259e-07	0.725668	5.55928e-13	-0.680625	4.78862e-11	ref|XP_002320828.1|	ketopantoate hydroxymethyltransferase [Populus trichocarpa] gb|EEE99143.1| ketopantoate hydroxymethyltransferase [Populus trichocarpa]	3e-64	A1VBJ4|PANB_DESVV	3-methyl-2-oxobutanoate hydroxymethyltransferase - Desulfovibrio vulgaris subsp. vulgaris (strain DP4)	3e-35
2.3.22.23	1.8	0.5	grey	0.567001	2.07395e-07	0.721457	8.74668e-13	0.591109	4.58494e-08	-0.728382	4.13252e-13	0.659644	2.94577e-10	-0.450879	7.04918e-05	-0.70927	3.10285e-12	-0.734241	2.1522e-13	-0.642945	1.13247e-09	-0.599848	2.57209e-08	0.638999	1.53825e-09	-0.613327	1.01853e-08				Q42600|C84A1_ARATH	Cytochrome P450 84A1 - Arabidopsis thaliana (Mouse-ear cress)	5e-45
1.1.10.19	1.8	0.5	grey	0.615832	8.53296e-09	0.603126	2.06135e-08	0.610128	1.27394e-08	-0.738426	1.33639e-13	0.633158	2.40158e-09	-0.456781	5.50249e-05	-0.739108	1.23548e-13	-0.730504	3.26944e-13	-0.640296	1.39168e-09	-0.448567	7.75793e-05	0.606538	1.63287e-08	-0.605884	1.7078e-08
7.1.23.11	1.8	0.6	grey	0.427215	0.000182068	0.425628	0.000193553	0.431555	0.00015378	-0.588811	5.32271e-08	0.60164	2.27967e-08	-0.674563	8.2179e-11	-0.604202	1.91591e-08	-0.705062	4.73358e-12	-0.634032	2.24797e-09	-0.619532	6.5514e-09	0.664773	1.91479e-10	-0.620384	6.16178e-09	gb|AAW59260.1|	water-stress inducible protein 3 [Pinus taeda] gb|AAW59261.1| water-stress inducible protein 3 [Pinus taeda] gb|AAW59264.1| water-stress inducible protein 3 [Pinus taeda] gb|AAW59265.1| water-stress inducible protein 3 [Pinus taeda] gb|AAW59266.1| water-stress inducible protein 3 [Pinus taeda] gb|AAW59267.1| water-stress inducible protein 3 [Pinus taeda] gb|AAW59268.1| water-stress inducible prot…	1e-19	P37220|ASR3_SOLLC	Abscisic stress-ripening protein 3 - Solanum lycopersicum (Tomato) (Lycopersicon esculentum)	4e-08
12.4.10.6	1.8	0.6	grey	0.564235	2.44735e-07	0.531519	1.55467e-06	0.524452	2.26066e-06	-0.730134	3.40622e-13	0.683411	3.71995e-11	-0.571642	1.56559e-07	-0.665138	1.85647e-10	-0.708032	3.51599e-12	-0.698966	8.61575e-12	-0.500858	7.43671e-06	0.693621	1.43902e-11	-0.658863	3.14322e-10
9.2.22.10	1.8	0.6	grey	0.557342	3.67309e-07	0.581902	8.27809e-08	0.578325	1.03629e-07	-0.718291	1.22309e-12	0.626594	3.91818e-09	-0.547536	6.44418e-07	-0.792782	1.05581e-16	-0.805531	1.44364e-17	-0.663235	2.18077e-10	-0.5249	2.2082e-06	0.633959	2.26052e-09	-0.635313	2.03979e-09	gb|EEF49189.1|	eukaryotic translation initiation factor 3 subunit, putative [Ricinus communis]	4e-18
7.2.12.19	1.7	0.6	grey	0.658027	3.36858e-10	0.73351	2.3369e-13	0.583652	7.40883e-08	-0.636709	1.83391e-09	0.668363	1.40939e-10	-0.123245	0.302351	-0.523433	2.38442e-06	-0.57412	1.34489e-07	-0.49808	8.50676e-06	-0.374757	0.00118141	0.480327	1.95496e-05	-0.395269	0.000589615
12.4.22.11	1.7	0.6	grey	0.689318	2.15757e-11	0.610854	1.21111e-08	0.644775	9.8104e-10	-0.717337	1.35198e-12	0.653257	4.9794e-10	-0.289711	0.0135701	-0.64223	1.19742e-09	-0.626888	3.83416e-09	-0.609557	1.32551e-08	-0.372017	0.001292	0.560657	3.02499e-07	-0.484111	1.64359e-05	dbj|BAD90813.1|	thaumatin-like protein [Cryptomeria japonica]	3e-86	P33679|ZEAM_MAIZE	Zeamatin precursor - Zea mays (Maize)	2e-68
11.2.15.8	1.7	0.6	grey	0.67988	5.12058e-11	0.798153	4.64605e-17	0.667059	1.57613e-10	-0.761552	8.07192e-15	0.720433	9.7532e-13	-0.410523	0.000341358	-0.75175	2.75339e-14	-0.787453	2.32866e-16	-0.655801	4.04591e-10	-0.516592	3.39492e-06	0.646695	8.43002e-10	-0.5766	1.15376e-07
1.1.2.13	1.7	0.6	grey	0.585219	6.70499e-08	0.53539	1.26186e-06	0.6664	1.6674e-10	-0.649601	6.68692e-10	0.602761	2.11301e-08	-0.28243	0.0162296	-0.685941	2.9504e-11	-0.634003	2.25289e-09	-0.545785	7.11152e-07	-0.289978	0.0134805	0.470307	3.06499e-05	-0.451364	6.90815e-05
8.3.15.3	1.7	0.6	grey	0.732744	2.54677e-13	0.785365	3.15567e-16	0.681702	4.34452e-11	-0.771132	2.29602e-15	0.723759	6.8338e-13	-0.43518	0.00013332	-0.713283	2.05985e-12	-0.774806	1.39473e-15	-0.700311	7.5586e-12	-0.550278	5.51698e-07	0.676923	6.6699e-11	-0.650601	6.17125e-10	dbj|BAA19608.1|	cysteine proteinase inhibitor [Glycine max] dbj|BAA19610.1| cysteine proteinase inhibitor [Glycine max]	1e-31	Q8H0X6|CYT6_ARATH	Cysteine proteinase inhibitor 6 precursor - Arabidopsis thaliana (Mouse-ear cress)	5e-29
2.3.17.21	1.7	0.6	grey	0.55361	4.559e-07	0.551826	5.0503e-07	0.455392	5.83511e-05	-0.59712	3.08648e-08	0.605471	1.75683e-08	-0.296131	0.0115466	-0.424836	0.000199532	-0.506009	5.77744e-06	-0.486797	1.45131e-05	-0.455477	5.81416e-05	0.543337	8.15361e-07	-0.482526	1.76793e-05	gb|EEF45479.1|	Beta-amylase, putative [Ricinus communis]	3e-30	P10537|AMYB_IPOBA	Beta-amylase - Ipomoea batatas (Sweet potato) (Batate)	2e-19
5.3.8.3	1.7	0.6	grey	0.68091	4.66705e-11	0.615238	8.90003e-09	0.780999	5.89153e-16	-0.712824	2.15929e-12	0.641895	1.22914e-09	-0.334056	0.00413296	-0.685727	3.00905e-11	-0.652086	5.47516e-10	-0.625166	4.35181e-09	-0.304062	0.00941254	0.545096	7.39111e-07	-0.464331	3.98131e-05
10.4.12.15	1.7	0.6	grey	0.715396	1.65532e-12	0.698448	9.05942e-12	0.6502	6.37371e-10	-0.773357	1.69964e-15	0.717546	1.32267e-12	-0.467044	3.53765e-05	-0.710025	2.87423e-12	-0.740783	1.0177e-13	-0.718386	1.21087e-12	-0.433528	0.000142308	0.661699	2.48145e-10	-0.619262	6.67955e-09
12.3.15.3	1.7	0.6	grey	0.714736	1.77281e-12	0.744694	6.43361e-14	0.588532	5.4195e-08	-0.752334	2.56349e-14	0.761226	8.41609e-15	-0.497139	8.90067e-06	-0.655626	4.10431e-10	-0.771499	2.18536e-15	-0.719981	1.0232e-12	-0.563923	2.49323e-07	0.720968	9.21429e-13	-0.635439	2.02039e-09
4.2.3.13	1.7	0.6	grey	0.603101	2.06483e-08	0.612688	1.06532e-08	0.747213	4.76704e-14	-0.692263	1.63651e-11	0.554084	4.43636e-07	-0.246	0.0372533	-0.7881	2.11796e-16	-0.679839	5.13959e-11	-0.527813	1.89388e-06	-0.286732	0.0146089	0.45511	5.90482e-05	-0.411894	0.000324586	gb|AAF43430.1|AF233447_1	rac 4 protein [Physcomitrella patens]	3e-14	Q40220|RAC2_LOTJA	Rac-like GTP-binding protein RAC2 precursor - Lotus japonicus	2e-14
1.2.16.6	1.7	0.6	grey	0.718526	1.1932e-12	0.816998	2.11836e-18	0.693613	1.44009e-11	-0.79119	1.34053e-16	0.730236	3.36811e-13	-0.438165	0.000118388	-0.738099	1.38752e-13	-0.789793	1.6501e-16	-0.678996	5.54325e-11	-0.594482	3.67555e-08	0.692131	1.65697e-11	-0.638808	1.56114e-09	gb|EEF34669.1|	light-inducible protein atls1, putative [Ricinus communis]	9e-45	P91850|MIFH_BRUMA	Macrophage migration inhibitory factor homolog - Brugia malayi (Filarial nematode worm)	1e-19
8.1.22.9	1.7	0.6	grey	0.538445	1.06827e-06	0.7101	2.85249e-12	0.469202	3.21803e-05	-0.67813	5.98996e-11	0.716016	1.55206e-12	-0.475085	2.47775e-05	-0.476663	2.30807e-05	-0.618212	7.20224e-09	-0.663146	2.19713e-10	-0.627325	3.7123e-09	0.699579	8.11751e-12	-0.675379	7.64741e-11	gb|ACA04856.1|	mitogen-activated protein kinase [Picea abies], putative	3e-54	Q5ZCI1|MPK10_ORYSJ	Mitogen-activated protein kinase 10 - Oryza sativa subsp. japonica (Rice)	2e-44
10.3.23.18	1.7	0.6	grey	0.633482	2.34341e-09	0.588045	5.59238e-08	0.720819	9.36089e-13	-0.759364	1.06695e-14	0.700293	7.57206e-12	-0.419408	0.000245283	-0.793111	1.00478e-16	-0.769911	2.70389e-15	-0.641512	1.26632e-09	-0.353794	0.00229786	0.599997	2.54647e-08	-0.528505	1.82574e-06	sp|Q50EK4.1|C75A1_PINTA	Cytochrome P450 750A1, RecName	1e-35	Q42716|C71A8_MENPI	Cytochrome P450 71A8 - Mentha piperita (Peppermint)	9e-08
9.4.1.7	1.7	0.6	grey	0.617385	7.64023e-09	0.690068	2.01151e-11	0.623596	4.88137e-09	-0.728658	4.00905e-13	0.62054	6.09267e-09	-0.450847	7.05866e-05	-0.719074	1.12624e-12	-0.720737	9.4428e-13	-0.647795	7.72461e-10	-0.52549	2.14078e-06	0.621533	5.67059e-09	-0.591899	4.35441e-08	gb|AAQ84890.1|	PR-5 thaumatin-like protein [Pseudotsuga menziesii]	1e-113	P81295|PRR3_JUNAS	Pathogenesis-related protein precursor - Juniperus ashei (Ozark white cedar)	2e-73
8.3.5.18	1.7	0.6	grey	0.561039	2.95767e-07	0.560165	3.11388e-07	0.641437	1.27372e-09	-0.694888	1.2755e-11	0.579121	9.85976e-08	-0.426849	0.000184656	-0.732835	2.52092e-13	-0.693473	1.45935e-11	-0.580714	8.92154e-08	-0.379057	0.00102501	0.552217	4.93857e-07	-0.527776	1.89762e-06	emb|CAC40034.1|	P-type ATPase [Hordeum vulgare]	1e-77	O23087|ECA2_ARATH	Calcium-transporting ATPase 2, endoplasmic reticulum-type - Arabidopsis thaliana (Mouse-ear cress)	2e-74
10.2.15.24	1.7	0.6	grey	0.621458	5.70146e-09	0.561787	2.82999e-07	0.624467	4.58051e-09	-0.730471	3.28134e-13	0.680534	4.82798e-11	-0.570314	1.69747e-07	-0.657639	3.47809e-10	-0.695943	1.15318e-11	-0.710574	2.71822e-12	-0.532324	1.48894e-06	0.683639	3.64325e-11	-0.655517	4.14117e-10	gb|AAX84670.1|	ethylene response factor [Manihot esculenta]	3e-06
9.4.22.19	1.7	0.6	grey	0.561851	2.81917e-07	0.592755	4.11741e-08	0.598282	2.85634e-08	-0.702262	6.24407e-12	0.599433	2.64462e-08	-0.477649	2.20766e-05	-0.769735	2.76837e-15	-0.756396	1.55027e-14	-0.599007	2.72126e-08	-0.515406	3.60647e-06	0.593836	3.8352e-08	-0.586537	6.16216e-08	gb|EEF35793.1|	coatomer delta subunit, putative [Ricinus communis]	2e-85	Q93Y22|COPD_ARATH	Coatomer subunit delta - Arabidopsis thaliana (Mouse-ear cress)	3e-78
4.1.22.16	1.7	0.6	grey	0.441474	0.000103644	0.497818	8.61468e-06	0.514534	3.76999e-06	-0.616624	8.06601e-09	0.527266	1.94948e-06	-0.569323	1.80267e-07	-0.675153	7.80167e-11	-0.666581	1.64187e-10	-0.630144	3.01114e-09	-0.478654	2.10948e-05	0.580095	9.2757e-08	-0.585917	6.41219e-08	pdb|1QYC|A	Chain A, Crystal Structures Of Pinoresinol-Lariciresinol And Phenylcoumaran Benzylic Ether Reductases, And Their Relationship To Isoflavone Reductases pdb|1QYC|B Chain B, Crystal Structures Of Pinoresinol-Lariciresinol And Phenylcoumaran Benzylic Ether Reductases, And Their Relationship To Isoflavone Reductases gb|AAF64173.2|AF242490_1 phenylcoumaran benzylic ether reductase PT1 [Pinus taeda]	1e-131	P52578|IFRH_SOLTU	Isoflavone reductase homolog - Solanum tuberosum (Potato)	1e-82
9.1.19.7	1.7	0.6	grey	0.550054	5.58747e-07	0.529439	1.73728e-06	0.617677	7.48293e-09	-0.718375	1.21234e-12	0.682049	4.21002e-11	-0.607005	1.58127e-08	-0.729981	3.46431e-13	-0.764138	5.78244e-15	-0.698437	9.06889e-12	-0.498505	8.33429e-06	0.685651	3.03024e-11	-0.654776	4.39986e-10	gb|ABI34657.1|	bZIP transcription factor bZIP96 [Glycine max]	2e-27	Q41558|HBP1C_WHEAT	Transcription factor HBP-1b(c1) - Triticum aestivum (Wheat)	3e-27
8.4.17.14	1.6	0.6	grey	0.709013	3.18465e-12	0.589699	5.02526e-08	0.654158	4.62743e-10	-0.464459	3.95925e-05	0.441549	0.000103334	0.394444	0.000606855	-0.424169	0.000204692	-0.299352	0.0106341	-0.221697	0.0612618	0.145074	0.224027	0.0964344	0.420339	0.0309706	0.796208	gb|EEF52928.1|	U2 snrnp auxiliary factor, small subunit, putative [Ricinus communis]	2e-45	Q9D883|U2AF1_MOUSE	Splicing factor U2AF 35 kDa subunit - Mus musculus (Mouse)	7e-29
3.2.17.21	1.6	0.6	grey	0.765315	4.96121e-15	0.713281	2.06021e-12	0.727345	4.6302e-13	-0.685051	3.20188e-11	0.671122	1.11035e-10	-0.0449241	0.707875	-0.643361	1.09621e-09	-0.610013	1.28418e-08	-0.485051	1.57376e-05	-0.241868	0.040668	0.430353	0.000161178	-0.335451	0.00396984
3.2.23.21	1.6	0.6	grey	0.763269	6.47145e-15	0.714926	1.73818e-12	0.83143	1.55014e-19	-0.733381	2.37108e-13	0.663874	2.06627e-10	-0.0745594	0.533644	-0.714944	1.7349e-12	-0.633868	2.27608e-09	-0.521027	2.70223e-06	-0.195917	0.099078	0.451589	6.84393e-05	-0.334186	0.00411755	gb|EEF37894.1|	Early nodulin, putative [Ricinus communis]	7e-17	Q02921|NO93_SOYBN	Early nodulin 93 - Glycine max (Soybean)	1e-16
6.2.22.9	1.6	0.6	grey	0.751913	2.69902e-14	0.740946	9.98529e-14	0.797696	4.98737e-17	-0.739807	1.13957e-13	0.624418	4.59706e-09	-0.129153	0.279584	-0.729745	3.55592e-13	-0.633084	2.41486e-09	-0.553136	4.68508e-07	-0.271492	0.0210614	0.465309	3.81578e-05	-0.398668	0.000523184	gb|EEF35558.1|	Gibberellin-regulated protein 2 precursor, putative [Ricinus communis]	3e-23	P46688|GASA2_ARATH	Gibberellin-regulated protein 2 precursor - Arabidopsis thaliana (Mouse-ear cress)	3e-23
10.1.13.20	1.6	0.6	grey	0.756713	1.49008e-14	0.657917	3.3994e-10	0.76909	3.01678e-15	-0.674838	8.02136e-11	0.687159	2.63672e-11	-0.168721	0.156552	-0.534727	1.30801e-06	-0.528	1.87523e-06	-0.600027	2.54134e-08	-0.244711	0.0382921	0.500441	7.58889e-06	-0.385888	0.000814748
12.3.5.14	1.6	0.6	grey	0.721745	8.48204e-13	0.615272	8.87837e-09	0.748147	4.26187e-14	-0.684592	3.33956e-11	0.655188	4.25434e-10	-0.167178	0.16043	-0.547681	6.39178e-07	-0.507076	5.48039e-06	-0.571468	1.58231e-07	-0.229794	0.0521596	0.489869	1.25723e-05	-0.431141	0.000156293	ref|NP_001048190.1|	ethylene-responsive protein, putative	1e-54	Q8LGG8|USPAL_ARATH	Universal stress protein A-like protein - Arabidopsis thaliana (Mouse-ear cress)	3e-09
8.1.16.2	1.6	0.6	grey	0.824588	5.51628e-19	0.752758	2.43362e-14	0.72797	4.32407e-13	-0.795977	6.49889e-17	0.775211	1.31932e-15	-0.26751	0.023102	-0.700665	7.3018e-12	-0.735354	1.89761e-13	-0.645275	9.43083e-10	-0.421637	0.000225445	0.635845	1.95886e-09	-0.531948	1.51934e-06
2.1.17.19	1.6	0.6	grey	0.717409	1.34179e-12	0.704305	5.10331e-12	0.806027	1.33235e-17	-0.705475	4.54282e-12	0.646351	8.66279e-10	-0.0989423	0.408299	-0.794794	7.78567e-17	-0.710655	2.69581e-12	-0.511249	4.45007e-06	-0.26933	0.0221494	0.419694	0.000242651	-0.337043	0.00379069	ref|NP_001151254.1|	peroxidase 65 [Zea mays] gb|ACG42138.1| peroxidase 65 precursor [Zea mays]	4e-45	Q9FJR1|PER65_ARATH	Peroxidase 65 precursor - Arabidopsis thaliana (Mouse-ear cress)	3e-43
7.3.16.24	1.6	0.6	grey	0.760015	9.82242e-15	0.71999	1.0223e-12	0.627951	3.54446e-09	-0.742593	8.23898e-14	0.741145	9.75679e-14	-0.27448	0.0196331	-0.707074	3.87165e-12	-0.744702	6.42761e-14	-0.637934	1.66965e-09	-0.383106	0.000895116	0.586568	6.15008e-08	-0.4935	1.05908e-05
3.4.17.21	1.6	0.6	grey	0.7627	6.96469e-15	0.751242	2.9299e-14	0.586631	6.1251e-08	-0.727641	4.48286e-13	0.718801	1.15913e-12	-0.363517	0.00169706	-0.530828	1.61326e-06	-0.593772	3.85129e-08	-0.686452	2.8148e-11	-0.523296	2.40147e-06	0.661862	2.44759e-10	-0.582528	7.95626e-08
9.2.20.21	1.6	0.6	grey	0.720672	9.50861e-13	0.733089	2.45025e-13	0.690254	1.9767e-11	-0.776307	1.13469e-15	0.719872	1.03507e-12	-0.318449	0.0064068	-0.780807	6.05429e-16	-0.774267	1.5014e-15	-0.640624	1.35672e-09	-0.410499	0.000341666	0.584457	7.03896e-08	-0.526917	1.98581e-06
10.4.10.23	1.6	0.6	grey	0.614351	9.47622e-09	0.593517	3.91652e-08	0.708303	3.42145e-12	-0.661097	2.60966e-10	0.563092	2.61949e-07	-0.181519	0.127013	-0.73294	2.49154e-13	-0.635555	2.00258e-09	-0.495238	9.74914e-06	-0.17059	0.151944	0.414497	0.000294784	-0.319453	0.00623278	ref|XP_568064.1|	cytoplasm protein [Cryptococcus neoformans var. neoformans JEC21] ref|XP_773543.1| hypothetical protein CNBI1570 [Cryptococcus neoformans var. neoformans B-3501A] gb|EAL18896.1| hypothetical protein CNBI1570 [Cryptococcus neoformans var. neoformans B-3501A] gb|AAW46547.1| cytoplasm protein, putative [Cryptococcus neoformans var. neoformans JEC21]	4e-30	O94347|YCB3_SCHPO	Uncharacterized protein C61.03 - Schizosaccharomyces pombe (Fission yeast)	1e-26
6.3.21.1	1.6	0.6	grey	0.794302	8.39044e-17	0.792973	1.02591e-16	0.814061	3.50719e-18	-0.854645	1.31226e-21	0.798401	4.4709e-17	-0.411965	0.000323728	-0.768581	3.2278e-15	-0.76874	3.1602e-15	-0.751796	2.73821e-14	-0.450767	7.0822e-05	0.69672	1.07028e-11	-0.624127	4.69577e-09	ref|NP_001032143.1|	programmed cell death 2 C-terminal domain-containing protein [Arabidopsis thaliana] dbj|BAH20106.1| AT5G64830 [Arabidopsis thaliana]	6e-18
7.3.22.19	1.6	0.6	grey	0.770606	2.46378e-15	0.692791	1.55682e-11	0.806225	1.29013e-17	-0.769784	2.75006e-15	0.697031	1.03875e-11	-0.242737	0.0399293	-0.816826	2.18249e-18	-0.76801	3.4816e-15	-0.602687	2.12365e-08	-0.344896	0.0030079	0.546258	6.92515e-07	-0.44472	9.08488e-05
1.3.10.19	1.6	0.6	grey	0.744073	6.92309e-14	0.725281	5.79736e-13	0.71439	1.83736e-12	-0.696587	1.084e-11	0.679198	5.44412e-11	-0.240054	0.0422472	-0.686441	2.81751e-11	-0.712706	2.18577e-12	-0.582682	7.87943e-08	-0.358352	0.00199588	0.537193	1.14394e-06	-0.424794	0.000199847
1.3.19.19	1.6	0.6	grey	0.657761	3.44348e-10	0.668623	1.37817e-10	0.619206	6.70692e-09	-0.681438	4.4497e-11	0.681075	4.59813e-11	-0.279269	0.0175166	-0.634221	2.21598e-09	-0.672347	9.97998e-11	-0.569728	1.75898e-07	-0.392819	0.000642176	0.569254	1.81021e-07	-0.473769	2.62812e-05	gb|EEF33546.1|	oligopeptide transporter, putative [Ricinus communis]	2e-62	Q9FNL7|PTR3A_ARATH	Peptide transporter PTR3-A - Arabidopsis thaliana (Mouse-ear cress)	8e-62
4.1.3.20	1.6	0.6	grey	0.689088	2.20428e-11	0.690181	1.99031e-11	0.562515	2.71068e-07	-0.654725	4.41819e-10	0.650052	6.44946e-10	-0.327653	0.00496065	-0.431826	0.000152155	-0.514445	3.78701e-06	-0.606295	1.66033e-08	-0.423812	0.000207511	0.603076	2.06831e-08	-0.525712	2.11593e-06	gb|EEF38129.1|	kinase, putative [Ricinus communis]	7e-83	Q94F62|BAK1_ARATH	BRASSINOSTEROID INSENSITIVE 1-associated receptor kinase 1 precursor - Arabidopsis thaliana (Mouse-ear cress)	6e-45
8.4.7.13	1.6	0.6	grey	0.674616	8.17945e-11	0.64004	1.41943e-09	0.602803	2.10696e-08	-0.729647	3.59501e-13	0.73232	2.67046e-13	-0.364309	0.00165504	-0.687236	2.61798e-11	-0.714378	1.83963e-12	-0.653844	4.74731e-10	-0.379975	0.000994131	0.603959	1.94785e-08	-0.521534	2.63213e-06
7.4.18.13	1.6	0.6	grey	0.728384	4.13178e-13	0.663118	2.20234e-10	0.823018	7.325e-19	-0.747324	4.70432e-14	0.699436	8.23106e-12	-0.289234	0.0137323	-0.809853	7.11181e-18	-0.767353	3.79704e-15	-0.595301	3.48202e-08	-0.349751	0.00259938	0.550467	5.45782e-07	-0.455902	5.71075e-05
2.3.2.22	1.6	0.6	grey	0.760702	8.99883e-15	0.760758	8.93553e-15	0.714964	1.73132e-12	-0.831249	1.60424e-19	0.787331	2.37081e-16	-0.442147	0.000100863	-0.739321	1.20538e-13	-0.780621	6.21542e-16	-0.713127	2.09304e-12	-0.449825	7.36456e-05	0.718004	1.26052e-12	-0.625101	4.37275e-09	gb|AAL05885.1|AF416677_1	endochitinase [Musa acuminata]	2e-68	P21226|CHI2_PEA	Endochitinase A2 precursor - Pisum sativum (Garden pea)	2e-67
7.1.9.12	1.6	0.6	grey	0.763801	6.04081e-15	0.734558	2.07665e-13	0.746142	5.41742e-14	-0.807174	1.10532e-17	0.771634	2.14585e-15	-0.426279	0.00018876	-0.72429	6.45378e-13	-0.7536	2.19395e-14	-0.714351	1.84476e-12	-0.497491	8.75151e-06	0.698944	8.63399e-12	-0.584655	6.95078e-08	dbj|BAG16530.1|	phosphate-induced protein [Capsicum chinense], putative	5e-57
2.2.21.7	1.6	0.6	grey	0.693555	1.44808e-11	0.706739	4.00394e-12	0.728827	3.93517e-13	-0.785844	2.94401e-16	0.716135	1.5328e-12	-0.388273	0.000751111	-0.788216	2.0822e-16	-0.782616	4.68335e-16	-0.668284	1.41901e-10	-0.459855	4.82767e-05	0.623555	4.89588e-09	-0.593372	3.95396e-08	gb|EEF29409.1|	RNA-binding protein, putative [Ricinus communis]	3e-36	Q91YE7|RBM5_MOUSE	RNA-binding protein 5 - Mus musculus (Mouse)	2e-13
6.4.5.20	1.6	0.6	grey	0.600696	2.42955e-08	0.665968	1.72991e-10	0.482801	1.74575e-05	-0.632221	2.57707e-09	0.705395	4.57919e-12	-0.399566	0.000506808	-0.412465	0.00031782	-0.525491	2.14068e-06	-0.670448	1.17725e-10	-0.523782	2.34127e-06	0.632736	2.47906e-09	-0.549608	5.73101e-07	pdb|1ZXU|A	Chain A, X-Ray Structure Of Protein From Arabidopsis Thaliana At5g01750 pdb|2Q4M|A Chain A, Ensemble Refinement Of The Crystal Structure Of Protein From Arabidopsis Thaliana At5g01750	7e-33	Q9LZX1|Y5175_ARATH	Uncharacterized protein At5g01750 - Arabidopsis thaliana (Mouse-ear cress)	7e-36
6.3.9.21	1.6	0.6	grey	0.668638	1.37637e-10	0.715018	1.72171e-12	0.656751	3.74224e-10	-0.742393	8.43424e-14	0.731871	2.80811e-13	-0.417495	0.000263583	-0.575612	1.22659e-07	-0.608978	1.37981e-08	-0.718376	1.21223e-12	-0.511378	4.42144e-06	0.654156	4.62815e-10	-0.652887	5.13125e-10
3.3.16.19	1.6	0.6	grey	0.69204	1.67128e-11	0.585195	6.71533e-08	0.541278	9.14022e-07	-0.677797	6.17039e-11	0.732373	2.65492e-13	-0.442954	9.76169e-05	-0.462283	4.3498e-05	-0.59722	3.06595e-08	-0.663898	2.06202e-10	-0.46869	3.29132e-05	0.68743	2.57147e-11	-0.604466	1.88172e-08	emb|CAD43058.1|	asparagine synthetase [Pinus sylvestris], putative	2e-67	P19252|ASNS2_PEA	Asparagine synthetase, root [glutamine-hydrolyzing] - Pisum sativum (Garden pea)	6e-53
9.1.16.23	1.6	0.6	grey	0.71067	2.69175e-12	0.786908	2.52169e-16	0.619614	6.5131e-09	-0.784406	3.624e-16	0.766119	4.46588e-15	-0.487341	1.41505e-05	-0.684481	3.37359e-11	-0.770405	2.53093e-15	-0.735703	1.8241e-13	-0.598039	2.90316e-08	0.721815	8.41866e-13	-0.660518	2.73889e-10	ref|NP_001060809.1|	alcohol dehydrogenase (Zn containing)(adh-1), putative	2e-50	P25406|ADH1B_UROHA	Alcohol dehydrogenase 1B - Uromastyx hardwickii (Indian spiny-tailed lizard)	6e-12
10.4.23.21	1.6	0.6	grey	0.690994	1.84413e-11	0.616446	8.16871e-09	0.632548	2.51449e-09	-0.769933	2.69609e-15	0.741766	9.07612e-14	-0.451897	6.75647e-05	-0.744049	6.94331e-14	-0.778222	8.70055e-16	-0.678091	6.01057e-11	-0.437551	0.000121327	0.676972	6.64079e-11	-0.59787	2.93605e-08
7.2.3.15	1.6	0.6	grey	0.652709	5.20585e-10	0.704324	5.09356e-12	0.694207	1.36109e-11	-0.769151	2.99241e-15	0.715722	1.6002e-12	-0.443309	9.62207e-05	-0.673839	8.7577e-11	-0.705797	4.39918e-12	-0.655619	4.10679e-10	-0.526591	2.02029e-06	0.668199	1.42939e-10	-0.610379	1.25187e-08	gb|AAC49455.1|	Pseudotzain	1e-87	P43297|RD21A_ARATH	Cysteine proteinase RD21a precursor - Arabidopsis thaliana (Mouse-ear cress)	8e-64
12.3.17.22	1.6	0.6	grey	0.592766	4.11438e-08	0.591218	4.55243e-08	0.563456	2.56343e-07	-0.626657	3.8999e-09	0.631406	2.73977e-09	-0.400916	0.000483071	-0.634021	2.24982e-09	-0.678214	5.94532e-11	-0.588821	5.3191e-08	-0.412577	0.000316506	0.559556	3.22721e-07	-0.468599	3.30444e-05	gb|ACH63236.1|	glutathione peroxidase [Rheum australe]	2e-73	Q9FXS3|GPX4_TOBAC	Probable phospholipid hydroperoxide glutathione peroxidase - Nicotiana tabacum (Common tobacco)	4e-73
12.2.19.13	1.6	0.6	grey	0.661912	2.43741e-10	0.675507	7.56141e-11	0.616194	8.31655e-09	-0.743956	7.0192e-14	0.674129	8.53759e-11	-0.514179	3.83848e-06	-0.730466	3.28317e-13	-0.778937	7.87413e-16	-0.68174	4.32975e-11	-0.485138	1.56743e-05	0.666637	1.63393e-10	-0.573606	1.38809e-07	ref|NP_001152306.1|	glyoxysomal fatty acid beta-oxidation multifunctional protein MFP-a [Zea mays] gb|ACG46924.1| glyoxysomal fatty acid beta-oxidation multifunctional protein MFP-a [Zea mays]	6e-93	Q39659|MFPA_CUCSA	Glyoxysomal fatty acid beta-oxidation multifunctional protein MFP-a [Includes: Enoyl-CoA hydratase/3-2-trans-enoyl-CoA isomerase/3-hydroxybutyryl-CoA epimerase - Cucumis sativus (Cucumber)	2e-89
1.1.2.10	1.6	0.6	grey	0.559545	3.22927e-07	0.559166	3.30189e-07	0.505633	5.88581e-06	-0.654757	4.40687e-10	0.624788	4.47425e-09	-0.397508	0.000545052	-0.612234	1.09976e-08	-0.649776	6.59386e-10	-0.57228	1.50567e-07	-0.445485	8.80541e-05	0.57849	1.02569e-07	-0.559007	3.33285e-07	ref|NP_001060879.1|	MA3 domain-containing protein, putative	3e-31	Q98TX3|PDCD4_CHICK	Programmed cell death protein 4 - Gallus gallus (Chicken)	6e-08
11.4.22.12	1.6	0.6	grey	0.670631	1.1587e-10	0.669012	1.33279e-10	0.640137	1.40891e-09	-0.763569	6.22569e-15	0.709102	3.15608e-12	-0.499614	7.89919e-06	-0.758011	1.26595e-14	-0.802107	2.49872e-17	-0.667781	1.48153e-10	-0.557824	3.57134e-07	0.680608	4.79573e-11	-0.625637	4.20407e-09	ref|NP_194957.2|	SD2-5 (S-DOMAIN-2 5); carbohydrate binding / kinase/ protein kinase [Arabidopsis thaliana] gb|AAM14032.1| putative S-receptor kinase [Arabidopsis thaliana] gb|AAM51304.1| putative S-receptor kinase [Arabidopsis thaliana]	6e-23	O23081|CRK41_ARATH	Cysteine-rich receptor-like protein kinase 41 precursor - Arabidopsis thaliana (Mouse-ear cress)	2e-10
3.4.19.13	1.6	0.6	grey	0.293103	0.0124659	0.317908	0.00650233	0.446669	8.3885e-05	-0.526387	2.0421e-06	0.471078	2.96224e-05	-0.594307	3.71816e-08	-0.591209	4.55513e-08	-0.595522	3.43162e-08	-0.52362	2.36122e-06	-0.430762	0.000158628	0.546948	6.66136e-07	-0.536157	1.21032e-06	ref|XP_002275581.1|	Tetratricopeptide-like helical [Vitis vinifera], predicted similar to	1e-18	Q9LNU6|PPR53_ARATH	Pentatricopeptide repeat-containing protein At1g20230 - Arabidopsis thaliana (Mouse-ear cress)	1e-16
8.3.23.23	1.6	0.6	grey	0.642667	1.1573e-09	0.588954	5.2736e-08	0.682087	4.19581e-11	-0.753965	2.09733e-14	0.720979	9.20372e-13	-0.507477	5.37246e-06	-0.72452	6.29516e-13	-0.76413	5.78861e-15	-0.689192	2.18305e-11	-0.464797	3.90151e-05	0.677206	6.50398e-11	-0.614697	9.24729e-09
9.2.6.5	1.6	0.6	grey	0.566662	2.11655e-07	0.598749	2.76856e-08	0.693423	1.46628e-11	-0.70902	3.1823e-12	0.630899	2.84594e-09	-0.433941	0.000140008	-0.704957	4.78305e-12	-0.68682	2.72056e-11	-0.607744	1.50278e-08	-0.472852	2.73779e-05	0.592666	4.14145e-08	-0.565538	2.26418e-07
5.3.9.19	1.6	0.6	grey	0.524555	2.24844e-06	0.490077	1.24497e-05	0.577483	1.09216e-07	-0.63661	1.84773e-09	0.516521	3.40718e-06	-0.427699	0.000178692	-0.648695	7.1899e-10	-0.622581	5.25588e-09	-0.570163	1.71311e-07	-0.367423	0.00149856	0.527761	1.89912e-06	-0.486254	1.48838e-05	gb|EEF40046.1|	molybdopterin cofactor sulfurase, putative [Ricinus communis]	4e-54	Q21657|MOCOS_CAEEL	Molybdenum cofactor sulfurase - Caenorhabditis elegans	8e-08
7.4.23.1	1.6	0.6	grey	0.512783	4.11926e-06	0.494936	9.89094e-06	0.587466	5.80509e-08	-0.689944	2.035e-11	0.614204	9.57476e-09	-0.509188	4.93387e-06	-0.732668	2.56866e-13	-0.750453	3.22534e-14	-0.598114	2.88851e-08	-0.397643	0.000542464	0.610797	1.21595e-08	-0.564263	2.44322e-07	ref|NP_001060230.1|	transcription factor, putative	5e-32	O23310|NFYB3_ARATH	Nuclear transcription factor Y subunit B-3 - Arabidopsis thaliana (Mouse-ear cress)	1e-32
3.4.20.7	1.6	0.6	grey	0.514343	3.80669e-06	0.490035	1.24745e-05	0.656053	3.96334e-10	-0.679289	5.39988e-11	0.579405	9.68592e-08	-0.450951	7.02807e-05	-0.757239	1.39492e-14	-0.714899	1.74294e-12	-0.562685	2.68341e-07	-0.389116	0.000729733	0.552402	4.88656e-07	-0.532527	1.47279e-06	gb|EEF42091.1|	ATP binding protein, putative [Ricinus communis]	3e-32	Q9FE20|PBS1_ARATH	Serine/threonine-protein kinase PBS1 - Arabidopsis thaliana (Mouse-ear cress)	4e-16
6.1.22.14	1.6	0.6	grey	0.560684	3.0202e-07	0.594543	3.66065e-08	0.600818	2.40959e-08	-0.731679	2.8688e-13	0.638356	1.61637e-09	-0.553721	4.53004e-07	-0.694844	1.28087e-11	-0.724729	6.15492e-13	-0.661979	2.42377e-10	-0.53615	1.21083e-06	0.670425	1.17955e-10	-0.619888	6.38563e-09	gb|ACQ55238.1|	physcodillo-2 [Physcomitrella patens]	2e-28	O22161|ADLO1_ARATH	Protein ARABIDILLO-1 - Arabidopsis thaliana (Mouse-ear cress)	2e-25
7.3.22.12	1.6	0.6	grey	0.603059	2.07076e-08	0.606622	1.62339e-08	0.57447	1.3162e-07	-0.748556	4.05741e-14	0.667238	1.55215e-10	-0.608222	1.45394e-08	-0.742434	8.39356e-14	-0.801997	2.54262e-17	-0.699066	8.53245e-12	-0.59524	3.49608e-08	0.714593	1.79919e-12	-0.661206	2.58591e-10	gb|AAG02215.1|AF291667_1	class III peroxidase PSYP1 [Pinus sylvestris]	9e-48	Q9FG34|PER54_ARATH	Peroxidase 54 precursor - Arabidopsis thaliana (Mouse-ear cress)	3e-35
5.2.5.6	1.6	0.6	grey	0.501914	7.06404e-06	0.524829	2.21646e-06	0.450799	7.07261e-05	-0.656477	3.82758e-10	0.585945	6.40082e-08	-0.512563	4.16534e-06	-0.630322	2.97126e-09	-0.688245	2.38424e-11	-0.605987	1.69579e-08	-0.471296	2.93375e-05	0.636372	1.8816e-09	-0.579929	9.3732e-08	dbj|BAD88616.1|	phosphoenolpyruvate carboxykinase [Zoysia japonica]	4e-37	Q9XFA2|PEPC2_UROPA	Phosphoenolpyruvate carboxykinase [ATP] 2 - Urochloa panicoides (Panic liverseed grass)	2e-37
5.3.23.12	1.6	0.6	grey	0.473004	2.7193e-05	0.451034	7.00376e-05	0.582965	7.73919e-08	-0.627035	3.79269e-09	0.503416	6.56373e-06	-0.438691	0.00011592	-0.689505	2.12012e-11	-0.649573	6.70207e-10	-0.530318	1.65777e-06	-0.376163	0.00112803	0.515093	3.66446e-06	-0.489503	1.27901e-05	dbj|BAD93486.1|	pollen allergen CJP38 [Cryptomeria japonica]	1e-81	P23433|E13D_TOBAC	Glucan endo-1,3-beta-glucosidase precursor - Nicotiana tabacum (Common tobacco)	9e-58
11.2.13.8	1.5	0.7	grey	0.740815	1.01393e-13	0.597719	2.96574e-08	0.797797	4.90945e-17	-0.550478	5.45435e-07	0.499101	8.09758e-06	0.266057	0.023887	-0.554543	4.32046e-07	-0.404047	0.000431884	-0.305328	0.00910591	0.0566422	0.636504	0.179473	0.131427	-0.0530729	0.657933	gb|EEF38860.1|	chitinase, putative [Ricinus communis]	1e-53	Q13231|CHIT1_HUMAN	Chitotriosidase-1 precursor - Homo sapiens (Human)	4e-26
8.1.16.13	1.5	0.6	grey	0.74415	6.86046e-14	0.783275	4.26267e-16	0.621068	5.86457e-09	-0.711172	2.55734e-12	0.708328	3.41293e-12	-0.244676	0.0383205	-0.512858	4.10375e-06	-0.572272	1.50643e-07	-0.602157	2.20123e-08	-0.43319	0.000144219	0.583478	7.4911e-08	-0.534802	1.3027e-06	ref|NP_001068365.1|	tyrosine/nicotianamine aminotransferases family protein, expressed	2e-43	Q8QZR1|ATTY_MOUSE	Tyrosine aminotransferase - Mus musculus (Mouse)	2e-22
5.3.16.8	1.5	0.7	grey	0.798541	4.3747e-17	0.7299	3.49585e-13	0.797351	5.26046e-17	-0.768335	3.33487e-15	0.70238	6.17181e-12	-0.192311	0.105576	-0.773775	1.6056e-15	-0.732696	2.56056e-13	-0.59827	2.85862e-08	-0.286322	0.0147571	0.524515	2.25323e-06	-0.416407	0.000274539
2.4.19.15	1.5	0.6	grey	0.756589	1.5133e-14	0.689048	2.21243e-11	0.809179	7.95088e-18	-0.743483	7.42171e-14	0.675815	7.35794e-11	-0.185061	0.11964	-0.822005	8.78311e-19	-0.763398	6.36464e-15	-0.551347	5.19064e-07	-0.245035	0.038029	0.492061	1.13382e-05	-0.359481	0.00192677
10.1.13.9	1.5	0.7	grey	0.75845	1.19769e-14	0.717791	1.28901e-12	0.806705	1.1933e-17	-0.697243	1.01772e-11	0.699761	7.97504e-12	-0.210957	0.0752766	-0.667136	1.56577e-10	-0.645601	9.19203e-10	-0.602838	2.102e-08	-0.295815	0.0116397	0.507121	5.46817e-06	-0.408089	0.000373114
2.1.3.5	1.5	0.7	grey	0.689204	2.18052e-11	0.566223	2.1731e-07	0.445625	8.75504e-05	-0.571266	1.60193e-07	0.611421	1.16415e-08	-0.224176	0.0583473	-0.28265	0.016143	-0.372808	0.00125912	-0.554143	4.42111e-07	-0.344787	0.00301767	0.514259	3.82287e-06	-0.450824	7.06535e-05	gb|ABC61503.1|	AGO1-2 [Nicotiana benthamiana]	3e-86	O04379|AGO1_ARATH	Protein argonaute - Arabidopsis thaliana (Mouse-ear cress)	2e-85
3.2.20.8	1.5	0.7	grey	0.649454	6.76659e-10	0.5256	2.12844e-06	0.464827	3.89648e-05	-0.585054	6.77608e-08	0.606313	1.65831e-08	-0.177003	0.136907	-0.409246	0.000357706	-0.461696	4.46111e-05	-0.515648	3.56231e-06	-0.183194	0.123483	0.477947	2.17812e-05	-0.390218	0.000702587	gb|AAC49718.1|	Pschi4 [Pinus strobus]	1e-103	P24626|CHI1_ORYSJ	Basic endochitinase 1 precursor - Oryza sativa subsp. japonica (Rice)	5e-74
9.2.16.13	1.5	0.7	grey	0.82953	2.2177e-19	0.822879	7.51025e-19	0.734401	2.11376e-13	-0.839209	3.40992e-20	0.811106	5.77243e-18	-0.364306	0.00165516	-0.729033	3.84683e-13	-0.784179	3.74411e-16	-0.716643	1.4537e-12	-0.494223	1.02329e-05	0.704141	5.18679e-12	-0.607164	1.56398e-08	ref|NP_001057288.1|	ceo protein, putative	8e-11
4.4.19.1	1.5	0.7	grey	0.468443	3.32728e-05	0.402817	0.000451367	0.567491	2.01363e-07	-0.471577	2.89742e-05	0.382392	0.000916882	0.0229058	0.848537	-0.55701	3.74486e-07	-0.448108	7.90624e-05	-0.306367	0.00886088	-0.00457253	0.969592	0.207747	0.0799286	-0.179663	0.131012
4.3.8.7	1.5	0.7	grey	0.768011	3.48099e-15	0.676454	6.95295e-11	0.579921	9.37785e-08	-0.690458	1.93939e-11	0.732768	2.54003e-13	-0.290952	0.0131569	-0.497369	8.80304e-06	-0.58936	5.13673e-08	-0.64405	1.03855e-09	-0.406486	0.000395485	0.611986	1.11906e-08	-0.521309	2.66304e-06
6.1.18.22	1.5	0.7	grey	0.708486	3.35901e-12	0.758748	1.1535e-14	0.73289	2.50546e-13	-0.759904	9.96282e-15	0.681461	4.44051e-11	-0.272229	0.0207012	-0.752134	2.6271e-14	-0.713383	2.0386e-12	-0.601401	2.31676e-08	-0.351776	0.00244422	0.559084	3.31786e-07	-0.471795	2.86953e-05
7.2.16.17	1.5	0.7	grey	0.732167	2.71664e-13	0.749333	3.69406e-14	0.596561	3.20318e-08	-0.723374	7.12355e-13	0.616668	8.04109e-09	-0.301029	0.0101843	-0.642608	1.1627e-09	-0.662294	2.36046e-10	-0.603468	2.01404e-08	-0.455515	5.80496e-05	0.58559	6.54795e-08	-0.542827	8.38814e-07
11.4.23.22	1.5	0.7	grey	0.675375	7.64982e-11	0.640032	1.42034e-09	0.786432	2.70277e-16	-0.674994	7.91163e-11	0.592565	4.1688e-08	-0.159183	0.181678	-0.806604	1.21294e-17	-0.714419	1.83183e-12	-0.485077	1.57188e-05	-0.205621	0.0831336	0.424508	0.000202051	-0.304023	0.0094223	gb|ABF69966.1|	6-phosphogluconate dehydrogenase NAD-binding domain-containing protein [Musa acuminata]	3e-56	P77161|GLXR_ECOLI	2-hydroxy-3-oxopropionate reductase - Escherichia coli (strain K12)	9e-33
6.3.20.15	1.5	0.7	grey	0.678776	5.65386e-11	0.698793	8.76149e-12	0.444853	9.0356e-05	-0.654174	4.62145e-10	0.736245	1.715e-13	-0.372621	0.00126684	-0.403787	0.000435934	-0.56728	2.03935e-07	-0.652393	5.34078e-10	-0.53868	1.05459e-06	0.663697	2.09737e-10	-0.622191	5.40669e-09
4.2.18.3	1.5	0.7	grey	0.736168	1.7302e-13	0.698064	9.40164e-12	0.831467	1.53924e-19	-0.749773	3.50252e-14	0.685192	3.16072e-11	-0.237471	0.0445821	-0.793591	9.34561e-17	-0.741935	8.89806e-14	-0.602109	2.2084e-08	-0.347151	0.00281147	0.524656	2.23663e-06	-0.453636	6.28231e-05				O49453|Y4844_ARATH	Uncharacterized protein At4g28440 - Arabidopsis thaliana (Mouse-ear cress)	3e-33
10.1.3.12	1.5	0.7	grey	0.699358	8.29371e-12	0.77768	9.38249e-16	0.621497	5.68568e-09	-0.71968	1.05635e-12	0.675331	7.67973e-11	-0.337173	0.00377641	-0.680595	4.80162e-11	-0.712162	2.31117e-12	-0.649154	6.9309e-10	-0.41145	0.000329932	0.609028	1.37507e-08	-0.507253	5.43233e-06
7.3.17.12	1.5	0.7	grey	0.742587	8.24538e-14	0.698784	8.7688e-12	0.807966	9.70992e-18	-0.753387	2.2522e-14	0.666425	1.66378e-10	-0.259982	0.0274201	-0.808115	9.47468e-18	-0.750528	3.19587e-14	-0.585764	6.47517e-08	-0.301634	0.010026	0.530044	1.68221e-06	-0.408678	0.000365195
10.2.16.8	1.5	0.6	grey	0.740663	1.03199e-13	0.802662	2.28772e-17	0.7412	9.69467e-14	-0.801183	2.89207e-17	0.677293	6.45355e-11	-0.321202	0.00593968	-0.837613	4.68227e-20	-0.8165	2.30906e-18	-0.616032	8.41303e-09	-0.447671	8.05003e-05	0.605874	1.70893e-08	-0.527948	1.88046e-06
6.3.17.17	1.5	0.7	grey	0.680985	4.6357e-11	0.770074	2.64579e-15	0.701702	6.59698e-12	-0.689604	2.10064e-11	0.635726	1.97675e-09	-0.270569	0.0215201	-0.688471	2.33462e-11	-0.702023	6.39239e-12	-0.578778	1.00739e-07	-0.453065	6.43456e-05	0.528939	1.78408e-06	-0.480395	1.94888e-05	gb|AAQ84889.1|	PR-5 thaumatin-like protein [Pseudotsuga menziesii]	1e-103	P81295|PRR3_JUNAS	Pathogenesis-related protein precursor - Juniperus ashei (Ozark white cedar)	3e-80
1.2.17.22	1.5	0.7	grey	0.782204	4.96635e-16	0.703064	5.76958e-12	0.707663	3.64903e-12	-0.801168	2.89871e-17	0.756593	1.51266e-14	-0.435797	0.000130098	-0.736757	1.61783e-13	-0.786869	2.53614e-16	-0.731106	3.05775e-13	-0.473933	2.60893e-05	0.693119	1.50921e-11	-0.609237	1.3553e-08
5.2.23.18	1.5	0.6	grey	0.693972	1.39178e-11	0.603247	2.04454e-08	0.663324	2.16449e-10	-0.708893	3.22344e-12	0.666672	1.6291e-10	-0.359884	0.00190268	-0.568589	1.88455e-07	-0.587526	5.78268e-08	-0.614137	9.62056e-09	-0.353761	0.00230018	0.608098	1.46642e-08	-0.521588	2.62483e-06	ref|NP_001063787.1|	nodulin-like protein, putative	1e-66
2.3.8.6	1.5	0.7	grey	0.747227	4.75896e-14	0.692292	1.63202e-11	0.52226	2.53464e-06	-0.7249	6.04209e-13	0.747196	4.77706e-14	-0.460766	4.64288e-05	-0.514299	3.81521e-06	-0.659068	3.09035e-10	-0.727847	4.38253e-13	-0.497834	8.60831e-06	0.717308	1.356e-12	-0.633054	2.42035e-09
12.1.12.14	1.5	0.7	grey	0.719869	1.03543e-12	0.612656	1.06766e-08	0.7518	2.73662e-14	-0.757688	1.31846e-14	0.666133	1.70575e-10	-0.352115	0.00241906	-0.796884	5.6534e-17	-0.763996	5.89047e-15	-0.636127	1.91721e-09	-0.340117	0.00346491	0.572584	1.47795e-07	-0.516307	3.44472e-06
4.4.13.1	1.5	0.7	grey	0.648309	7.4148e-10	0.54077	9.40069e-07	0.691352	1.78324e-11	-0.640682	1.35066e-09	0.653297	4.96325e-10	-0.238296	0.043825	-0.695595	1.19223e-11	-0.686699	2.75114e-11	-0.516754	3.36683e-06	-0.257505	0.0289822	0.476275	2.3488e-05	-0.384126	0.000864868	gb|AAM67211.1|	serine-rich protein [Arabidopsis thaliana]	4e-15
8.1.19.3	1.5	0.7	grey	0.604351	1.89644e-08	0.593503	3.92002e-08	0.53191	1.52245e-06	-0.667806	1.47834e-10	0.633121	2.40827e-09	-0.375341	0.00115896	-0.515489	3.59133e-06	-0.56749	2.01377e-07	-0.612373	1.0891e-08	-0.386927	0.000786452	0.57816	1.04698e-07	-0.558438	3.4456e-07
6.1.16.10	1.5	0.7	grey	0.684984	3.22163e-11	0.71878	1.16173e-12	0.53767	1.1145e-06	-0.6879	2.46177e-11	0.73228	2.68262e-13	-0.426959	0.000183872	-0.491728	1.15181e-05	-0.604085	1.93124e-08	-0.674666	8.14391e-11	-0.605948	1.70027e-08	0.681743	4.3286e-11	-0.609907	1.2937e-08	gb|AAQ87022.1|	VDAC2.1 [Lotus corniculatus var. japonicus]	1e-70	P42055|VDAC1_SOLTU	34 kDa outer mitochondrial membrane protein porin - Solanum tuberosum (Potato)	1e-63
8.3.3.14	1.5	0.7	grey	0.567937	1.96022e-07	0.521913	2.5808e-06	0.299105	0.0107018	-0.496562	9.15083e-06	0.601956	2.23143e-08	-0.308935	0.00827957	-0.202709	0.0876883	-0.397913	0.000537327	-0.54077	9.40042e-07	-0.43827	0.000117892	0.55673	3.80625e-07	-0.486693	1.45834e-05
5.2.11.12	1.5	0.7	grey	0.610964	1.2019e-08	0.648583	7.25417e-10	0.434268	0.000138217	-0.642111	1.20866e-09	0.668855	1.35089e-10	-0.442755	9.84077e-05	-0.37348	0.00123183	-0.532579	1.46866e-06	-0.637426	1.73591e-09	-0.535146	1.27865e-06	0.671531	1.07155e-10	-0.647115	8.15378e-10	dbj|BAA19608.1|	cysteine proteinase inhibitor [Glycine max] dbj|BAA19610.1| cysteine proteinase inhibitor [Glycine max]	1e-30	Q8H0X6|CYT6_ARATH	Cysteine proteinase inhibitor 6 precursor - Arabidopsis thaliana (Mouse-ear cress)	4e-28
8.3.2.8	1.5	0.7	grey	0.738586	1.31203e-13	0.70618	4.23434e-12	0.744275	6.76045e-14	-0.774665	1.42188e-15	0.750141	3.34961e-14	-0.371887	0.00129748	-0.813544	3.82931e-18	-0.821216	1.01079e-18	-0.649285	6.85842e-10	-0.431184	0.000156029	0.624967	4.41583e-09	-0.518082	3.14551e-06
2.1.2.1	1.5	0.7	grey	0.643838	1.05593e-09	0.684843	3.26358e-11	0.440021	0.000109895	-0.68567	3.02497e-11	0.679459	5.31831e-11	-0.402398	0.000458185	-0.477198	2.25305e-05	-0.594735	3.6147e-08	-0.626377	3.98139e-09	-0.542559	8.51417e-07	0.649556	6.71125e-10	-0.642289	1.19192e-09	ref|XP_002328045.1|	aminotransferase family protein [Populus trichocarpa] gb|EEE75833.1| aminotransferase family protein [Populus trichocarpa]	2e-53	Q8QZR1|ATTY_MOUSE	Tyrosine aminotransferase - Mus musculus (Mouse)	2e-25
2.3.11.6	1.5	0.6	grey	0.563349	2.57983e-07	0.455451	5.82053e-05	0.721463	8.74039e-13	-0.592789	4.10826e-08	0.509912	4.75866e-06	-0.19067	0.108641	-0.58873	5.3507e-08	-0.490649	1.21193e-05	-0.463312	4.1609e-05	-0.166287	0.162703	0.388369	0.00074865	-0.328078	0.00490152
8.1.13.16	1.5	0.7	grey	0.718181	1.23737e-12	0.649497	6.74336e-10	0.636578	1.85235e-09	-0.750412	3.24128e-14	0.737194	1.53902e-13	-0.518109	3.14109e-06	-0.661795	2.46144e-10	-0.740736	1.02319e-13	-0.739219	1.21975e-13	-0.489737	1.26499e-05	0.712477	2.23763e-12	-0.613731	9.89987e-09	ref|XP_572783.1|	ATPase [Cryptococcus neoformans var. neoformans JEC21] ref|XP_773997.1| hypothetical protein CNBH0440 [Cryptococcus neoformans var. neoformans B-3501A] gb|EAL19350.1| hypothetical protein CNBH0440 [Cryptococcus neoformans var. neoformans B-3501A] gb|AAW45476.1| ATPase, putative [Cryptococcus neoformans var. neoformans JEC21]	2e-95	Q09803|VPS4_SCHPO	Suppressor protein of bem1/bed5 double mutants - Schizosaccharomyces pombe (Fission yeast)	2e-88
12.1.2.22	1.5	0.7	grey	0.680985	4.63574e-11	0.717828	1.28402e-12	0.578808	1.00546e-07	-0.739026	1.24713e-13	0.685389	3.10391e-11	-0.482192	1.79519e-05	-0.61545	8.76742e-09	-0.699896	7.87112e-12	-0.696307	1.11354e-11	-0.557502	3.63919e-07	0.691636	1.73611e-11	-0.637756	1.69256e-09	gb|EEF28344.1|	Aspartic proteinase nepenthesin-2 precursor, putative [Ricinus communis]	2e-27	Q9LX20|ASPL1_ARATH	Aspartic proteinase-like protein 1 precursor - Arabidopsis thaliana (Mouse-ear cress)	9e-14
8.4.23.13	1.5	0.7	grey	0.645779	9.06319e-10	0.617668	7.48773e-09	0.611418	1.16436e-08	-0.764307	5.65731e-15	0.71686	1.42115e-12	-0.492861	1.09168e-05	-0.694526	1.3203e-11	-0.71055	2.72478e-12	-0.70976	2.9525e-12	-0.496107	9.35248e-06	0.67645	6.95571e-11	-0.638255	1.62893e-09	gb|ABD33010.1|	Fumarylacetoacetase [Medicago truncatula]	1e-105	A5PKH3|FAAA_BOVIN	Fumarylacetoacetase - Bos taurus (Bovine)	2e-82
2.1.16.19	1.5	0.7	grey	0.644187	1.02742e-09	0.603852	1.96211e-08	0.548173	6.21657e-07	-0.683871	3.5671e-11	0.700679	7.29232e-12	-0.427106	0.000182832	-0.644391	1.01106e-09	-0.73379	2.26452e-13	-0.645612	9.18364e-10	-0.504832	6.1228e-06	0.632285	2.56484e-09	-0.563711	2.52491e-07	gb|AAV34188.1|	disease resistance associated protein [Picea abies]	1e-14
8.2.1.4	1.5	0.7	grey	0.649586	6.69542e-10	0.58629	6.26076e-08	0.511695	4.35143e-06	-0.692366	1.62064e-11	0.742325	8.50189e-14	-0.445875	8.66617e-05	-0.464535	3.94625e-05	-0.576225	1.18095e-07	-0.634649	2.14535e-09	-0.484442	1.61869e-05	0.688704	2.28456e-11	-0.620382	6.16234e-09	gb|AAP32285.1|	Stp-h2 [Pisum sativum] gb|AAP32286.1| Stp-h3 [Pisum sativum]	2e-08
6.3.3.23	1.5	0.7	grey	0.657695	3.46231e-10	0.716872	1.41934e-12	0.580407	9.09581e-08	-0.769726	2.77174e-15	0.751569	2.81519e-14	-0.48426	1.6323e-05	-0.669568	1.27038e-10	-0.756514	1.52761e-14	-0.710638	2.70051e-12	-0.575853	1.20841e-07	0.712037	2.34088e-12	-0.658496	3.24036e-10	dbj|BAB43909.1|	phosphoenolpyruvate carboxykinase [Flaveria pringlei]	1e-108	P42066|PEPCK_CUCSA	Phosphoenolpyruvate carboxykinase [ATP] - Cucumis sativus (Cucumber)	1e-108
6.1.13.2	1.5	0.7	grey	0.690222	1.98274e-11	0.682464	4.05452e-11	0.629406	3.18125e-09	-0.786616	2.63137e-16	0.778348	8.54915e-16	-0.53564	1.24483e-06	-0.725978	5.37484e-13	-0.809446	7.60835e-18	-0.717161	1.37702e-12	-0.548025	6.26895e-07	0.737884	1.42208e-13	-0.664602	1.94291e-10	gb|ABP94019.1|	carotenoid cleavage dioxygenase [Pinus sylvestris var. mongolica]	6e-56	Q84KG5|CCD_CROSA	Carotenoid cleavage dioxygenase - Crocus sativus (Saffron)	3e-54
3.3.2.18	1.5	0.7	grey	0.560845	2.99173e-07	0.537541	1.12241e-06	0.699803	7.94222e-12	-0.661078	2.61384e-10	0.5323	1.49085e-06	-0.299116	0.0106987	-0.758596	1.17579e-14	-0.67716	6.53084e-11	-0.511975	4.29049e-06	-0.30945	0.00816724	0.476257	2.3507e-05	-0.435513	0.000131568	gb|AAC49455.1|	Pseudotzain	2e-42	P20721|CYSPL_SOLLC	Low-temperature-induced cysteine proteinase precursor - Solanum lycopersicum (Tomato) (Lycopersicon esculentum)	5e-34
1.1.10.16	1.5	0.7	grey	0.622701	5.21012e-09	0.634985	2.09134e-09	0.672963	9.457e-11	-0.720134	1.0068e-12	0.656109	3.94511e-10	-0.409173	0.00035866	-0.787596	2.28068e-16	-0.784593	3.52749e-16	-0.594822	3.59395e-08	-0.408641	0.000365696	0.593167	4.00757e-08	-0.505976	5.787e-06
1.4.12.18	1.5	0.7	grey	0.638699	1.57426e-09	0.616427	8.18022e-09	0.71925	1.10552e-12	-0.74576	5.66981e-14	0.695377	1.21737e-11	-0.423487	0.000210103	-0.781316	5.63339e-16	-0.758177	1.23965e-14	-0.650919	6.01558e-10	-0.400584	0.000488823	0.604498	1.87756e-08	-0.524589	2.24452e-06	emb|CAD21884.1|	ESAG8; putative adenylate cyclase regulatory protein [Trypanosoma brucei] emb|CAQ57286.1| expression site-associated gene 8 (ESAG8) protein [Trypanosoma brucei brucei]	6e-29	P23799|ESAG8_TRYBB	Putative adenylate cyclase regulatory protein - Trypanosoma brucei brucei	6e-30
12.4.15.16	1.5	0.7	grey	0.6592	3.05654e-10	0.628765	3.33667e-09	0.547296	6.53215e-07	-0.720308	9.88326e-13	0.672441	9.89805e-11	-0.505494	5.92632e-06	-0.658977	3.11375e-10	-0.734918	1.99373e-13	-0.675017	7.89579e-11	-0.49271	1.0995e-05	0.686852	2.71268e-11	-0.634861	2.11113e-09
11.3.7.4	1.5	0.7	grey	0.511842	4.31932e-06	0.545172	7.36011e-07	0.305282	0.00911707	-0.559717	3.19697e-07	0.594027	3.78733e-08	-0.430473	0.000160425	-0.262937	0.02565	-0.410804	0.000337859	-0.600629	2.4404e-08	-0.548417	6.13143e-07	0.621407	5.72267e-09	-0.61569	8.61953e-09	gb|EEF49083.1|	short-chain dehydrogenase, putative [Ricinus communis]	5e-66	Q9HBH5|RDH14_HUMAN	Retinol dehydrogenase 14 - Homo sapiens (Human)	2e-30
3.3.13.12	1.5	0.7	grey	0.364991	0.00161953	0.378616	0.00104013	0.440914	0.000106016	-0.574382	1.3234e-07	0.577898	1.06428e-07	-0.724994	5.9809e-13	-0.584081	7.20967e-08	-0.663944	2.05415e-10	-0.67386	8.74154e-11	-0.574779	1.29139e-07	0.662438	2.33204e-10	-0.663552	2.1233e-10	gb|ABD32352.1|	Heat shock protein Hsp20 [Medicago truncatula]	5e-45	P05478|HSP16_SOYBN	18.5 kDa class I heat shock protein - Glycine max (Soybean)	8e-45
10.3.5.4	1.5	0.7	grey	0.602253	2.187e-08	0.571864	1.54452e-07	0.631791	2.66173e-09	-0.683313	3.75329e-11	0.639713	1.45579e-09	-0.413734	0.000303243	-0.746898	4.95e-14	-0.75699	1.43921e-14	-0.595929	3.34021e-08	-0.371163	0.00132832	0.567957	1.95789e-07	-0.512343	4.21186e-06
7.1.11.2	1.5	0.7	grey	0.402299	0.00045981	0.406395	0.000396792	0.445575	8.7731e-05	-0.581033	8.74458e-08	0.554803	4.25606e-07	-0.637146	1.77359e-09	-0.591024	4.61028e-08	-0.653479	4.8904e-10	-0.576009	1.19684e-07	-0.579334	9.72934e-08	0.627389	3.69485e-09	-0.590272	4.84167e-08	gb|AAD00255.1|	Solanum tuberosum ci21A gene product encoded by the sequence presented in GenBank Accession Number U76610, similar to	2e-21	P37219|ASR2_SOLLC	Abscisic stress-ripening protein 2 - Solanum lycopersicum (Tomato) (Lycopersicon esculentum)	5e-21
9.1.3.19	1.5	0.7	grey	0.58882	5.31939e-08	0.701384	6.80624e-12	0.543185	8.22319e-07	-0.683373	3.73283e-11	0.725895	5.42353e-13	-0.535441	1.25837e-06	-0.558524	3.42842e-07	-0.699213	8.41182e-12	-0.709223	3.11767e-12	-0.587555	5.7719e-08	0.707622	3.6641e-12	-0.655646	4.09786e-10	gb|AAZ07704.1|	cytochrome P450 monooxygenase isoform I [Sesamum indicum]	9e-21	O64637|C76C2_ARATH	Cytochrome P450 76C2 - Arabidopsis thaliana (Mouse-ear cress)	2e-19
11.1.22.19	1.5	0.6	grey	0.553396	4.61549e-07	0.646543	8.53195e-10	0.598065	2.89801e-08	-0.755724	1.68591e-14	0.661501	2.52295e-10	-0.527851	1.8901e-06	-0.768144	3.42033e-15	-0.792049	1.17879e-16	-0.661747	2.47139e-10	-0.514454	3.78524e-06	0.668186	1.431e-10	-0.63458	2.15658e-09	gb|ABA94089.2|	respiratory burst oxidase protein D, putative, expressed [Oryza sativa (japonica cultivar-group)]	4e-60	Q2HXK9|RBOHD_SOLTU	Respiratory burst oxidase homolog protein D - Solanum tuberosum (Potato)	6e-58
12.4.11.13	1.5	0.6	grey	0.667276	1.54707e-10	0.499404	7.97974e-06	0.63376	2.29474e-09	-0.690765	1.88429e-11	0.725433	5.70296e-13	-0.510633	4.58984e-06	-0.621399	5.72613e-09	-0.692709	1.56888e-11	-0.701607	6.6591e-12	-0.449875	7.34927e-05	0.658695	3.18734e-10	-0.595392	3.46127e-08
10.4.3.18	1.5	0.7	grey	0.59663	3.18848e-08	0.634261	2.2093e-09	0.661889	2.44223e-10	-0.707209	3.81935e-12	0.614409	9.43755e-09	-0.444805	9.05365e-05	-0.823999	6.13739e-19	-0.792683	1.07176e-16	-0.606485	1.6388e-08	-0.484453	1.61786e-05	0.583693	7.38987e-08	-0.557974	3.54025e-07	gb|EEF29435.1|	five finger-containing phosphoinositide kinase, fyv1, putative [Ricinus communis]	2e-41	P34756|FAB1_YEAST	1-phosphatidylinositol-3-phosphate 5-kinase FAB1 - Saccharomyces cerevisiae (Baker's yeast)	1e-23
6.3.3.16	1.5	0.7	grey	0.616333	8.23482e-09	0.543623	8.02488e-07	0.57402	1.35323e-07	-0.714442	1.82748e-12	0.719754	1.04808e-12	-0.549935	5.62548e-07	-0.688578	2.31153e-11	-0.758903	1.13112e-14	-0.698745	8.80251e-12	-0.466262	3.66053e-05	0.690507	1.93043e-11	-0.638319	1.62095e-09
8.1.23.20	1.5	0.7	grey	0.523879	2.32946e-06	0.543058	8.28151e-07	0.624694	4.50495e-09	-0.682163	4.1668e-11	0.537431	1.12915e-06	-0.395709	0.000580601	-0.779898	6.88133e-16	-0.722525	7.80272e-13	-0.549291	5.83525e-07	-0.349654	0.00260703	0.527081	1.96867e-06	-0.480268	1.96021e-05	gb|ACF06462.1|	24 kDa seed maturation protein [Elaeis guineensis]	1e-36	Q08D83|RTN3_BOVIN	Reticulon-3 - Bos taurus (Bovine)	1e-07
3.3.15.18	1.5	0.7	grey	0.466889	3.56161e-05	0.422708	0.000216436	0.346155	0.00289673	-0.516899	3.34203e-06	0.586824	6.04984e-08	-0.470157	3.08538e-05	-0.255287	0.0304437	-0.40491	0.000418671	-0.545957	7.04324e-07	-0.520656	2.75471e-06	0.608261	1.45003e-08	-0.599512	2.63064e-08	gb|EEF48476.1|	WD-repeat protein, putative [Ricinus communis]	2e-70	Q9Y7K5|YGI3_SCHPO	Uncharacterized WD repeat-containing protein C2A9.03 - Schizosaccharomyces pombe (Fission yeast)	5e-26
2.4.6.24	1.5	0.7	grey	0.389825	0.000712154	0.474475	2.54642e-05	0.403535	0.000439893	-0.581204	8.65039e-08	0.512383	4.20331e-06	-0.678288	5.90606e-11	-0.516595	3.39443e-06	-0.589072	5.23342e-08	-0.619725	6.46099e-09	-0.582126	8.16155e-08	0.65746	3.53012e-10	-0.644445	1.00682e-09	gb|AAD10215.1|	glyceraldehyde-3-phosphate dehydrogenase [Pinus sylvestris]	1e-143	Q39769|G3PC_GINBI	Glyceraldehyde-3-phosphate dehydrogenase, cytosolic - Ginkgo biloba (Ginkgo)	1e-108
7.3.23.9	1.5	0.7	grey	0.607734	1.50377e-08	0.587543	5.77629e-08	0.732704	2.5581e-13	-0.721866	8.373e-13	0.641125	1.30496e-09	-0.428351	0.000174234	-0.760708	8.9919e-15	-0.71807	1.25189e-12	-0.622422	5.31656e-09	-0.457001	5.45127e-05	0.58204	8.20597e-08	-0.554073	4.4392e-07	gb|AAX11351.1|	cathepsin B-like cysteine protease [Oryza sativa (japonica cultivar-group)] gb|EAY97476.1| hypothetical protein OsI_19406 [Oryza sativa Indica Group] dbj|BAG89222.1| unnamed protein product [Oryza sativa Japonica Group] dbj|BAG94499.1| unnamed protein product [Oryza sativa Japonica Group] dbj|BAG87079.1| unnamed protein product [Oryza sativa Japonica Group] gb|EEE63190.1| hypothetical protein OsJ…	2e-83	Q4R5M2|CATB_MACFA	Cathepsin B precursor - Macaca fascicularis (Crab eating macaque) (Cynomolgus monkey)	4e-33
2.4.1.4	1.5	0.7	grey	0.586569	6.14956e-08	0.571584	1.57111e-07	0.575502	1.23497e-07	-0.677185	6.51619e-11	0.679747	5.18227e-11	-0.473417	2.66969e-05	-0.579991	9.33642e-08	-0.632062	2.60802e-09	-0.634215	2.21714e-09	-0.484444	1.61848e-05	0.648239	7.45615e-10	-0.57269	1.46841e-07
6.4.20.23	1.5	0.7	grey	0.431038	0.000156921	0.438586	0.000116408	0.445357	8.85151e-05	-0.622742	5.19455e-09	0.5479	6.3132e-07	-0.677199	6.5081e-11	-0.593278	3.97854e-08	-0.657459	3.53022e-10	-0.63711	1.77847e-09	-0.56812	1.93868e-07	0.676457	6.95158e-11	-0.626872	3.83862e-09	gb|AAF64180.1|AF242497_1	phenylcoumaran benzylic ether reductase homolog TP5 [Tsuga heterophylla]	2e-77	P52577|IFRH_ARATH	Isoflavone reductase homolog P3 - Arabidopsis thaliana (Mouse-ear cress)	3e-53
9.3.23.15	1.5	0.7	grey	0.43007	0.000162968	0.439401	0.000112667	0.592778	4.11118e-08	-0.573396	1.40611e-07	0.417155	0.000266955	-0.302311	0.00985165	-0.768866	3.10776e-15	-0.66058	2.72474e-10	-0.42831	0.000174511	-0.244451	0.0385045	0.384162	0.000863799	-0.328781	0.00480507	gb|ACF06613.1|	mitochondrial import receptor subunit TOM20 [Elaeis guineensis]	8e-42	P92792|TOM20_SOLTU	Mitochondrial import receptor subunit TOM20 - Solanum tuberosum (Potato)	3e-39
1.4.7.11	1.5	0.7	grey	0.242459	0.0401645	0.356536	0.00211166	0.0419247	0.726586	-0.364487	0.00164569	0.450849	7.05804e-05	-0.587408	5.82674e-08	-0.0941188	0.431636	-0.331794	0.00441018	-0.516836	3.35274e-06	-0.598364	2.84083e-08	0.603091	2.06628e-08	-0.58906	5.23755e-08	ref|NP_001147271.1|	TTN10 [Zea mays] gb|ACG26496.1| TTN10 [Zea mays] gb|ACR34503.1| unknown [Zea mays]	3e-20
1.4.21.15	1.5	0.7	grey	0.502467	6.87557e-06	0.435675	0.000130727	0.528247	1.85089e-06	-0.612946	1.04618e-08	0.646766	8.38258e-10	-0.537977	1.096e-06	-0.561763	2.83389e-07	-0.641317	1.28563e-09	-0.613673	9.93983e-09	-0.463947	4.04808e-05	0.632694	2.48697e-09	-0.557088	3.72781e-07
3.4.18.20	1.5	0.7	grey	0.491978	1.13829e-05	0.391478	0.000672701	0.456085	5.66679e-05	-0.546899	6.67991e-07	0.608964	1.38115e-08	-0.508497	5.10682e-06	-0.415235	0.0002868	-0.528684	1.80849e-06	-0.601734	2.26512e-08	-0.444061	9.33229e-05	0.603269	2.04147e-08	-0.545345	7.28893e-07
8.1.16.1	1.5	0.7	grey	0.484381	1.62325e-05	0.521664	2.61442e-06	0.401682	0.000470069	-0.652289	5.38582e-10	0.640285	1.39285e-09	-0.566745	2.10605e-07	-0.57831	1.03723e-07	-0.721157	9.03052e-13	-0.602031	2.22018e-08	-0.585553	6.56308e-08	0.689092	2.20352e-11	-0.663069	2.21147e-10
12.3.8.22	1.5	0.7	grey	0.48753	1.40258e-05	0.524093	2.3035e-06	0.493293	1.06954e-05	-0.641568	1.26085e-09	0.561624	2.85732e-07	-0.526246	2.05734e-06	-0.570115	1.71812e-07	-0.608194	1.45674e-08	-0.621194	5.8114e-09	-0.535161	1.27758e-06	0.617578	7.53587e-09	-0.620882	5.94392e-09
9.2.16.7	1.5	0.7	grey	0.440539	0.000107628	0.457644	5.30471e-05	0.608262	1.44993e-08	-0.586034	6.36431e-08	0.485584	1.53536e-05	-0.380159	0.000988068	-0.679304	5.39236e-11	-0.616766	7.98475e-09	-0.492281	1.12209e-05	-0.300032	0.0104495	0.463527	4.12233e-05	-0.419275	0.000246516
7.4.18.10	1.5	0.7	grey	0.593939	3.80923e-08	0.604767	1.84344e-08	0.619126	6.74542e-09	-0.731742	2.84857e-13	0.722977	7.43397e-13	-0.602987	2.08083e-08	-0.727288	4.65936e-13	-0.794292	8.40351e-17	-0.730818	3.15748e-13	-0.567356	2.03015e-07	0.718294	1.22265e-12	-0.660469	2.75019e-10
7.3.5.1	1.5	0.7	grey	0.487561	1.40057e-05	0.540532	9.52484e-07	0.396503	0.000564658	-0.629105	3.25338e-09	0.629157	3.24079e-09	-0.562828	2.66072e-07	-0.591128	4.57921e-08	-0.710024	2.87443e-12	-0.619387	6.61999e-09	-0.541099	9.23114e-07	0.663202	2.18691e-10	-0.65481	4.3876e-10
6.3.16.5	1.5	0.6	grey	0.56121	2.92797e-07	0.548817	5.99415e-07	0.566857	2.09191e-07	-0.636282	1.89463e-09	0.599192	2.68772e-08	-0.555035	4.19924e-07	-0.688566	2.31399e-11	-0.74297	7.88271e-14	-0.638747	1.56842e-09	-0.526367	2.04426e-06	0.63245	2.53305e-09	-0.541048	9.25747e-07
8.2.15.3	1.5	0.7	grey	0.470623	3.02241e-05	0.469467	3.18065e-05	0.485321	1.55417e-05	-0.628846	3.31661e-09	0.55869	3.39518e-07	-0.601224	2.34455e-08	-0.599726	2.59324e-08	-0.644265	1.02116e-09	-0.615184	8.93397e-09	-0.515226	3.63966e-06	0.629233	3.22252e-09	-0.63323	2.38848e-09	sp|O65049.1|TRXH_PICMA	Thioredoxin H-type, RecName	1e-50	O65049|TRXH_PICMA	Thioredoxin H-type - Picea mariana (Black spruce)	7e-52
10.4.11.4	1.5	0.7	grey	0.482372	1.78045e-05	0.477861	2.18655e-05	0.527217	1.95463e-06	-0.671358	1.08784e-10	0.579873	9.40591e-08	-0.591601	4.44028e-08	-0.724811	6.10069e-13	-0.732618	2.58287e-13	-0.635414	2.02414e-09	-0.509577	4.83904e-06	0.635743	1.97405e-09	-0.606922	1.59033e-08	emb|CAQ16336.1|	alkaline alpha galactosidase [Platanus x acerifolia]	2e-50	Q84VX0|Y5740_ARATH	Uncharacterized glycosyltransferase At1g55740 - Arabidopsis thaliana (Mouse-ear cress)	4e-41
5.3.11.4	1.5	0.7	grey	0.505513	5.92086e-06	0.513418	3.98931e-06	0.559585	3.2217e-07	-0.681931	4.25535e-11	0.644223	1.02451e-09	-0.631397	2.74163e-09	-0.694262	1.35396e-11	-0.741143	9.75978e-14	-0.692122	1.65833e-11	-0.540369	9.61084e-07	0.679386	5.35286e-11	-0.668734	1.36506e-10
12.4.5.23	1.5	0.7	grey	0.490682	1.21005e-05	0.525765	2.11009e-06	0.513632	3.94629e-06	-0.664873	1.8987e-10	0.563065	2.62359e-07	-0.584622	6.96511e-08	-0.729253	3.7548e-13	-0.771551	2.17006e-15	-0.617372	7.64774e-09	-0.51274	4.12824e-06	0.637874	1.67732e-09	-0.596896	3.13272e-08
9.2.16.15	1.5	0.6	grey	0.447481	8.11301e-05	0.476623	2.31225e-05	0.5548	4.25687e-07	-0.620425	6.14326e-09	0.495726	9.52446e-06	-0.475091	2.47715e-05	-0.726198	5.24808e-13	-0.696052	1.14116e-11	-0.523014	2.43709e-06	-0.445167	8.9206e-05	0.526569	2.02263e-06	-0.517565	3.22996e-06	gb|EEF45226.1|	Stem-specific protein TSJT1, putative [Ricinus communis]	2e-83	P24805|TSJT1_TOBAC	Stem-specific protein TSJT1 - Nicotiana tabacum (Common tobacco)	7e-28
8.1.22.1	1.5	0.7	grey	0.339119	0.00356785	0.280374	0.0170571	0.268649	0.0225018	-0.375171	0.00116546	0.415804	0.000280789	-0.411412	0.000330391	-0.272091	0.0207683	-0.395214	0.000590745	-0.426079	0.000190223	-0.415746	0.000281392	0.45147	6.87777e-05	-0.431373	0.000154882	dbj|BAH19700.1|	AT1G28520 [Arabidopsis thaliana]	4e-37
5.2.22.9	1.5	0.7	grey	0.461945	4.41364e-05	0.478888	2.0872e-05	0.552707	4.80172e-07	-0.661067	2.61615e-10	0.556977	3.75205e-07	-0.519168	2.97464e-06	-0.727059	4.77728e-13	-0.706373	4.15324e-12	-0.570028	1.72725e-07	-0.450807	7.07027e-05	0.584121	7.19116e-08	-0.566742	2.1064e-07	sp|O49818.1|LGUL_CICAR	Lactoylglutathione lyase, RecName	1e-73	O49818|LGUL_CICAR	Lactoylglutathione lyase - Cicer arietinum (Chickpea) (Garbanzo)	7e-75
7.3.13.18	0.7	1.5	grey	-0.662187	2.38186e-10	-0.725797	5.48166e-13	-0.595878	3.35152e-08	0.588283	5.50718e-08	-0.536858	1.16504e-06	-0.0753925	0.529069	0.460941	4.60823e-05	0.412535	0.000316997	0.432767	0.00014664	0.117937	0.323806	-0.324167	0.00547028	0.258755	0.0281847	gb|ACM45714.1|	class II chitinase [Pyrus pyrifolia]	1e-88	Q09023|CHI2_BRANA	Endochitinase CH25 precursor - Brassica napus (Rape)	7e-52
7.1.10.24	0.7	1.5	grey	-0.726252	5.21732e-13	-0.544612	7.59409e-07	-0.664369	1.98163e-10	0.560285	3.09188e-07	-0.543144	8.24197e-07	-0.110906	0.353687	0.485643	1.53116e-05	0.386555	0.000796463	0.43984	0.000110699	0.000489944	0.996741	-0.277389	0.0183228	0.188747	0.11232	gb|ACN85310.1|	U5 small nuclear ribonucleoprotein component [Oryza brachyantha]	3e-87	Q5F3X4|U5S1_CHICK	116 kDa U5 small nuclear ribonucleoprotein component - Gallus gallus (Chicken)	2e-78
2.1.17.3	0.7	1.5	grey	-0.587771	5.69229e-08	-0.621847	5.54321e-09	-0.441342	0.000104199	0.51702	3.32146e-06	-0.493466	1.06078e-05	-0.00596008	0.960371	0.286134	0.0148255	0.292996	0.0124996	0.451215	6.9514e-05	0.139314	0.243158	-0.342106	0.00326764	0.342511	0.00322878
10.1.23.16	0.7	1.5	grey	-0.494849	9.9321e-06	-0.575349	1.24671e-07	-0.299861	0.0104956	0.398985	0.000517353	-0.434109	0.000139084	-0.00595393	0.960412	0.151933	0.202648	0.219057	0.064493	0.388716	0.000739809	0.212119	0.0736465	-0.308982	0.0082693	0.30816	0.00845142	gb|ACF06554.1|	ribosomal protein S7 [Elaeis guineensis]	6e-88	Q9XET4|RS7_SECCE	40S ribosomal protein S7 - Secale cereale (Rye)	1e-85
10.3.12.13	0.7	1.5	grey	-0.77882	8.0042e-16	-0.69095	1.85188e-11	-0.728887	3.90952e-13	0.736567	1.65328e-13	-0.727789	4.41067e-13	0.169222	0.155305	0.651024	5.96497e-10	0.632897	2.44927e-09	0.632554	2.51332e-09	0.255329	0.0304151	-0.53036	1.65407e-06	0.431001	0.000157149	ref|NP_001056878.1|	lanatoside 15'-O-acetylesterase, putative	2e-20	Q7Y1X1|EST_HEVBR	Esterase precursor - Hevea brasiliensis (Para rubber tree)	3e-11
2.4.17.7	0.7	1.5	grey	-0.753624	2.18744e-14	-0.648453	7.32972e-10	-0.735798	1.80454e-13	0.678491	5.79962e-11	-0.655889	4.01695e-10	0.0948006	0.428292	0.642127	1.20713e-09	0.581815	8.3234e-08	0.564577	2.39792e-07	0.201212	0.0901062	-0.430806	0.000158355	0.342775	0.00320362	gb|ACN76472.1|	CBL-interacting protein kinase 22 [Populus euphratica]	3e-26	Q5W736|CIPKI_ORYSJ	CBL-interacting protein kinase 18 - Oryza sativa subsp. japonica (Rice)	2e-26
10.4.10.8	0.7	1.5	grey	-0.55757	3.6246e-07	-0.453775	6.24584e-05	-0.393474	0.000627713	0.394282	0.000610299	-0.483798	1.66743e-05	-0.0324811	0.786499	0.269438	0.022094	0.306376	0.00885883	0.356837	0.00209201	0.107577	0.368407	-0.285564	0.0150343	0.181673	0.126685	gb|AAN87170.1|	chalcone synthase [Pinus pinaster]	1e-137	O65872|CHSY_PINST	Chalcone synthase - Pinus strobus (Eastern white pine)	1e-137
11.2.16.2	0.7	1.5	grey	-0.674395	8.33997e-11	-0.61429	9.51732e-09	-0.630339	2.96753e-09	0.641355	1.28192e-09	-0.614063	9.67095e-09	0.126736	0.288755	0.56705	2.06777e-07	0.518816	3.0291e-06	0.529584	1.72397e-06	0.222814	0.0599346	-0.440927	0.000105959	0.388578	0.000743319	gb|AAU93347.1|	flavanone 3-hydroxylase [Ginkgo biloba]	1e-112	Q06942|FL3H_MALDO	Naringenin,2-oxoglutarate 3-dioxygenase - Malus domestica (Apple) (Malus sylvestris)	1e-104
12.1.7.9	0.7	1.5	grey	-0.673097	9.34653e-11	-0.720283	9.90934e-13	-0.63973	1.45388e-09	0.713343	2.04705e-12	-0.60737	1.542e-08	0.175363	0.140642	0.668985	1.33584e-10	0.641561	1.26153e-09	0.556631	3.82836e-07	0.261623	0.0264249	-0.483739	1.67204e-05	0.411642	0.000327602
11.4.17.17	0.7	1.5	grey	-0.708237	3.44429e-12	-0.65033	6.30751e-10	-0.623052	5.07853e-09	0.706434	4.12808e-12	-0.68188	4.27501e-11	0.211157	0.0749935	0.55134	5.19256e-07	0.563483	2.55924e-07	0.629886	3.06955e-09	0.250504	0.0338073	-0.532251	1.49483e-06	0.506286	5.69898e-06	gb|AAZ80386.1|	2-C-methyl-D-erythritol 4-phosphate cytidylyltransferase [Ginkgo biloba]	2e-76	P69834|ISPD_ARATH	2-C-methyl-D-erythritol 4-phosphate cytidylyltransferase, chloroplast precursor - Arabidopsis thaliana (Mouse-ear cress)	8e-63
11.2.18.10	0.7	1.5	grey	-0.774794	1.39702e-15	-0.718625	1.18087e-12	-0.708814	3.24929e-12	0.724817	6.09638e-13	-0.662208	2.37763e-10	0.164148	0.168255	0.686909	2.69843e-11	0.666941	1.59205e-10	0.566399	2.1503e-07	0.172106	0.148284	-0.514036	3.8664e-06	0.364799	0.00162945	gb|AAB01570.1|	late embryogenesis abundant protein [Picea glauca]	6e-79
1.3.19.16	0.7	1.5	grey	-0.697609	9.8243e-12	-0.66505	1.87038e-10	-0.624063	4.7178e-09	0.676307	7.04464e-11	-0.63328	2.37954e-09	0.206706	0.081485	0.586927	6.01006e-08	0.594529	3.66421e-08	0.573404	1.40542e-07	0.238276	0.0438435	-0.497267	8.84601e-06	0.432426	0.000148614	gb|ABQ14358.1|	cyclophilin [Pinus taeda], putative	3e-87	Q39613|CYPH_CATRO	Peptidyl-prolyl cis-trans isomerase - Catharanthus roseus (Madagascar periwinkle) (Vinca rosea)	1e-77
8.4.15.22	0.7	1.5	grey	-0.75884	1.14008e-14	-0.757421	1.36346e-14	-0.748725	3.97567e-14	0.797947	4.79694e-17	-0.75127	2.91976e-14	0.297608	0.0111201	0.755847	1.66025e-14	0.735026	1.96959e-13	0.672601	9.76123e-11	0.273563	0.0200623	-0.598726	2.77283e-08	0.521373	2.65419e-06	gb|AAD04946.2|	PrMC3 [Pinus radiata]	3e-52	Q9MAA7|GI1L1_ARATH	Probable gibberellin receptor GID1L1 - Arabidopsis thaliana (Mouse-ear cress)	6e-36
12.3.23.8	0.7	1.5	grey	-0.562187	2.76371e-07	-0.627581	3.64283e-09	-0.497432	8.77644e-06	0.569942	1.73633e-07	-0.600665	2.4346e-08	0.17302	0.14611	0.421155	0.000229606	0.467736	3.43204e-05	0.493815	1.04334e-05	0.380145	0.00098853	-0.463716	4.08869e-05	0.397141	0.000552143	gb|AAK53026.1|AF375442_1	AT5g59290/mnc17_180 [Arabidopsis thaliana] gb|AAM16219.1| AT5g59290/mnc17_180 [Arabidopsis thaliana]	9e-73	Q5PQX0|UXS1_RAT	UDP-glucuronic acid decarboxylase 1 - Rattus norvegicus (Rat)	8e-43
9.4.13.1	0.7	1.5	grey	-0.469238	3.2129e-05	-0.573173	1.42549e-07	-0.291753	0.0128958	0.453316	6.36726e-05	-0.477028	2.2704e-05	0.17391	0.144013	0.172135	0.148214	0.280437	0.017031	0.502064	7.01236e-06	0.349618	0.00260991	-0.424202	0.000204439	0.433843	0.000140553	gb|AAG01147.1|AF283816_1	calreticulin [Pinus taeda]	1e-103	Q9XF98|CALR_PRUAR	Calreticulin precursor - Prunus armeniaca (Apricot)	1e-103
3.2.12.23	0.7	1.5	grey	-0.77315	1.74805e-15	-0.79261	1.08363e-16	-0.750005	3.40524e-14	0.851222	2.78871e-21	-0.802465	2.36067e-17	0.360318	0.001877	0.821741	9.20618e-19	0.832132	1.3564e-19	0.737914	1.41718e-13	0.409901	0.000349238	-0.661818	2.45672e-10	0.576864	1.13501e-07	gb|AAC49538.1|	diphenol oxidase	8e-15	O80434|LAC4_ARATH	Laccase-4 precursor - Arabidopsis thaliana (Mouse-ear cress)	5e-16
6.1.17.23	0.7	1.5	grey	-0.700893	7.14094e-12	-0.660923	2.64786e-10	-0.736429	1.67952e-13	0.700243	7.60904e-12	-0.63333	2.37054e-09	0.107772	0.367535	0.807323	1.07867e-17	0.728433	4.1096e-13	0.501202	7.31331e-06	0.213429	0.0718427	-0.429773	0.000164867	0.321558	0.00588145	sp|P51117.1|CFI1_VITVI	Chalcone--flavonone isomerase 1, RecName	4e-63	P51117|CFI1_VITVI	Chalcone--flavonone isomerase 1 - Vitis vinifera (Grape)	2e-64
2.2.13.4	0.7	1.5	grey	-0.635227	2.05318e-09	-0.621487	5.68956e-09	-0.377152	0.00109183	0.573964	1.35785e-07	-0.650855	6.04645e-10	0.309041	0.0082564	0.257084	0.0292549	0.420948	0.000231409	0.632815	2.46446e-09	0.403677	0.000437665	-0.583885	7.30024e-08	0.542813	8.39485e-07	gb|ABG22095.1|	5-methyltetrahydropteroyltriglutamate-homocysteine methyltransferase, putative, expressed [Oryza sativa (japonica cultivar-group)] gb|ABG22096.1| 5-methyltetrahydropteroyltriglutamate-homocysteine methyltransferase, putative, expressed [Oryza sativa (japonica cultivar-group)]	1e-105	O50008|METE_ARATH	5-methyltetrahydropteroyltriglutamate--homocysteine methyltransferase - Arabidopsis thaliana (Mouse-ear cress)	1e-103
7.1.21.13	0.7	1.5	grey	-0.725429	5.70526e-13	-0.785265	3.20148e-16	-0.509942	4.75154e-06	0.750819	3.08469e-14	-0.721521	8.68682e-13	0.422746	0.000216128	0.565848	2.22245e-07	0.658249	3.30719e-10	0.771259	2.257e-15	0.439966	0.000110141	-0.690793	1.87928e-11	0.632817	2.46408e-09	gb|ACL37469.1|	phi class glutathione transferase [Cathaya argyrophylla] gb|ACL37470.1| phi class glutathione transferase [Cathaya argyrophylla]	2e-61	P42761|GSTF3_ARATH	Glutathione S-transferase ERD13 - Arabidopsis thaliana (Mouse-ear cress)	2e-40
5.1.16.11	0.7	1.5	grey	-0.736762	1.61682e-13	-0.728497	4.08083e-13	-0.662112	2.39678e-10	0.75204	2.65749e-14	-0.737246	1.52984e-13	0.324714	0.00538746	0.600436	2.47232e-08	0.660245	2.80213e-10	0.689808	2.06101e-11	0.343796	0.00310803	-0.642744	1.15036e-09	0.581059	8.73017e-08	gb|EEF48281.1|	aldehyde dehydrogenase, putative [Ricinus communis]	1e-38	Q56YU0|AL2C4_ARATH	Aldehyde dehydrogenase family 2 member C4 - Arabidopsis thaliana (Mouse-ear cress)	6e-36
2.3.11.20	0.7	1.5	grey	-0.653223	4.99305e-10	-0.673645	8.90813e-11	-0.524126	2.29951e-06	0.632241	2.5733e-09	-0.669067	1.32646e-10	0.223203	0.059478	0.469927	3.11678e-05	0.544666	7.57118e-07	0.571686	1.5614e-07	0.308895	0.00828849	-0.538987	1.037e-06	0.45338	6.35029e-05
8.4.13.22	0.7	1.5	grey	-0.704295	5.10806e-12	-0.635489	2.01272e-09	-0.701867	6.49087e-12	0.743631	7.29367e-14	-0.688168	2.40125e-11	0.308066	0.00847241	0.643487	1.08539e-09	0.618938	6.83701e-09	0.666666	1.63001e-10	0.306521	0.00882494	-0.564947	2.34552e-07	0.51832	3.10733e-06	ref|XP_002276224.1|	mitochondrial transcription termination factor family protein / mTERF], predicted similar to	2e-08
4.1.10.20	0.7	1.5	grey	-0.742329	8.49735e-14	-0.752024	2.66269e-14	-0.684426	3.39058e-11	0.767593	3.67888e-15	-0.769887	2.71262e-15	0.395325	0.000588468	0.617378	7.64418e-09	0.676389	6.9937e-11	0.734544	2.07997e-13	0.418814	0.000250833	-0.685515	3.06829e-11	0.575938	1.20212e-07	emb|CAD35494.1|	auxin induced cell wall protein [Pinus pinaster], putative	5e-14
11.4.8.11	0.7	1.5	grey	-0.748655	4.00921e-14	-0.73813	1.38255e-13	-0.62119	5.81324e-09	0.778818	8.00591e-16	-0.752348	2.55906e-14	0.35366	0.00230738	0.681218	4.53921e-11	0.754822	1.88618e-14	0.640404	1.38005e-09	0.401426	0.000474377	-0.67321	9.25493e-11	0.553682	4.54015e-07	dbj|BAD11071.1|	hin1 like protein [Capsicum chinense]	4e-13
10.3.21.20	0.7	1.5	grey	-0.344274	0.00306413	-0.423857	0.000207152	-0.0517348	0.666039	0.257266	0.0291364	-0.347964	0.00274359	0.0806175	0.500828	-0.0705664	0.55584	0.088644	0.459018	0.328783	0.00480474	0.256339	0.0297427	-0.308443	0.00838826	0.305885	0.00897385	gb|ABA95968.2|	2-oxoisovalerate dehydrogenase alpha subunit, mitochondrial precursor, putative, expressed [Oryza sativa (japonica cultivar-group)] gb|ABA95969.2| 2-oxoisovalerate dehydrogenase alpha subunit, mitochondrial precursor, putative, expressed [Oryza sativa (japonica cultivar-group)]	4e-61	A5A6H9|ODBA_PANTR	2-oxoisovalerate dehydrogenase subunit alpha, mitochondrial precursor - Pan troglodytes (Chimpanzee)	5e-42
8.2.14.10	0.7	1.5	grey	-0.795488	7.00315e-17	-0.736101	1.74345e-13	-0.700837	7.18071e-12	0.79804	4.72848e-17	-0.786005	2.87584e-16	0.40728	0.00038426	0.639333	1.49914e-09	0.705802	4.3971e-12	0.736333	1.69788e-13	0.40407	0.000431527	-0.707453	3.72724e-12	0.599407	2.64922e-08	ref|NP_001043453.1|	cytosolic aldehyde dehydrogenase	2e-66	Q56YU0|AL2C4_ARATH	Aldehyde dehydrogenase family 2 member C4 - Arabidopsis thaliana (Mouse-ear cress)	3e-64
3.1.23.5	0.7	1.5	grey	-0.675686	7.44246e-11	-0.670354	1.18688e-10	-0.434776	0.000135465	0.657335	3.56648e-10	-0.705964	4.32643e-12	0.41765	0.00026205	0.340432	0.00343297	0.498019	8.53198e-06	0.715469	1.64297e-12	0.508091	5.2109e-06	-0.68057	4.8126e-11	0.647063	8.18724e-10	gb|AAU04859.1|	defensin precursor [Ginkgo biloba]	3e-16	P20346|P322_SOLTU	Probable protease inhibitor P322 precursor - Solanum tuberosum (Potato)	9e-12
12.4.17.4	0.7	1.5	grey	-0.503864	6.42101e-06	-0.534323	1.33687e-06	-0.309623	0.00812966	0.460087	4.78002e-05	-0.537364	1.13328e-06	0.237001	0.0450185	0.158965	0.182283	0.30033	0.0103696	0.5031	6.66628e-06	0.377911	0.00106473	-0.478697	2.10531e-05	0.442746	9.8445e-05	gb|EEF35031.1|	transcription initiation factor iia (tfiia), gamma chain, putative [Ricinus communis]	2e-44
9.4.10.15	0.7	1.5	grey	-0.624807	4.46775e-09	-0.586515	6.17114e-08	-0.381508	0.000944486	0.571166	1.61164e-07	-0.658622	3.20678e-10	0.314692	0.00709641	0.38327	0.000890191	0.527306	1.94545e-06	0.577966	1.05978e-07	0.414366	0.000296219	-0.573723	1.37815e-07	0.479501	2.0299e-05
12.2.2.21	0.7	1.5	grey	-0.54706	6.61935e-07	-0.427016	0.000183473	-0.313371	0.00735398	0.404662	0.000422434	-0.501904	7.06738e-06	0.129394	0.278678	0.170969	0.151024	0.269819	0.021899	0.450523	7.15416e-05	0.21925	0.0642533	-0.3873	0.000776494	0.30228	0.00985955	gb|ABG91050.1|	pinosylvin-forming stilbene synthase [Pinus massoniana]	2e-73	Q02323|DPSS_PINSY	Dihydropinosylvin synthase - Pinus sylvestris (Scots pine)	2e-74
3.3.19.22	0.7	1.5	grey	-0.746871	4.96612e-14	-0.761674	7.94712e-15	-0.627441	3.68067e-09	0.839027	3.53594e-20	-0.778384	8.50661e-16	0.504197	6.31689e-06	0.762716	6.9508e-15	0.806093	1.31806e-17	0.791313	1.31605e-16	0.528636	1.81305e-06	-0.742054	8.77602e-14	0.68898	2.22649e-11	gb|EEF44732.1|	cytochrome C1, putative [Ricinus communis]	1e-100	P25076|CY11_SOLTU	Cytochrome c1-1, heme protein, mitochondrial precursor - Solanum tuberosum (Potato)	3e-99
8.3.20.5	0.7	1.5	grey	-0.74998	3.4156e-14	-0.761408	8.22217e-15	-0.717816	1.28565e-12	0.844542	1.15173e-20	-0.775175	1.32595e-15	0.448098	7.90952e-05	0.798825	4.18504e-17	0.811706	5.22076e-18	0.734853	2.0085e-13	0.490776	1.20469e-05	-0.717212	1.36976e-12	0.636129	1.91689e-09	gb|EEF37559.1|	carboxymethylenebutenolidase, putative [Ricinus communis]	7e-82	Q7DFU6|YGHX_ECOLI	Uncharacterized protein yghX - Escherichia coli (strain K12)	9e-19
7.3.15.9	0.7	1.5	grey	-0.728308	4.16659e-13	-0.692953	1.53312e-11	-0.729486	3.6592e-13	0.819783	1.30255e-18	-0.713273	2.06199e-12	0.388198	0.000753055	0.829321	2.30625e-19	0.791854	1.21384e-16	0.701053	7.03011e-12	0.399813	0.000502393	-0.636115	1.919e-09	0.572697	1.46772e-07	gb|ABY59052.1|	chloroplast ATP sulfurylase 1 precursor [Brassica oleracea]	1e-38	O95340|PAPS2_HUMAN	Bifunctional 3'-phosphoadenosine 5'-phosphosulfate synthetase 2 - Homo sapiens (Human)	3e-18
6.3.12.23	0.7	1.5	grey	-0.6086	1.41639e-08	-0.598856	2.74886e-08	-0.472468	2.785e-05	0.685161	3.16985e-11	-0.682365	4.0912e-11	0.41153	0.000328959	0.471848	2.86279e-05	0.558149	3.50425e-07	0.657391	3.55002e-10	0.415374	0.00028532	-0.631667	2.6867e-09	0.600609	2.4438e-08	gb|AAK37824.1|AF132120_1	laccase [Pinus taeda]	2e-86	Q2RBK2|LAC17_ORYSJ	Putative laccase-17 precursor - Oryza sativa subsp. japonica (Rice)	2e-62
12.1.5.11	0.7	1.5	grey	-0.671976	1.03078e-10	-0.679671	5.21771e-11	-0.72149	8.71557e-13	0.781312	5.63682e-16	-0.68464	3.3247e-11	0.379638	0.00100538	0.783811	3.94708e-16	0.754198	2.03758e-14	0.662897	2.24377e-10	0.333515	0.0041979	-0.608453	1.43095e-08	0.541323	9.11739e-07	ref|NP_001062473.1|	dihydroneopterin aldolase, putative	1e-39	Q9SF23|FOLB1_ARATH	Dihydroneopterin aldolase - Arabidopsis thaliana (Mouse-ear cress)	2e-37
5.4.13.17	0.7	1.5	grey	-0.725258	5.81189e-13	-0.687591	2.53336e-11	-0.70967	2.97969e-12	0.789588	1.70085e-16	-0.751355	2.8897e-14	0.415809	0.000280738	0.772635	1.87452e-15	0.771992	2.04479e-15	0.703289	5.64315e-12	0.411758	0.000326206	-0.64602	8.89224e-10	0.560552	3.04371e-07	gb|AAG60098.1|AC073178_9	disease resistance protein, putative [Arabidopsis thaliana]	2e-26	O50052|DRL25_ARATH	Putative disease resistance protein At4g19050 - Arabidopsis thaliana (Mouse-ear cress)	1e-14
1.4.16.1	0.7	1.5	grey	-0.22248	0.0603292	-0.234465	0.047433	-0.137676	0.248798	0.41558	0.000283138	-0.416024	0.000278487	0.75638	1.55349e-14	0.311077	0.00782051	0.468316	3.34584e-05	0.538236	1.08052e-06	0.635458	2.01745e-09	-0.618652	6.97873e-09	0.661838	2.45268e-10	dbj|BAD93484.1|	pollen major allergen No.121 isoform 1 [Cryptomeria japonica]	2e-30	P24806|XTH24_ARATH	Xyloglucan endotransglucosylase/hydrolase protein 24 precursor - Arabidopsis thaliana (Mouse-ear cress)	2e-28
12.3.5.7	0.7	1.5	grey	-0.711929	2.36705e-12	-0.810647	6.23216e-18	-0.614928	9.09745e-09	0.790317	1.52662e-16	-0.74981	3.48686e-14	0.458606	5.09192e-05	0.704831	4.84361e-12	0.782901	4.49661e-16	0.732628	2.58003e-13	0.589494	5.09227e-08	-0.705654	4.46231e-12	0.62888	3.30842e-09	gb|AAC32107.1|	aquaporin [Picea mariana], probable	1e-134	Q9ZVX8|PIP28_ARATH	Probable aquaporin PIP2-8 - Arabidopsis thaliana (Mouse-ear cress)	1e-119
11.1.12.5	0.7	1.5	grey	-0.69069	1.89754e-11	-0.715644	1.61321e-12	-0.559241	3.28733e-07	0.708049	3.51001e-12	-0.696935	1.04832e-11	0.381908	0.000931893	0.518591	3.06432e-06	0.600257	2.50228e-08	0.678494	5.79831e-11	0.445278	8.88025e-05	-0.65665	3.77341e-10	0.593394	3.9482e-08	gb|EEF33546.1|	oligopeptide transporter, putative [Ricinus communis]	1e-51	Q9FNL7|PTR3A_ARATH	Peptide transporter PTR3-A - Arabidopsis thaliana (Mouse-ear cress)	2e-51
2.2.20.16	0.7	1.5	grey	-0.779634	7.14121e-16	-0.692757	1.56186e-11	-0.781336	5.61712e-16	0.82102	1.04664e-18	-0.774719	1.41151e-15	0.405469	0.000410311	0.803296	2.06796e-17	0.783562	4.0909e-16	0.725771	5.49723e-13	0.45121	6.95278e-05	-0.658548	3.22631e-10	0.597658	2.97775e-08	gb|ABG76000.1|	GRP-like protein 2 [Gossypium hirsutum]	0	Q8RU27|UPTG2_SOLTU	Alpha-1,4-glucan-protein synthase [UDP-forming] 2 - Solanum tuberosum (Potato)	0
1.1.13.19	0.7	1.5	grey	-0.656409	3.84914e-10	-0.645365	9.3647e-10	-0.638762	1.56657e-09	0.736673	1.63345e-13	-0.716259	1.51313e-12	0.414217	0.000297864	0.620157	6.26332e-09	0.682643	3.98916e-11	0.64467	9.8916e-10	0.438545	0.000116602	-0.659699	2.93244e-10	0.545839	7.08979e-07	ref|XP_002309548.1|	aquaporin, MIP family, TIP subfamily [Populus trichocarpa] gb|EEE93071.1| aquaporin, MIP family, TIP subfamily [Populus trichocarpa]	9e-57	O82316|TIP41_ARATH	Aquaporin TIP4-1 - Arabidopsis thaliana (Mouse-ear cress)	9e-56
11.4.18.15	0.7	1.5	grey	-0.648944	7.04791e-10	-0.581442	8.52168e-08	-0.656198	3.91645e-10	0.694543	1.3182e-11	-0.661206	2.58592e-10	0.406894	0.000389681	0.594716	3.61921e-08	0.592188	4.27304e-08	0.699103	8.50203e-12	0.372764	0.00126094	-0.594029	3.78688e-08	0.573119	1.43021e-07	ref|NP_564593.1|	TIFY2A; sequence-specific DNA binding / transcription factor/ zinc ion binding [Arabidopsis thaliana] ref|NP_974002.1| TIFY2A; sequence-specific DNA binding / transcription factor/ zinc ion binding [Arabidopsis thaliana] sp|Q8H1G0.1|GAT25_ARATH RecName: Full=GATA transcription factor 25; AltName: Full=Protein TIFY 2A; AltName: Full=ZIM-like 2 protein gb|AAN12940.1| putative flowering protein CONS…	2e-42	Q8H1G0|GAT25_ARATH	GATA transcription factor 25 - Arabidopsis thaliana (Mouse-ear cress)	1e-43
4.4.18.19	0.7	1.5	grey	-0.683642	3.64231e-11	-0.704806	4.85578e-12	-0.527319	1.94408e-06	0.699123	8.48515e-12	-0.727543	4.53115e-13	0.473706	2.63551e-05	0.592787	4.10859e-08	0.719887	1.03345e-12	0.703573	5.48665e-12	0.537772	1.10833e-06	-0.70467	4.92171e-12	0.620404	6.15263e-09
5.1.19.6	0.7	1.5	grey	-0.603703	1.98212e-08	-0.646618	8.48115e-10	-0.427974	0.000176793	0.60879	1.39795e-08	-0.689649	2.09182e-11	0.468535	3.31387e-05	0.3559	0.0021536	0.511567	4.37957e-06	0.740625	1.03655e-13	0.568055	1.94631e-07	-0.670065	1.21689e-10	0.639836	1.44204e-09
8.3.9.23	0.7	1.5	grey	-0.576131	1.18784e-07	-0.679787	5.16391e-11	-0.469462	3.18144e-05	0.666693	1.62616e-10	-0.662825	2.25739e-10	0.491616	1.15789e-05	0.482861	1.74092e-05	0.577709	1.0769e-07	0.761697	7.92377e-15	0.584665	6.94643e-08	-0.66476	1.91697e-10	0.675803	7.36582e-11	ref|XP_653253.1|	TolA protein [Entamoeba histolytica HM-1:IMSS] gb|EAL47867.1| TolA protein, putative [Entamoeba histolytica HM-1:IMSS]	3e-29
6.3.23.6	0.7	1.5	grey	-0.322486	0.00573221	-0.368511	0.00144709	-0.00583305	0.961215	0.261524	0.0264839	-0.377942	0.00106364	0.244746	0.0382636	-0.135361	0.256919	0.0712389	0.552072	0.421087	0.000230194	0.397471	0.000545757	-0.403877	0.000434531	0.429617	0.000165868
7.2.11.10	0.7	1.5	grey	-0.688659	2.29424e-11	-0.715538	1.63119e-12	-0.629852	3.07741e-09	0.770595	2.46754e-15	-0.789971	1.60714e-16	0.510282	4.67132e-06	0.713813	1.9503e-12	0.817393	1.97811e-18	0.74354	7.3717e-14	0.580024	9.31708e-08	-0.73519	1.93327e-13	0.662212	2.37692e-10	gb|ABY86656.1|	beta-tubulin 8 [Gossypium hirsutum]	1e-32	P22852|TBB_POLAG	Tubulin beta chain - Polytomella agilis	2e-33
11.4.7.24	0.7	1.5	grey	-0.624802	4.46947e-09	-0.6502	6.37346e-10	-0.553186	4.67157e-07	0.726587	5.03039e-13	-0.699025	8.56681e-12	0.474288	2.56788e-05	0.571491	1.5801e-07	0.63766	1.7051e-09	0.709958	2.89381e-12	0.531926	1.52111e-06	-0.672725	9.65605e-11	0.678039	6.03882e-11	gb|ACA33841.1|	LIM2 transcription factor [Pinus pinaster]	1e-83	P29675|SF3_HELAN	Pollen-specific protein SF3 - Helianthus annuus (Common sunflower)	1e-70
9.1.10.14	0.7	1.5	grey	-0.703269	5.65402e-12	-0.714752	1.76983e-12	-0.612296	1.09497e-08	0.775177	1.32556e-15	-0.735262	1.91763e-13	0.479482	2.03159e-05	0.720282	9.91111e-13	0.797956	4.79045e-17	0.710151	2.83771e-12	0.579168	9.83097e-08	-0.709064	3.16844e-12	0.650126	6.4115e-10	ref|XP_002320682.1|	endoplasmic reticulum [ER]-type calcium ATPase [Populus trichocarpa] gb|EEE98997.1| endoplasmic reticulum [ER]-type calcium ATPase [Populus trichocarpa]	2e-30	Q9SY55|ECA3_ARATH	Calcium-transporting ATPase 3, endoplasmic reticulum-type - Arabidopsis thaliana (Mouse-ear cress)	2e-26
1.3.5.21	0.7	1.5	grey	-0.625303	4.30845e-09	-0.648696	7.18915e-10	-0.514186	3.83713e-06	0.692676	1.57389e-11	-0.682224	4.14391e-11	0.420611	0.00023438	0.658656	3.19764e-10	0.741597	9.25652e-14	0.659012	3.10454e-10	0.539494	1.00851e-06	-0.639936	1.431e-09	0.598387	2.8364e-08	ref|NP_199264.1|	TAO1 (TARGET OF AVRB OPERATION1); ATP binding / protein binding / transmembrane receptor [Arabidopsis thaliana] dbj|BAB09158.1| disease resistance protein-like [Arabidopsis thaliana]	4e-09	Q7XBQ9|RGA2_SOLBU	Disease resistance protein RGA2 - Solanum bulbocastanum (Wild potato)	5e-08
12.4.12.20	0.7	1.5	grey	-0.646317	8.68606e-10	-0.533186	1.4215e-06	-0.612708	1.06382e-08	0.722376	7.92822e-13	-0.696636	1.07899e-11	0.482163	1.7976e-05	0.592503	4.18577e-08	0.643864	1.05383e-09	0.673063	9.37459e-11	0.411455	0.000329865	-0.664076	2.0313e-10	0.600594	2.44615e-08	gb|EEF45328.1|	basic 7S globulin 2 precursor small subunit, putative [Ricinus communis]	9e-45	Q8RVH5|7SBG2_SOYBN	Basic 7S globulin 2 precursor - Glycine max (Soybean)	3e-21
5.4.4.15	0.7	1.5	grey	-0.185035	0.119693	-0.25255	0.0323323	-0.0239091	0.841987	0.341191	0.00335716	-0.454489	6.06121e-05	0.691828	1.70505e-11	0.168062	0.158199	0.39363	0.000624331	0.572166	1.51619e-07	0.660846	2.66486e-10	-0.596937	3.12412e-08	0.672798	9.59479e-11
5.1.10.23	0.7	1.5	grey	-0.550077	5.58047e-07	-0.598034	2.90411e-08	-0.435182	0.000133308	0.624945	4.42282e-09	-0.616335	8.23357e-09	0.458914	5.02565e-05	0.415392	0.000285132	0.489331	1.28932e-05	0.702271	6.23877e-12	0.535641	1.24474e-06	-0.626502	3.94473e-09	0.632231	2.5751e-09
12.1.2.12	0.7	1.5	grey	-0.564634	2.38972e-07	-0.549484	5.77167e-07	-0.512908	4.09335e-06	0.65491	4.35193e-10	-0.593201	3.99854e-08	0.406451	0.000395997	0.578103	1.05072e-07	0.627492	3.6667e-09	0.573154	1.42714e-07	0.422228	0.000220436	-0.584107	7.19772e-08	0.558613	3.41052e-07	gb|EEF42451.1|	Peptide transporter, putative [Ricinus communis]	3e-25	P46032|PTR2_ARATH	Peptide transporter PTR2 - Arabidopsis thaliana (Mouse-ear cress)	7e-11
3.3.21.8	0.7	1.5	grey	-0.53837	1.07266e-06	-0.478683	2.10671e-05	-0.29424	0.0121134	0.511293	4.44035e-06	-0.531394	1.56509e-06	0.375656	0.00114703	0.364802	0.0016293	0.484443	1.6186e-05	0.537193	1.14396e-06	0.407666	0.000378902	-0.531895	1.52365e-06	0.515468	3.59508e-06
9.3.3.11	0.7	1.5	grey	-0.490951	1.19484e-05	-0.595257	3.4921e-08	-0.473313	2.68206e-05	0.607706	1.5067e-08	-0.564437	2.41796e-07	0.366082	0.00156423	0.531769	1.53399e-06	0.562562	2.7031e-07	0.574077	1.34849e-07	0.511613	4.36943e-06	-0.553897	4.48432e-07	0.560836	2.99335e-07	gb|ACP51929.1|	photosystem II 44 kDa protein [Cedrus deodara]	2e-50	P41643|PSBC_PINTH	Photosystem II 44 kDa reaction center protein - Pinus thunbergii (Green pine) (Japanese black pine)	9e-52
1.2.3.21	0.7	1.5	grey	-0.311142	0.00780702	-0.319452	0.00623296	-0.27667	0.0186395	0.520974	2.70973e-06	-0.488472	1.34228e-05	0.717473	1.33284e-12	0.501855	7.08421e-06	0.636953	1.79992e-09	0.582951	7.74628e-08	0.644399	1.01047e-09	-0.664082	2.03033e-10	0.668005	1.45339e-10	sp|P35049.1|TRYP_FUSOX	Trypsin, RecName	1e-113	P35049|TRYP_FUSOX	Trypsin precursor - Fusarium oxysporum	1e-115
12.4.3.20	0.7	1.5	grey	-0.605723	1.72673e-08	-0.525108	2.18422e-06	-0.51695	3.33327e-06	0.686268	2.86281e-11	-0.666077	1.714e-10	0.489645	1.27048e-05	0.53355	1.3939e-06	0.586175	6.30723e-08	0.689033	2.21562e-11	0.430434	0.000160667	-0.656347	3.86873e-10	0.608692	1.40742e-08	emb|CAB72128.1|	heat shock protein 70 [Cucumis sativus]	9e-65	P49118|BIP_SOLLC	Luminal-binding protein precursor - Solanum lycopersicum (Tomato) (Lycopersicon esculentum)	2e-65
7.4.5.22	0.7	1.5	grey	-0.596743	3.16479e-08	-0.583305	7.57409e-08	-0.478299	2.14363e-05	0.67321	9.25445e-11	-0.621476	5.6941e-09	0.458338	5.15052e-05	0.615314	8.8525e-09	0.694839	1.28157e-11	0.618443	7.08399e-09	0.477551	2.21745e-05	-0.620192	6.24738e-09	0.609009	1.37689e-08	dbj|BAG16530.1|	phosphate-induced protein [Capsicum chinense], putative	1e-27
7.3.7.1	0.7	1.5	grey	-0.636592	1.85033e-09	-0.650116	6.41688e-10	-0.676016	7.22853e-11	0.791473	1.28512e-16	-0.725679	5.5523e-13	0.542311	8.63232e-07	0.773311	1.71024e-15	0.788378	2.03324e-16	0.729164	3.79188e-13	0.496346	9.246e-06	-0.698967	8.61513e-12	0.652808	5.16412e-10
5.3.2.20	0.7	1.5	grey	-0.611643	1.14624e-08	-0.603706	1.98164e-08	-0.587674	5.72791e-08	0.745536	5.82273e-14	-0.705751	4.41937e-12	0.522826	2.46114e-06	0.729728	3.56284e-13	0.75619	1.59067e-14	0.704849	4.83481e-12	0.458927	5.02288e-05	-0.676025	7.22246e-11	0.650125	6.41205e-10	emb|CAA09478.1|	glutamate dehydrogenase [Asparagus officinalis]	2e-48	O04937|DHEA_NICPL	Glutamate dehydrogenase A - Nicotiana plumbaginifolia (Leadwort-leaved tobacco)	1e-48
5.2.19.6	0.7	1.5	grey	-0.473578	2.65061e-05	-0.461666	4.46686e-05	-0.255364	0.030392	0.507819	5.28198e-06	-0.573925	1.36116e-07	0.51175	4.33938e-06	0.191154	0.107731	0.360284	0.00187899	0.677403	6.39104e-11	0.534161	1.34865e-06	-0.623821	4.80176e-09	0.616916	7.90015e-09	gb|EEF29568.1|	Chitinase 1 precursor, putative [Ricinus communis]	7e-38	Q9SLP4|CHIT1_TULBA	Chitinase 1 precursor - Tulipa bakeri (Tulip)	5e-37
4.2.9.11	0.7	1.5	grey	-0.465184	3.83656e-05	-0.495749	9.51394e-06	-0.274466	0.0196397	0.469977	3.10994e-05	-0.582814	7.81365e-08	0.428854	0.000170863	0.294586	0.0120081	0.486647	1.46147e-05	0.542585	8.50195e-07	0.525407	2.15017e-06	-0.577238	1.1089e-07	0.530425	1.64833e-06	ref|XP_002308657.1|	cellulose synthase [Populus trichocarpa] ref|XP_002336091.1| predicted protein [Populus trichocarpa] gb|EEE92180.1| cellulose synthase [Populus trichocarpa] gb|EEF09189.1| predicted protein [Populus trichocarpa]	1e-105	O48946|CESA1_ARATH	Cellulose synthase A catalytic subunit 1 [UDP-forming] - Arabidopsis thaliana (Mouse-ear cress)	1e-102
12.2.19.19	0.7	1.5	grey	-0.482364	1.78109e-05	-0.521885	2.5846e-06	-0.352008	0.00242697	0.584269	7.12369e-08	-0.632184	2.58434e-09	0.499388	7.9861e-06	0.313144	0.00739888	0.454853	5.96922e-05	0.627107	3.77264e-09	0.550574	5.42456e-07	-0.649247	6.87916e-10	0.661943	2.4312e-10
10.2.11.11	0.7	1.5	grey	-0.515332	3.62016e-06	-0.585775	6.47079e-08	-0.58574	6.48507e-08	0.659658	2.9424e-10	-0.562056	2.7852e-07	0.406673	0.000392812	0.733403	2.36513e-13	0.723528	7.00644e-13	0.566094	2.18992e-07	0.496399	9.22246e-06	-0.552775	4.78314e-07	0.55124	5.22252e-07	gb|ACP51868.1|	photosystem I P700 chlorophyll a apoprotein A2 [Pinus canariensis] gb|ACP52297.1| photosystem I P700 chlorophyll a apoprotein A2 [Pinus merkusii]	1e-116	P41640|PSAB_PINTH	Photosystem I P700 chlorophyll a apoprotein A2 - Pinus thunbergii (Green pine) (Japanese black pine)	1e-116
10.2.13.21	0.7	1.5	grey	-0.529694	1.71383e-06	-0.553709	4.53303e-07	-0.539434	1.01181e-06	0.611914	1.12469e-08	-0.579307	9.74549e-08	0.379613	0.00100621	0.663652	2.10539e-10	0.726225	5.2325e-13	0.505974	5.78738e-06	0.354351	0.0022589	-0.546036	7.01208e-07	0.414509	0.000294648	gb|ABV27473.1|	fasciclin-like arabinogalactan protein 2 [Gossypium hirsutum]	4e-29	Q9SJ81|FLA7_ARATH	Fasciclin-like arabinogalactan protein 7 precursor - Arabidopsis thaliana (Mouse-ear cress)	8e-26
1.2.2.2	0.7	1.5	grey	-0.30534	0.009103	-0.398302	0.000530005	-0.330189	0.00461681	0.350112	0.00257109	-0.276006	0.0189362	0.0893573	0.455398	0.443145	9.68635e-05	0.384706	0.000848069	0.235121	0.0467985	0.191014	0.107993	-0.216673	0.0675286	0.180718	0.128725	ref|NP_001060146.1|	cytoplasmic protein of eukaryotic origin (38.3 kD)-like	1e-57	Q54II8|U553_DICDI	UPF0553 protein - Dictyostelium discoideum (Slime mold)	2e-34
3.4.15.10	0.7	1.5	grey	-0.514642	3.74933e-06	-0.610431	1.24737e-08	-0.606515	1.63539e-08	0.689024	2.21739e-11	-0.551406	5.17307e-07	0.404321	0.000427652	0.798592	4.3396e-17	0.769936	2.69503e-15	0.556272	3.90886e-07	0.437821	0.000120023	-0.539498	1.00828e-06	0.520036	2.84445e-06	gb|ABR15468.1|	GDP-mannose pyrophosphorylase [Pinus taeda]	4e-86	Q7JZB4|GMPPB_DROME	Mannose-1-phosphate guanyltransferase beta - Drosophila melanogaster (Fruit fly)	2e-50
3.1.16.15	0.7	1.5	grey	-0.415739	0.000281464	-0.458583	5.09702e-05	-0.184573	0.120635	0.434673	0.000136021	-0.540429	9.57898e-07	0.405801	0.000405414	0.127279	0.286677	0.331348	0.00446673	0.525717	2.11542e-06	0.590309	4.8301e-08	-0.559073	3.31998e-07	0.615396	8.80103e-09	sp|Q41073.1|NLTP_PINTA	Non-specific lipid-transfer protein, RecName	2e-37	Q41073|NLTP_PINTA	Non-specific lipid-transfer protein precursor - Pinus taeda (Loblolly pine)	2e-38
7.1.18.10	0.7	1.5	grey	-0.600289	2.49701e-08	-0.502385	6.90336e-06	-0.590021	4.92129e-08	0.670985	1.12367e-10	-0.664126	2.02268e-10	0.514119	3.85009e-06	0.623121	5.05314e-09	0.6714	1.0838e-10	0.642685	1.15566e-09	0.450748	7.08755e-05	-0.637138	1.77469e-09	0.586834	6.04602e-08	gb|AAF12810.1|AF197342_1	pathogenesis-related protein [Picea glauca], intracellular ,putative	9e-28	P43185|BEV1L_BETVE	Major pollen allergen Bet v 1-L - Betula verrucosa (White birch) (Betula pendula)	4e-15
4.4.8.3	0.7	1.5	grey	-0.579817	9.43878e-08	-0.617341	7.66438e-09	-0.56471	2.37897e-07	0.663584	2.11757e-10	-0.608439	1.43228e-08	0.460875	4.62134e-05	0.752699	2.45134e-14	0.799226	3.93155e-17	0.572874	1.45187e-07	0.490081	1.24472e-05	-0.611058	1.194e-08	0.505921	5.80262e-06	gb|EEF33260.1|	Aspartic proteinase nepenthesin-1 precursor, putative [Ricinus communis]	9e-81	Q766C3|NEP1_NEPGR	Aspartic proteinase nepenthesin-1 precursor - Nepenthes gracilis (Slender pitcher plant)	2e-34
1.1.12.17	0.7	1.5	grey	-0.630619	2.90602e-09	-0.697834	9.61323e-12	-0.600202	2.51153e-08	0.730044	3.44044e-13	-0.688468	2.33524e-11	0.550024	5.59706e-07	0.714721	1.77542e-12	0.780491	6.33027e-16	0.737967	1.40872e-13	0.651846	5.5823e-10	-0.697192	1.02278e-11	0.671497	1.07474e-10
6.3.23.7	0.7	1.5	grey	-0.429855	0.000164338	-0.437986	0.000119237	-0.197143	0.0969398	0.436342	0.00012731	-0.552029	4.99199e-07	0.492095	1.13198e-05	0.0660005	0.581748	0.265788	0.0240352	0.616684	8.03188e-09	0.534691	1.31057e-06	-0.607834	1.49344e-08	0.580979	8.77408e-08	gb|ABO93016.1|	protein of unknown function [Solanum tuberosum]	1e-33	Q6DGR4|BRP16_DANRE	Brain protein 16 - Danio rerio (Zebrafish) (Brachydanio rerio)	2e-06
9.3.23.6	0.7	1.5	grey	-0.375655	0.00114705	-0.406141	0.000400464	-0.101415	0.396626	0.351593	0.00245791	-0.521828	2.59232e-06	0.43327	0.000143763	0.0245841	0.837585	0.278994	0.0176327	0.509041	4.97009e-06	0.543188	8.22187e-07	-0.557433	3.65382e-07	0.520871	2.72424e-06
10.4.23.20	0.7	1.5	grey	-0.347836	0.00275416	-0.346926	0.00283055	-0.0743712	0.534681	0.331085	0.00450041	-0.484234	1.6343e-05	0.408229	0.000371229	-0.0421487	0.725183	0.184271	0.121256	0.546104	6.98526e-07	0.455686	5.76315e-05	-0.520481	2.77979e-06	0.537122	1.14836e-06	gb|ABK42077.1|	ubiquitin extension protein [Capsicum annuum]	6e-65	P69326|UBIQ_WHEAT	Ubiquitin - Triticum aestivum (Wheat)	2e-35
10.3.4.15	0.7	1.5	grey	-0.486672	1.45976e-05	-0.517655	3.21513e-06	-0.402083	0.000463384	0.533721	1.38104e-06	-0.541059	9.25176e-07	0.386609	0.000795021	0.526381	2.04278e-06	0.649851	6.55435e-10	0.504941	6.08993e-06	0.416681	0.000271742	-0.530801	1.61557e-06	0.44547	8.81085e-05	gb|ACD76815.1|	histone 4 [Capsella bursa-pastoris]	5e-38	Q76H85|H4_SILLA	Histone H4 - Silene latifolia (White campion) (Bladder campion)	3e-39
1.2.17.21	0.7	1.5	grey	-0.589647	5.04203e-08	-0.662837	2.25517e-10	-0.638824	1.55913e-09	0.738727	1.29088e-13	-0.703907	5.30831e-12	0.537835	1.10452e-06	0.697328	1.00943e-11	0.745975	5.52653e-14	0.711429	2.49112e-12	0.588542	5.41592e-08	-0.686002	2.93381e-11	0.651936	5.54185e-10	gb|AAU14834.1|	adenosine kinase isoform 2T [Nicotiana tabacum] gb|AAU14835.1| adenosine kinase isoform 2T [Nicotiana tabacum]	2e-47	Q9SF85|ADK1_ARATH	Adenosine kinase 1 - Arabidopsis thaliana (Mouse-ear cress)	8e-46
1.3.14.8	0.7	1.5	grey	-0.567449	2.01875e-07	-0.595295	3.48334e-08	-0.550142	5.55962e-07	0.714519	1.81309e-12	-0.682024	4.21977e-11	0.547804	6.34751e-07	0.641751	1.24297e-09	0.737369	1.50862e-13	0.630567	2.91741e-09	0.522762	2.46931e-06	-0.691887	1.69555e-11	0.609368	1.34304e-08
6.1.4.18	0.7	1.5	grey	-0.604094	1.92994e-08	-0.56219	2.76332e-07	-0.470992	2.97343e-05	0.674283	8.42275e-11	-0.643524	1.08229e-09	0.577936	1.06172e-07	0.598828	2.75393e-08	0.715988	1.55655e-12	0.648929	7.05672e-10	0.501715	7.13258e-06	-0.69611	1.13484e-11	0.61435	9.47707e-09
1.4.15.7	0.7	1.5	grey	-0.547411	6.48988e-07	-0.577422	1.09627e-07	-0.539067	1.03244e-06	0.700287	7.57679e-12	-0.604325	1.89983e-08	0.549632	5.72342e-07	0.624864	4.44933e-09	0.672742	9.6414e-11	0.653065	5.05775e-10	0.514952	3.69082e-06	-0.668747	1.36357e-10	0.632099	2.60094e-09	sp|Q1S053.1|H2A3_MEDTR	Probable histone H2A.3, RecName	9e-30	Q1S053|H2A3_MEDTR	Probable histone H2A.3 - Medicago truncatula (Barrel medic)	5e-31
4.4.6.18	0.7	1.5	grey	-0.372207	0.00128404	-0.411201	0.000332965	-0.368605	0.00144273	0.568553	1.88869e-07	-0.562115	2.7755e-07	0.684875	3.25401e-11	0.533445	1.40178e-06	0.683416	3.71807e-11	0.577755	1.07378e-07	0.564773	2.36997e-07	-0.67992	5.10248e-11	0.610589	1.23375e-08	gb|AAL24269.1|	AT5g51550/K17N15_10 [Arabidopsis thaliana] gb|AAM65358.1| AT5g51550/K17N15_10 [Arabidopsis thaliana]	5e-10
6.2.12.4	0.7	1.5	grey	-0.477778	2.19487e-05	-0.567254	2.04255e-07	-0.524844	2.21462e-06	0.604829	1.83559e-08	-0.563922	2.49342e-07	0.417949	0.000259126	0.709291	3.09623e-12	0.752162	2.61801e-14	0.498704	8.25435e-06	0.440664	0.000107088	-0.538514	1.06423e-06	0.442078	0.000101146	sp|Q50EK2.1|TPSD1_PINTA	Levopimaradiene synthase, chloroplastic, RecName	7e-36	Q38710|TPSDV_ABIGR	Abietadiene synthase, chloroplast precursor - Abies grandis (Grand fir)	2e-31
1.2.20.5	0.7	1.5	grey	-0.433561	0.000142125	-0.440179	0.000109201	-0.131976	0.269116	0.392787	0.000642884	-0.515689	3.55486e-06	0.423372	0.000211023	0.0908894	0.447674	0.316561	0.00674565	0.515569	3.57671e-06	0.525093	2.18595e-06	-0.56491	2.35079e-07	0.548718	6.02775e-07	sp|O82572.1|PROF1_RICCO	Profilin-1, RecName	3e-58	O82572|PROF1_RICCO	Profilin-1 - Ricinus communis (Castor bean)	1e-59
2.1.8.23	0.7	1.5	grey	-0.26586	0.0239953	-0.292205	0.0127505	-0.0181828	0.879504	0.327155	0.00503083	-0.474044	2.59601e-05	0.614316	9.49986e-09	0.034788	0.771734	0.318411	0.0064135	0.517006	3.32385e-06	0.579512	9.62155e-08	-0.626627	3.90867e-09	0.59029	4.83607e-08
8.2.14.21	0.7	1.5	grey	-0.569564	1.77657e-07	-0.574219	1.33673e-07	-0.544716	7.54991e-07	0.725252	5.81596e-13	-0.699152	8.4613e-12	0.579782	9.45965e-08	0.738315	1.35346e-13	0.79081	1.41868e-16	0.718108	1.24692e-12	0.564188	2.45418e-07	-0.693106	1.51097e-11	0.668763	1.36164e-10	gb|AAR32786.1|	ascorbate peroxidase [Pinus pinaster]	1e-130	Q05431|APX1_ARATH	L-ascorbate peroxidase 1, cytosolic - Arabidopsis thaliana (Mouse-ear cress)	1e-106
3.3.23.20	0.7	1.5	grey	-0.243463	0.0393205	-0.283154	0.0159466	0.0749601	0.531442	0.202857	0.0874518	-0.351725	0.00244801	0.335183	0.0040007	-0.141109	0.237078	0.102794	0.390203	0.401735	0.000469184	0.406041	0.000401911	-0.417664	0.000261915	0.418838	0.000250608
5.3.13.13	0.7	1.5	grey	-0.50612	5.74586e-06	-0.528056	1.86965e-06	-0.381893	0.000932369	0.616936	7.88879e-09	-0.622741	5.19501e-09	0.564621	2.39159e-07	0.515126	3.65834e-06	0.686911	2.69797e-11	0.584749	6.90911e-08	0.549742	5.68767e-07	-0.684231	3.45153e-11	0.57859	1.01927e-07
6.4.20.20	0.7	1.5	grey	-0.441927	0.000101767	-0.506742	5.57193e-06	-0.4397	0.000111324	0.641262	1.29122e-09	-0.566867	2.09068e-07	0.686086	2.91126e-11	0.67492	7.9636e-11	0.72824	4.19755e-13	0.670553	1.16652e-10	0.562238	2.75539e-07	-0.684365	3.40944e-11	0.663808	2.07783e-10	ref|XP_002311409.1|	pho1-like protein [Populus trichocarpa] gb|EEE88776.1| pho1-like protein [Populus trichocarpa]	3e-72	Q8S403|PHO1_ARATH	Putative phosphate transporter 1 - Arabidopsis thaliana (Mouse-ear cress)	5e-65
6.3.14.7	0.7	1.5	grey	-0.237284	0.0447554	-0.336203	0.00388428	0.0376366	0.753613	0.319744	0.00618307	-0.454217	6.13098e-05	0.569171	1.81938e-07	0.0468738	0.695804	0.321324	0.00591959	0.513836	3.90582e-06	0.717667	1.30598e-12	-0.585976	6.38798e-08	0.667208	1.55613e-10
4.4.23.7	0.7	1.5	grey	-0.361113	0.00183075	-0.420638	0.000234146	-0.0839567	0.483198	0.381672	0.000939323	-0.529727	1.71084e-06	0.500794	7.45989e-06	0.0530806	0.657886	0.297534	0.011141	0.586931	6.00816e-08	0.580755	8.89886e-08	-0.592383	4.21897e-08	0.605298	1.77766e-08				P40691|A115_TOBAC	Auxin-induced protein PCNT115 - Nicotiana tabacum (Common tobacco)	5e-43
6.4.2.20	0.7	1.5	grey	-0.369792	0.00138857	-0.430231	0.000161947	-0.179724	0.130877	0.419718	0.000242428	-0.54805	6.25984e-07	0.52432	2.27633e-06	0.163577	0.16976	0.387478	0.000771814	0.602002	2.22457e-08	0.596953	3.12095e-08	-0.599695	2.59859e-08	0.65166	5.66679e-10
1.1.4.18	0.7	1.5	grey	-0.525565	2.13245e-06	-0.520256	2.81226e-06	-0.478859	2.0899e-05	0.637034	1.78879e-09	-0.677688	6.23064e-11	0.580149	9.24437e-08	0.552445	4.87466e-07	0.682306	4.11331e-11	0.634099	2.23661e-09	0.626383	3.97948e-09	-0.700394	7.49765e-12	0.634293	2.20393e-09
8.2.12.24	0.7	1.5	grey	-0.347259	0.00280241	-0.438733	0.000115724	-0.112191	0.3481	0.420863	0.00023216	-0.530673	1.62666e-06	0.52003	2.84533e-06	0.155625	0.191763	0.407355	0.000383216	0.532995	1.4362e-06	0.585364	6.64324e-08	-0.617531	7.56144e-09	0.63488	2.10802e-09	gb|EEF44988.1|	acetylglucosaminyltransferase, putative [Ricinus communis]	1e-101	Q811B1|XYLT1_MOUSE	Xylosyltransferase 1 - Mus musculus (Mouse)	4e-07
8.2.20.24	0.7	1.5	grey	-0.53865	1.05632e-06	-0.604731	1.84798e-08	-0.591588	4.44388e-08	0.732432	2.63726e-13	-0.648365	7.38187e-10	0.59543	3.45258e-08	0.770863	2.38032e-15	0.797265	5.33068e-17	0.65156	5.71269e-10	0.604467	1.8815e-08	-0.701565	6.68654e-12	0.681382	4.47236e-11	gb|ACG31595.1|	oxygen-evolving enhancer protein 1 [Zea mays] gb|ACN32168.1| unknown [Zea mays]	1e-120	O49079|PSBO_FRIAG	Oxygen-evolving enhancer protein 1, chloroplast precursor - Fritillaria agrestis (Stinkbells)	1e-121
2.3.6.19	0.7	1.5	grey	-0.522457	2.50886e-06	-0.523843	2.33379e-06	-0.443992	9.35842e-05	0.66073	2.69094e-10	-0.639122	1.52382e-09	0.617392	7.63662e-09	0.630187	3.00135e-09	0.748977	3.85658e-14	0.650391	6.27652e-10	0.596986	3.11411e-08	-0.697691	9.74693e-12	0.64334	1.09797e-09	dbj|BAG16530.1|	phosphate-induced protein [Capsicum chinense], putative	9e-58
4.1.3.24	0.7	1.5	grey	-0.515683	3.55601e-06	-0.46653	3.61791e-05	-0.562815	2.66277e-07	0.651451	5.76288e-10	-0.595352	3.47031e-08	0.554451	4.34349e-07	0.749798	3.49197e-14	0.783585	4.07721e-16	0.606558	1.63062e-08	0.461316	4.53467e-05	-0.615909	8.48629e-09	0.56314	2.61205e-07	gb|AAF12810.1|AF197342_1	pathogenesis-related protein [Picea glauca],intracellular , putative	2e-30	O24248|PRU1_PRUAV	Major allergen Pru av 1 - Prunus avium (Cherry)	3e-15
11.4.7.23	0.7	1.5	grey	-0.326922	0.00506388	-0.371783	0.00130185	-0.0706532	0.555353	0.396533	0.000564057	-0.528828	1.79471e-06	0.540164	9.71994e-07	0.0574699	0.631576	0.287132	0.0144655	0.584032	7.23196e-08	0.634463	2.17579e-09	-0.60375	1.97577e-08	0.635724	1.97694e-09
7.2.20.14	0.6	1.6	grey	-0.725482	5.67247e-13	-0.576896	1.13277e-07	-0.691875	1.69743e-11	0.544014	7.85216e-07	-0.548324	6.16384e-07	-0.213517	0.0717236	0.471048	2.96612e-05	0.368181	0.00146255	0.396692	0.000560928	-0.0724559	0.545282	-0.219182	0.0643381	0.118702	0.320657	dbj|BAA94594.1|	pinocembrin chalcone synthase [Pinus densiflora]	1e-171	P30079|CHSY_PINSY	Chalcone synthase - Pinus sylvestris (Scots pine)	1e-169
8.3.22.18	0.6	1.7	grey	-0.656369	3.8618e-10	-0.58406	7.21907e-08	-0.541784	8.88805e-07	0.478901	2.08597e-05	-0.462365	4.33437e-05	-0.202124	0.0886271	0.357249	0.00206545	0.288418	0.0140129	0.353562	0.00231429	-0.00440381	0.970713	-0.204141	0.0854248	0.184562	0.120657	gb|AAO27749.1|	glucosidase [Fusarium sporotrichioides]	5e-67	O13990|BGL2_SCHPO	Glucan 1,3-beta-glucosidase precursor - Schizosaccharomyces pombe (Fission yeast)	8e-26
12.3.12.18	0.6	1.6	grey	-0.707947	3.54632e-12	-0.526236	2.05844e-06	-0.702024	6.39196e-12	0.558304	3.47267e-07	-0.534641	1.31411e-06	-0.162492	0.172648	0.50847	5.11373e-06	0.390882	0.000686697	0.409964	0.000348425	-0.070996	0.553431	-0.232156	0.0497237	0.127568	0.285575	gb|AAP85249.1|	chalcone synthase [Pinus pinaster]	1e-154	O65872|CHSY_PINST	Chalcone synthase - Pinus strobus (Eastern white pine)	1e-154
2.1.4.15	0.6	1.7	grey	-0.738248	1.36388e-13	-0.593355	3.95831e-08	-0.738574	1.31381e-13	0.60146	2.30744e-08	-0.576845	1.13634e-07	-0.144078	0.227257	0.611557	1.15314e-08	0.489047	1.30659e-05	0.436813	0.000124946	0.0246214	0.837343	-0.262453	0.0259331	0.162575	0.172427	dbj|BAA94594.1|	pinocembrin chalcone synthase [Pinus densiflora]	1e-146	Q9M5M0|CHS7_PICMA	Chalcone synthase 7 - Picea mariana (Black spruce)	1e-144
3.3.11.3	0.6	1.6	grey	-0.564151	2.45953e-07	-0.506591	5.61369e-06	-0.349981	0.0025813	0.365854	0.00157561	-0.437378	0.000122168	-0.156061	0.190507	0.12329	0.302172	0.167311	0.160093	0.328484	0.00484559	0.0384806	0.748268	-0.218124	0.0656681	0.179905	0.130485	ref|NP_001152148.1|	nuclear ribonuclease Z [Zea mays] gb|ACG46067.1| nuclear ribonuclease Z [Zea mays]	1e-20	Q8LGU7|RNZN_ARATH	Nuclear ribonuclease Z - Arabidopsis thaliana (Mouse-ear cress)	6e-21
11.3.17.2	0.6	1.6	grey	-0.638838	1.55749e-09	-0.468484	3.32132e-05	-0.550747	5.37129e-07	0.486681	1.45913e-05	-0.511402	4.41597e-06	-0.112459	0.346944	0.318472	0.00640272	0.262392	0.025969	0.391656	0.000668572	0.00774737	0.948501	-0.257027	0.0292918	0.191957	0.106232	sp|P30079.1|CHSY_PINSY	Chalcone synthase, RecName	3e-89
12.2.18.5	0.6	1.6	grey	-0.690764	1.88441e-11	-0.560805	2.99867e-07	-0.611062	1.19371e-08	0.540801	9.38414e-07	-0.577569	1.08628e-07	-0.0812311	0.497564	0.380737	0.000969183	0.339285	0.00355051	0.44469	9.09609e-05	0.061764	0.60627	-0.315914	0.00686526	0.239163	0.0430405	gb|AAP85249.1|	chalcone synthase [Pinus pinaster]	1e-151	O65872|CHSY_PINST	Chalcone synthase - Pinus strobus (Eastern white pine)	1e-151
9.1.13.9	0.6	1.6	grey	-0.813738	3.70503e-18	-0.688886	2.24608e-11	-0.7766	1.08963e-15	0.684942	3.23405e-11	-0.652243	5.40601e-10	-0.0389376	0.74538	0.677209	6.50195e-11	0.592905	4.07713e-08	0.521749	2.60286e-06	0.105226	0.379027	-0.379021	0.00102625	0.269348	0.0221401
4.1.17.19	0.6	1.7	grey	-0.646927	8.27589e-10	-0.729186	3.78274e-13	-0.53511	1.28117e-06	0.59052	4.76418e-08	-0.56404	2.47582e-07	0.0366289	0.760009	0.448522	7.77222e-05	0.451672	6.82012e-05	0.507861	5.27084e-06	0.20611	0.0823879	-0.401228	0.000477731	0.358138	0.00200918	ref|XP_001878145.1|	phytase [Laccaria bicolor S238N-H82] gb|EDR10844.1| phytase [Laccaria bicolor S238N-H82]	2e-39	O00093|PHYB_EMENI	3-phytase B precursor - Emericella nidulans (Aspergillus nidulans)	7e-12
12.1.13.20	0.6	1.7	grey	-0.754125	2.05605e-14	-0.729107	3.81574e-13	-0.683631	3.64613e-11	0.68814	2.40748e-11	-0.627893	3.55974e-09	0.0891213	0.456593	0.571531	1.57621e-07	0.533648	1.38651e-06	0.590003	4.92691e-08	0.169783	0.153921	-0.448219	7.87016e-05	0.387724	0.000765343	pdb|1U0U|A	Chain A, An Aldol Switch Discovered In Stilbene Synthases Mediates Cyclization Specificity Of Type Iii Polyketide Synthases: Pine Stilbene Synthase Structure pdb|1U0U|B Chain B, An Aldol Switch Discovered In Stilbene Synthases Mediates Cyclization Specificity Of Type Iii Polyketide Synthases: Pine Stilbene Synthase Structure pdb|1U0U|C Chain C, An Aldol Switch Discovered In Stilbene Synthases Med…	1e-105	Q02323|DPSS_PINSY	Dihydropinosylvin synthase - Pinus sylvestris (Scots pine)	1e-106
1.3.16.5	0.6	1.6	grey	-0.693982	1.39044e-11	-0.501912	7.06447e-06	-0.746056	5.47335e-14	0.550655	5.39961e-07	-0.495003	9.85914e-06	-0.178695	0.133133	0.541322	9.11801e-07	0.384387	0.00085727	0.383006	0.000898149	-0.0776692	0.516667	-0.199308	0.0932542	0.110021	0.357563	gb|AAP85249.1|	chalcone synthase [Pinus pinaster]	1e-175	P30079|CHSY_PINSY	Chalcone synthase - Pinus sylvestris (Scots pine)	1e-176
9.3.18.5	0.6	1.6	grey	-0.560752	3.00807e-07	-0.601185	2.35078e-08	-0.408503	0.000367529	0.466256	3.66148e-05	-0.433145	0.000144475	-0.0568856	0.635053	0.278094	0.0180168	0.275807	0.0190259	0.390428	0.00069754	0.108152	0.365837	-0.290464	0.013318	0.259206	0.0279017	ref|XP_002279005.1|	ftsH-like protease [Vitis vinifera], predicted similar to	2e-42	O80983|FTSH4_ARATH	Cell division protease ftsH homolog 4, mitochondrial precursor - Arabidopsis thaliana (Mouse-ear cress)	6e-38
9.4.8.11	0.6	1.7	grey	-0.754467	1.97104e-14	-0.714885	1.74553e-12	-0.714955	1.73298e-12	0.709306	3.09168e-12	-0.624843	4.45618e-09	0.0435123	0.716661	0.622013	5.47703e-09	0.544266	7.74248e-07	0.563064	2.62385e-07	0.179153	0.132126	-0.419329	0.000246013	0.39516	0.000591882
12.4.22.15	0.6	1.7	grey	-0.498399	8.37709e-06	-0.616804	7.96333e-09	-0.344239	0.00306734	0.412587	0.000316387	-0.402952	0.00044919	-0.0834618	0.48579	0.208273	0.0791515	0.227135	0.0550186	0.350171	0.00256651	0.147729	0.215571	-0.256252	0.0298001	0.228394	0.0536494
6.4.18.4	0.6	1.7	grey	-0.759813	1.00779e-14	-0.73947	1.18483e-13	-0.621188	5.81412e-09	0.671373	1.08636e-10	-0.681216	4.53965e-11	0.137095	0.250821	0.465168	3.83916e-05	0.494336	1.0178e-05	0.600374	2.48263e-08	0.273272	0.0202003	-0.511474	4.40014e-06	0.399594	0.000506303	gb|ABG57052.1|	chloroplast monodehydroascorbate reductase [Lycopersicon esculentum]	1e-70	P92947|MDARP_ARATH	Monodehydroascorbate reductase, chloroplast precursor - Arabidopsis thaliana (Mouse-ear cress)	1e-68
10.2.18.8	0.6	1.8	grey	-0.575066	1.2687e-07	-0.682656	3.98451e-11	-0.395302	0.000588949	0.530342	1.65565e-06	-0.496693	9.09348e-06	0.0974162	0.415601	0.3278	0.00494014	0.377068	0.00109485	0.496512	9.17289e-06	0.287044	0.0144972	-0.40849	0.000367712	0.407016	0.000387958	gb|AAB66345.1|	calcium binding protein [Pinus taeda]	3e-81	Q9FYK2|CML25_ARATH	Probable calcium-binding protein CML25 - Arabidopsis thaliana (Mouse-ear cress)	4e-19
8.2.11.15	0.6	1.8	grey	-0.594114	3.76567e-08	-0.7009	7.13622e-12	-0.45103	7.00496e-05	0.57792	1.06283e-07	-0.562458	2.71974e-07	0.137927	0.247928	0.374788	0.00118021	0.420511	0.000235277	0.565044	2.33206e-07	0.318741	0.00635578	-0.456705	5.52006e-05	0.453609	6.28953e-05	gb|AAR36911.1|	disease resistance gene [Pinus sylvestris]	1e-118
12.4.23.1	0.6	1.8	grey	-0.532066	1.50973e-06	-0.605454	1.75886e-08	-0.314332	0.00716567	0.400901	0.00048333	-0.442133	0.000100922	0.0132271	0.91219	0.17844	0.133697	0.255911	0.0300265	0.38342	0.000885722	0.206394	0.0819564	-0.323541	0.00556658	0.260167	0.0273064
12.1.4.13	0.6	1.5	grey	-0.582911	7.76592e-08	-0.454366	6.09267e-05	-0.423456	0.000210351	0.3997	0.000504416	-0.464578	3.93886e-05	-0.0818647	0.494204	0.195086	0.100546	0.206152	0.0823247	0.353314	0.00233196	0.0485201	0.685669	-0.262973	0.0256291	0.167881	0.158653
5.1.13.20	0.6	1.5	grey	-0.789186	1.8052e-16	-0.776248	1.14395e-15	-0.727413	4.59596e-13	0.732736	2.54911e-13	-0.725512	5.6539e-13	0.1692	0.155361	0.660131	2.82869e-10	0.652571	5.26426e-10	0.603815	1.96708e-08	0.305324	0.00910697	-0.541774	8.89301e-07	0.443752	9.45053e-05
2.3.13.24	0.6	1.6	grey	-0.543585	8.04191e-07	-0.603678	1.98544e-08	-0.371916	0.00129622	0.475736	2.40647e-05	-0.485563	1.53687e-05	0.0692409	0.563305	0.230106	0.0518327	0.282033	0.0163867	0.464219	4.00065e-05	0.210856	0.075419	-0.377023	0.00109649	0.368619	0.00144208	gb|AAB86938.1|	NOI protein [Arabidopsis thaliana] dbj|BAA97284.1| NOI protein, nitrate-induced [Arabidopsis thaliana] gb|AAL38736.1| putative NOI protein, nitrate-induced [Arabidopsis thaliana] gb|AAM20305.1| putative nitrate-induced NOI protein [Arabidopsis thaliana]	7e-16	Q8GYN5|RIN4_ARATH	RPM1-interacting protein 4 - Arabidopsis thaliana (Mouse-ear cress)	5e-06
12.3.12.3	0.6	1.6	grey	-0.69192	1.69021e-11	-0.690308	1.96672e-11	-0.583648	7.41061e-08	0.738031	1.39833e-13	-0.739735	1.14913e-13	0.306544	0.00881965	0.538506	1.0647e-06	0.601782	2.25789e-08	0.650455	6.24405e-10	0.414916	0.000290224	-0.617656	7.49387e-09	0.567189	2.05055e-07
6.2.18.23	0.6	1.6	grey	-0.768995	3.05509e-15	-0.773382	1.69389e-15	-0.66949	1.27899e-10	0.746024	5.49426e-14	-0.7331	2.44714e-13	0.256803	0.0294381	0.674558	8.22121e-11	0.729614	3.6078e-13	0.629404	3.18181e-09	0.37523	0.00116318	-0.599091	2.70591e-08	0.488956	1.3122e-05
[truncated: 1,451 more rows]
